# Supplementary material for: Proteomic analysis of archival breast cancer clinical specimens identifies biological subtypes with distinct survival outcomes
Source: Nat Commun. 2022 Feb 16;13:896. doi: 10.1038/s41467-022-28524-0 (PMC8850446; doi:10.1038/s41467-022-28524-0)
Supplement: Supplementary file 4 — Supplementary Data 1 [file 41467_2022_28524_MOESM4_ESM.xlsx]

## Sheet: Supplementary Data 1a
Supplementary Data 1a: Uniform 11-plex TMT sets study design
Sample Information								Tissue Information						QC
ID#	Study_ID	Sample TMT label	11-plex TMT batch number	Sample_ set ID	PAM50 Subtype	run as a replicate	Sample_set ID replicate	Tissue Origin	Tissue type	Disease_name	Block.Age_group	Tumor Surface Area (mm2)	# of 10um macrodissected tissue sections	Proteomic Quality Control*
303	BC_303	X126	1	set_1_1	Normal			Reduction mammoplasty	FFPE	Normal Breast	2014-2016	0	3	PASS
42	BC_42	X127N	1	set_1_2	Luminal A			Breast Cancer surgical specimen	FFPE	Breast Cancer	1986-1992	30 to 100	3	PASS
162	BC_162	X127C	1	set_1_3	Luminal A			Breast Cancer surgical specimen	FFPE	Breast Cancer	2008-2013	30 to 100	3	PASS
83	BC_83	X128N	1	set_1_4	Luminal B			Breast Cancer surgical specimen	FFPE	Breast Cancer	1986-1992	4 to 30	6	PASS
67	BC_67	X128C	1	set_1_5	Luminal B			Breast Cancer surgical specimen	FFPE	Breast Cancer	1986-1992	30 to 100	3	PASS
143	BC_143	X129N	1	set_1_6	Basal-like			Breast Cancer surgical specimen	FFPE	Breast Cancer	2008-2013	30 to 100	3	PASS
256	BC_256	X129C	1	set_1_7	Basal-like			Breast Cancer surgical specimen	FFPE	Breast Cancer	2008-2013	30 to 100	3	PASS
269	BC_269	X130N	1	set_1_8	Her2-Enriched			Breast Cancer surgical specimen	FFPE	Breast Cancer	2008-2013	30 to 100	3	PASS
231	BC_231	X130C	1	set_1_9	Her2-Enriched			Breast Cancer surgical specimen	FFPE	Breast Cancer	2008-2013	30 to 100	3	PASS
Supermix	Supermix	X131N	1	set_1_10	Supermix
PIS	PIS	X131C	1	set_1_11	PIS
331	BC_331	X126	2	set_2_1	Normal			Reduction mammoplasty	FFPE	Normal Breast	2014-2016	0	3	PASS
100	BC_100	X127N	2	set_2_2	Luminal A			Breast Cancer surgical specimen	FFPE	Breast Cancer	1986-1992	4 to 30	6	PASS
27	BC_27	X127C	2	set_2_3	Luminal A			Breast Cancer surgical specimen	FFPE	Breast Cancer	1986-1992	4 to 30	6	PASS
154	BC_154	X128N	2	set_2_4	Luminal B			Breast Cancer surgical specimen	FFPE	Breast Cancer	2008-2013	30 to 100	3	PASS
166	BC_166	X128C	2	set_2_5	Luminal B	Biological replicate	set_20_4	Breast Cancer surgical specimen	FFPE	Breast Cancer	2008-2013	30 to 100	3	PASS
129	BC_129	X129N	2	set_2_6	Basal-like			Breast Cancer surgical specimen	FFPE	Breast Cancer	2008-2013	30 to 100	3	PASS
192	BC_192	X129C	2	set_2_7	Basal-like			Breast Cancer surgical specimen	FFPE	Breast Cancer	2008-2013	30 to 100	3	PASS
128	BC_128	X130N	2	set_2_8	Her2-Enriched			Breast Cancer surgical specimen	FFPE	Breast Cancer	2008-2013	30 to 100	3	PASS
220	BC_220	X130C	2	set_2_9	Her2-Enriched			Breast Cancer surgical specimen	FFPE	Breast Cancer	2008-2013	30 to 100	3	PASS
Supermix	Supermix	X131N	2	set_2_10	Supermix
PIS	PIS	X131C	2	set_2_11	PIS
327	BC_327	X126	3	set_3_1	Normal			Reduction mammoplasty	FFPE	Normal Breast	2014-2016	0	3	PASS
141	BC_141	X127N	3	set_3_2	Luminal A			Breast Cancer surgical specimen	FFPE	Breast Cancer	2008-2013	30 to 100	3	PASS
60	BC_60	X127C	3	set_3_3	Luminal A			Breast Cancer surgical specimen	FFPE	Breast Cancer	1986-1992	4 to 30	6	PASS
19	BC_19	X128N	3	set_3_4	Luminal B			Breast Cancer surgical specimen	FFPE	Breast Cancer	1986-1992	4 to 30	6	PASS
66	BC_66	X128C	3	set_3_5	Luminal B			Breast Cancer surgical specimen	FFPE	Breast Cancer	1986-1992	30 to 100	3	PASS
171	BC_171	X129N	3	set_3_6	Basal-like	Biological replicate	set_7_7	Breast Cancer surgical specimen	FFPE	Breast Cancer	2008-2013	30 to 100	3	PASS
153	BC_153	X129C	3	set_3_7	Basal-like			Breast Cancer surgical specimen	FFPE	Breast Cancer	2008-2013	30 to 100	3	PASS
241	BC_241	X130N	3	set_3_8	Her2-Enriched			Breast Cancer surgical specimen	FFPE	Breast Cancer	2008-2013	30 to 100	3	PASS
183	BC_183	X130C	3	set_3_9	Her2-Enriched			Breast Cancer surgical specimen	FFPE	Breast Cancer	2008-2013	30 to 100	3	PASS
Supermix	Supermix	X131N	3	set_3_10	Supermix
PIS	PIS	X131C	3	set_3_11	PIS
317	BC_317	X126	4	set_4_1	Normal			Reduction mammoplasty	FFPE	Normal Breast	2014-2016	0	3	PASS
76	BC_76	X127N	4	set_4_2	Luminal A			Breast Cancer surgical specimen	FFPE	Breast Cancer	1986-1992	4 to 30	6	FAIL
173	BC_173	X127C	4	set_4_3	Luminal A			Breast Cancer surgical specimen	FFPE	Breast Cancer	2008-2013	30 to 100	3	PASS
43	BC_43	X128N	4	set_4_4	Luminal B			Breast Cancer surgical specimen	FFPE	Breast Cancer	1986-1992	4 to 30	6	PASS
88	BC_88	X128C	4	set_4_5	Luminal B			Breast Cancer surgical specimen	FFPE	Breast Cancer	1986-1992	4 to 30	6	PASS
270	BC_270	X129N	4	set_4_6	Basal-like			Breast Cancer surgical specimen	FFPE	Breast Cancer	2008-2013	30 to 100	3	PASS
284	BC_284	X129C	4	set_4_7	Basal-like			Breast Cancer surgical specimen	FFPE	Breast Cancer	2008-2013	30 to 100	3	PASS
265	BC_265	X130N	4	set_4_8	Her2-Enriched			Breast Cancer surgical specimen	FFPE	Breast Cancer	2008-2013	30 to 100	3	PASS
280	BC_280	X130C	4	set_4_9	Her2-Enriched			Breast Cancer surgical specimen	FFPE	Breast Cancer	2008-2013	30 to 100	3	PASS
PIS	PIS	X131C	4	set_4_11	PIS
Supermix	Supermix	X131N	4	set_4_10	Supermix
312	BC_312	X126	5	set_5_1	Normal			Reduction mammoplasty	FFPE	Normal Breast	2014-2016	0	3	PASS
158	BC_158	X127N	5	set_5_2	Luminal A			Breast Cancer surgical specimen	FFPE	Breast Cancer	2008-2013	30 to 100	3	PASS
9	BC_9	X127C	5	set_5_3	Luminal A			Breast Cancer surgical specimen	FFPE	Breast Cancer	1986-1992	4 to 30	6	PASS
216	BC_216	X128N	5	set_5_4	Luminal B			Breast Cancer surgical specimen	FFPE	Breast Cancer	2008-2013	30 to 100	3	PASS
65	BC_65	X128C	5	set_5_5	Luminal B			Breast Cancer surgical specimen	FFPE	Breast Cancer	1986-1992	30 to 100	3	PASS
196	BC_196	X129N	5	set_5_6	Basal-like			Breast Cancer surgical specimen	FFPE	Breast Cancer	2008-2013	30 to 100	3	PASS
298	BC_298	X129C	5	set_5_7	Basal-like			Breast Cancer surgical specimen	FFPE	Breast Cancer	2008-2013	30 to 100	3	PASS
53	BC_53	X130N	5	set_5_8	Her2-Enriched			Breast Cancer surgical specimen	FFPE	Breast Cancer	1986-1992	30 to 100	3	PASS
35	BC_35	X130C	5	set_5_9	Her2-Enriched			Breast Cancer surgical specimen	FFPE	Breast Cancer	1986-1992	30 to 100	3	PASS
Supermix	Supermix	X131N	5	set_5_10	Supermix
PIS	PIS	X131C	5	set_5_11	PIS
326	BC_326	X126	6	set_6_1	Normal			Reduction mammoplasty	FFPE	Normal Breast	2014-2016	0	3	PASS
61	BC_61	X127N	6	set_6_2	Luminal A			Breast Cancer surgical specimen	FFPE	Breast Cancer	1986-1992	4 to 30	6	PASS
8	BC_8	X127C	6	set_6_3	Luminal A			Breast Cancer surgical specimen	FFPE	Breast Cancer	1986-1992	30 to 100	3	PASS
163	BC_163	X128N	6	set_6_4	Luminal B			Breast Cancer surgical specimen	FFPE	Breast Cancer	2008-2013	30 to 100	3	PASS
140	BC_140	X128C	6	set_6_5	Luminal B			Breast Cancer surgical specimen	FFPE	Breast Cancer	2008-2013	30 to 100	3	PASS
211	BC_211	X129N	6	set_6_6	Basal-like			Breast Cancer surgical specimen	FFPE	Breast Cancer	2008-2013	30 to 100	3	PASS
293	BC_293	X129C	6	set_6_7	Basal-like			Breast Cancer surgical specimen	FFPE	Breast Cancer	2008-2013	30 to 100	3	PASS
169	BC_169	X130N	6	set_6_8	Her2-Enriched			Breast Cancer surgical specimen	FFPE	Breast Cancer	2008-2013	30 to 100	3	PASS
291	BC_291	X130C	6	set_6_9	Her2-Enriched			Breast Cancer surgical specimen	FFPE	Breast Cancer	2008-2013	30 to 100	3	PASS
Supermix	Supermix	X131N	6	set_6_10	Supermix
PIS	PIS	X131C	6	set_6_11	PIS
333	BC_333	X126	7	set_7_1	Normal			Reduction mammoplasty	FFPE	Normal Breast	2014-2016	0	3	PASS
22	BC_22	X127N	7	set_7_2	Luminal A			Breast Cancer surgical specimen	FFPE	Breast Cancer	1986-1992	30 to 100	3	PASS
14	BC_14	X127C	7	set_7_3	Luminal A			Breast Cancer surgical specimen	FFPE	Breast Cancer	1986-1992	30 to 100	3	FAIL
84	BC_84	X128N	7	set_7_4	Luminal B			Breast Cancer surgical specimen	FFPE	Breast Cancer	1986-1992	4 to 30	6	PASS
176	BC_176	X128C	7	set_7_5	Luminal B			Breast Cancer surgical specimen	FFPE	Breast Cancer	2008-2013	30 to 100	3	PASS
219	BC_219	X129N	7	set_7_6	Basal-like			Breast Cancer surgical specimen	FFPE	Breast Cancer	2008-2013	30 to 100	3	PASS
172	BC_172	X129C	7	set_7_7	Basal-like	Biological replicate	set_3_6	Breast Cancer surgical specimen	FFPE	Breast Cancer	2008-2013	30 to 100	3	PASS
267	BC_267	X130N	7	set_7_8	Her2-Enriched			Breast Cancer surgical specimen	FFPE	Breast Cancer	2008-2013	30 to 100	3	PASS
224	BC_224	X130C	7	set_7_9	Her2-Enriched			Breast Cancer surgical specimen	FFPE	Breast Cancer	2008-2013	30 to 100	3	PASS
Supermix	Supermix	X131N	7	set_7_10	Supermix
PIS	PIS	X131C	7	set_7_11	PIS
324	BC_324	X126	8	set_8_1	Normal			Reduction mammoplasty	FFPE	Normal Breast	2014-2016	0	3	PASS
149	BC_149	X127N	8	set_8_2	Luminal A			Breast Cancer surgical specimen	FFPE	Breast Cancer	2008-2013	30 to 100	3	PASS
73	BC_73	X127C	8	set_8_3	Luminal A			Breast Cancer surgical specimen	FFPE	Breast Cancer	1986-1992	4 to 30	6	PASS
51	BC_51	X128N	8	set_8_4	Luminal B			Breast Cancer surgical specimen	FFPE	Breast Cancer	1986-1992	30 to 100	3	PASS
52	BC_52	X128C	8	set_8_5	Luminal B			Breast Cancer surgical specimen	FFPE	Breast Cancer	1986-1992	4 to 30	6	PASS
246	BC_246	X129N	8	set_8_6	Basal-like			Breast Cancer surgical specimen	FFPE	Breast Cancer	2008-2013	30 to 100	3	PASS
277	BC_277	X129C	8	set_8_7	Basal-like			Breast Cancer surgical specimen	FFPE	Breast Cancer	2008-2013	30 to 100	3	PASS
161	BC_161	X130N	8	set_8_8	Her2-Enriched			Breast Cancer surgical specimen	FFPE	Breast Cancer	2008-2013	30 to 100	3	PASS
133	BC_133	X130C	8	set_8_9	Her2-Enriched			Breast Cancer surgical specimen	FFPE	Breast Cancer	2008-2013	30 to 100	3	PASS
Supermix	Supermix	X131N	8	set_8_10	Supermix
PIS	PIS	X131C	8	set_8_11	PIS
337	BC_337	X126	9	set_9_1	Normal			Reduction mammoplasty	FFPE	Normal Breast	2014-2016	0	3	PASS
85	BC_85	X127N	9	set_9_2	Luminal A			Breast Cancer surgical specimen	FFPE	Breast Cancer	1986-1992	30 to 100	3	PASS
25	BC_25	X127C	9	set_9_3	Luminal A			Breast Cancer surgical specimen	FFPE	Breast Cancer	1986-1992	4 to 30	6	PASS
299	BC_299	X128N	9	set_9_4	Luminal B			Breast Cancer surgical specimen	FFPE	Breast Cancer	2008-2013	30 to 100	3	FAIL
37	BC_37	X128C	9	set_9_5	Luminal B			Breast Cancer surgical specimen	FFPE	Breast Cancer	1986-1992	4 to 30	6	PASS
221	BC_221	X129N	9	set_9_6	Basal-like			Breast Cancer surgical specimen	FFPE	Breast Cancer	2008-2013	30 to 100	3	PASS
123	BC_123	X129C	9	set_9_7	Basal-like			Breast Cancer surgical specimen	FFPE	Breast Cancer	2008-2013	30 to 100	3	PASS
190	BC_190	X130N	9	set_9_8	Her2-Enriched			Breast Cancer surgical specimen	FFPE	Breast Cancer	2008-2013	30 to 100	3	PASS
148	BC_148	X130C	9	set_9_9	Her2-Enriched			Breast Cancer surgical specimen	FFPE	Breast Cancer	2008-2013	30 to 100	3	PASS
Supermix	Supermix	X131N	9	set_9_10	Supermix
PIS	PIS	X131C	9	set_9_11	PIS
320	BC_320	X126	10	set_10_1	Normal			Reduction mammoplasty	FFPE	Normal Breast	2014-2016	0	3	PASS
114	BC_114	X127N	10	set_10_2	Luminal A			Breast Cancer surgical specimen	FFPE	Breast Cancer	1986-1992	30 to 100	3	PASS
113	BC_113	X127C	10	set_10_3	Luminal A			Breast Cancer surgical specimen	FFPE	Breast Cancer	1986-1992	4 to 30	6	PASS
47	BC_47	X128N	10	set_10_4	Luminal B			Breast Cancer surgical specimen	FFPE	Breast Cancer	1986-1992	4 to 30	6	PASS
157	BC_157	X128C	10	set_10_5	Luminal B			Breast Cancer surgical specimen	FFPE	Breast Cancer	2008-2013	30 to 100	3	PASS
203	BC_203	X129N	10	set_10_6	Basal-like			Breast Cancer surgical specimen	FFPE	Breast Cancer	2008-2013	30 to 100	3	PASS
137	BC_137	X129C	10	set_10_7	Basal-like			Breast Cancer surgical specimen	FFPE	Breast Cancer	2008-2013	30 to 100	3	PASS
260	BC_260	X130N	10	set_10_8	Her2-Enriched			Breast Cancer surgical specimen	FFPE	Breast Cancer	2008-2013	30 to 100	3	PASS
234	BC_234	X130C	10	set_10_9	Her2-Enriched			Breast Cancer surgical specimen	FFPE	Breast Cancer	2008-2013	30 to 100	3	PASS
Supermix	Supermix	X131N	10	set_10_10	Supermix
PIS	PIS	X131C	10	set_10_11	PIS
325	BC_325	X126	11	set_11_1	Normal			Reduction mammoplasty	FFPE	Normal Breast	2014-2016	0	3	PASS
58	BC_58	X127N	11	set_11_2	Luminal A			Breast Cancer surgical specimen	FFPE	Breast Cancer	1986-1992	4 to 30	6	PASS
142	BC_142	X127C	11	set_11_3	Luminal A			Breast Cancer surgical specimen	FFPE	Breast Cancer	2008-2013	30 to 100	3	PASS
124	BC_124	X128N	11	set_11_4	Luminal B			Breast Cancer surgical specimen	FFPE	Breast Cancer	2008-2013	30 to 100	3	PASS
71	BC_71	X128C	11	set_11_5	Luminal B			Breast Cancer surgical specimen	FFPE	Breast Cancer	1986-1992	4 to 30	6	PASS
233	BC_233	X129N	11	set_11_6	Basal-like			Breast Cancer surgical specimen	FFPE	Breast Cancer	2008-2013	30 to 100	3	PASS
238	BC_238	X129C	11	set_11_7	Basal-like			Breast Cancer surgical specimen	FFPE	Breast Cancer	2008-2013	30 to 100	3	PASS
249	BC_249	X130N	11	set_11_8	Her2-Enriched			Breast Cancer surgical specimen	FFPE	Breast Cancer	2008-2013	30 to 100	3	PASS
244	BC_244	X130C	11	set_11_9	Her2-Enriched			Breast Cancer surgical specimen	FFPE	Breast Cancer	2008-2013	30 to 100	3	PASS
Supermix	Supermix	X131N	11	set_11_10	Supermix
PIS	PIS	X131C	11	set_11_11	PIS
336	BC_336	X126	12	set_12_1	Normal			Reduction mammoplasty	FFPE	Normal Breast	2014-2016	0	3	PASS
64	BC_64	X127N	12	set_12_2	Luminal A			Breast Cancer surgical specimen	FFPE	Breast Cancer	1986-1992	30 to 100	3	PASS
38	BC_38	X127C	12	set_12_3	Luminal A			Breast Cancer surgical specimen	FFPE	Breast Cancer	1986-1992	30 to 100	3	PASS
179	BC_179	X128N	12	set_12_4	Luminal B			Breast Cancer surgical specimen	FFPE	Breast Cancer	2008-2013	30 to 100	3	PASS
79	BC_79	X128C	12	set_12_5	Luminal B			Breast Cancer surgical specimen	FFPE	Breast Cancer	1986-1992	4 to 30	6	PASS
217	BC_217	X129N	12	set_12_6	Basal-like			Breast Cancer surgical specimen	FFPE	Breast Cancer	2008-2013	30 to 100	3	PASS
201	BC_201	X129C	12	set_12_7	Basal-like			Breast Cancer surgical specimen	FFPE	Breast Cancer	2008-2013	30 to 100	3	PASS
229	BC_229	X130N	12	set_12_8	Her2-Enriched			Breast Cancer surgical specimen	FFPE	Breast Cancer	2008-2013	30 to 100	3	PASS
6	BC_6	X130C	12	set_12_9	Her2-Enriched			Breast Cancer surgical specimen	FFPE	Breast Cancer	1986-1992	4 to 30	6	PASS
Supermix	Supermix	X131N	12	set_12_10	Supermix
PIS	PIS	X131C	12	set_12_11	PIS
314	BC_314	X126	13	set_13_1	Normal			Reduction mammoplasty	FFPE	Normal Breast	2014-2016	0	3	PASS
26	BC_26	X127N	13	set_13_2	Luminal A			Breast Cancer surgical specimen	FFPE	Breast Cancer	1986-1992	4 to 30	6	PASS
109	BC_109	X127C	13	set_13_3	Luminal A			Breast Cancer surgical specimen	FFPE	Breast Cancer	1986-1992	4 to 30	6	PASS
89	BC_89	X128N	13	set_13_4	Luminal B			Breast Cancer surgical specimen	FFPE	Breast Cancer	1986-1992	4 to 30	6	PASS
39	BC_39	X128C	13	set_13_5	Luminal B			Breast Cancer surgical specimen	FFPE	Breast Cancer	1986-1992	30 to 100	3	PASS
178	BC_178	X129N	13	set_13_6	Basal-like			Breast Cancer surgical specimen	FFPE	Breast Cancer	2008-2013	30 to 100	3	PASS
261	BC_261	X129C	13	set_13_7	Basal-like			Breast Cancer surgical specimen	FFPE	Breast Cancer	2008-2013	30 to 100	3	PASS
252	BC_252	X130N	13	set_13_8	Her2-Enriched			Breast Cancer surgical specimen	FFPE	Breast Cancer	2008-2013	30 to 100	3	PASS
200	BC_200	X130C	13	set_13_9	Her2-Enriched			Breast Cancer surgical specimen	FFPE	Breast Cancer	2008-2013	30 to 100	3	PASS
Supermix	Supermix	X131N	13	set_13_10	Supermix
PIS	PIS	X131C	13	set_13_11	PIS
316	BC_316	X126	14	set_14_1	Normal			Reduction mammoplasty	FFPE	Normal Breast	2014-2016	0	3	PASS
108	BC_108	X127N	14	set_14_2	Luminal A			Breast Cancer surgical specimen	FFPE	Breast Cancer	1986-1992	4 to 30	6	FAIL
44	BC_44	X127C	14	set_14_3	Luminal A			Breast Cancer surgical specimen	FFPE	Breast Cancer	1986-1992	4 to 30	6	PASS
55	BC_55	X128N	14	set_14_4	Luminal B			Breast Cancer surgical specimen	FFPE	Breast Cancer	1986-1992	30 to 100	3	PASS
32	BC_32	X128C	14	set_14_5	Luminal B			Breast Cancer surgical specimen	FFPE	Breast Cancer	1986-1992	4 to 30	6	PASS
155	BC_155	X129N	14	set_14_6	Basal-like			Breast Cancer surgical specimen	FFPE	Breast Cancer	2008-2013	30 to 100	3	PASS
185	BC_185	X129C	14	set_14_7	Basal-like			Breast Cancer surgical specimen	FFPE	Breast Cancer	2008-2013	30 to 100	3	PASS
195	BC_195	X130N	14	set_14_8	Her2-Enriched			Breast Cancer surgical specimen	FFPE	Breast Cancer	2008-2013	30 to 100	3	PASS
202	BC_202	X130C	14	set_14_9	Her2-Enriched			Breast Cancer surgical specimen	FFPE	Breast Cancer	2008-2013	30 to 100	3	PASS
Supermix	Supermix	X131N	14	set_14_10	Supermix
PIS	PIS	X131C	14	set_14_11	PIS
323	BC_323	X126	15	set_15_1	Normal			Reduction mammoplasty	FFPE	Normal Breast	2014-2016	0	3	PASS
116	BC_116	X127N	15	set_15_2	Luminal A			Breast Cancer surgical specimen	FFPE	Breast Cancer	1986-1992	4 to 30	6	FAIL
164	BC_164	X127C	15	set_15_3	Luminal A			Breast Cancer surgical specimen	FFPE	Breast Cancer	2008-2013	30 to 100	3	PASS
215	BC_215	X128N	15	set_15_4	Luminal B			Breast Cancer surgical specimen	FFPE	Breast Cancer	2008-2013	30 to 100	3	PASS
144	BC_144	X128C	15	set_15_5	Luminal B			Breast Cancer surgical specimen	FFPE	Breast Cancer	2008-2013	30 to 100	3	PASS
245	BC_245	X129N	15	set_15_6	Basal-like			Breast Cancer surgical specimen	FFPE	Breast Cancer	2008-2013	30 to 100	3	PASS
258	BC_258	X129C	15	set_15_7	Basal-like			Breast Cancer surgical specimen	FFPE	Breast Cancer	2008-2013	30 to 100	3	PASS
30	BC_30	X130N	15	set_15_8	Her2-Enriched			Breast Cancer surgical specimen	FFPE	Breast Cancer	1986-1992	30 to 100	3	PASS
70	BC_70	X130C	15	set_15_9	Her2-Enriched			Breast Cancer surgical specimen	FFPE	Breast Cancer	1986-1992	30 to 100	3	PASS
Supermix	Supermix	X131N	15	set_15_10	Supermix
PIS	PIS	X131C	15	set_15_11	PIS
335	BC_335	X126	16	set_16_1	Normal			Reduction mammoplasty	FFPE	Normal Breast	2014-2016	0	3	PASS
77	BC_77	X127N	16	set_16_2	Luminal A			Breast Cancer surgical specimen	FFPE	Breast Cancer	1986-1992	30 to 100	3	FAIL
138	BC_138	X127C	16	set_16_3	Luminal A			Breast Cancer surgical specimen	FFPE	Breast Cancer	2008-2013	30 to 100	3	PASS
2	BC_2	X128N	16	set_16_4	Luminal B			Breast Cancer surgical specimen	FFPE	Breast Cancer	1986-1992	30 to 100	3	FAIL
80	BC_80	X128C	16	set_16_5	Luminal B			Breast Cancer surgical specimen	FFPE	Breast Cancer	1986-1992	4 to 30	6	PASS
290	BC_290	X129N	16	set_16_6	Basal-like			Breast Cancer surgical specimen	FFPE	Breast Cancer	2008-2013	30 to 100	3	PASS
177	BC_177	X129C	16	set_16_7	Basal-like			Breast Cancer surgical specimen	FFPE	Breast Cancer	2008-2013	30 to 100	3	PASS
289	BC_289	X130N	16	set_16_8	Her2-Enriched			Breast Cancer surgical specimen	FFPE	Breast Cancer	2008-2013	30 to 100	3	PASS
102	BC_102	X130C	16	set_16_9	Her2-Enriched			Breast Cancer surgical specimen	FFPE	Breast Cancer	1986-1992	30 to 100	3	PASS
Supermix	Supermix	X131N	16	set_16_10	Supermix
PIS	PIS	X131C	16	set_16_11	PIS
309	BC_309	X126	17	set_17_1	Normal			Reduction mammoplasty	FFPE	Normal Breast	2014-2016	0	3	PASS
99	BC_99	X127N	17	set_17_2	Luminal A			Breast Cancer surgical specimen	FFPE	Breast Cancer	1986-1992	4 to 30	6	PASS
11	BC_11	X127C	17	set_17_3	Luminal A			Breast Cancer surgical specimen	FFPE	Breast Cancer	1986-1992	4 to 30	6	FAIL
159	BC_159	X128N	17	set_17_4	Luminal B			Breast Cancer surgical specimen	FFPE	Breast Cancer	2008-2013	30 to 100	3	PASS
48	BC_48	X128C	17	set_17_5	Luminal B			Breast Cancer surgical specimen	FFPE	Breast Cancer	1986-1992	4 to 30	6	PASS
127	BC_127	X129N	17	set_17_6	Basal-like			Breast Cancer surgical specimen	FFPE	Breast Cancer	2008-2013	30 to 100	3	PASS
204	BC_204	X129C	17	set_17_7	Basal-like			Breast Cancer surgical specimen	FFPE	Breast Cancer	2008-2013	30 to 100	3	PASS
264	BC_264	X130N	17	set_17_8	Her2-Enriched			Breast Cancer surgical specimen	FFPE	Breast Cancer	2008-2013	30 to 100	3	PASS
230	BC_230	X130C	17	set_17_9	Her2-Enriched			Breast Cancer surgical specimen	FFPE	Breast Cancer	2008-2013	30 to 100	3	PASS
Supermix	Supermix	X131N	17	set_17_10	Supermix
PIS	PIS	X131C	17	set_17_11	PIS
330	BC_330	X126	18	set_18_1	Normal			Reduction mammoplasty	FFPE	Normal Breast	2014-2016	0	3	PASS
87	BC_87	X127N	18	set_18_2	Luminal A			Breast Cancer surgical specimen	FFPE	Breast Cancer	1986-1992	30 to 100	3	PASS
69	BC_69	X127C	18	set_18_3	Luminal A			Breast Cancer surgical specimen	FFPE	Breast Cancer	1986-1992	30 to 100	3	PASS
93	BC_93	X128N	18	set_18_4	Luminal B			Breast Cancer surgical specimen	FFPE	Breast Cancer	1986-1992	30 to 100	3	FAIL
189	BC_189	X128C	18	set_18_5	Luminal B			Breast Cancer surgical specimen	FFPE	Breast Cancer	2008-2013	30 to 100	3	PASS
297	BC_297	X129N	18	set_18_6	Basal-like			Breast Cancer surgical specimen	FFPE	Breast Cancer	2008-2013	30 to 100	3	PASS
125	BC_125	X129C	18	set_18_7	Basal-like			Breast Cancer surgical specimen	FFPE	Breast Cancer	2008-2013	30 to 100	3	PASS
295	BC_295	X130N	18	set_18_8	Her2-Enriched			Breast Cancer surgical specimen	FFPE	Breast Cancer	2008-2013	30 to 100	3	PASS
199	BC_199	X130C	18	set_18_9	Her2-Enriched			Breast Cancer surgical specimen	FFPE	Breast Cancer	2008-2013	30 to 100	3	PASS
Supermix	Supermix	X131N	18	set_18_10	Supermix
PIS	PIS	X131C	18	set_18_11	PIS
334	BC_334	X126	19	set_19_1	Normal			Reduction mammoplasty	FFPE	Normal Breast	2014-2016	0	3	PASS
17	BC_17	X127N	19	set_19_2	Luminal A			Breast Cancer surgical specimen	FFPE	Breast Cancer	1986-1992	4 to 30	6	PASS
94	BC_94	X127C	19	set_19_3	Luminal A			Breast Cancer surgical specimen	FFPE	Breast Cancer	1986-1992	4 to 30	6	PASS
10	BC_10	X128N	19	set_19_4	Luminal B			Breast Cancer surgical specimen	FFPE	Breast Cancer	1986-1992	4 to 30	6	PASS
36	BC_36	X128C	19	set_19_5	Luminal B			Breast Cancer surgical specimen	FFPE	Breast Cancer	1986-1992	4 to 30	6	PASS
279	BC_279	X129N	19	set_19_6	Basal-like			Breast Cancer surgical specimen	FFPE	Breast Cancer	2008-2013	30 to 100	3	PASS
292	BC_292	X129C	19	set_19_7	Basal-like			Breast Cancer surgical specimen	FFPE	Breast Cancer	2008-2013	30 to 100	3	PASS
205	BC_205	X130N	19	set_19_8	Her2-Enriched			Breast Cancer surgical specimen	FFPE	Breast Cancer	2008-2013	30 to 100	3	PASS
235	BC_235	X130C	19	set_19_9	Her2-Enriched			Breast Cancer surgical specimen	FFPE	Breast Cancer	2008-2013	30 to 100	3	PASS
Supermix	Supermix	X131N	19	set_19_10	Supermix
PIS	PIS	X131C	19	set_19_11	PIS
328	BC_328	X126	20	set_20_1	Normal			Reduction mammoplasty	FFPE	Normal Breast	2014-2016	0	3	PASS
107	BC_107	X127N	20	set_20_2	Luminal A			Breast Cancer surgical specimen	FFPE	Breast Cancer	1986-1992	30 to 100	3	PASS
156	BC_156	X127C	20	set_20_3	Luminal A			Breast Cancer surgical specimen	FFPE	Breast Cancer	2008-2013	30 to 100	3	PASS
167	BC_167	X128N	20	set_20_4	Luminal B	Biological replicate	set_2_5	Breast Cancer surgical specimen	FFPE	Breast Cancer	2008-2013	30 to 100	3	PASS
300	BC_300	X128C	20	set_20_5	Luminal B			Breast Cancer surgical specimen	FFPE	Breast Cancer	2008-2013	30 to 100	3	PASS
243	BC_243	X129N	20	set_20_6	Basal-like			Breast Cancer surgical specimen	FFPE	Breast Cancer	2008-2013	30 to 100	3	PASS
197	BC_197	X129C	20	set_20_7	Basal-like	Biological replicate	set_21_6	Breast Cancer surgical specimen	FFPE	Breast Cancer	2008-2013	30 to 100	3	PASS
242	BC_242	X130N	20	set_20_8	Her2-Enriched			Breast Cancer surgical specimen	FFPE	Breast Cancer	2008-2013	30 to 100	3	PASS
121	BC_121	X130C	20	set_20_9	Her2-Enriched			Breast Cancer surgical specimen	FFPE	Breast Cancer	1986-1992	30 to 100	3	PASS
Supermix	Supermix	X131N	20	set_20_10	Supermix
PIS	PIS	X131C	20	set_20_11	PIS
322	BC_322	X126	21	set_21_1	Normal			Reduction mammoplasty	FFPE	Normal Breast	2014-2016	0	3	PASS
95	BC_95	X127N	21	set_21_2	Luminal A			Breast Cancer surgical specimen	FFPE	Breast Cancer	1986-1992	30 to 100	3	FAIL
5	BC_5	X127C	21	set_21_3	Luminal A			Breast Cancer surgical specimen	FFPE	Breast Cancer	1986-1992	4 to 30	6	PASS
1	BC_1	X128N	21	set_21_4	Luminal B			Breast Cancer surgical specimen	FFPE	Breast Cancer	1986-1992	30 to 100	3	PASS
74	BC_74	X128C	21	set_21_5	Luminal B			Breast Cancer surgical specimen	FFPE	Breast Cancer	1986-1992	4 to 30	6	PASS
198	BC_198	X129N	21	set_21_6	Basal-like	Biological replicate	set_20_7	Breast Cancer surgical specimen	FFPE	Breast Cancer	2008-2013	30 to 100	3	PASS
247	BC_247	X129C	21	set_21_7	Basal-like			Breast Cancer surgical specimen	FFPE	Breast Cancer	2008-2013	30 to 100	3	PASS
31	BC_31	X130N	21	set_21_8	Her2-Enriched			Breast Cancer surgical specimen	FFPE	Breast Cancer	1986-1992	30 to 100	3	PASS
275	BC_275	X130C	21	set_21_9	Her2-Enriched			Breast Cancer surgical specimen	FFPE	Breast Cancer	2008-2013	30 to 100	3	PASS
Supermix	Supermix	X131N	21	set_21_10	Supermix
PIS	PIS	X131C	21	set_21_11	PIS
338	BC_338	X126	22	set_22_1	Normal			Reduction mammoplasty	FFPE	Normal Breast	2014-2016	0	3	PASS
4	BC_4	X127N	22	set_22_2	Luminal A			Breast Cancer surgical specimen	FFPE	Breast Cancer	1986-1992	4 to 30	6	PASS
122	BC_122	X127C	22	set_22_3	Luminal A			Breast Cancer surgical specimen	FFPE	Breast Cancer	1986-1992	4 to 30	6	PASS
29	BC_29	X128N	22	set_22_4	Luminal B			Breast Cancer surgical specimen	FFPE	Breast Cancer	1986-1992	4 to 30	6	PASS
168	BC_168	X128C	22	set_22_5	Luminal B			Breast Cancer surgical specimen	FFPE	Breast Cancer	2008-2013	30 to 100	3	PASS
282	BC_282	X129N	22	set_22_6	Basal-like			Breast Cancer surgical specimen	FFPE	Breast Cancer	2008-2013	30 to 100	3	PASS
145	BC_145	X129C	22	set_22_7	Basal-like			Breast Cancer surgical specimen	FFPE	Breast Cancer	2008-2013	30 to 100	3	PASS
268	BC_268	X130N	22	set_22_8	Her2-Enriched			Breast Cancer surgical specimen	FFPE	Breast Cancer	2008-2013	30 to 100	3	PASS
187	BC_187	X130C	22	set_22_9	Her2-Enriched			Breast Cancer surgical specimen	FFPE	Breast Cancer	2008-2013	30 to 100	3	PASS
Supermix	Supermix	X131N	22	set_22_10	Supermix
PIS	PIS	X131C	22	set_22_11	PIS
315	BC_315	X126	23	set_23_1	Normal			Reduction mammoplasty	FFPE	Normal Breast	2014-2016	0	3	PASS
104	BC_104	X127N	23	set_23_2	Luminal A			Breast Cancer surgical specimen	FFPE	Breast Cancer	1986-1992	4 to 30	6	PASS
97	BC_97	X127C	23	set_23_3	Luminal A			Breast Cancer surgical specimen	FFPE	Breast Cancer	1986-1992	30 to 100	3	PASS
45	BC_45	X128N	23	set_23_4	Luminal B			Breast Cancer surgical specimen	FFPE	Breast Cancer	1986-1992	4 to 30	6	PASS
181	BC_181	X128C	23	set_23_5	Luminal B			Breast Cancer surgical specimen	FFPE	Breast Cancer	2008-2013	30 to 100	3	PASS
237	BC_237	X129N	23	set_23_6	Basal-like			Breast Cancer surgical specimen	FFPE	Breast Cancer	2008-2013	30 to 100	3	PASS
281	BC_281	X129C	23	set_23_7	Basal-like			Breast Cancer surgical specimen	FFPE	Breast Cancer	2008-2013	30 to 100	3	PASS
126	BC_126	X130N	23	set_23_8	Her2-Enriched			Breast Cancer surgical specimen	FFPE	Breast Cancer	2008-2013	30 to 100	3	PASS
206	BC_206	X130C	23	set_23_9	Her2-Enriched			Breast Cancer surgical specimen	FFPE	Breast Cancer	2008-2013	30 to 100	3	PASS
Supermix	Supermix	X131N	23	set_23_10	Supermix
PIS	PIS	X131C	23	set_23_11	PIS
319	BC_319	X126	24	set_24_1	Normal			Reduction mammoplasty	FFPE	Normal Breast	2014-2016	0	3	PASS
112	BC_112	X127N	24	set_24_2	Luminal A			Breast Cancer surgical specimen	FFPE	Breast Cancer	1986-1992	4 to 30	6	PASS
98	BC_98	X127C	24	set_24_3	Luminal A			Breast Cancer surgical specimen	FFPE	Breast Cancer	1986-1992	4 to 30	6	PASS
101	BC_101	X128N	24	set_24_4	Luminal B			Breast Cancer surgical specimen	FFPE	Breast Cancer	1986-1992	4 to 30	6	PASS
110	BC_110	X128C	24	set_24_5	Luminal B			Breast Cancer surgical specimen	FFPE	Breast Cancer	1986-1992	4 to 30	6	PASS
254	BC_254	X129N	24	set_24_6	Basal-like			Breast Cancer surgical specimen	FFPE	Breast Cancer	2008-2013	30 to 100	3	PASS
296	BC_296	X129C	24	set_24_7	Basal-like			Breast Cancer surgical specimen	FFPE	Breast Cancer	2008-2013	30 to 100	3	PASS
208	BC_208	X130N	24	set_24_8	Her2-Enriched			Breast Cancer surgical specimen	FFPE	Breast Cancer	2008-2013	30 to 100	3	PASS
272	BC_272	X130C	24	set_24_9	Her2-Enriched			Breast Cancer surgical specimen	FFPE	Breast Cancer	2008-2013	30 to 100	3	PASS
Supermix	Supermix	X131N	24	set_24_10	Supermix
PIS	PIS	X131C	24	set_24_11	PIS
329	BC_329	X126	25	set_25_1	Normal			Reduction mammoplasty	FFPE	Normal Breast	2014-2016	0	3	PASS
115	BC_115	X127N	25	set_25_2	Luminal A			Breast Cancer surgical specimen	FFPE	Breast Cancer	1986-1992	4 to 30	6	PASS
82	BC_82	X127C	25	set_25_3	Luminal A			Breast Cancer surgical specimen	FFPE	Breast Cancer	1986-1992	4 to 30	6	PASS
188	BC_188	X128N	25	set_25_4	Luminal B			Breast Cancer surgical specimen	FFPE	Breast Cancer	2008-2013	30 to 100	3	PASS
111	BC_111	X128C	25	set_25_5	Luminal B			Breast Cancer surgical specimen	FFPE	Breast Cancer	1986-1992	30 to 100	3	PASS
283	BC_283	X129N	25	set_25_6	Basal-like			Breast Cancer surgical specimen	FFPE	Breast Cancer	2008-2013	30 to 100	3	PASS
210	BC_210	X129C	25	set_25_7	Basal-like			Breast Cancer surgical specimen	FFPE	Breast Cancer	2008-2013	30 to 100	3	PASS
21	BC_21	X130N	25	set_25_8	Her2-Enriched			Breast Cancer surgical specimen	FFPE	Breast Cancer	1986-1992	4 to 30	6	PASS
285	BC_285	X130C	25	set_25_9	Her2-Enriched			Breast Cancer surgical specimen	FFPE	Breast Cancer	2008-2013	30 to 100	3	PASS
Supermix	Supermix	X131N	25	set_25_10	Supermix
PIS	PIS	X131C	25	set_25_11	PIS
310	BC_310	X126	26	set_26_1	Normal			Reduction mammoplasty	FFPE	Normal Breast	2014-2016	0	3	PASS
91	BC_91	X127N	26	set_26_2	Luminal A			Breast Cancer surgical specimen	FFPE	Breast Cancer	1986-1992	30 to 100	3	PASS
68	BC_68	X127C	26	set_26_3	Luminal A			Breast Cancer surgical specimen	FFPE	Breast Cancer	1986-1992	30 to 100	3	PASS
34	BC_34	X128N	26	set_26_4	Luminal B			Breast Cancer surgical specimen	FFPE	Breast Cancer	1986-1992	4 to 30	6	PASS
136	BC_136	X128C	26	set_26_5	Luminal B			Breast Cancer surgical specimen	FFPE	Breast Cancer	2008-2013	30 to 100	3	PASS
130	BC_130	X129N	26	set_26_6	Basal-like			Breast Cancer surgical specimen	FFPE	Breast Cancer	2008-2013	30 to 100	3	PASS
174	BC_174	X129C	26	set_26_7	Basal-like			Breast Cancer surgical specimen	FFPE	Breast Cancer	2008-2013	30 to 100	3	PASS
13	BC_13	X130N	26	set_26_8	Her2-Enriched			Breast Cancer surgical specimen	FFPE	Breast Cancer	1986-1992	4 to 30	6	PASS
184	BC_184	X130C	26	set_26_9	Her2-Enriched			Breast Cancer surgical specimen	FFPE	Breast Cancer	2008-2013	30 to 100	3	PASS
Supermix	Supermix	X131N	26	set_26_10	Supermix
PIS	PIS	X131C	26	set_26_11	PIS
307	BC_307	X126	27	set_27_1	Normal			Reduction mammoplasty	FFPE	Normal Breast	2014-2016	0	3	PASS
50	BC_50	X127N	27	set_27_2	Luminal A			Breast Cancer surgical specimen	FFPE	Breast Cancer	1986-1992	4 to 30	6	PASS
103	BC_103	X127C	27	set_27_3	Luminal A			Breast Cancer surgical specimen	FFPE	Breast Cancer	1986-1992	4 to 30	6	PASS
86	BC_86	X128N	27	set_27_4	Luminal B			Breast Cancer surgical specimen	FFPE	Breast Cancer	1986-1992	4 to 30	6	PASS
78	BC_78	X128C	27	set_27_5	Luminal B			Breast Cancer surgical specimen	FFPE	Breast Cancer	1986-1992	30 to 100	3	PASS
152	BC_152	X129N	27	set_27_6	Basal-like			Breast Cancer surgical specimen	FFPE	Breast Cancer	2008-2013	30 to 100	3	PASS
271	BC_271	X129C	27	set_27_7	Basal-like			Breast Cancer surgical specimen	FFPE	Breast Cancer	2008-2013	30 to 100	3	PASS
274	BC_274	X130N	27	set_27_8	Her2-Enriched			Breast Cancer surgical specimen	FFPE	Breast Cancer	2008-2013	30 to 100	3	PASS
276	BC_276	X130C	27	set_27_9	Her2-Enriched			Breast Cancer surgical specimen	FFPE	Breast Cancer	2008-2013	30 to 100	3	PASS
Supermix	Supermix	X131N	27	set_27_10	Supermix
PIS	PIS	X131C	27	set_27_11	PIS
332	BC_332	X126	28	set_28_1	Normal			Reduction mammoplasty	FFPE	Normal Breast	2014-2016	0	3	PASS
24	BC_24	X127N	28	set_28_2	Luminal A			Breast Cancer surgical specimen	FFPE	Breast Cancer	1986-1992	30 to 100	3	PASS
106	BC_106	X127C	28	set_28_3	Luminal A			Breast Cancer surgical specimen	FFPE	Breast Cancer	1986-1992	4 to 30	6	FAIL
218	BC_218	X128N	28	set_28_4	Luminal B			Breast Cancer surgical specimen	FFPE	Breast Cancer	2008-2013	30 to 100	3	PASS
56	BC_56	X128C	28	set_28_5	Luminal B			Breast Cancer surgical specimen	FFPE	Breast Cancer	1986-1992	4 to 30	6	PASS
257	BC_257	X129N	28	set_28_6	Basal-like			Breast Cancer surgical specimen	FFPE	Breast Cancer	2008-2013	30 to 100	3	PASS
191	BC_191	X129C	28	set_28_7	Basal-like			Breast Cancer surgical specimen	FFPE	Breast Cancer	2008-2013	30 to 100	3	PASS
250	BC_250	X130N	28	set_28_8	Her2-Enriched			Breast Cancer surgical specimen	FFPE	Breast Cancer	2008-2013	30 to 100	3	PASS
278	BC_278	X130C	28	set_28_9	Her2-Enriched			Breast Cancer surgical specimen	FFPE	Breast Cancer	2008-2013	30 to 100	3	PASS
Supermix	Supermix	X131N	28	set_28_10	Supermix
PIS	PIS	X131C	28	set_28_11	PIS
305	BC_305	X126	29	set_29_1	Normal			Reduction mammoplasty	FFPE	Normal Breast	2014-2016	0	3	PASS
118	BC_118	X127N	29	set_29_2	Luminal A			Breast Cancer surgical specimen	FFPE	Breast Cancer	1986-1992	4 to 30	6	PASS
20	BC_20	X127C	29	set_29_3	Luminal A			Breast Cancer surgical specimen	FFPE	Breast Cancer	1986-1992	30 to 100	3	PASS
90	BC_90	X128N	29	set_29_4	Luminal B			Breast Cancer surgical specimen	FFPE	Breast Cancer	1986-1992	4 to 30	6	PASS
75	BC_75	X128C	29	set_29_5	Luminal B			Breast Cancer surgical specimen	FFPE	Breast Cancer	1986-1992	4 to 30	6	PASS
147	BC_147	X129N	29	set_29_6	Basal-like			Breast Cancer surgical specimen	FFPE	Breast Cancer	2008-2013	30 to 100	3	PASS
170	BC_170	X129C	29	set_29_7	Basal-like			Breast Cancer surgical specimen	FFPE	Breast Cancer	2008-2013	30 to 100	3	PASS
182	BC_182	X130N	29	set_29_8	Her2-Enriched			Breast Cancer surgical specimen	FFPE	Breast Cancer	2008-2013	30 to 100	3	PASS
212	BC_212	X130C	29	set_29_9	Her2-Enriched			Breast Cancer surgical specimen	FFPE	Breast Cancer	2008-2013	30 to 100	3	PASS
Supermix	Supermix	X131N	29	set_29_10	Supermix
PIS	PIS	X131C	29	set_29_11	PIS
301	BC_301	X126	30	set_30_1	Normal			Reduction mammoplasty	FFPE	Normal Breast	2014-2016	0	3	PASS
119	BC_119	X127N	30	set_30_2	Luminal A			Breast Cancer surgical specimen	FFPE	Breast Cancer	1986-1992	4 to 30	6	PASS
28	BC_28	X127C	30	set_30_3	Luminal A			Breast Cancer surgical specimen	FFPE	Breast Cancer	1986-1992	30 to 100	3	PASS
134	BC_134	X128N	30	set_30_4	Luminal B			Breast Cancer surgical specimen	FFPE	Breast Cancer	2008-2013	30 to 100	3	PASS
175	BC_175	X128C	30	set_30_5	Luminal B			Breast Cancer surgical specimen	FFPE	Breast Cancer	2008-2013	30 to 100	3	PASS
294	BC_294	X129N	30	set_30_6	Basal-like			Breast Cancer surgical specimen	FFPE	Breast Cancer	2008-2013	30 to 100	3	PASS
214	BC_214	X129C	30	set_30_7	Basal-like			Breast Cancer surgical specimen	FFPE	Breast Cancer	2008-2013	30 to 100	3	PASS
165	BC_165	X130N	30	set_30_8	Her2-Enriched			Breast Cancer surgical specimen	FFPE	Breast Cancer	2008-2013	30 to 100	3	PASS
259	BC_259	X130C	30	set_30_9	Her2-Enriched			Breast Cancer surgical specimen	FFPE	Breast Cancer	2008-2013	30 to 100	3	PASS
Supermix	Supermix	X131N	30	set_30_10	Supermix
PIS	PIS	X131C	30	set_30_11	PIS
313	BC_313	X126	31	set_31_1	Normal			Reduction mammoplasty	FFPE	Normal Breast	2014-2016	0	3	PASS
57	BC_57	X127N	31	set_31_2	Luminal A			Breast Cancer surgical specimen	FFPE	Breast Cancer	1986-1992	30 to 100	3	PASS
105	BC_105	X127C	31	set_31_3	Luminal A			Breast Cancer surgical specimen	FFPE	Breast Cancer	1986-1992	4 to 30	6	PASS
49	BC_49	X128N	31	set_31_4	Luminal B			Breast Cancer surgical specimen	FFPE	Breast Cancer	1986-1992	30 to 100	3	PASS
146	BC_146	X128C	31	set_31_5	Luminal B			Breast Cancer surgical specimen	FFPE	Breast Cancer	2008-2013	30 to 100	3	PASS
193	BC_193	X129N	31	set_31_6	Basal-like			Breast Cancer surgical specimen	FFPE	Breast Cancer	2008-2013	30 to 100	3	PASS
263	BC_263	X129C	31	set_31_7	Basal-like			Breast Cancer surgical specimen	FFPE	Breast Cancer	2008-2013	30 to 100	3	PASS
286	BC_286	X130N	31	set_31_8	Her2-Enriched			Breast Cancer surgical specimen	FFPE	Breast Cancer	2008-2013	30 to 100	3	PASS
239	BC_239	X130C	31	set_31_9	Her2-Enriched			Breast Cancer surgical specimen	FFPE	Breast Cancer	2008-2013	30 to 100	3	PASS
Supermix	Supermix	X131N	31	set_31_10	Supermix
PIS	PIS	X131C	31	set_31_11	PIS
306	BC_306	X126	32	set_32_1	Normal			Reduction mammoplasty	FFPE	Normal Breast	2014-2016	0	3	PASS
7	BC_7	X127N	32	set_32_2	Luminal A			Breast Cancer surgical specimen	FFPE	Breast Cancer	1986-1992	4 to 30	6	PASS
92	BC_92	X127C	32	set_32_3	Luminal A			Breast Cancer surgical specimen	FFPE	Breast Cancer	1986-1992	4 to 30	6	PASS
150	BC_150	X128N	32	set_32_4	Luminal B			Breast Cancer surgical specimen	FFPE	Breast Cancer	2008-2013	30 to 100	3	PASS
180	BC_180	X128C	32	set_32_5	Luminal B			Breast Cancer surgical specimen	FFPE	Breast Cancer	2008-2013	30 to 100	3	PASS
213	BC_213	X129N	32	set_32_6	Basal-like			Breast Cancer surgical specimen	FFPE	Breast Cancer	2008-2013	30 to 100	3	PASS
186	BC_186	X129C	32	set_32_7	Basal-like			Breast Cancer surgical specimen	FFPE	Breast Cancer	2008-2013	30 to 100	3	PASS
288	BC_288	X130N	32	set_32_8	Her2-Enriched			Breast Cancer surgical specimen	FFPE	Breast Cancer	2008-2013	30 to 100	3	PASS
151	BC_151	X130C	32	set_32_9	Her2-Enriched			Breast Cancer surgical specimen	FFPE	Breast Cancer	2008-2013	30 to 100	3	PASS
Supermix	Supermix	X131N	32	set_32_10	Supermix
PIS	PIS	X131C	32	set_32_11	PIS
311	BC_311	X126	33	set_33_1	Normal			Reduction mammoplasty	FFPE	Normal Breast	2014-2016	0	3	PASS
139	BC_139	X127N	33	set_33_2	Luminal A			Breast Cancer surgical specimen	FFPE	Breast Cancer	2008-2013	30 to 100	3	PASS
12	BC_12	X127C	33	set_33_3	Luminal A			Breast Cancer surgical specimen	FFPE	Breast Cancer	1986-1992	4 to 30	6	PASS
54	BC_54	X128N	33	set_33_4	Luminal B			Breast Cancer surgical specimen	FFPE	Breast Cancer	1986-1992	4 to 30	6	PASS
41	BC_41	X128C	33	set_33_5	Luminal B			Breast Cancer surgical specimen	FFPE	Breast Cancer	1986-1992	4 to 30	6	PASS
236	BC_236	X129N	33	set_33_6	Basal-like			Breast Cancer surgical specimen	FFPE	Breast Cancer	2008-2013	30 to 100	3	PASS
253	BC_253	X129C	33	set_33_7	Basal-like			Breast Cancer surgical specimen	FFPE	Breast Cancer	2008-2013	30 to 100	3	PASS
262	BC_262	X130N	33	set_33_8	Her2-Enriched			Breast Cancer surgical specimen	FFPE	Breast Cancer	2008-2013	30 to 100	3	PASS
62	BC_62	X130C	33	set_33_9	Her2-Enriched			Breast Cancer surgical specimen	FFPE	Breast Cancer	1986-1992	30 to 100	3	PASS
Supermix	Supermix	X131N	33	set_33_10	Supermix
PIS	PIS	X131C	33	set_33_11	PIS
308	BC_308	X126	34	set_34_1	Normal			Reduction mammoplasty	FFPE	Normal Breast	2014-2016	0	3	PASS
18	BC_18	X127N	34	set_34_2	Luminal A			Breast Cancer surgical specimen	FFPE	Breast Cancer	1986-1992	30 to 100	3	PASS
117	BC_117	X127C	34	set_34_3	Luminal A			Breast Cancer surgical specimen	FFPE	Breast Cancer	1986-1992	4 to 30	6	PASS
228	BC_228	X128N	34	set_34_4	Luminal B			Breast Cancer surgical specimen	FFPE	Breast Cancer	2008-2013	30 to 100	3	PASS
3	BC_3	X128C	34	set_34_5	Luminal B			Breast Cancer surgical specimen	FFPE	Breast Cancer	1986-1992	30 to 100	3	PASS
255	BC_255	X129N	34	set_34_6	Basal-like			Breast Cancer surgical specimen	FFPE	Breast Cancer	2008-2013	30 to 100	3	PASS
273	BC_273	X129C	34	set_34_7	Basal-like			Breast Cancer surgical specimen	FFPE	Breast Cancer	2008-2013	30 to 100	3	PASS
59	BC_59	X130N	34	set_34_8	Her2-Enriched			Breast Cancer surgical specimen	FFPE	Breast Cancer	1986-1992	4 to 30	6	PASS
207	BC_207	X130C	34	set_34_9	Her2-Enriched			Breast Cancer surgical specimen	FFPE	Breast Cancer	2008-2013	30 to 100	3	PASS
Supermix	Supermix	X131N	34	set_34_10	Supermix
PIS	PIS	X131C	34	set_34_11	PIS
302	BC_302	X126	35	set_35_1	Normal			Reduction mammoplasty	FFPE	Normal Breast	2014-2016	0	3	PASS
96	BC_96	X127N	35	set_35_2	Luminal A			Breast Cancer surgical specimen	FFPE	Breast Cancer	1986-1992	4 to 30	6	PASS
222	BC_222	X127C	35	set_35_3	Luminal A			Breast Cancer surgical specimen	FFPE	Breast Cancer	2008-2013	30 to 100	3	PASS
72	BC_72	X128N	35	set_35_4	Luminal B			Breast Cancer surgical specimen	FFPE	Breast Cancer	1986-1992	30 to 100	3	PASS
240	BC_240	X128C	35	set_35_5	Luminal B			Breast Cancer surgical specimen	FFPE	Breast Cancer	2008-2013	30 to 100	3	PASS
232	BC_232	X129N	35	set_35_6	Basal-like			Breast Cancer surgical specimen	FFPE	Breast Cancer	2008-2013	30 to 100	3	PASS
209	BC_209	X129C	35	set_35_7	Basal-like			Breast Cancer surgical specimen	FFPE	Breast Cancer	2008-2013	30 to 100	3	PASS
223	BC_223	X130N	35	set_35_8	Her2-Enriched			Breast Cancer surgical specimen	FFPE	Breast Cancer	2008-2013	30 to 100	3	PASS
227	BC_227	X130C	35	set_35_9	Her2-Enriched			Breast Cancer surgical specimen	FFPE	Breast Cancer	2008-2013	30 to 100	3	PASS
Supermix	Supermix	X131N	35	set_35_10	Supermix
PIS	PIS	X131C	35	set_35_11	PIS
321	BC_321	X126	36	set_36_1	Normal			Reduction mammoplasty	FFPE	Normal Breast	2014-2016	0	3	PASS
120	BC_120	X127N	36	set_36_2	Luminal A			Breast Cancer surgical specimen	FFPE	Breast Cancer	1986-1992	4 to 30	6	PASS
40	BC_40	X127C	36	set_36_3	Luminal A			Breast Cancer surgical specimen	FFPE	Breast Cancer	1986-1992	30 to 100	3	PASS
160	BC_160	X128N	36	set_36_4	Luminal B			Breast Cancer surgical specimen	FFPE	Breast Cancer	2008-2013	30 to 100	3	PASS
135	BC_135	X128C	36	set_36_5	Luminal B			Breast Cancer surgical specimen	FFPE	Breast Cancer	2008-2013	30 to 100	3	PASS
132	BC_132	X129N	36	set_36_6	Basal-like			Breast Cancer surgical specimen	FFPE	Breast Cancer	2008-2013	30 to 100	3	PASS
225	BC_225	X129C	36	set_36_7	Basal-like			Breast Cancer surgical specimen	FFPE	Breast Cancer	2008-2013	30 to 100	3	PASS
194	BC_194	X130N	36	set_36_8	Her2-Enriched			Breast Cancer surgical specimen	FFPE	Breast Cancer	2008-2013	30 to 100	3	PASS
46	BC_46	X130C	36	set_36_9	Her2-Enriched			Breast Cancer surgical specimen	FFPE	Breast Cancer	1986-1992	4 to 30	6	PASS
Supermix	Supermix	X131N	36	set_36_10	Supermix
PIS	PIS	X131C	36	set_36_11	PIS
304	BC_304	X126	37	set_37_1	Normal			Reduction mammoplasty	FFPE	Normal Breast	2014-2016	0	3	PASS
63	BC_63	X127N	37	set_37_2	Luminal A			Breast Cancer surgical specimen	FFPE	Breast Cancer	1986-1992	30 to 100	3	FAIL
33	BC_33	X127C	37	set_37_3	Luminal A			Breast Cancer surgical specimen	FFPE	Breast Cancer	1986-1992	30 to 100	3	PASS
16	BC_16	X128N	37	set_37_4	Luminal B			Breast Cancer surgical specimen	FFPE	Breast Cancer	1986-1992	30 to 100	3	PASS
81	BC_81	X128C	37	set_37_5	Luminal B			Breast Cancer surgical specimen	FFPE	Breast Cancer	1986-1992	4 to 30	6	PASS
251	BC_251	X129N	37	set_37_6	Basal-like			Breast Cancer surgical specimen	FFPE	Breast Cancer	2008-2013	30 to 100	3	PASS
248	BC_248	X129C	37	set_37_7	Basal-like			Breast Cancer surgical specimen	FFPE	Breast Cancer	2008-2013	30 to 100	3	PASS
226	BC_226	X130N	37	set_37_8	Her2-Enriched			Breast Cancer surgical specimen	FFPE	Breast Cancer	2008-2013	30 to 100	3	PASS
287	BC_287	X130C	37	set_37_9	Her2-Enriched			Breast Cancer surgical specimen	FFPE	Breast Cancer	2008-2013	30 to 100	3	PASS
Supermix	Supermix	X131N	37	set_37_10	Supermix
PIS	PIS	X131C	37	set_37_11	PIS
318	BC_318	X126	38	set_38_1	Normal			Reduction mammoplasty	FFPE	Normal Breast	2014-2016	0	3	PASS
23	BC_23	X127N	38	set_38_2	Luminal A	Technical replicate	set_38_3	Breast Cancer surgical specimen	FFPE	Breast Cancer	1986-1992	30 to 100	3	PASS
23	BC_23	X127C	38	set_38_3	Luminal A	Technical replicate	set_38_2	Breast Cancer surgical specimen	FFPE	Breast Cancer	1986-1992	30 to 100	3	PASS
15	BC_15	X128N	38	set_38_4	Luminal B	Technical replicate	set_38_5	Breast Cancer surgical specimen	FFPE	Breast Cancer	1986-1992	4 to 30	6	FAIL
15	BC_15	X128C	38	set_38_5	Luminal B	Technical replicate	set_38_4	Breast Cancer surgical specimen	FFPE	Breast Cancer	1986-1992	4 to 30	6	FAIL
131	BC_131	X129N	38	set_38_6	Basal-like	Technical replicate	set_38_7	Breast Cancer surgical specimen	FFPE	Breast Cancer	2008-2013	30 to 100	3	PASS
131	BC_131	X129C	38	set_38_7	Basal-like	Technical replicate	set_38_6	Breast Cancer surgical specimen	FFPE	Breast Cancer	2008-2013	30 to 100	3	PASS
266	BC_266	X130N	38	set_38_8	Her2-Enriched	Technical replicate	set_38_9	Breast Cancer surgical specimen	FFPE	Breast Cancer	2008-2013	30 to 100	3	PASS
266	BC_266	X130C	38	set_38_9	Her2-Enriched	Technical replicate	set_38_8	Breast Cancer surgical specimen	FFPE	Breast Cancer	2008-2013	30 to 100	3	PASS
Supermix	Supermix	X131N	38	set_38_10	Supermix
PIS	PIS	X131C	38	set_38_11	PIS
*Protomics quality control pass is defined with a minimal abundance signal of (2e06) on total S/N

## Sheet: Supplementary Data 1b 
Supplementary Data 1b: List of isoDoping sythetic peptides of biologically-important proteins
Library	Protein	Peptide Sequence	Uniprot
PAM50	ACTR3B	FMEQVVFK	Q9P1U1
PAM50	ACTR3B	HGIIEDWDLMER	Q9P1U1
PAM50	ACTR3B	KDYEEYGPSICR	Q9P1U1
PAM50	ACTR3B	LGYAGNTEPQFIIPSCIAIR	Q9P1U1
PAM50	ACTR3B	NVVLSGGSTMFR	Q9P1U1
PAM50	ANLN	GSVTLSEIR	Q9NQW6
PAM50	ANLN	LNQVLVDIR	Q9NQW6
PAM50	ANLN	STTPGGTGIKPFLER	Q9NQW6
PAM50	ANLN	VPFLSSLEGHIYLK	Q9NQW6
PAM50	ANLN	VTENQIPAK	Q9NQW6
PAM50	BAG1	ATIEQFMK	Q99933
PAM50	BAG1	ELTGIQQGFLPK	Q99933
PAM50	BAG1	IADQLEELNK	Q99933
PAM50	BAG1	ILEEIDTLILPENFK	Q99933
PAM50	BAG1	NSPQEEVELKK	Q99933
PAM50	BCL2	DFAEMSSQLHLTPFTAR	P10415
PAM50	BCL2	FATVVEELFR	P10415
PAM50	BIRC5	KQFEELTLGEFLK	O15392
PAM50	BIRC5	ELEGWEPDDDPIEEHK	O15392
PAM50	BIRC5	ELEGWEPDDDPIEEHKK	O15392
PAM50	BIRC5	HSSGCAFLSVK	O15392
PAM50	BIRC5	QFEELTLGEFLK	O15392
PAM50	BLVRA	FGFPAFSGISR	P53004
PAM50	BLVRA	GSLLFTAGPLEEER	P53004
PAM50	BLVRA	ILHCLGLAEEIQK	P53004
PAM50	BLVRA	SGSLENVPNVGVNK	P53004
PAM50	CCNB1	FMQNNCVPK	P14635
PAM50	CCNB1	IGEVDVEQHTLAK	P14635
PAM50	CCNB1	ISTLPQLNSALVQDLAK	P14635
PAM50	CCNB1	NVVMVNQGLTK	P14635
PAM50	CCNB1	QLEEEQAVRPK	P14635
PAM50	CCNE1	DSLDLLDKAR	P24864
PAM50	CCNE1	ANVTVFLQDPDEEMAK	P24864
PAM50	CCNE1	EEVWKIMLNK	P24864
PAM50	CDC20	AWALNLNGFDVEEAK	Q12834
PAM50	CDC20	EAAGPAPSPMR	Q12834
PAM50	CDC20	SAAQMEVASFLLSK	Q12834
PAM50	CDC20	SSLIHQGIR	Q12834
PAM50	CDC20	VQTTPSKPGGDR	Q12834
PAM50	CDC6	AGSLYLSGAPGTGK	Q99741
PAM50	CDC6	LVFDNQLTIK	Q99741
PAM50	CDC6	LVFDNQLTIKSPSK	Q99741
PAM50	CDC6	LVLNTAVPDRLPAR	Q99741
PAM50	CDC6	SQAQATISFPK	Q99741
PAM50	CDH3	ETGWLLLNKPLDREEIAK	P22223
PAM50	CDH3	GLEARPEVVLR	P22223
PAM50	CDH3	LTVTDLDAPNSPAWR	P22223
PAM50	CDH3	PANPDEIGNFIIENLK	P22223
PAM50	CDH3	YEAHVPENAVGHEVQR	P22223
PAM50	CENPF	ALLSALELK	P49454
PAM50	CENPF	LAGELQLLLEEIK	P49454
PAM50	CENPF	LQLQGLDLSSR	P49454
PAM50	CENPF	SWALEEWKEGLPTR	P49454
PAM50	CENPF	VFELDLVTLR	P49454
PAM50	CEP55	DLLVHVEYCSK	Q53EZ4
PAM50	CEP55	KPESEGYLQEEK	Q53EZ4
PAM50	CEP55	KTETAAHSLPQQTK	Q53EZ4
PAM50	CEP55	NAYQLTEKDKEIQR	Q53EZ4
PAM50	CEP55	TETAAHSLPQQTK	Q53EZ4
PAM50	CXXC5	INCEQCSSCR	Q7LFL8
PAM50	CXXC5	SGIISEPLNK	Q7LFL8
PAM50	EGFR	IPLENLQIIR	P00533
PAM50	EGFR	NYVVTDHGSCVR	P00533
PAM50	EGFR	AMLFCLFK	P00533_2
PAM50	EGFR	DSLSINATNIK	P00533
PAM50	EGFR	YLVIQGDER	P00533
PAM50	ERBB2	AVTSANIQEFAGCK	P04626
PAM50	ERBB2	LGSQDLLNWCMQIAK	P04626
PAM50	ERBB2	LLDIDETEYHADGGK	P04626
PAM50	ERBB2	LPASPETHLDMLR	P04626
PAM50	ERBB2	WMALESILR	P04626
PAM50	ESR1	AANLWPSPLMIK	P03372
PAM50	ESR1	AGLTLQQQHQR	P03372
PAM50	ESR1	LASTNDKGSMAMESAK	P03372
PAM50	ESR1	LLFAPNLLLDR	P03372
PAM50	ESR1	VLDKITDTLIHLMAK	P03372
PAM50	EXO1	ENNLHESEYGDQEGK	Q9UQ84
PAM50	EXO1	GIQGLLQFIK	Q9UQ84
PAM50	EXO1	SINITHAMAHK	Q9UQ84
PAM50	EXO1	TISPPTLGTLR	Q9UQ84
PAM50	EXO1	TPSPSPSTALQQFR	Q9UQ84
PAM50	FGFR4	GTYTCLVENAVGSIR	P22455
PAM50	FGFR4	GVHHIDYYK	P22455
PAM50	FGFR4	LVLGKPLGEGCFGQVVR	P22455
PAM50	FGFR4	RPPGPDLSPDGPR	P22455
PAM50	FGFR4	YNYLLDVLER	P22455
PAM50	FOXA1	DPSGASNPSADSPLHR	P55317
PAM50	FOXA1	KDPSGASNPSADSPLHR	P55317
PAM50	FOXC1	AYGPYTPQPQPK	Q12948
PAM50	FOXC1	EMFESQR	Q12948
PAM50	FOXC1	TSGAFVYDCSK	Q12948
PAM50	GPR160	DFVLLSIR	Q9UJ42
PAM50	GPR160	DIGLPLDPFVNWK	Q9UJ42
PAM50	GPR160	LNLKDIGLPLDPFVNWK	Q9UJ42
PAM50	GPR160	LSFKCQK	Q9UJ42
PAM50	GPR160	TTKLSFK	Q9UJ42
PAM50	GRB7	EALSVALEEAQAWR	Q14451
PAM50	GRB7	HVCEMLVQR	Q14451
PAM50	GRB7	IFCSEDEQSR	Q14451
PAM50	GRB7	LYFSMDDGQTR	Q14451
PAM50	GRB7	SVEVAAGATAR	Q14451
PAM50	KIF2C	DNLPLQENVTIQK	Q99661
PAM50	KIF2C	LAMQLEEQASR	Q99661
PAM50	KIF2C	SNGLIHSANVR	Q99661
PAM50	KIF2C	THTMGGDLSGK	Q99661
PAM50	KIF2C	TSGQTFANSNSSR	Q99661
PAM50	KRT14	APSTYGGGLSVSSSR	P02533
PAM50	KRT14	DAEEWFFTK	P02533
PAM50	KRT14	TKYETELNLR	P02533
PAM50	KRT14	VVSTHEQVLR	P02533
PAM50	KRT17	ALEEANTELEVK	Q04695
PAM50	KRT17	EQVHQTTR	Q04695
PAM50	KRT17	LSGGLGAGSCR	Q04695
PAM50	KRT17	TIEELQNK	Q04695
PAM50	KRT5	AQYEEIANR	P13647
PAM50	KRT5	LAELEEALQK	P13647
PAM50	KRT5	SFSTASAITPSVSR	P13647
PAM50	MAPT	AAFPGAPGEGPEAR	P10636
PAM50	MAPT	IGSLDNITHVPGGGNK	P10636
PAM50	MAPT	LQTAPVPMPDLK	P10636
PAM50	MAPT	SPVVSGDTSPR	P10636
PAM50	MAPT	VQIVYKPVDLSK	P10636
PAM50	MDM2	AISETEENSDELSGER	Q00987
PAM50	MDM2	AKLENSTQAEEGFDVPDCKK	Q00987
PAM50	MDM2	RAISETEENSDELSGER	Q00987
PAM50	MDM2	SVGAQKDTYTMK	Q00987
PAM50	MDM2	TIVNDSRESCVEENDDK	Q00987
PAM50	MELK	DLKPENLLFDEYHK	Q14680
PAM50	MELK	IKTEIEALK	Q14680
PAM50	MELK	LHYNVTTTR	Q14680
PAM50	MELK	YYELHETIGTGGFAK	Q14680
PAM50	MELK	VLEENLLFDEYHKLK	Q14680_2
PAM50	MIA	EDQTLKPGK	Q16674
PAM50	MIA	EDQTLKPGKVDVK	Q16674
PAM50	MIA	GQVVYVFSK	Q16674
PAM50	MIA	LGYFPSSIVR	Q16674
PAM50	MKI67	AQALEDLAGFK	P46013
PAM50	MKI67	EEAQALEDLTGFK	P46013
PAM50	MKI67	KVDVEEEFFALR	P46013
PAM50	MKI67	LDLLGNLPGSK	P46013
PAM50	MKI67	VGVKEELLAVGK	P46013
PAM50	MLPH	AAGLTVKPSGKPR	Q9BV36
PAM50	MLPH	ASSESQIFELNK	Q9BV36
PAM50	MLPH	RPEDPNADPSSEAK	Q9BV36
PAM50	MLPH	SPQDPGDPVQYNR	Q9BV36
PAM50	MLPH	TEADVEEEALR	Q9BV36
PAM50	MMP11	FPVHAALVWGPEK	P24347
PAM50	MMP11	FPWQLVQEQVR	P24347
PAM50	MMP11	GELFFFK	P24347
PAM50	MMP11	GGQLQPGYPALASR	P24347
PAM50	MMP11	VWSDVTPLTFTEVHEGR	P24347
PAM50	MYBL2	HAAFVTPDQK	P10244
PAM50	MYBL2	LDGHTISDLSR	P10244
PAM50	MYBL2	SHFTTPAPMSSAWK	P10244
PAM50	MYBL2	WTHEEDEQLR	P10244
PAM50	MYBL2	YSMDNTPHTPTPFK	P10244
PAM50	MYC	DQIPELENNEKAPK	P01106
PAM50	MYC	LISEEDLLR	P01106
PAM50	MYC	LISEEDLLRK	P01106
PAM50	MYC	LVSEKLASYQAAR	P01106
PAM50	MYC	SGLCSPSYVAVTPFSLR	P01106
PAM50	NAT1	EQYIPNEEFLHSDLLEDSK	P18440
PAM50	NAT1	IYSFTLKPR	P18440
PAM50	NAT1	MDIEAYLER	P18440
PAM50	NAT1	NKLDLETLTDILQHQIR	P18440
PAM50	NAT1	SYQMWQPLELISGK	P18440
PAM50	NDC80	ALNEQIAR	O14777
PAM50	NDC80	ELLNETEEEINK	O14777
PAM50	NDC80	LFLDYTIK	O14777
PAM50	NDC80	LLEMVATHVGSVEK	O14777
PAM50	NDC80	LSINKPTSER	O14777
PAM50	NUF2	LDSVPVEEQEEFK	Q9BZD4
PAM50	NUF2	TIVLQEGNSQK	Q9BZD4
PAM50	NUF2	TVIEDCNKVQEK	Q9BZD4
PAM50	NUF2	VNDFETADILCPK	Q9BZD4
PAM50	NUF2	VTTINQEIQK	Q9BZD4
PAM50	ORC6	IGQQVDREPGDVATPPR	Q9Y5N6
PAM50	ORC6	ILENAASAQK	Q9Y5N6
PAM50	ORC6	KILENAASAQK	Q9Y5N6
PAM50	ORC6	LGLAEPDMLR	Q9Y5N6
PAM50	ORC6	MGSELIGR	Q9Y5N6
PAM50	PGR	IKEEEEGAEASAR	P06401
PAM50	PGR	LLDNLHDLVK	P06401
PAM50	PGR	SQTQFEEMR	P06401
PAM50	PGR	VALVEQDAPMAPGR	P06401
PAM50	PGR	VLLLLNTIPLEGLR	P06401
PAM50	PHGDH	AGTGVDNVDLEAATR	O43175
PAM50	PHGDH	ALVDHENVISCPHLGASTK	O43175
PAM50	PHGDH	DLPLLLFR	O43175
PAM50	PHGDH	GGIVDEGALLR	O43175
PAM50	PHGDH	TLGILGLGR	O43175
PAM50	PTTG1	AKSSVPASDDAYPEIEK	O95997
PAM50	PTTG1	ATLIYVDKENGEPGTR	O95997
PAM50	PTTG1	FGKTFDAPPALPK	O95997
PAM50	RRM2	AAAPGVEDEPLLR	P31350
PAM50	RRM2	FSQEVQITEAR	P31350
PAM50	RRM2	IEQEFLTEALPVK	P31350
PAM50	RRM2	VENPFDFMENISLEGK	P31350
PAM50	SFRP1	FYTKPPQCVDIPADLR	Q8N474
PAM50	SFRP1	MVLPNLLEHETMAEVK	Q8N474
PAM50	SFRP1	NHECPTFQSVFK	Q8N474
PAM50	SFRP1	QQASSWVPLLNK	Q8N474
PAM50	SFRP1	SQYLLTAIHK	Q8N474
PAM50	SLC39A6	KLLQNIGIDK	Q13433
PAM50	SLC39A6	KPENDDDVEIK	Q13433
PAM50	SLC39A6	LLQNIGIDK	Q13433
PAM50	SLC39A6	YESQLSTNEEK	Q13433
PAM50	SLC39A6	YGENNSLSVEGFR	Q13433
PAM50	TMEM45B	DHIVLELFR	Q96B21
PAM50	TMEM45B	GEIIGIQK	Q96B21
PAM50	TMEM45B	HGRGEIIGIQK	Q96B21
PAM50	TMEM45B	LEIVEAAIR	Q96B21
PAM50	TMEM45B	NSPLHYYQR	Q96B21
PAM50	TYMS	DFLDSLGFSTR	P04818
PAM50	TYMS	DMESDYSGQGVDQLQR	P04818
PAM50	TYMS	EEGDLGPVYGFQWR	P04818
PAM50	TYMS	TGTGTLSVFGMQAR	P04818
PAM50	TYMS	YSLRDEFPLLTTK	P04818
PAM50	UBE2C	ASQNRDPAATSVAAAR	O00762
PAM50	UBE2C	GISAFPESDNLFK	O00762
PAM50	UBE2C	LSLEFPSGYPYNAPTVK	O00762
PAM50	UBE2C	WSALYDVR	O00762
PAM50	UBE2C	YLQETYSK	O00762
PAM50	UBE2T	ADEEEMLDNLPEAGDSR	Q9NPD8
PAM50	UBE2T	AQILGGANTPYEK	Q9NPD8
PAM50	UBE2T	ASQLVGIEK	Q9NPD8
PAM50	UBE2T	KASQLVGIEK	Q9NPD8
PAM50	UBE2T	LEVIIPERYPFEPPQIR	Q9NPD8
Biologically-important	A2AR	ASQVKPGDSLPR	P08913
Biologically-important	A2AR	GGGGGPQPAEPR	P08913
Biologically-important	A2AR	GPDAVAAPPGGTER	P08913
Biologically-important	A2AR	GPGATGIGTPAAGPGEER	P08913
Biologically-important	A2AR	YWSITQAIEYNLK	P08913
Biologically-important	ADM	FGTCTVQK	P35318
Biologically-important	ADM	ISPQGYGR	P35318
Biologically-important	ADM	LAHQIYQFTDK	P35318
Biologically-important	ADM	LAHQIYQFTDKDKDNVAPR	P35318
Biologically-important	ADM	SPEDSSPDAAR	P35318
Biologically-important	AR	ALLLFSIIPVDGLK	P10275
Biologically-important	AR	DNYLGGTSTISDNAK	P10275
Biologically-important	AR	LQEEGEASSTTSPTEETTQK	P10275
Biologically-important	ARG1	EGLYITEEIYK	P05089
Biologically-important	ARG1	VMEETLSYLLGR	P05089
Biologically-important	ARG1	LLDSVQPIAR	P10275
Biologically-important	ATM	HQSSIGFSVHQNLK	Q13315
Biologically-important	ATM	LLMLIDSSTLEPTK	Q13315
Biologically-important	ATM	LQAIGELESIGELFSR	Q13315
Biologically-important	ATM	LQQTAFENAYLK	Q13315
Biologically-important	ATM	LVVNLLQLSK	Q13315
Biologically-important	ATM	SGLGGAWAFVLR	Q13315
Biologically-important	ATM	SSSGLNHILAALTIFLK	Q13315
Biologically-important	ATM	SVATSSIVGYILGLGDR	Q13315
Biologically-important	ATM	VDHTGEYGNLVTIQSFK	Q13315
Biologically-important	ATM	ASQGANFK	Q13315_3
Biologically-important	ATM	VTICTSVSSPKTYK	Q13315_4
Biologically-important	B7H3	DLRPGDTVTITCSSYR	Q5ZPR3
Biologically-important	B7H3	NPVLQQDAHSSVTITPQR	Q5ZPR3
Biologically-important	B7H3	QLVHSFAEGQDQGSAYANR	Q5ZPR3
Biologically-important	B7H3	QLVHSFTEGR	Q5ZPR3
Biologically-important	BAK1	ASGQGPGPPR	Q16611
Biologically-important	BAK1	IATSLFESGINWGR	Q16611
Biologically-important	BAK1	LALHVYQHGLTGFLGQVTR	Q16611
Biologically-important	BAK1	QLAIIGDDINR	Q16611
Biologically-important	BAK1	VVALLGFGYR	Q16611
Biologically-important	BAX	GGGPTSSEQIMK	Q07812
Biologically-important	BAX	IGDELDSNMELQR	Q07812
Biologically-important	BAX	TGALLLQGFIQDR	Q07812
Biologically-important	BCL2L1	EVIPMAAVK	Q07817
Biologically-important	BRAF	AGFQTEDFSLYACASPK	P15056
Biologically-important	BRAF	LTQEHIEALLDK	P15056
Biologically-important	BRAF	SNNIFLHEDLTVK	P15056
Biologically-important	BRCA1	HQSESQGVGLSDK	P38398
Biologically-important	BRCA1	NLLEENFEEHSMSPER	P38398
Biologically-important	BRCA1	SPSPFTHTHLAQGYR	P38398
Biologically-important	BRCA2	EQGLTLPLYQSPVKELDKFK	P51587
Biologically-important	BRCA2	SVQVSDASLQNAR	P51587
Biologically-important	BRCA2	FIASVTDSENTNQR	P51587
Biologically-important	BRCA2	NKLDSGIEPVLK	P51587
Biologically-important	BRCA2	VEYSDTDFQSQK	P51587
Biologically-important	CCND2	FLAGVPTPK	P30279
Biologically-important	CCND2	ITNTDVDCLK	P30279
Biologically-important	CCND2	MELLCHEVDPVR	P30279
Biologically-important	CCND2	SEDELDQASTPTDVR	P30279
Biologically-important	CCND2	VLQNLLTIEER	P30279
Biologically-important	CCNE1	DQHFLEQHPLLQPK	P24864
Biologically-important	CCNE1	GVADEDAHNIQTHR	P24864
Biologically-important	CCR5	FCKCCSIFQQEAPER	P51681
Biologically-important	CCR5	FRNYLLVFFQK	P51681
Biologically-important	CCR5	INVKQIAAR	P51681
Biologically-important	CCR5	NYLLVFFQKHIAK	P51681
Biologically-important	CCR5	YLAVVHAVFALKAR	P51681
Biologically-important	CD19	DMWVMETGLLLPR	P15391
Biologically-important	CD19	ESPLKPFLK	P15391
Biologically-important	CD19	GTSDGPTQQLTWSR	P15391
Biologically-important	CD19	MGTWSTR	P15391
Biologically-important	CD19	SLLSLELKDDRPAR	P15391
Biologically-important	CD24	GRAMVAR	P25063
Biologically-important	CD24	MGRAMVAR	P25063
Biologically-important	CD274	LLKDQLSLGNAALQITDVK	Q9NZQ7
Biologically-important	CD274	AEVIWTSSDHQVLSGK	Q9NZQ7
Biologically-important	CD274	DQLSLGNAALQITDVK	Q9NZQ7
Biologically-important	CD274	LFNVTSTLR	Q9NZQ7
Biologically-important	CD274	NIIQFVHGEEDLK	Q9NZQ7
Biologically-important	CD28	HYQPYAPPR	P10747
Biologically-important	CD28	LLHSDYMNMTPR	P10747
Biologically-important	CD28	PYAPPRDFAAYR	P10747
Biologically-important	CD28	SNGTIIHVK	P10747
Biologically-important	CD28	YSYNLFSREFR	P10747
Biologically-important	CD68	VMYTTQGGGEAWGISVLNPNK	P34810
Biologically-important	CD73	GAEVAHFMNALR	P21589
Biologically-important	CD73	GPLASQISGLYLPYK	P21589
Biologically-important	CD73	LDNYSTQELGK	P21589
Biologically-important	CD73	VIYPAVEGR	P21589
Biologically-important	CD73	VLPVGDEVVGIVGYTSK	P21589
Biologically-important	CD79A	QPPPRPFLDMGEGTK	P11912
Biologically-important	CD79A	SHGGIYVCR	P11912
Biologically-important	CD79A	VQEGNESYQQSCGTYLR	P11912
Biologically-important	CD80	ADFPTPSISDFEIPTSNIR	P33681
Biologically-important	CD80	IYWQKEK	P33681
Biologically-important	CD80	PSDEGTYECVVLKYEK	P33681
Biologically-important	CD80	REHLAEVTLSVK	P33681
Biologically-important	CD96	DGFLELK	P40200
Biologically-important	CD96	EIMERPPPFKPPPPPIK	P40200
Biologically-important	CD96	FTCLLKNVFPK	P40200
Biologically-important	CD96	LHLSPVQIFDDGRK	P40200
Biologically-important	CD96	YECMLVLYPEGIQTK	P40200
Biologically-important	CDK12	AEGSSNSVVHAETK	Q9NYV4
Biologically-important	CDK12	AITPPQQPYK	Q9NYV4
Biologically-important	CDK12	EEIVTPK	Q9NYV4
Biologically-important	CDK12	ENSSVEAK	Q9NYV4
Biologically-important	CDK12	EPSAYQSSTR	Q9NYV4
Biologically-important	CDK12	ESKGSPVFLPR	Q9NYV4
Biologically-important	CDK12	GSPVFLPR	Q9NYV4
Biologically-important	CDK12	LYNSEESRPYTNK	Q9NYV4
Biologically-important	CDK12	NSSPAPPQPAPGK	Q9NYV4
Biologically-important	CDK12	QSGVVVEEPPPSK	Q9NYV4
Biologically-important	CDK12	SHTSSNYDSYK	Q9NYV4
Biologically-important	CDK12	SNEETDDYGK	Q9NYV4
Biologically-important	CDK12	SPGSTSR	Q9NYV4
Biologically-important	CDK12	SPLPSRK	Q9NYV4
Biologically-important	CDK12	TQVSVTAAIPHLK	Q9NYV4
Biologically-important	CDK12	TVDSPK	Q9NYV4
Biologically-important	CDK12_2	RTPTMPQEEAAEK	Q9NYV4-2
Biologically-important	CDK12_2	RTPTMPQEEAAEKR	Q9NYV4-2
Biologically-important	CDK12_2	TPTMPQEEAAEK	Q9NYV4-2
Biologically-important	CDK12_2	TPTMPQEEAAEKR	Q9NYV4-2
Biologically-important	CDK13	EIVTDKEDALDFK	Q14004
Biologically-important	CDK13	IEHAPSPSSGGTLK	Q14004
Biologically-important	CDK13	SASATSSSSSSR	Q14004
Biologically-important	CDK13	TNTPQGVLPSSQLK	Q14004
Biologically-important	CDK13	VENNLIVDK	Q14004
Biologically-important	CDK9	LLVLDPAQR	P50750
Biologically-important	CDK9	NPATTNQTEFER	P50750
Biologically-important	CDK9	YTNRVVTLWYR	P50750
Biologically-important	CDKN1B	RPATDDSSTQNK	P46527
Biologically-important	CDKN2A	ALLEAGALPNAPNSYGR	P42771
Biologically-important	CDKN2A	LPVDLAEELGHR	P42771
Biologically-important	CDKN2A	VFVVHIPR	Q8N726
Biologically-important	CLDN3	DFYNPVVPEAQK	O15551
Biologically-important	CLDN3	STGPGASLGTGYDR	O15551
Biologically-important	CLDN3	VVYSAPR	O15551
Biologically-important	CLDN4	CTNCLEDESAK	O14493
Biologically-important	CLDN4	CTNCLEDESAKAK	O14493
Biologically-important	CLDN4	TDKPYSAK	O14493
Biologically-important	CTLA4	AMDTGLYICK	P16410
Biologically-important	CTLA4	GIASFVCEYASPGKATEVR	P16410
Biologically-important	CTLA4	RSPLTTGVYVK	P16410
Biologically-important	CTLA4	GIASFVSKEK	P16410_2
Biologically-important	CXCR6	ACLNPVLYAFVSLKFR	O00574
Biologically-important	CXCR6	FIVVVKATK	O00574
Biologically-important	CXCR6	LVKDIGCLPYLGVSHQWK	O00574
Biologically-important	CXCR6	NFWKLVK	O00574
Biologically-important	CXCR6	TLLHAGGFQKHR	O00574
Biologically-important	DDIT4	FSSSSTSSSPSSLPR	Q9NX09
Biologically-important	DDIT4	GALLDVCVEQGK	Q9NX09
Biologically-important	DDIT4	LLMPSQLVSQVGK	Q9NX09
Biologically-important	DDIT4	LLMPSQLVSQVGKELLR	Q9NX09
Biologically-important	DDIT4	MPSLWDR	Q9NX09
Biologically-important	DNAJB6	APGPWDPLASAAGLK	O75190
Biologically-important	DNAJB6	SLTINGVADDDALAEER	O75190
Biologically-important	DNAJB6	VDYYEVLGVQR	O75190
Biologically-important	DNAJB6	EQLLRLDNK	O75190_2
Biologically-important	DNAJB6	SLTINGKEQLLR	O75190_2
Biologically-important	DNMT3B	EFGIGDLVWGK	Q9UBC3
Biologically-important	DNMT3B	NHVDESPVEFPATR	Q9UBC3
Biologically-important	DNMT3B	WVQWFGDGK	Q9UBC3
Biologically-important	EEF1D	ATAPQTQHVSPMR	P29692
Biologically-important	EEF1D	GVVQELQQAISK	P29692
Biologically-important	EEF1D	IASLEVENQSLR	P29692
Biologically-important	EEF1D	VGTDLLEEEITK	P29692
Biologically-important	EEF2	EGIPALDNFLDK	P13639
Biologically-important	EEF2	ETVSEESNVLCLSK	P13639
Biologically-important	EEF2	TFCQLILDPIFK	P13639
Biologically-important	EEF2	VFSGLVSTGLK	P13639
Biologically-important	EEF2	VNFTVDQIR	P13639
Biologically-important	EIF4EBP1	FLMECR	Q13541
Biologically-important	EIF4EBP1	MSGGSSCSQTPSR	Q13541
Biologically-important	EMP3	ESLNLWYDCTWNNDTK	P54852
Biologically-important	EMP3	SWWTLPGK	P54852
Biologically-important	EMP3	TWACSNVSENGWLK	P54852
Biologically-important	ERCC1	AYEQKPADLLMEK	P07992
Biologically-important	ERCC1	LFDVLHEPFLK	P07992
Biologically-important	ERCC1	SNSIIVSPR	P07992
Biologically-important	EVI2A	QLTGPNLVMQSTGVLTATR	P22794
Biologically-important	EVI2A	SHGEIFKK	P22794
Biologically-important	EZH2	NEFISEYCGEIISQDEADRR	Q15910
Biologically-important	EZH2	NEFISESCGEIISQDEADRR	Q15910_5
Biologically-important	FBXL5	GLSLWNHAEER	Q9UKA1
Biologically-important	FBXL5	ITDVALEKISR	Q9UKA1
Biologically-important	FBXL5	NEYEQLNYAK	Q9UKA1
Biologically-important	FBXL5	NVKNEYEQLNYAK	Q9UKA1
Biologically-important	FBXL5	TLVLAYSSAVSSK	Q9UKA1
Biologically-important	FLVCR2	LQEEEEESNTSK	Q9UPI3
Biologically-important	FLVCR2	TIALTGSALNCLGAWVK	Q9UPI3
Biologically-important	FOS	AGVVKTMTGGR	P01100
Biologically-important	FOS	ELTDTLQAETDQLEDEK	P01100
Biologically-important	FOS	SALQTEIANLLK	P01100
Biologically-important	FOS	VEQLSPEEEEK	P01100
Biologically-important	FOS	VEQLSPEEEEKRR	P01100
Biologically-important	FPR3	LIRSLPTSLER	P25089
Biologically-important	FPR3	LNVFITMAK	P25089
Biologically-important	FPR3	MVSVAMR	P25089
Biologically-important	FPR3	NFQERLIR	P25089
Biologically-important	FPR3	WPFGSFLCK	P25089
Biologically-important	G3BP1	SSSPAPADIAQTVQEDLR	Q13283
Biologically-important	GAL	ELRPEDDMKPGSFDR	P22466
Biologically-important	GAL	GWTLNSAGYLLGPHAVGNHR	P22466
Biologically-important	GAL	LLDLPAAASSEDIER	P22466
Biologically-important	GAL	SIPENNIMR	P22466
Biologically-important	GATA3	AGTSCANCQTTTTTLWR	P23771
Biologically-important	GATA3	ALGSHHTASPWNLSPFSK	P23771
Biologically-important	GATA3	ECVNCGATSTPLWR	P23771
Biologically-important	GATA3	NSSFNPAALSR	P23771
Biologically-important	GATA3	VHDSLEDFPK	P23771
Biologically-important	GSK3B	DIKPQNLLLDPDTAVLK	P49841
Biologically-important	GSK3B	LCDSGELVAIK	P49841
Biologically-important	GSK3B	VIGNGSFGVVYQAK	P49841
Biologically-important	GZMK	DSCKGDSGGPLICK	P49863
Biologically-important	GZMK	EVTVTVLSR	P49863
Biologically-important	GZMK	GDSGGPLICK	P49863
Biologically-important	GZMK	VTGWGATDPDSLRPSDTLR	P49863
Biologically-important	GZMK	VTSDPQSNDIMLVK	P49863
Biologically-important	HNF1A	AVVETLLQEDPWR	P20823
Biologically-important	HNF1A	ELENLSPEEAAHQK	P20823
Biologically-important	HNF1A	GELAELPNGLGETR	P20823
Biologically-important	HNF1A	LSQLQTELLAALLESGLSK	P20823
Biologically-important	HNF1A	LMGQPQNPGAGR	P20823_2
Biologically-important	HNRNPA2B1	DYFEEYGK	P22626
Biologically-important	HNRNPA2B1	GGGGNFGPGPGSNFR	P22626
Biologically-important	HNRNPA2B1	GGSDGYGSGR	P22626
Biologically-important	HNRNPA2B1	LFVGGIK	P22626
Biologically-important	HNRNPA2B1	NYYEQWGK	P22626
Biologically-important	ICOS	GGQILCDLTK	Q9Y6W8
Biologically-important	IFNG	AIHELIQVMAELSPAAK	P01579
Biologically-important	IFNG	EDMNVKFFNSNK	P01579
Biologically-important	IFNG	KAIHELIQVMAELSPAAK	P01579
Biologically-important	IFNG	LTNYSVTDLNVQRK	P01579
Biologically-important	IFNG	SVETIKEDMNVK	P01579
Biologically-important	IGF1R	HSHALVSLSFLK	P08069
Biologically-important	IGF1R	LCVSEIYR	P08069
Biologically-important	IGF1R	TTINNEYNYR	P08069
Biologically-important	IGKC	DSTYSLSSTLTLSK	P01834
Biologically-important	IGKC	SGTASVVCLLNNFYPR	P01834
Biologically-important	IGKC	TVAAPSVFIFPPSDEQLK	P01834
Biologically-important	IGKC	VYACEVTHQGLSSPVTK	P01834
Biologically-important	IL10	AVEQVKNAFNK	P22301
Biologically-important	IL10	AHVNSLGENLKTLR	P22301
Biologically-important	IL10	DQLDNLLLKESLLEDFK	P22301
Biologically-important	IL10	ESLLEDFK	P22301
Biologically-important	IL10	NAFNKLQEK	P22301
Biologically-important	IL12RB2	APLSGPHINAITEEK	Q99665
Biologically-important	IL12RB2	IKFQKASVSR	Q99665
Biologically-important	IL12RB2	ILHYQVTLQELTGGK	Q99665
Biologically-important	IL12RB2	LWNMVNVTK	Q99665
Biologically-important	IL12RB2	SRPYNVSALISENIK	Q99665
Biologically-important	IL2	ATELKHLQCLEEELK	P60568
Biologically-important	IL2	HLQCLEEELK	P60568
Biologically-important	IL2	MLTFKFYMPK	P60568
Biologically-important	IL2	PLEEVLNLAQSKNFHLR	P60568
Biologically-important	IL2	PRDLISNINVIVLELK	P60568
Biologically-important	IL6	EALAENNLNLPK	P05231
Biologically-important	IL6	SFKEFLQSSLR	P05231
Biologically-important	IL6	VLIQFLQK	P05231
Biologically-important	IL6	DVAAPHRQPLTSSER	P05231
Biologically-important	IL6	EFLQSSLRALR	P05231
Biologically-important	IL7R	IKPIVWPSLPDHK	P16871
Biologically-important	IL7R	KLQEIYFIETKK	P16871
Biologically-important	IL7R	LQEIYFIETK	P16871
Biologically-important	IL7R	SIPDHYFK	P16871
Biologically-important	IL7R	VLMHDVAYR	P16871
Biologically-important	KDR	FHYDNTAGISQYLQNSK	P35968
Biologically-important	KDR	GAFGQVIEADAFGIDK	P35968
Biologically-important	KDR	IYDVVLSPSHGIELSVGEK	P35968
Biologically-important	KDR	LSPSFGGMVPSKSR	P35968
Biologically-important	KDR	VIGNDTGAYK	P35968
Biologically-important	KIT	VVEATAYGLIK	P10721
Biologically-important	KIT	WTFEILDETNENK	P10721
Biologically-important	KIT	YNSWHHGDFNYER	P10721
Biologically-important	KRAS	DSEDVPMVLVGNK	P01116
Biologically-important	KRAS	QGVDDAFYTLVR	P01116_2
Biologically-important	LAG3	FSALEQGIHPPQAQSK	P18627
Biologically-important	LAG3	FVWSSLDTPSQR	P18627
Biologically-important	LAG3	GDFSLWLRPAR	P18627
Biologically-important	LAG3	LGQASMTASPPGSLR	P18627
Biologically-important	LAG3	RFSALEQGIHPPQAQSK	P18627
Biologically-important	LHFP	QTCGYTSGQFDLGK	Q9Y693
Biologically-important	LHFP	YASFQGIPSAEWR	Q9Y693
Biologically-important	LIN28A	AADEPQLLHGAGICK	Q9H9Z2
Biologically-important	LIN28A	AAEEAPEEAPEDAAR	Q9H9Z2
Biologically-important	LIN28A	AQQGPSAQGKPTYFR	Q9H9Z2
Biologically-important	LIN28A	EGEAVEFTFK	Q9H9Z2
Biologically-important	LIN28A	MGFGFLSMTAR	Q9H9Z2
Biologically-important	LIN28A	VTGPGGVFCIGSER	Q9H9Z2
Biologically-important	MRE11	HIDALEDK	P49959
Biologically-important	MRE11	IDISPVLLQK	P49959
Biologically-important	MRE11	NMSIIDAFK	P49959
Biologically-important	MRE11	TGEEINFGK	P49959
Biologically-important	MRE11	VTQAIQSFCLEK	P49959
Biologically-important	MXD3	LRADSLDSSGLSSER	Q9BW11
Biologically-important	MXD3	MHIQKLEDQEQR	Q9BW11
Biologically-important	MXD3	QQSLQRQLEQLR	Q9BW11
Biologically-important	MXD3	RPPQAPGAQDSGR	Q9BW11
Biologically-important	MXD3	YTTLSLLRR	Q9BW11
Biologically-important	NANOG	YLSLQQMQELSNILNLSYK	Q8N7R0
Biologically-important	NANOG	MSVDPACPQSLPCFEASDCK	Q9H9S0
Biologically-important	NCBP1	ANNYNEAVYLVR	Q09161
Biologically-important	NCBP1	ATNDEIFSILK	Q09161
Biologically-important	NCBP1	IFANTESYLK	Q09161
Biologically-important	NCBP1	SFSHSFSALAK	Q09161
Biologically-important	NCBP1	VESAQSEQK	Q09161
Biologically-important	NES	GPPAPAPEVEELAR	P48681
Biologically-important	NES	SLDQEIARPLENENQEFLK	P48681
Biologically-important	NES	SLEEQDQETLR	P48681
Biologically-important	NKG2A	DLPSAPEK	P26715
Biologically-important	NKG2A	DNQGVIYSDLNLPPNPKR	P26715
Biologically-important	NKG2A	FLSIISPSSWIGVFR	P26715
Biologically-important	NKG2A	NSSHHPWVTMNGLAFK	P26715
Biologically-important	NKX2-1	NMAPLPSAPR	P43699
Biologically-important	NKX2-1	VGMEGGGLGAPLAAYR	P43699
Biologically-important	NODAL	AQEGQLSWEWGKR	Q96S42
Biologically-important	NODAL	DPLPRADIIR	Q96S42
Biologically-important	NODAL	PLSKWLK	Q96S42
Biologically-important	NODAL	VPSTCCAPVK	Q96S42
Biologically-important	NODAL	VPSTCCAPVKTK	Q96S42
Biologically-important	NOTCH1	LLEASADANIQDNMGR	P46531
Biologically-important	NOTCH1	LQSGMVPNQYNPLR	P46531
Biologically-important	NOTCH1	NGGTCDLLTLTEYK	P46531
Biologically-important	P3H1	DLETQPHMQEFR	Q32P28
Biologically-important	P3H1	DLSFFGGLLR	Q32P28
Biologically-important	P3H1	SPYNYLQVAYFK	Q32P28
Biologically-important	P3H1	TAIEEVQAER	Q32P28
Biologically-important	P3H1	VPLQSAHLYYNVTEK	Q32P28
Biologically-important	PAX8	IVDLAHQGVRPCDISR	Q06710
Biologically-important	PAX8	ATLTPSNTPLGR	Q06710
Biologically-important	PAX8	GEQGLYPLPLLNSTLDDGK	Q06710
Biologically-important	PAX8	LSIDSQSSSSGPR	Q06710
Biologically-important	PAX8	YYETGSIRPGVIGGSKPK	Q06710
Biologically-important	PD1	AQIKESLR	Q15116
Biologically-important	PD1	DFHMSVVR	Q15116
Biologically-important	PD1	LAAFPEDR	Q15116
Biologically-important	PD1	NDSGTYLCGAISLAPK	Q15116
Biologically-important	PD1	VTQLPNGR	Q15116
Biologically-important	PDE4DIP	SRLEEVLGR	Q5VU43
Biologically-important	PIK3CA	GEIYDAAIDLFTR	P42336
Biologically-important	PIK3CA	LINLTDILK	P42336
Biologically-important	PIK3CA	YEQYLDNLLVR	P42336
Biologically-important	PRDX1	ATAVMPDGQFK	Q06830
Biologically-important	PRDX1	LVQAFQFTDK	Q06830
Biologically-important	PRDX1	TIAQDYGVLK	Q06830
Biologically-important	PSRC1	EEEDITVLVTPEKPLRR	Q6PGN9
Biologically-important	PSRC1	LSLGPLSPEK	Q6PGN9
Biologically-important	PSRC1	LSLGPLSPEKLEEILDEANR	Q6PGN9
Biologically-important	PSRC1	SPASSPLTR	Q6PGN9
Biologically-important	PSRC1	SVLAPQPSTSNSQR	Q6PGN9
Biologically-important	PTCH1	DKPIDISQLTK	Q13635
Biologically-important	PTCH1	DTSDFVEAIEKVR	Q13635
Biologically-important	PTCH1	LPTPSPEPPPSVVR	Q13635
Biologically-important	PTCH1	TYVEVVHQSVAQNSTQK	Q13635
Biologically-important	PTCH1	VLSFTTTTLDDILK	Q13635
Biologically-important	PTCRA	EATSSPRPQPR	Q6ISU1
Biologically-important	PTCRA	GTPGGALWLGVLR	Q6ISU1
Biologically-important	PTCRA	RWGDTPPGR	Q6ISU1
Biologically-important	PTCRA	WGDTPPGR	Q6ISU1
Biologically-important	PTCRA	WGDTPPGRK	Q6ISU1
Biologically-important	PTEN	ADNDKEYLVLTLTK	P60484
Biologically-important	PTEN	IYSSNSGPTR	P60484
Biologically-important	PTEN	TAIIKEIVSR	P60484
Biologically-important	PVRL3	DYLEEPEKTQWNNVENLNR	Q9NQS3
Biologically-important	PVRL3	FERPMDYYEDLK	Q9NQS3
Biologically-important	PVRL3	LPFPLSTLATIK	Q9NQS3
Biologically-important	PVRL3	TQWNNVENLNR	Q9NQS3
Biologically-important	PVRL3	VTNSLGQR	Q9NQS3
Biologically-important	RAB33A	EKTVEIEGEKIK	Q14088
Biologically-important	RAB33A	EQIQVPSNLALK	Q14088
Biologically-important	RAB33A	FADAHNMLLFETSAK	Q14088
Biologically-important	RAB33A	VQKLEFPQEANSK	Q14088
Biologically-important	RAB33A	VQVWDTAGQER	Q14088
Biologically-important	RB1	FDIEGSDEADGSK	P06400
Biologically-important	RB1	ILVSIGESFGTSEK	P06400
Biologically-important	RB1	IPGGNIYISPLK	P06400
Biologically-important	RELA	CIHSFQNLGIQCVK	Q04206
Biologically-important	SALL4	AGGFQGSGTPEPGSETLK	Q9UJQ4
Biologically-important	SALL4	AGSQGLSLDALK	Q9UJQ4
Biologically-important	SALL4	ANPQLFAEFQDK	Q9UJQ4
Biologically-important	SALL4	NFSSASALQIHER	Q9UJQ4
Biologically-important	SALL4	VHYMTHGANNNSAR	Q9UJQ4
Biologically-important	SETD2	HYSDHWEDER	Q9BYW2
Biologically-important	SETD2	LNDSPTLK	Q9BYW2
Biologically-important	SETD2	YQQNAEQYGGTR	Q9BYW2
Biologically-important	SGPP2	LEIEVPYK	Q8IWX5
Biologically-important	SGPP2	SLQDSQLVAR	Q8IWX5
Biologically-important	SGPP2	VPGVEHLPAANGK	Q8IWX5
Biologically-important	SH2B3	AAQLVQLQGPDAHGVFLVR	Q9UQQ2
Biologically-important	SH2B3	AEASPEPGPGPAAPGLPK	Q9UQQ2
Biologically-important	SH2B3	GLSPEGLPGR	Q9UQQ2
Biologically-important	SH2B3	GWSEFCELHAVAAAR	Q9UQQ2
Biologically-important	SH2B3	LQAACSSIQEVR	Q9UQQ2
Biologically-important	SHH	ALFASRVR	Q15465
Biologically-important	SHH	DLSPGDRVLAADDQGR	Q15465
Biologically-important	SHH	KVFYVIETR	Q15465
Biologically-important	SHH	PGQRVYVVAER	Q15465
Biologically-important	SHH	VFYVIETREPR	Q15465
Biologically-important	SMAD 1	GDVQAVAYEEPK	Q15797
Biologically-important	SMAD 1	MNVTSLFSFTSPAVK	Q15797
Biologically-important	SMAD3	AITTQNVNTK	P84022
Biologically-important	SMAD3	NAAVELTR	P84022
Biologically-important	SMAD3	TGQLDELEK	P84022
Biologically-important	SNAI1	PRSFLVR	O95863
Biologically-important	SNAI1	QLAQLSEAK	O95863
Biologically-important	SNAI1	QLAQLSEAKDLQAR	O95863
Biologically-important	SNAI1	SFLVRKPSDPNR	O95863
Biologically-important	SNAI1	VAELTSLSDEDSGK	O95863
Biologically-important	SOX2	APCQAGDLR	P48431
Biologically-important	SOX2	DMISMYLPGAEVPEPAAPSR	P48431
Biologically-important	SOX2	LLSETEK	P48431
Biologically-important	SOX2	SEASSSPPVVTSSSHSR	P48431
Biologically-important	SRSF3	AFGYYGPLR	P84103
Biologically-important	SRSF3	DSCPLDCK	P84103
Biologically-important	SRSF3	VELSNGEK	P84103
Biologically-important	SRSF3	VRVELSNGEK	P84103
Biologically-important	SRSF3	VYVGNLGNNGNK	P84103
Biologically-important	TCF7	APECTSGMYK	P36402
Biologically-important	TCF7	NLKTQAESK	P36402
Biologically-important	TCF7	QELQPFDR	P36402
Biologically-important	TCF7	VIAECTLK	P36402
Biologically-important	TCF7	VIAECTLKESAAINQILGR	P36402
Biologically-important	TERT	ALFSVLNYER	O14746
Biologically-important	TERT	EAGVPLGLPAPGAR	O14746
Biologically-important	TERT	ILLLQAYR	O14746
Biologically-important	TERT	NVLAFGFALLDGAR	O14746
Biologically-important	TERT	SYLPNTVTDALR	O14746
Biologically-important	TGM1	AIGTLIVTK	P22735
Biologically-important	TGM1	GSGVNAAGDGTIR	P22735
Biologically-important	TGM1	GTHVIIPVGK	P22735
Biologically-important	TGM1	IYYGTEAQIGER	P22735
Biologically-important	TGM1	YDTPFIFAEVNSDK	P22735
Biologically-important	TIM3	DFTAAFPR	Q8TDQ0
Biologically-important	TIM3	DVNYWTSR	Q8TDQ0
Biologically-important	TIM3	GACPVFECGNVVLR	Q8TDQ0
Biologically-important	TIM3	IQIPGIMNDEK	Q8TDQ0
Biologically-important	TIM3	YWLNGDFR	Q8TDQ0
Biologically-important	TMEM158	LCVGCGWVR	Q8WZ71
Biologically-important	TMEM158	LCVGCGWVRGR	Q8WZ71
Biologically-important	TMEM158	PRGFQCDLLLFSTNAHGR	Q8WZ71
Biologically-important	TMEM158	QMLSSLLVRWGR	Q8WZ71
Biologically-important	TMEM158	QMLSSLLVRWGRPR	Q8WZ71
Biologically-important	TNFRSF4	HTLQPASNSSDAICEDR	P43489
Biologically-important	TNFRSF4	LPPDAHKPPGGGSFR	P43489
Biologically-important	TNFRSF4	PPGGGSFR	P43489
Biologically-important	TOP2A	SVVSDLEADDVK	P11388
Biologically-important	TOP2A	YSGPEDDAAISLAFSK	P11388
Biologically-important	TP53	CPHHER	P04637
Biologically-important	TP53	RCPHHER	P04637
Biologically-important	TP53	SVTCTYSPALNK	P04637
Biologically-important	TP53	TYQGSYGFR	P04637
Biologically-important	TP53	WVDSTPPPGTR	P04637
Biologically-important	TRA2A	GFAFVYFER	Q13595
Biologically-important	TRA2A	GYDRYEDYDYR	Q13595
Biologically-important	TRA2A	IRVDYSITK	Q13595
Biologically-important	TRA2A	SDVEENNFEGRESR	Q13595
Biologically-important	TRA2A	VDYSITK	Q13595
Biologically-important	TWIST1	YIDFLYQVLQSDELDSK	Q15672
Biologically-important	UCHL1	LGFEDGSVLK	P09936
Biologically-important	UCHL1	MPFPVNHGASSEDTLLK	P09936
Biologically-important	UCHL1	QFLSETEK	P09936
Biologically-important	VCP	AIANECQANFISIK	P55072
Biologically-important	VCP	ASGADSKGDDLSTAILK	P55072
Biologically-important	VCP	LDQLIYIPLPDEK	P55072
Biologically-important	VCP	MDELQLFR	P55072
Biologically-important	VCP	WALSQSNPSALR	P55072
Biologically-important	VIM	EEAENTLQSFR	P08670
Biologically-important	VIM	FADLSEAANR	P08670
Biologically-important	VIM	ILLAELEQLK	P08670
Biologically-important	VISTA	GEVQTCSER	Q9H7M9
Biologically-important	VISTA	GHDVTFYK	Q9H7M9
Biologically-important	VISTA	HGLESASDHHGNFSITMR	Q9H7M9
Biologically-important	VISTA	VHGAMELQVQTGK	Q9H7M9
Biologically-important	VSTM3	ALRIHSVEGDLR	Q495A1
Biologically-important	VSTM3	GEDCAELHDYFNVLSYR	Q495A1
Biologically-important	VSTM3	IFLEVLESSVAEHGAR	Q495A1
Biologically-important	VSTM3	IHSVEGDLR	Q495A1
Biologically-important	VSTM3	WCLLLIWAQGLR	Q495A1
Biologically-important	WNT3A	IGIQECQHQFR	P56704
Biologically-important	WNT3A	NYVEIMPSVAEGIK	P56704
Biologically-important	WNT3A	TCWWSQPDFR	P56704
Biologically-important	WNT3A	VYDVHTCK	P56704

## Sheet: Supplementary Data 1c
Supplementary Data 1c: Clinicopathological data for cases included in the correlative analyses of study cohorts
ID#	Study_ID	Sample TMT label	Sample_ set ID	Cohort	PAM50 Subtype	Histological type	Histological grade	Tumor size	Nodal_status	Metastasis_stage	Lymphovascular invasion	ER_status (clinical)	PR_status (clinical)	Her2_status	Allred_ER	Allred_PR	Ki-67	IHC subtype	EGFR	CK5	Core Basal status	08-13 Cohort Consensus Cluster	TNBC Consensus Cluster	86-92 Cohort Consensus Cluster
123	BC_123	X129C	set_9_7	"08-13"	Basal-like	Other	3	T2	Negative	M0	Negative	Negative	Negative	Negative	0	0	High	[ER-, PR-, HER2-]	Yes	Yes	CoreBasal	2	2
124	BC_124	X128N	set_11_4	"08-13"	Luminal B	IDC	3	T2	Positive	M0	Negative	Negative	Negative	Negative	0	0	High	[ER-, PR-, HER2-]	Yes	No	CoreBasal	3	1
125	BC_125	X129C	set_18_7	"08-13"	Basal-like	IDC	3	T2	Positive	M0	Positive	Negative	Negative	Negative	0	0	High	[ER-, PR-, HER2-]	No	No	No	3	1
126	BC_126	X130N	set_23_8	"08-13"	Her2-Enriched	IDC	3	T3	Negative	M0	Negative	Negative	Negative	Negative	0	0	High	[ER-, PR-, HER2-]	Yes	Yes	CoreBasal	2	2
127	BC_127	X129N	set_17_6	"08-13"	Basal-like	IDC	3	T1	Negative	M0	Negative	Negative	Negative	Negative	0	0	High	[ER-, PR-, HER2-]	Yes	Yes	CoreBasal	2	2
128	BC_128	X130N	set_2_8	"08-13"	Her2-Enriched	IDC	3	T1	Negative	M0	Negative	Negative	Negative	Negative	0	0	High	[ER-, PR-, HER2-]	Yes	Yes	CoreBasal	3	2
129	BC_129	X129N	set_2_6	"08-13"	Basal-like	IDC	3	T2	Positive	M0	Positive	Negative	Negative	Negative	0	0	High	[ER-, PR-, HER2-]	Yes	Yes	CoreBasal	2	2
130	BC_130	X129N	set_26_6	"08-13"	Basal-like	IDC	3	T2	Negative	M0	Negative	Negative	Negative	Negative	0	0	High	[ER-, PR-, HER2-]	Yes	Yes	CoreBasal	2	2
131	BC_131	X129N	set_38_6	"08-13"	Basal-like	IDC	3	T2	Positive	M0	Negative	Negative	Negative	Negative	0	0	High	[ER-, PR-, HER2-]	Yes	No	CoreBasal	3	1
132	BC_132	X129N	set_36_6	"08-13"	Basal-like	IDC	3	T1	Negative	M0	Negative	Positive	Positive	Negative	NA	NA	High	Luminal B ([ER+ or PR+], HER2-, high Ki67)	Yes	Yes	No	3
133	BC_133	X130C	set_8_9	"08-13"	Her2-Enriched	IDC	3	T2	Positive	M0	Negative	Negative	Negative	Negative	0	0	High	[ER-, PR-, HER2-]	Yes	Yes	CoreBasal	2	2
134	BC_134	X128N	set_30_4	"08-13"	Luminal B	IDC	2	T2	Negative	M0	Negative	Positive	Positive	Negative	7	7	High	Luminal B ([ER+ or PR+], HER2-, high Ki67)	No	No	No	4
135	BC_135	X128C	set_36_5	"08-13"	Luminal B	IDC	2	T1	Negative	M0	Negative	Positive	Positive	Negative	8	7	High	Luminal B ([ER+ or PR+], HER2-, high Ki67)	No	No	No	1
136	BC_136	X128C	set_26_5	"08-13"	Luminal B	ILC	3	T2	Positive	M0	Negative	Positive	Positive	Negative	7	7	High	Luminal B ([ER+ or PR+], HER2-, high Ki67)	No	No	No	1
137	BC_137	X129C	set_10_7	"08-13"	Basal-like	IDC	3	T2	Negative	M0	Negative	Negative	Negative	Negative	0	0	High	[ER-, PR-, HER2-]	No	Yes	CoreBasal	3	1
138	BC_138	X127C	set_16_3	"08-13"	Luminal A	IDC	2	T1	Positive	M0	Negative	Positive	Positive	Negative	8	8	Low	Luminal A ([ER+ or PR+], HER2-, low Ki67)	No	No	No	4
139	BC_139	X127N	set_33_2	"08-13"	Luminal A	IDC	2	T1	Positive	M0	Negative	Positive	Positive	Positive	8	7	High	Luminal B ([ER+ or PR+], HER2+)	No	No	No	1
140	BC_140	X128C	set_6_5	"08-13"	Luminal B	IDC	3	T1	Negative	M0	Negative	Positive	Positive	Negative	8	NA	High	Luminal B ([ER+ or PR+], HER2-, high Ki67)	No	No	No	1
141	BC_141	X127N	set_3_2	"08-13"	Luminal A	IDC	2	T1	Negative	M0	Negative	Positive	Positive	Negative	8	NA	High	Luminal B ([ER+ or PR+], HER2-, high Ki67)	No	No	No	4
142	BC_142	X127C	set_11_3	"08-13"	Luminal A	IDC	2	T1	Negative	M0	Negative	Positive	Positive	Negative	8	8	Low	Luminal A ([ER+ or PR+], HER2-, low Ki67)	No	No	No	4
143	BC_143	X129N	set_1_6	"08-13"	Basal-like	IDC	3	T2	Positive	M0	Negative	Negative	Negative	Positive	0	0	High	[ER-, PR-, HER2+]	Yes	Yes	No	2
144	BC_144	X128C	set_15_5	"08-13"	Luminal B	IDC	3	T1	Positive	M0	Negative	Positive	Negative	Positive	8	0	High	Luminal B ([ER+ or PR+], HER2+)	Yes	No	No	4
145	BC_145	X129C	set_22_7	"08-13"	Basal-like	IDC	3	T2	Negative	M0	Positive	Negative	Negative	Negative	2	0	High	[ER-, PR-, HER2-]	No	No	No	3	1
146	BC_146	X128C	set_31_5	"08-13"	Luminal B	IDC	3	T2	Positive	M0	Negative	Negative	Negative	Negative	0	0	High	[ER-, PR-, HER2-]	No	No	No	1	3
147	BC_147	X129N	set_29_6	"08-13"	Basal-like	NA	NA	NA	NA	NA	NA	NA	NA	NA	NA	NA	Low	NA	Yes	Yes	NA	3
148	BC_148	X130C	set_9_9	"08-13"	Her2-Enriched	IDC	3	T2	Negative	M0	Negative	Positive	Positive	Positive	7	7	High	Luminal B ([ER+ or PR+], HER2+)	No	No	No	1
149	BC_149	X127N	set_8_2	"08-13"	Luminal A	IDC	3	T3	Negative	M0	Negative	Positive	Positive	Negative	6	NA	High	Luminal B ([ER+ or PR+], HER2-, high Ki67)	No	No	No	1
150	BC_150	X128N	set_32_4	"08-13"	Luminal B	IDC	2	T1	Negative	M0	Negative	Positive	Positive	Negative	8	7	Low	Luminal A ([ER+ or PR+], HER2-, low Ki67)	No	No	No	1
151	BC_151	X130C	set_32_9	"08-13"	Her2-Enriched	IDC	3	T2	Negative	M0	Negative	Negative	Negative	Positive	0	0	High	[ER-, PR-, HER2+]	Yes	Yes	No	3
152	BC_152	X129N	set_27_6	"08-13"	Basal-like	IDC	3	T1	Positive	M0	Negative	Negative	Negative	Positive	0	0	High	[ER-, PR-, HER2+]	Yes	Yes	No	2
153	BC_153	X129C	set_3_7	"08-13"	Basal-like	IDC	3	T1	Negative	M0	Negative	Negative	Negative	Negative	0	0	High	[ER-, PR-, HER2-]	No	No	No	3	1
154	BC_154	X128N	set_2_4	"08-13"	Luminal B	IDC	3	T2	Negative	M0	Negative	Negative	Negative	Positive	0	0	High	[ER-, PR-, HER2+]	No	No	No	3
155	BC_155	X129N	set_14_6	"08-13"	Basal-like	IDC	3	T2	Negative	M0	Negative	Positive	Positive	Negative	NA	NA	High	Luminal B ([ER+ or PR+], HER2-, high Ki67)	Yes	Yes	No	2
156	BC_156	X127C	set_20_3	"08-13"	Luminal A	IDC	3	T1	Positive	M0	Negative	Positive	Positive	Negative	8	NA	Low	Luminal A ([ER+ or PR+], HER2-, low Ki67)	No	No	No	4
157	BC_157	X128C	set_10_5	"08-13"	Luminal B	IDC	2	T1	Negative	M0	Negative	Positive	Negative	Negative	8	0	Low	Luminal A ([ER+ or PR+], HER2-, low Ki67)	No	No	No	1
158	BC_158	X127N	set_5_2	"08-13"	Luminal A	IDC	1	T2	Positive	M0	Negative	Positive	Positive	Negative	7	NA	High	Luminal B ([ER+ or PR+], HER2-, high Ki67)	No	No	No	4
159	BC_159	X128N	set_17_4	"08-13"	Luminal B	IDC	2	T2	Negative	M0	Negative	Positive	Negative	Negative	7	0	High	Luminal B ([ER+ or PR+], HER2-, high Ki67)	No	Yes	No	4
160	BC_160	X128N	set_36_4	"08-13"	Luminal B	ILC	2	T1	Positive	M0	Negative	Positive	Positive	Negative	8	NA	Low	Luminal A ([ER+ or PR+], HER2-, low Ki67)	No	No	No	1
161	BC_161	X130N	set_8_8	"08-13"	Her2-Enriched	IDC	3	T2	Negative	M0	Negative	Negative	Negative	Positive	0	0	High	[ER-, PR-, HER2+]	Yes	No	No	2
162	BC_162	X127C	set_1_3	"08-13"	Luminal A	IDC	2	T1	Negative	M0	Negative	Positive	Positive	Negative	7	8	High	Luminal B ([ER+ or PR+], HER2-, high Ki67)	No	No	No	1
163	BC_163	X128N	set_6_4	"08-13"	Luminal B	IDC	3	T2	Negative	M0	Negative	Positive	Positive	Negative	7	NA	High	Luminal B ([ER+ or PR+], HER2-, high Ki67)	No	No	No	1
164	BC_164	X127C	set_15_3	"08-13"	Luminal A	NA	NA	NA	NA	NA	NA	NA	NA	NA	NA	NA	NA	NA	NA	NA	NA	4
165	BC_165	X130N	set_30_8	"08-13"	Her2-Enriched	NA	NA	NA	NA	NA	NA	NA	NA	NA	NA	NA	NA	NA	NA	NA	NA	4
167	BC_167	X128N	set_20_4	"08-13"	Luminal B	IDC	3	T2	Negative	M0	Positive	Positive	Positive	Positive	5	6	High	Luminal B ([ER+ or PR+], HER2+)	No	No	No	1
168	BC_168	X128C	set_22_5	"08-13"	Luminal B	NA	NA	NA	NA	NA	NA	NA	NA	NA	NA	NA	NA	NA	No	No	NA	1
169	BC_169	X130N	set_6_8	"08-13"	Her2-Enriched	IDC	2	T3	Positive	M0	Negative	Negative	Negative	Positive	0	0	High	[ER-, PR-, HER2+]	No	No	No	4
170	BC_170	X129C	set_29_7	"08-13"	Basal-like	IDC	3	T2	Positive	M0	Positive	Positive	Negative	Negative	4	0	NA	NA	NA	NA	NA	3	1
171	BC_171	X129N	set_3_6	"08-13"	Basal-like	IDC	3	T2	Negative	M0	Negative	Negative	Negative	Negative	0	0	High	[ER-, PR-, HER2-]	Yes	Yes	CoreBasal	3	1
173	BC_173	X127C	set_4_3	"08-13"	Luminal A	IDC	1	T2	Negative	M0	Negative	Positive	Positive	Negative	8	8	High	Luminal B ([ER+ or PR+], HER2-, high Ki67)	No	No	No	4
174	BC_174	X129C	set_26_7	"08-13"	Basal-like	IDC	3	T2	Negative	M0	Negative	Negative	Negative	Negative	0	0	High	[ER-, PR-, HER2-]	Yes	Yes	CoreBasal	2	2
175	BC_175	X128C	set_30_5	"08-13"	Luminal B	IDC	3	T2	Positive	M0	Negative	Positive	Positive	Negative	8	NA	High	Luminal A ([ER+ or PR+], HER2-, low Ki67)	No	No	No	1
176	BC_176	X128C	set_7_5	"08-13"	Luminal B	IDC	3	T1	Negative	M0	Positive	Positive	Positive	Positive	8	NA	High	Luminal B ([ER+ or PR+], HER2+)	No	No	No	4
177	BC_177	X129C	set_16_7	"08-13"	Basal-like	IDC	3	T2	Negative	M0	Positive	Positive	Negative	Negative	4	0	NA	NA	NA	NA	NA	3	1
178	BC_178	X129N	set_13_6	"08-13"	Basal-like	IDC	3	T1	Negative	M0	Negative	Negative	Negative	Negative	0	0	High	[ER-, PR-, HER2-]	Yes	No	CoreBasal	3	1
179	BC_179	X128N	set_12_4	"08-13"	Luminal B	IDC	3	T3	Negative	M0	Negative	Positive	Positive	Positive	6	NA	Low	Luminal B ([ER+ or PR+], HER2+)	No	No	No	1
180	BC_180	X128C	set_32_5	"08-13"	Luminal B	IDC	2	T2	Negative	M0	Negative	Positive	Positive	Negative	8	6	High	Luminal B ([ER+ or PR+], HER2-, high Ki67)	No	No	No	1
181	BC_181	X128C	set_23_5	"08-13"	Luminal B	IDC	2	T2	Negative	M0	Negative	Positive	Negative	Negative	5	0	High	[ER-, PR-, HER2-]	No	No	No	1	2
182	BC_182	X130N	set_29_8	"08-13"	Her2-Enriched	IDC	3	T3	Negative	M0	Negative	Negative	Negative	Positive	0	0	Low	[ER-, PR-, HER2+]	Yes	No	No	4
183	BC_183	X130C	set_3_9	"08-13"	Her2-Enriched	IDC	3	T2	Positive	M0	Negative	Negative	Negative	Negative	0	0	High	[ER-, PR-, HER2-]	Yes	Yes	CoreBasal	4	3
184	BC_184	X130C	set_26_9	"08-13"	Her2-Enriched	IDC	3	T2	Negative	M0	Negative	Positive	Negative	Positive	5	0	NA	Luminal B ([ER+ or PR+], HER2+)	NA	NA	No	1
185	BC_185	X129C	set_14_7	"08-13"	Basal-like	IDC	3	T2	Negative	M0	Negative	Negative	Negative	Negative	0	0	NA	[ER-, PR-, HER2-]	NA	NA	No	2	2
186	BC_186	X129C	set_32_7	"08-13"	Basal-like	IDC	3	T2	Positive	M0	Positive	Positive	Negative	Negative	5	0	High	Luminal B ([ER+ or PR+], HER2-, high Ki67)	Yes	Yes	No	3	1
187	BC_187	X130C	set_22_9	"08-13"	Her2-Enriched	IDC	3	T3	Positive	M0	Positive	Negative	Positive	Positive	0	NA	High	Luminal B ([ER+ or PR+], HER2+)	Yes	Yes	No	1
188	BC_188	X128N	set_25_4	"08-13"	Luminal B	IDC	3	T2	Positive	M0	Positive	Negative	Negative	Negative	0	0	High	[ER-, PR-, HER2-]	Yes	No	CoreBasal	4	3
189	BC_189	X128C	set_18_5	"08-13"	Luminal B	IDC	3	T1	Negative	M0	Negative	Positive	Negative	Positive	5	0	High	Luminal B ([ER+ or PR+], HER2+)	No	No	No	1
190	BC_190	X130N	set_9_8	"08-13"	Her2-Enriched	IDC	1	T1	Positive	M0	Negative	Positive	Negative	Positive	5	0	High	Luminal B ([ER+ or PR+], HER2+)	No	No	No	4
191	BC_191	X129C	set_28_7	"08-13"	Basal-like	IDC	3	T1	Negative	M0	Negative	Positive	Negative	Negative	5	0	High	Luminal B ([ER+ or PR+], HER2-, high Ki67)	Yes	Yes	No	3	1
192	BC_192	X129C	set_2_7	"08-13"	Basal-like	IDC	3	T2	Negative	M0	Positive	Positive	Negative	Negative	3	0	High	Luminal B ([ER+ or PR+], HER2-, high Ki67)	Yes	No	No	2	2
193	BC_193	X129N	set_31_6	"08-13"	Basal-like	IDC	3	T2	Negative	M0	Negative	Negative	Negative	Negative	2	0	High	[ER-, PR-, HER2-]	Yes	Yes	CoreBasal	2	2
194	BC_194	X130N	set_36_8	"08-13"	Her2-Enriched	IDC	3	T1	Positive	M0	Positive	Positive	Negative	Positive	5	0	High	Luminal B ([ER+ or PR+], HER2+)	No	No	No	1
195	BC_195	X130N	set_14_8	"08-13"	Her2-Enriched	IDC	3	T1	Negative	M0	Negative	Negative	Negative	Negative	0	0	Low	[ER-, PR-, HER2-]	Yes	No	CoreBasal	4	2
196	BC_196	X129N	set_5_6	"08-13"	Basal-like	IDC	3	T1	Positive	M0	Negative	Negative	Negative	Positive	0	0	High	[ER-, PR-, HER2+]	Yes	Yes	No	2
198	BC_198	X129N	set_21_6	"08-13"	Basal-like	IDC	3	T2	Negative	M0	Negative	Negative	Negative	Negative	0	0	High	[ER-, PR-, HER2-]	Yes	Yes	CoreBasal	2	4
199	BC_199	X130C	set_18_9	"08-13"	Her2-Enriched	IDC	3	T2	Positive	M0	Negative	Negative	Negative	Positive	0	0	High	[ER-, PR-, HER2+]	No	No	No	3
200	BC_200	X130C	set_13_9	"08-13"	Her2-Enriched	IDC	3	T1	Negative	M0	Negative	Positive	Negative	Negative	3	0	High	Luminal B ([ER+ or PR+], HER2-, high Ki67)	Yes	No	No	3	2
201	BC_201	X129C	set_12_7	"08-13"	Basal-like	IDC	2	T1	Negative	M0	Negative	Positive	Negative	Negative	3	0	NA	NA	NA	NA	NA	2	2
202	BC_202	X130C	set_14_9	"08-13"	Her2-Enriched	IDC	2	T1	Negative	M0	Negative	Negative	Negative	Positive	0	0	High	[ER-, PR-, HER2+]	Yes	Yes	No	4
203	BC_203	X129N	set_10_6	"08-13"	Basal-like	IDC	3	T2	Negative	M0	Negative	Positive	Negative	Negative	3	0	High	Luminal B ([ER+ or PR+], HER2-, high Ki67)	Yes	Yes	No	2	4
204	BC_204	X129C	set_17_7	"08-13"	Basal-like	IDC	3	T1	Positive	M0	Positive	Positive	Negative	Negative	3	2	High	Luminal B ([ER+ or PR+], HER2-, high Ki67)	Yes	Yes	No	3	1
205	BC_205	X130N	set_19_8	"08-13"	Her2-Enriched	IDC	2	T2	Positive	M0	Positive	Positive	Negative	Positive	4	0	High	Luminal B ([ER+ or PR+], HER2+)	Yes	No	No	1
206	BC_206	X130C	set_23_9	"08-13"	Her2-Enriched	IDC	3	T1	Negative	M0	Positive	Negative	Negative	Negative	0	0	Low	[ER-, PR-, HER2-]	Yes	No	CoreBasal	4	3
207	BC_207	X130C	set_34_9	"08-13"	Her2-Enriched	IDC	3	T1	Positive	M0	Positive	Positive	Negative	Positive	3	0	High	Luminal B ([ER+ or PR+], HER2+)	Yes	Yes	No	2
208	BC_208	X130N	set_24_8	"08-13"	Her2-Enriched	IDC	3	T2	Positive	M0	Positive	Positive	Negative	Positive	4	0	Low	Luminal B ([ER+ or PR+], HER2+)	No	No	No	1
209	BC_209	X129C	set_35_7	"08-13"	Basal-like	IDC	3	T2	Positive	M0	Positive	Negative	Negative	Negative	0	0	High	[ER-, PR-, HER2-]	Yes	Yes	CoreBasal	2	2
210	BC_210	X129C	set_25_7	"08-13"	Basal-like	IDC	3	T2	Negative	M0	Positive	Negative	Negative	Negative	2	0	NA	[ER-, PR-, HER2-]	NA	NA	No	2	2
211	BC_211	X129N	set_6_6	"08-13"	Basal-like	IDC	3	T2	Negative	M0	Negative	Positive	Negative	Negative	5	0	High	Luminal B ([ER+ or PR+], HER2-, high Ki67)	Yes	Yes	No	2	4
212	BC_212	X130C	set_29_9	"08-13"	Her2-Enriched	IDC	3	T1	Negative	M0	Negative	NA	NA	Negative	NA		High	NA	No	No	NA	2
213	BC_213	X129N	set_32_6	"08-13"	Basal-like	IDC	3	T1	Negative	M0	Negative	NA	NA	Negative	0	NA	High	NA	No	No	NA	2
214	BC_214	X129C	set_30_7	"08-13"	Basal-like	NA	NA	NA	NA	NA	NA	NA	NA	NA	NA	NA	High	NA	NA	NA	NA	2
215	BC_215	X128N	set_15_4	"08-13"	Luminal B	IDC	3	T2	Positive	M0	Positive	Negative	Negative	Positive	2	0	High	[ER-, PR-, HER2+]	No	No	No	4
216	BC_216	X128N	set_5_4	"08-13"	Luminal B	IDC	3	T2	Positive	M0	Positive	Positive	Positive	Positive	7	NA	High	Luminal B ([ER+ or PR+], HER2+)	No	No	No	1
217	BC_217	X129N	set_12_6	"08-13"	Basal-like	IDC	2	T1	Negative	M0	Negative	Negative	Negative	Negative	0	0	High	[ER-, PR-, HER2-]	Yes	Yes	CoreBasal	2	2
218	BC_218	X128N	set_28_4	"08-13"	Luminal B	IDC	3	T1	Positive	M0	Positive	Negative	Negative	Positive	0	0	High	[ER-, PR-, HER2+]	Yes	Yes	No	4
219	BC_219	X129N	set_7_6	"08-13"	Basal-like	IDC	3	T2	Positive	M0	Positive	Negative	Negative	Negative	0	0	High	[ER-, PR-, HER2-]	No	No	No	2	2
220	BC_220	X130C	set_2_9	"08-13"	Her2-Enriched	IDC	3	T2	Positive	M0	Positive	Negative	Negative	Negative	0	0	High	[ER-, PR-, HER2-]	Yes	Yes	CoreBasal	4	3
221	BC_221	X129N	set_9_6	"08-13"	Basal-like	IDC	3	T2	Negative	M0	Negative	Negative	Negative	Negative	0	0	High	[ER-, PR-, HER2-]	No	No	No	2	2
222	BC_222	X127C	set_35_3	"08-13"	Luminal A	IDC	3	T2	Negative	M0	Positive	Positive	Positive	Negative	5	7	Low	Luminal A ([ER+ or PR+], HER2-, low Ki67)	NA	No	No	4
223	BC_223	X130N	set_35_8	"08-13"	Her2-Enriched	IDC	3	T1	Negative	M0	Negative	Negative	Negative	Positive	0	0	NA	[ER-, PR-, HER2+]	Yes	Yes	No	3
224	BC_224	X130C	set_7_9	"08-13"	Her2-Enriched	IDC	3	T1	Negative	M0	Negative	Positive	Negative	Negative	3	0	High	Luminal B ([ER+ or PR+], HER2-, high Ki67)	Yes	No	No	2	2
225	BC_225	X129C	set_36_7	"08-13"	Basal-like	IDC	3	T1	Negative	M0	Negative	Negative	Negative	Negative	0	0	High	[ER-, PR-, HER2-]	Yes	No	CoreBasal	2	2
226	BC_226	X130N	set_37_8	"08-13"	Her2-Enriched	IDC	2	T2	Positive	M0	Positive	Negative	Negative	Negative	2	0	Low	[ER-, PR-, HER2-]	No	No	No	4	3
227	BC_227	X130C	set_35_9	"08-13"	Her2-Enriched	IDC	3	T1	Negative	M0	Negative	Positive	Negative	Positive	5	2	High	Luminal B ([ER+ or PR+], HER2+)	No	No	No	1
228	BC_228	X128N	set_34_4	"08-13"	Luminal B	IDC	3	T1	Negative	M0	Negative	Positive	Positive	Negative	8	8	Low	Luminal A ([ER+ or PR+], HER2-, low Ki67)	No	No	No	1
229	BC_229	X130N	set_12_8	"08-13"	Her2-Enriched	IDC	3	T2	Negative	M0	Negative	Negative	Negative	Positive	0	0	High	[ER-, PR-, HER2+]	NA	NA	No	4
230	BC_230	X130C	set_17_9	"08-13"	Her2-Enriched	IDC	2	T1	Positive	M0	Negative	Positive	Negative	Positive	3	0	NA	Luminal B ([ER+ or PR+], HER2+)	No	No	No	3
231	BC_231	X130C	set_1_9	"08-13"	Her2-Enriched	IDC	3	T1	Negative	M0	Negative	Negative	Negative	Positive	0	0	High	[ER-, PR-, HER2+]	Yes	Yes	No	1
232	BC_232	X129N	set_35_6	"08-13"	Basal-like	IDC	3	T2	Positive	M0	Positive	Positive	Positive	Negative	3	4	High	Luminal B ([ER+ or PR+], HER2-, high Ki67)	Yes	Yes	No	2	2
233	BC_233	X129N	set_11_6	"08-13"	Basal-like	IDC	3	T2	Positive	M0	Positive	Negative	Negative	Positive	2	0	High	[ER-, PR-, HER2+]	No	Yes	No	2
234	BC_234	X130C	set_10_9	"08-13"	Her2-Enriched	IDC	3	T2	Negative	M0	Positive	Positive	Negative	Positive	3	0	High	Luminal B ([ER+ or PR+], HER2+)	Yes	No	No	3
235	BC_235	X130C	set_19_9	"08-13"	Her2-Enriched	IDC	3	T2	Positive	M0	Positive	Negative	Negative	Positive	0	0	High	[ER-, PR-, HER2+]	Yes	Yes	No	2
236	BC_236	X129N	set_33_6	"08-13"	Basal-like	IDC	3	T2	Positive	M0	Positive	Negative	Negative	Positive	2	2	High	Luminal B ([ER+ or PR+], HER2+)	No	No	No	3
237	BC_237	X129N	set_23_6	"08-13"	Basal-like	IDC	3	T2	Negative	M0	Negative	Negative	Negative	Negative	0	0	High	[ER-, PR-, HER2-]	Yes	No	CoreBasal	3	1
238	BC_238	X129C	set_11_7	"08-13"	Basal-like	IDC	3	T2	Negative	M0	Negative	Positive	Negative	Negative	4	0	High	Luminal B ([ER+ or PR+], HER2-, high Ki67)	No	No	No	3	1
239	BC_239	X130C	set_31_9	"08-13"	Her2-Enriched	IDC	2	T2	Negative	M0	Positive	Positive	Negative	Negative	5	0	High	Luminal B ([ER+ or PR+], HER2-, high Ki67)	No	No	No	4	3
240	BC_240	X128C	set_35_5	"08-13"	Luminal B	IDC	3	T2	Negative	M0	Positive	Positive	Positive	Positive	5	8	High	Luminal B ([ER+ or PR+], HER2+)	Yes	No	No	1
241	BC_241	X130N	set_3_8	"08-13"	Her2-Enriched	IDC	2	T2	Positive	M0	Negative	Negative	Negative	Positive	0	0	Low	[ER-, PR-, HER2+]	No	No	No	1
242	BC_242	X130N	set_20_8	"08-13"	Her2-Enriched	IDC	3	T2	Negative	M0	Negative	Negative	Negative	Positive	2	0	High	[ER-, PR-, HER2+]	Yes	Yes	No	3
243	BC_243	X129N	set_20_6	"08-13"	Basal-like	IDC	3	T1	Negative	M0	Positive	Negative	Negative	Negative	0	0	High	[ER-, PR-, HER2-]	NA	NA	No	2	2
244	BC_244	X130C	set_11_9	"08-13"	Her2-Enriched	Other	3	T3	Positive	M0	Negative	Positive	Negative	Negative	5	0	NA	NA	Yes	No	NA	1	3
245	BC_245	X129N	set_15_6	"08-13"	Basal-like	IDC	3	T1	Negative	M0	Negative	Negative	Negative	Negative	0	0	High	[ER-, PR-, HER2-]	Yes	Yes	CoreBasal	2	2
246	BC_246	X129N	set_8_6	"08-13"	Basal-like	IDC	3	T2	Positive	M0	Negative	Negative	Negative	Negative	0	0	High	[ER-, PR-, HER2-]	Yes	Yes	CoreBasal	2	2
247	BC_247	X129C	set_21_7	"08-13"	Basal-like	IDC	3	T1	Positive	M0	Negative	Positive	Negative	Negative	3	0	High	Luminal B ([ER+ or PR+], HER2-, high Ki67)	Yes	Yes	No	3	1
248	BC_248	X129C	set_37_7	"08-13"	Basal-like	IDC	3	T1	Negative	M0	Negative	Negative	Negative	Negative	0	0	High	[ER-, PR-, HER2-]	Yes	No	CoreBasal	2	2
249	BC_249	X130N	set_11_8	"08-13"	Her2-Enriched	IDC	3	T1	Positive	M0	Negative	Negative	Negative	Positive	0	0	High	[ER-, PR-, HER2+]	No	Yes	No	4
250	BC_250	X130N	set_28_8	"08-13"	Her2-Enriched	IDC	3	T1	Positive	M0	Negative	Negative	Negative	Negative	0	0	High	[ER-, PR-, HER2-]	Yes	Yes	CoreBasal	3	1
251	BC_251	X129N	set_37_6	"08-13"	Basal-like	IDC	3	T2	Negative	M0	Positive	Negative	Negative	Negative	0	0	High	[ER-, PR-, HER2-]	Yes	No	CoreBasal	2	4
252	BC_252	X130N	set_13_8	"08-13"	Her2-Enriched	IDC	3	T2	Negative	M0	Negative	Negative	Negative	Positive	0	0	High	[ER-, PR-, HER2+]	Yes	No	No	3
253	BC_253	X129C	set_33_7	"08-13"	Basal-like	IDC	3	T2	Negative	M0	Negative	Negative	Negative	Positive	0	0	High	[ER-, PR-, HER2+]	Yes	Yes	No	3
254	BC_254	X129N	set_24_6	"08-13"	Basal-like	IDC	3	T2	Negative	M0	Negative	Negative	Negative	Negative	0	0	High	[ER-, PR-, HER2-]	Yes	Yes	CoreBasal	2	4
255	BC_255	X129N	set_34_6	"08-13"	Basal-like	IDC	3	T3	Positive	M0	Positive	Negative	Negative	Negative	2	0	High	[ER-, PR-, HER2-]	Yes	Yes	CoreBasal	3	4
256	BC_256	X129C	set_1_7	"08-13"	Basal-like	IDC	3	T1	Negative	M0	Negative	Negative	Negative	Negative	0	0	High	[ER-, PR-, HER2-]	Yes	Yes	CoreBasal	3	1
257	BC_257	X129N	set_28_6	"08-13"	Basal-like	IDC	3	T2	Negative	M0	Negative	Negative	Negative	Negative	0	0	High	[ER-, PR-, HER2-]	Yes	Yes	CoreBasal	2	2
258	BC_258	X129C	set_15_7	"08-13"	Basal-like	IDC	3	T1	Negative	M0	Negative	Negative	Negative	Negative	2	0	NA	[ER-, PR-, HER2-]	No	No	No	2	2
259	BC_259	X130C	set_30_9	"08-13"	Her2-Enriched	IDC	3	T2	Positive	M0	Positive	Negative	Negative	Positive	0	0	High	[ER-, PR-, HER2+]	Yes	No	No	2
260	BC_260	X130N	set_10_8	"08-13"	Her2-Enriched	IDC	3	T1	Negative	M0	Negative	Negative	Negative	Positive	0	0	High	[ER-, PR-, HER2+]	Yes	Yes	No	3
261	BC_261	X129C	set_13_7	"08-13"	Basal-like	IDC	3	T1	Positive	M0	Positive	Negative	Negative	Negative	2	0	High	[ER-, PR-, HER2-]	NA	NA	No	3	1
262	BC_262	X130N	set_33_8	"08-13"	Her2-Enriched	IDC	3	T1	Negative	M0	Negative	Positive	Negative	Positive	4	0	High	Luminal B ([ER+ or PR+], HER2+)	Yes	Yes	No	1
263	BC_263	X129C	set_31_7	"08-13"	Basal-like	IDC	3	T2	Positive	M0	Negative	Negative	Negative	Negative	0	0	High	[ER-, PR-, HER2-]	Yes	No	CoreBasal	3	1
264	BC_264	X130N	set_17_8	"08-13"	Her2-Enriched	IDC	2	T3	Negative	M0	Positive	Negative	Negative	Negative	0	0	Low	[ER-, PR-, HER2-]	No	No	No	4	3
265	BC_265	X130N	set_4_8	"08-13"	Her2-Enriched	IDC	3	T3	Positive	M0	Negative	Negative	Negative	Positive	0	0	High	[ER-, PR-, HER2+]	NA	NA	No	2
266	BC_266	X130C	set_38_9	"08-13"	Her2-Enriched	IDC	3	T1	Negative	M0	Negative	Negative	Negative	Negative	0	0	NA	[ER-, PR-, HER2-]	Yes	No	CoreBasal	4	3
267	BC_267	X130N	set_7_8	"08-13"	Her2-Enriched	IDC	2	T2	Positive	M0	Positive	Negative	Negative	Negative	0	0	Low	[ER-, PR-, HER2-]	No	No	No	4	3
268	BC_268	X130N	set_22_8	"08-13"	Her2-Enriched	IDC	2	T3	Positive	M0	Positive	Negative	Negative	Negative	2	0	High	[ER-, PR-, HER2-]	No	No	No	4	3
269	BC_269	X130N	set_1_8	"08-13"	Her2-Enriched	ILC	2	T1	Negative	M0	Negative	Positive	Positive	Negative	5	NA	Low	Luminal A ([ER+ or PR+], HER2-, low Ki67)	No	Yes	No	4	2
270	BC_270	X129N	set_4_6	"08-13"	Basal-like	IDC	3	T2	Positive	M0	Negative	Positive	Negative	Negative	4	0	High	Luminal B ([ER+ or PR+], HER2-, high Ki67)	Yes	Yes	No	3	1
271	BC_271	X129C	set_27_7	"08-13"	Basal-like	IDC	3	T1	Positive	M0	Negative	Positive	Negative	Negative	3	0	High	Luminal B ([ER+ or PR+], HER2-, high Ki67)	No	No	No	2	2
272	BC_272	X130C	set_24_9	"08-13"	Her2-Enriched	IDC	3	T1	Negative	M0	Negative	Negative	Negative	Positive	0	0	High	[ER-, PR-, HER2+]	Yes	Yes	No	1
273	BC_273	X129C	set_34_7	"08-13"	Basal-like	IDC	3	T1	Negative	M0	Negative	Negative	Negative	Negative	0	0	High	[ER-, PR-, HER2-]	No	No	No	2	2
274	BC_274	X130N	set_27_8	"08-13"	Her2-Enriched	IDC	2	T2	Positive	M0	Negative	Positive	Negative	Positive	3	0	High	Luminal B ([ER+ or PR+], HER2+)	No	No	No	4
275	BC_275	X130C	set_21_9	"08-13"	Her2-Enriched	ILC	2	T3	Positive	M0	Positive	Negative	Negative	Negative	0	0	High	[ER-, PR-, HER2-]	No	No	No	4	3
276	BC_276	X130C	set_27_9	"08-13"	Her2-Enriched	IDC	3	T1	Negative	M0	Negative	Positive	Negative	Positive	3	2	High	Luminal B ([ER+ or PR+], HER2+)	Yes	Yes	No	1
277	BC_277	X129C	set_8_7	"08-13"	Basal-like	IDC	3	T2	Positive	M0	Negative	Negative	Negative	Negative	2	0	High	[ER-, PR-, HER2-]	No	No	No	3	1
278	BC_278	X130C	set_28_9	"08-13"	Her2-Enriched	IDC	3	T2	Negative	M0	Negative	Negative	Negative	Positive	0	0	High	[ER-, PR-, HER2+]	Yes	No	No	3
279	BC_279	X129N	set_19_6	"08-13"	Basal-like	IDC	3	T1	Negative	M0	Negative	Negative	Negative	Positive	0	0	High	[ER-, PR-, HER2+]	Yes	Yes	No	2
280	BC_280	X130C	set_4_9	"08-13"	Her2-Enriched	IDC	3	T2	Negative	M0	Negative	Negative	Negative	Positive	2	0	High	[ER-, PR-, HER2+]	Yes	No	No	3
281	BC_281	X129C	set_23_7	"08-13"	Basal-like	IDC	3	T1	Negative	M0	Negative	Positive	Negative	Negative	3	0	NA	NA	Yes	Yes	NA	3	2
282	BC_282	X129N	set_22_6	"08-13"	Basal-like	IDC	3	T1	Negative	M0	Negative	Positive	Negative	Negative	3	0	High	Luminal B ([ER+ or PR+], HER2-, high Ki67)	Yes	Yes	No	3	1
283	BC_283	X129N	set_25_6	"08-13"	Basal-like	IDC	3	T2	Positive	1	Negative	Positive	Positive	Negative	5	4	High	Luminal B ([ER+ or PR+], HER2-, high Ki67)	Yes	No	No	2	4
284	BC_284	X129C	set_4_7	"08-13"	Basal-like	IDC	3	T2	Positive	M0	Negative	Positive	Negative	Negative	5	0	High	Luminal B ([ER+ or PR+], HER2-, high Ki67)	No	No	No	3	1
285	BC_285	X130C	set_25_9	"08-13"	Her2-Enriched	IDC	2	T1	Negative	M0	Negative	Positive	Positive	Positive	5	4	Low	Luminal B ([ER+ or PR+], HER2+)	No	No	No	4
286	BC_286	X130N	set_31_8	"08-13"	Her2-Enriched	IDC	2	T1	Negative	M0	Negative	Negative	Negative	Negative	0	0	Low	[ER-, PR-, HER2-]	Yes	No	CoreBasal	4	3
287	BC_287	X130C	set_37_9	"08-13"	Her2-Enriched	IDC	3	T1	Negative	M0	Negative	Negative	Positive	Negative	0	5	High	Luminal B ([ER+ or PR+], HER2-, high Ki67)	Yes	No	No	4	3
288	BC_288	X130N	set_32_8	"08-13"	Her2-Enriched	IDC	2	T1	Negative	M0	Negative	Negative	Negative	Negative	0	0	Low	[ER-, PR-, HER2-]	No	No	No	4	3
289	BC_289	X130N	set_16_8	"08-13"	Her2-Enriched	IDC	3	T1	Negative	M0	Negative	Positive	Negative	Positive	3	0	High	Luminal B ([ER+ or PR+], HER2+)	Yes	Yes	No	4
290	BC_290	X129N	set_16_6	"08-13"	Basal-like	IDC	2	T1	Positive	M0	Positive	Positive	Negative	Negative	3	0	High	Luminal B ([ER+ or PR+], HER2-, high Ki67)	Yes	No	No	3	1
291	BC_291	X130C	set_6_9	"08-13"	Her2-Enriched	IDC	3	T1	Negative	M0	Negative	Negative	Negative	Positive	0	0	High	[ER-, PR-, HER2+]	Yes	No	No	4
292	BC_292	X129C	set_19_7	"08-13"	Basal-like	IDC	3	T1	Negative	M0	Negative	Negative	Negative	Negative	0	0	High	[ER-, PR-, HER2-]	Yes	No	CoreBasal	4	2
293	BC_293	X129C	set_6_7	"08-13"	Basal-like	IDC	3	T2	Positive	M0	Negative	Negative	Negative	Negative	2	0	High	[ER-, PR-, HER2-]	Yes	No	CoreBasal	2	2
294	BC_294	X129N	set_30_6	"08-13"	Basal-like	IDC	3	T2	Positive	M0	Positive	Negative	Negative	Negative	0	0	High	[ER-, PR-, HER2-]	Yes	No	CoreBasal	2	2
295	BC_295	X130N	set_18_8	"08-13"	Her2-Enriched	IDC	2	T2	Positive	M0	Negative	Positive	Negative	Positive	5	0	High	Luminal B ([ER+ or PR+], HER2+)	No	No	No	3
296	BC_296	X129C	set_24_7	"08-13"	Basal-like	IDC	3	T3	Negative	M0	Positive	Positive	Negative	Negative	3	0	High	Luminal B ([ER+ or PR+], HER2-, high Ki67)	Yes	Yes	No	2	4
297	BC_297	X129N	set_18_6	"08-13"	Basal-like	IDC	3	T2	Positive	M0	Positive	Negative	Negative	Negative	0	0	High	[ER-, PR-, HER2-]	Yes	Yes	CoreBasal	3	1
298	BC_298	X129C	set_5_7	"08-13"	Basal-like	IDC	3	T2	Positive	M0	Positive	Negative	Negative	Negative	2	0	High	[ER-, PR-, HER2-]	Yes	No	CoreBasal	3	1
300	BC_300	X128C	set_20_5	"08-13"	Luminal B	ILC	3	T3	Positive	M0	Positive	Negative	Positive	Negative	2	4	NA	NA	NA	NA	NA	4	3
1	BC_1	X128N	set_21_4	"86-92"	Luminal B	IDC	2	T1	Positive	M0	Negative	Positive	Negative	Negative	NA	NA	High	Luminal B ([ER+ or PR+], HER2-, high Ki67)	Negative	Negative				3
3	BC_3	X128C	set_34_5	"86-92"	Luminal B	IDC	3	T2	Positive	M0	Negative	Positive	Negative	Negative	NA	NA	Low	Luminal A ([ER+ or PR+], HER2-, low Ki67)	Negative	Negative				3
4	BC_4	X127N	set_22_2	"86-92"	Luminal A	IDC	2	T1	Positive	M0	Positive	Positive	NA	Negative	NA	NA	Low	Luminal A ([ER+ or PR+], HER2-, low Ki67)	Negative	Negative				1
5	BC_5	X127C	set_21_3	"86-92"	Luminal A	NA	NA	NA	NA	NA	NA	NA	NA	NA	NA	NA	NA	NA	NA	NA				4
6	BC_6	X130C	set_12_9	"86-92"	Her2-Enriched	IDC	3	T2	Positive	M0	Positive	Positive	Negative	Positive	NA	NA	High	Luminal B ([ER+ or PR+], HER2+)	Negative	Negative				3
7	BC_7	X127N	set_32_2	"86-92"	Luminal A	IDC	2	T2	Positive	M0	Negative	Positive	NA	Negative	NA	NA	Low	Luminal A ([ER+ or PR+], HER2-, low Ki67)	Negative	Positive				1
8	BC_8	X127C	set_6_3	"86-92"	Luminal A	IDC	3	T1	Positive	M0	Negative	Positive	Positive	Negative	NA	NA	High	Luminal B ([ER+ or PR+], HER2-, high Ki67)	Negative	Negative				1
9	BC_9	X127C	set_5_3	"86-92"	Luminal A	IDC	2	T2	Positive	M0	Positive	Positive	Positive	Negative	NA	NA	Low	Luminal A ([ER+ or PR+], HER2-, low Ki67)	Negative	Negative				1
10	BC_10	X128N	set_19_4	"86-92"	Luminal B	IDC	3	T1	Positive	M0	Negative	Positive	Positive	Negative	NA	NA	Low	Luminal A ([ER+ or PR+], HER2-, low Ki67)	Negative	Negative				2
12	BC_12	X127C	set_33_3	"86-92"	Luminal A	IDC	3	T2	Positive	M0	Positive	Positive	Positive	Negative	NA	NA	Low	Luminal A ([ER+ or PR+], HER2-, low Ki67)	Negative	Negative				2
13	BC_13	X130N	set_26_8	"86-92"	Her2-Enriched	IDC	3	T2	Positive	M0	Positive	Positive	Positive	Negative	NA	NA	High	Luminal B ([ER+ or PR+], HER2-, high Ki67)	Negative	Negative				1
16	BC_16	X128N	set_37_4	"86-92"	Luminal B	IDC	3	T1	Positive	M0	Negative	Positive	Positive	Negative	NA	NA	Low	Luminal A ([ER+ or PR+], HER2-, low Ki67)	Negative	Negative				3
17	BC_17	X127N	set_19_2	"86-92"	Luminal A	IDC	3	T2	Positive	M0	Positive	Positive	Negative	Negative	NA	NA	High	Luminal B ([ER+ or PR+], HER2-, high Ki67)	Negative	Negative				2
18	BC_18	X127N	set_34_2	"86-92"	Luminal A	IDC	2	T2	Positive	M0	Negative	Positive	Positive	Negative	NA	NA	Low	Luminal A ([ER+ or PR+], HER2-, low Ki67)	Negative	Negative				1
19	BC_19	X128N	set_3_4	"86-92"	Luminal B	IDC	3	T2	Positive	M0	Negative	Positive	Negative	Negative	NA	NA	Low	Luminal A ([ER+ or PR+], HER2-, low Ki67)	Negative	Negative				1
20	BC_20	X127C	set_29_3	"86-92"	Luminal A	IDC	3	T1	Positive	M0	Negative	Positive	Negative	Negative	NA	NA	Low	Luminal A ([ER+ or PR+], HER2-, low Ki67)	Negative	Negative				1
21	BC_21	X130N	set_25_8	"86-92"	Her2-Enriched	IDC	3	T1	Positive	M0	Positive	Positive	Positive	Negative	NA	NA	High	Luminal B ([ER+ or PR+], HER2-, high Ki67)	Positive	Negative				3
22	BC_22	X127N	set_7_2	"86-92"	Luminal A	IDC	2	T2	Positive	M0	Positive	Positive	Positive	Negative	NA	NA	Low	Luminal A ([ER+ or PR+], HER2-, low Ki67)	Negative	Negative				1
23	BC_23	X127N	set_38_2	"86-92"	Luminal A	IDC+ILC	3	T1	Positive	M0	Positive	Positive	Negative	Negative	NA	NA	Low	Luminal A ([ER+ or PR+], HER2-, low Ki67)	Negative	Negative				2
24	BC_24	X127N	set_28_2	"86-92"	Luminal A	IDC	2	T1	Positive	M0	Positive	Positive	Negative	Positive	NA	NA	High	Luminal B ([ER+ or PR+], HER2+)	Negative	Negative				1
25	BC_25	X127C	set_9_3	"86-92"	Luminal A	IDC	1	T1	Negative	M0	Positive	Positive	Positive	Negative	NA	NA	Low	Luminal A ([ER+ or PR+], HER2-, low Ki67)	NA	Negative				3
26	BC_26	X127N	set_13_2	"86-92"	Luminal A	IDC	2	T1	Positive	M0	Positive	Positive	Negative	Negative	NA	NA	Low	Luminal A ([ER+ or PR+], HER2-, low Ki67)	Negative	Negative				1
27	BC_27	X127C	set_2_3	"86-92"	Luminal A	IDC	3	T1	Negative	M0	Positive	Positive	Positive	Negative	NA	NA	Low	Luminal A ([ER+ or PR+], HER2-, low Ki67)	Negative	Negative				2
28	BC_28	X127C	set_30_3	"86-92"	Luminal A	IDC	NA	T1	Positive	M0	Positive	Positive	Positive	Negative	NA	NA	Low	Luminal A ([ER+ or PR+], HER2-, low Ki67)	Negative	Negative				1
29	BC_29	X128N	set_22_4	"86-92"	Luminal B	IDC	2	T2	Positive	M0	Positive	Positive	Positive	Negative	NA	NA	High	Luminal B ([ER+ or PR+], HER2-, high Ki67)	Negative	Negative				1
30	BC_30	X130N	set_15_8	"86-92"	Her2-Enriched	IDC	3	T2	Positive	M0	Positive	Positive	Negative	Negative	NA	NA	High	Luminal B ([ER+ or PR+], HER2-, high Ki67)	Negative	Negative				1
31	BC_31	X130N	set_21_8	"86-92"	Her2-Enriched	IDC	3	T2	Positive	M0	Positive	Positive	Negative	Positive	NA	NA	Low	Luminal B ([ER+ or PR+], HER2+)	Negative	Negative				1
32	BC_32	X128C	set_14_5	"86-92"	Luminal B	Other	3	T1	Positive	M0	Positive	Positive	Negative	Positive	NA	NA	High	Luminal B ([ER+ or PR+], HER2+)	Negative	Negative				3
33	BC_33	X127C	set_37_3	"86-92"	Luminal A	IDC	3	T2	Positive	M0	Positive	Positive	Positive	Negative	NA	NA	High	Luminal B ([ER+ or PR+], HER2-, high Ki67)	Negative	Negative				3
34	BC_34	X128N	set_26_4	"86-92"	Luminal B	Other	3	T1	Negative	M0	Positive	Positive	Positive	Negative	NA	NA	Low	Luminal A ([ER+ or PR+], HER2-, low Ki67)	Negative	Negative				2
35	BC_35	X130C	set_5_9	"86-92"	Her2-Enriched	IDC	3	T1	Positive	M0	Positive	Positive	Negative	Positive	NA	NA	Low	Luminal B ([ER+ or PR+], HER2+)	Negative	Negative				2
36	BC_36	X128C	set_19_5	"86-92"	Luminal B	IDC	3	T1	Negative	M0	Positive	Positive	Negative	Negative	NA	NA	High	Luminal B ([ER+ or PR+], HER2-, high Ki67)	Negative	Negative				1
37	BC_37	X128C	set_9_5	"86-92"	Luminal B	IDC	3	T2	Positive	M0	Positive	Positive	Negative	Negative	NA	NA	Low	Luminal A ([ER+ or PR+], HER2-, low Ki67)	Negative	Positive				3
38	BC_38	X127C	set_12_3	"86-92"	Luminal A	IDC	3	T2	Positive	M0	Positive	Positive	Positive	Negative	NA	NA	Low	Luminal A ([ER+ or PR+], HER2-, low Ki67)	Negative	Negative				1
39	BC_39	X128C	set_13_5	"86-92"	Luminal B	IDC	3	T1	Positive	M0	Positive	Positive	Positive	Negative	NA	NA	High	Luminal B ([ER+ or PR+], HER2-, high Ki67)	Negative	Negative				3
40	BC_40	X127C	set_36_3	"86-92"	Luminal A	IDC	3	T2	Positive	M0	Positive	Positive	Positive	Positive	NA	NA	High	Luminal B ([ER+ or PR+], HER2+)	Negative	Negative				3
41	BC_41	X128C	set_33_5	"86-92"	Luminal B	IDC	2	T2	Positive	M0	Positive	Positive	Positive	Positive	NA	NA	High	Luminal B ([ER+ or PR+], HER2+)	Negative	Negative				3
42	BC_42	X127N	set_1_2	"86-92"	Luminal A	IDC	2	T2	Positive	M0	Negative	Positive	Positive	Negative	NA	NA	Low	Luminal A ([ER+ or PR+], HER2-, low Ki67)	Negative	Negative				1
43	BC_43	X128N	set_4_4	"86-92"	Luminal B	IDC	3	T2	Positive	M0	Positive	Positive	Negative	Negative	NA	NA	Low	Luminal A ([ER+ or PR+], HER2-, low Ki67)	Negative	Negative				3
44	BC_44	X127C	set_14_3	"86-92"	Luminal A	ILC	3	T1	Negative	M0	Negative	Positive	NA	Negative	NA	NA	High	Luminal B ([ER+ or PR+], HER2-, high Ki67)	Negative	Negative				1
45	BC_45	X128N	set_23_4	"86-92"	Luminal B	Other	3	T2	Positive	M0	Positive	Positive	Positive	Negative	NA	NA	Low	Luminal A ([ER+ or PR+], HER2-, low Ki67)	Negative	Negative				1
46	BC_46	X130C	set_36_9	"86-92"	Her2-Enriched	IDC	3	T3	Positive	M0	Positive	Positive	Negative	Negative	NA	NA	Low	Luminal A ([ER+ or PR+], HER2-, low Ki67)	Positive	Negative				1
47	BC_47	X128N	set_10_4	"86-92"	Luminal B	IDC	3	T2	Positive	M0	Positive	Positive	Negative	Negative	NA	NA	High	Luminal B ([ER+ or PR+], HER2-, high Ki67)	Negative	Negative				3
48	BC_48	X128C	set_17_5	"86-92"	Luminal B	IDC	2	T1	Negative	M0	Positive	Positive	Positive	Negative	NA	NA	High	Luminal A ([ER+ or PR+], HER2-, low Ki67)	Negative	Negative				3
49	BC_49	X128N	set_31_4	"86-92"	Luminal B	Other	3	T2	Negative	M0	Positive	Positive	Negative	Negative	NA	NA	High	Luminal B ([ER+ or PR+], HER2-, high Ki67)	Negative	Negative				3
50	BC_50	X127N	set_27_2	"86-92"	Luminal A	ILC	3	T2	Negative	M0	Positive	Positive	Negative	Negative	NA	NA	Low	Luminal A ([ER+ or PR+], HER2-, low Ki67)	Negative	NA				2
51	BC_51	X128N	set_8_4	"86-92"	Luminal B	Other	3	T2	Positive	M0	Positive	Positive	Positive	Negative	NA	NA	High	Luminal B ([ER+ or PR+], HER2-, high Ki67)	Negative	Negative				1
52	BC_52	X128C	set_8_5	"86-92"	Luminal B	Other	3	T2	Positive	M0	Positive	Positive	Negative	Negative	NA	NA	High	Luminal B ([ER+ or PR+], HER2-, high Ki67)	Negative	Negative				3
53	BC_53	X130N	set_5_8	"86-92"	Her2-Enriched	IDC	3	T2	Negative	M0	Positive	Positive	Negative	Positive	NA	NA	High	Luminal B ([ER+ or PR+], HER2+)	Negative	Negative				3
54	BC_54	X128N	set_33_4	"86-92"	Luminal B	IDC	3	T2	Positive	M0	Negative	Positive	Negative	Negative	NA	NA	Low	Luminal A ([ER+ or PR+], HER2-, low Ki67)	Negative	Negative				3
55	BC_55	X128N	set_14_4	"86-92"	Luminal B	IDC	2	T1	Negative	M0	Positive	Positive	Negative	Negative	NA	NA	High	Luminal B ([ER+ or PR+], HER2-, high Ki67)	Negative	Negative				3
56	BC_56	X128C	set_28_5	"86-92"	Luminal B	Other	3	T2	Positive	M0	Positive	Positive	NA	Positive	NA	NA	High	Luminal B ([ER+ or PR+], HER2+)	Negative	Negative				1
57	BC_57	X127N	set_31_2	"86-92"	Luminal A	IDC	2	T2	Positive	M0	Positive	Positive	Negative	Negative	NA	NA	Low	Luminal A ([ER+ or PR+], HER2-, low Ki67)	Negative	Negative				3
58	BC_58	X127N	set_11_2	"86-92"	Luminal A	IDC	2	T1	Positive	M0	Positive	Positive	Negative	Negative	NA	NA	High	Luminal B ([ER+ or PR+], HER2-, high Ki67)	Negative	Negative				2
59	BC_59	X130N	set_34_8	"86-92"	Her2-Enriched	IDC+ILC	2	T2	Positive	M0	Positive	Positive	Negative	Negative	NA	NA	High	Luminal B ([ER+ or PR+], HER2-, high Ki67)	Negative	Negative				3
60	BC_60	X127C	set_3_3	"86-92"	Luminal A	NA	NA	NA	NA	NA	NA	NA	NA	NA	NA	NA	NA	NA	NA	NA				2
61	BC_61	X127N	set_6_2	"86-92"	Luminal A	IDC	3	T2	Positive	M0	Positive	Positive	Positive	Negative	NA	NA	High	Luminal B ([ER+ or PR+], HER2-, high Ki67)	Negative	Negative				2
62	BC_62	X130C	set_33_9	"86-92"	Her2-Enriched	IDC	3	T2	Positive	M0	Negative	Positive	Positive	Negative	NA	NA	High	Luminal B ([ER+ or PR+], HER2-, high Ki67)	Negative	Negative				1
64	BC_64	X127N	set_12_2	"86-92"	Luminal A	IDC	2	T2	Positive	M0	Negative	Positive	Negative	Negative	NA	NA	Low	Luminal A ([ER+ or PR+], HER2-, low Ki67)	Negative	Negative				2
65	BC_65	X128C	set_5_5	"86-92"	Luminal B	IDC	3	T2	Positive	M0	Positive	Positive	Positive	Negative	NA	NA	High	Luminal B ([ER+ or PR+], HER2-, high Ki67)	Negative	Negative				3
66	BC_66	X128C	set_3_5	"86-92"	Luminal B	IDC	3	T1	Positive	M0	Positive	Positive	Positive	Negative	NA	NA	Low	Luminal A ([ER+ or PR+], HER2-, low Ki67)	Negative	Negative				3
67	BC_67	X128C	set_1_5	"86-92"	Luminal B	IDC	2	T1	Negative	M0	Positive	Positive	Positive	Negative	NA	NA	Low	Luminal A ([ER+ or PR+], HER2-, low Ki67)	Negative	Negative				1
68	BC_68	X127C	set_26_3	"86-92"	Luminal A	IDC	2	T2	Positive	M0	Negative	Positive	Positive	Negative	NA	NA	Low	Luminal A ([ER+ or PR+], HER2-, low Ki67)	Negative	Negative				4
69	BC_69	X127C	set_18_3	"86-92"	Luminal A	ILC	1	T3	Positive	M0	Positive	Positive	Negative	Negative	NA	NA	Low	Luminal A ([ER+ or PR+], HER2-, low Ki67)	Negative	Negative				2
70	BC_70	X130C	set_15_9	"86-92"	Her2-Enriched	IDC	3	T1	Negative	M0	Negative	Positive	Positive	Positive	NA	NA	High	Luminal B ([ER+ or PR+], HER2+)	Negative	Negative				1
71	BC_71	X128C	set_11_5	"86-92"	Luminal B	IDC	NA	T1	Negative	M0	Positive	Positive	Positive	Negative	NA	NA	High	Luminal B ([ER+ or PR+], HER2-, high Ki67)	Negative	Negative				1
72	BC_72	X128N	set_35_4	"86-92"	Luminal B	IDC	3	T2	Positive	M0	Negative	Positive	Negative	Positive	NA	NA	NA	Luminal B ([ER+ or PR+], HER2+)	NA	NA				3
73	BC_73	X127C	set_8_3	"86-92"	Luminal A	NA	NA	NA	NA	NA	NA	NA	NA	NA	NA	NA	NA	NA	NA	NA				2
74	BC_74	X128C	set_21_5	"86-92"	Luminal B	Other	3	T2	Positive	M0	Positive	Positive	Negative	Negative	NA	NA	Low	Luminal A ([ER+ or PR+], HER2-, low Ki67)	Negative	Negative				3
75	BC_75	X128C	set_29_5	"86-92"	Luminal B	Other	3	T2	Negative	M0	Negative	Positive	Negative	Negative	NA	NA	High	Luminal B ([ER+ or PR+], HER2-, high Ki67)	Negative	Negative				3
78	BC_78	X128C	set_27_5	"86-92"	Luminal B	IDC	3	T1	Positive	M0	Positive	Positive	Negative	Negative	NA	NA	Low	Luminal A ([ER+ or PR+], HER2-, low Ki67)	Negative	Negative				2
79	BC_79	X128C	set_12_5	"86-92"	Luminal B	Other	2	T3	Positive	M0	Positive	Positive	Negative	Negative	NA	NA	Low	Luminal A ([ER+ or PR+], HER2-, low Ki67)	Negative	Negative				1
80	BC_80	X128C	set_16_5	"86-92"	Luminal B	Other	3	T1	Positive	M0	Positive	Positive	Positive	Negative	NA	NA	Low	Luminal A ([ER+ or PR+], HER2-, low Ki67)	Negative	Negative				2
81	BC_81	X128C	set_37_5	"86-92"	Luminal B	IDC	3	T1	Positive	M0	Positive	Positive	NA	Negative	NA	NA	Low	Luminal A ([ER+ or PR+], HER2-, low Ki67)	Negative	Negative				2
82	BC_82	X127C	set_25_3	"86-92"	Luminal A	IDC	3	T1	Positive	M0	Negative	Positive	Positive	Negative	NA	NA	Low	Luminal A ([ER+ or PR+], HER2-, low Ki67)	Negative	NA				1
83	BC_83	X128N	set_1_4	"86-92"	Luminal B	IDC	2	T1	Negative	M0	Negative	Positive	Negative	Negative	NA	NA	Low	Luminal A ([ER+ or PR+], HER2-, low Ki67)	Negative	Negative				2
84	BC_84	X128N	set_7_4	"86-92"	Luminal B	IDC	3	T2	Positive	M0	Positive	Positive	NA	Negative	NA	NA	Low	Luminal A ([ER+ or PR+], HER2-, low Ki67)	Negative	Negative				3
85	BC_85	X127N	set_9_2	"86-92"	Luminal A	IDC	2	T2	Positive	M0	Positive	Positive	NA	Negative	NA	NA	High	Luminal B ([ER+ or PR+], HER2-, high Ki67)	Negative	Negative				2
86	BC_86	X128N	set_27_4	"86-92"	Luminal B	Other	2	T1	Positive	M0	Negative	Positive	Negative	Negative	NA	NA	High	Luminal B ([ER+ or PR+], HER2-, high Ki67)	Negative	Negative				2
87	BC_87	X127N	set_18_2	"86-92"	Luminal A	IDC	3	T2	Positive	M0	Positive	Positive	Negative	Negative	NA	NA	Low	Luminal A ([ER+ or PR+], HER2-, low Ki67)	Negative	Negative				1
88	BC_88	X128C	set_4_5	"86-92"	Luminal B	IDC	NA	T1	Negative	M0	Positive	Positive	Negative	Negative	NA	NA	Low	Luminal A ([ER+ or PR+], HER2-, low Ki67)	Negative	Positive				3
89	BC_89	X128N	set_13_4	"86-92"	Luminal B	IDC	3	T1	Positive	M0	Positive	Positive	Positive	Negative	NA	NA	High	Luminal B ([ER+ or PR+], HER2-, high Ki67)	Negative	Negative				3
90	BC_90	X128N	set_29_4	"86-92"	Luminal B	IDC	2	T1	Positive	M0	Positive	Positive	Positive	Negative	NA	NA	Low	Luminal A ([ER+ or PR+], HER2-, low Ki67)	Negative	Negative				1
91	BC_91	X127N	set_26_2	"86-92"	Luminal A	IDC	3	T2	Positive	M0	Positive	Positive	Positive	Negative	NA	NA	Low	Luminal A ([ER+ or PR+], HER2-, low Ki67)	Negative	Negative				2
92	BC_92	X127C	set_32_3	"86-92"	Luminal A	IDC	2	T1	Positive	M0	Negative	Positive	Negative	Negative	NA	NA	Low	Luminal A ([ER+ or PR+], HER2-, low Ki67)	Negative	Negative				1
94	BC_94	X127C	set_19_3	"86-92"	Luminal A	IDC	3	T2	Positive	M0	Positive	Positive	Negative	Negative	NA	NA	Low	Luminal A ([ER+ or PR+], HER2-, low Ki67)	Negative	Negative				2
96	BC_96	X127N	set_35_2	"86-92"	Luminal A	IDC	2	T1	Positive	M0	Negative	Positive	Negative	Negative	NA	NA	Low	Luminal A ([ER+ or PR+], HER2-, low Ki67)	Negative	Negative				3
97	BC_97	X127C	set_23_3	"86-92"	Luminal A	IDC	2	T1	Positive	M0	Negative	Positive	Negative	Negative	NA	NA	Low	Luminal A ([ER+ or PR+], HER2-, low Ki67)	Negative	Negative				2
98	BC_98	X127C	set_24_3	"86-92"	Luminal A	IDC	NA	T2	Negative	M0	NA	Positive	Positive	Negative	NA	NA	Low	Luminal A ([ER+ or PR+], HER2-, low Ki67)	Negative	Negative				5
99	BC_99	X127N	set_17_2	"86-92"	Luminal A	IDC	3	T2	Positive	M0	Negative	Positive	Negative	Negative	NA	NA	Low	Luminal A ([ER+ or PR+], HER2-, low Ki67)	Negative	Negative				2
100	BC_100	X127N	set_2_2	"86-92"	Luminal A	IDC	3	T1	Negative	M0	Positive	Positive	Positive	Negative	NA	NA	Low	Luminal A ([ER+ or PR+], HER2-, low Ki67)	Negative	Negative				1
101	BC_101	X128N	set_24_4	"86-92"	Luminal B	IDC	2	T2	Positive	M0	NA	Positive	Positive	Negative	NA	NA	High	Luminal B ([ER+ or PR+], HER2-, high Ki67)	Negative	Negative				1
102	BC_102	X130C	set_16_9	"86-92"	Her2-Enriched	IDC	3	T2	Positive	M0	Positive	Positive	Negative	Positive	NA	NA	High	Luminal B ([ER+ or PR+], HER2-, high Ki67)	Negative	Negative				2
103	BC_103	X127C	set_27_3	"86-92"	Luminal A	IDC	2	T2	Positive	M0	Positive	Positive	Positive	Negative	NA	NA	High	Luminal A ([ER+ or PR+], HER2-, low Ki67)	Negative	Negative				4
104	BC_104	X127N	set_23_2	"86-92"	Luminal A	IDC	2	T2	Positive	M0	Positive	Positive	Positive	Negative	NA	NA	Low	Luminal A ([ER+ or PR+], HER2-, low Ki67)	Negative	Positive				1
105	BC_105	X127C	set_31_3	"86-92"	Luminal A	ILC	3	T2	Positive	M0	Positive	Positive	Positive	Negative	NA	NA	Low	Luminal A ([ER+ or PR+], HER2-, low Ki67)	Negative	Negative				2
107	BC_107	X127N	set_20_2	"86-92"	Luminal A	ILC	2	T2	Positive	M0	Positive	Positive	Positive	Negative	NA	NA	Low	Luminal A ([ER+ or PR+], HER2-, low Ki67)	NA	Negative				1
109	BC_109	X127C	set_13_3	"86-92"	Luminal A	ILC	2	T3	Positive	M0	NA	Positive	Positive	Negative	NA	NA	Low	Luminal A ([ER+ or PR+], HER2-, low Ki67)	Negative	Negative				1
110	BC_110	X128C	set_24_5	"86-92"	Luminal B	ILC	2	T2	Positive	M0	Positive	Positive	NA	Negative	NA	NA	High	Luminal B ([ER+ or PR+], HER2-, high Ki67)	Negative	Negative				2
111	BC_111	X128C	set_25_5	"86-92"	Luminal B	IDC	3	T2	Positive	M0	Negative	Positive	Positive	Negative	NA	NA	Low	Luminal A ([ER+ or PR+], HER2-, low Ki67)	Negative	Negative				3
112	BC_112	X127N	set_24_2	"86-92"	Luminal A	IDC	3	T2	Positive	M0	Positive	Positive	Positive	Negative	NA	NA	Low	Luminal A ([ER+ or PR+], HER2-, low Ki67)	Negative	Negative				3
113	BC_113	X127C	set_10_3	"86-92"	Luminal A	IDC	2	T1	Positive	M0	Positive	Positive	Positive	Negative	NA	NA	Low	Luminal A ([ER+ or PR+], HER2-, low Ki67)	Negative	Negative				2
114	BC_114	X127N	set_10_2	"86-92"	Luminal A	IDC	1	T1	Negative	M0	Negative	Positive	Positive	Negative	NA	NA	High	Luminal B ([ER+ or PR+], HER2-, high Ki67)	Negative	Negative				1
115	BC_115	X127N	set_25_2	"86-92"	Luminal A	ILC	NA	T3	Positive	M0	Positive	Positive	Negative	Negative	NA	NA	Low	Luminal A ([ER+ or PR+], HER2-, low Ki67)	Negative	Negative				1
117	BC_117	X127C	set_34_3	"86-92"	Luminal A	IDC	2	T1	Positive	M0	NA	Positive	Positive	Negative	NA	NA	Low	Luminal A ([ER+ or PR+], HER2-, low Ki67)	Negative	Negative				2
118	BC_118	X127N	set_29_2	"86-92"	Luminal A	IDC	2	T1	Positive	M0	Negative	Positive	Negative	Negative	NA	NA	Low	Luminal A ([ER+ or PR+], HER2-, low Ki67)	Negative	Negative				1
119	BC_119	X127N	set_30_2	"86-92"	Luminal A	IDC	2	T1	Positive	M0	Negative	Positive	Positive	Negative	NA	NA	Low	Luminal A ([ER+ or PR+], HER2-, low Ki67)	Negative	Negative				3
120	BC_120	X127N	set_36_2	"86-92"	Luminal A	IDC	3	T1	Positive	M0	Positive	Positive	Positive	Negative	NA	NA	Low	Luminal A ([ER+ or PR+], HER2-, low Ki67)	Negative	Negative				1
121	BC_121	X130C	set_20_9	"86-92"	Her2-Enriched	IDC	3	T2	Negative	M0	Positive	Positive	Negative	Positive	NA	NA	High	Luminal B ([ER+ or PR+], HER2+)	Negative	Negative				3
122	BC_122	X127C	set_22_3	"86-92"	Luminal A	Other	2	T2	Negative	M0	Negative	Positive	Positive	Negative	NA	NA	High	Luminal B ([ER+ or PR+], HER2-, high Ki67)	Negative	Negative				2

## Sheet: Clinicopathological_Dictionary
Clinico-pathological Variables	Categories
"NA"	indicates missing data
Histological type	IDC=infiltrating ductal carcinoma , ILC=infiltarting lobular carcinoma, Other include (comeocarcinoma, sarcomatoid)
Tumor size	Pathological primary tumor size (T1 <=2cm), (T2 >2 to 5cm), (T3 >5cm)
Nodal_status	(negative) ; (positive) at diagnosis
Metastasis_stage	(M0, no metastasis at diagnosis); (M1,metastasis at diagnosis)
Allred_ER and Allred_PR	Allred IHC score is based on the sum of intensity score (0: none, 1: weak, 2: moderate, 3: strong) plus the positivity proportion score (0: none, 1: <1%, 2: 1–10%, 3: 10–33%, 4: 34–66%, 5: >67%) of nulcear staining for ER and PR in breast tumor cells
Ki-67(%)	(Low, <14% ; High, >=14%) nuclear staining by IHC
IHC subtype	IHC-based subtyping using the guidelines adopted by the 2011 St Gallen Consensus panel
EGFR	(negative) ; (positive) any IHC cytoplasmic staining is recorded as positive
CK5	(negative) ; (positive) any IHC cytoplasmic staining is recorded as positive
Core Basal	IHC basal definition [ER-, PR-, HER2-] and (EGFR+ OR CK5+)
