# Supplementary material for: Proteomic analysis of archival breast cancer clinical specimens identifies biological subtypes with distinct survival outcomes
Source: Nat Commun. 2022 Feb 16;13:896. doi: 10.1038/s41467-022-28524-0 (PMC8850446; doi:10.1038/s41467-022-28524-0)
Supplement: Supplementary file 5 — Supplementary Data 2 [file 41467_2022_28524_MOESM5_ESM.xlsx]

## Sheet: Supplementry Data 2a
Supplementary Data 2a: Expression of highly variant proteins across the samples of the 08-13 cohort
uniprot	symbol	set_1_3	set_1_6	set_1_7	set_1_8	set_1_9	set_2_4	set_2_6	set_2_7	set_2_8	set_2_9	set_3_2	set_3_6	set_3_7	set_3_8	set_3_9	set_4_3	set_4_6	set_4_7	set_4_8	set_4_9	set_5_2	set_5_4	set_5_6	set_5_7	set_6_4	set_6_5	set_6_6	set_6_7	set_6_8	set_6_9	set_7_5	set_7_6	set_7_8	set_7_9	set_8_2	set_8_6	set_8_7	set_8_8	set_8_9	set_9_6	set_9_7	set_9_8	set_9_9	set_10_5	set_10_6	set_10_7	set_10_8	set_10_9
A0A075B6I0	IGLV8-61	-2.2176	-0.645441	-0.728495	-2.32242	0.258264	1.06847	-0.311157	0.579324	0.12621	-0.491445	-0.0321559	0.845128	-0.0459881	0.415897	-0.0690031	-0.887747	0.250021	-0.240504	-0.575936	-0.423499	-0.309472	-0.224949	0.0976962	0.231702	-0.549008	-0.312061	-1.02183	-0.0995573	-0.650944	0.924379	-0.128248	0.991382	-0.520194	-0.441004	-0.396568	1.05858	-1.03216	-0.162036	-0.136397	0.425862	-0.418458	-0.229754	-0.587184	-0.942137	-0.578549	-0.301307	-0.307642	0.755343
A0A0B4J1U7	IGHV6-1	-1.23604	-0.852542	-1.52905	-1.0994	-0.833853	-0.370724	-0.814544	0.658769	0.103356	-0.814313	-0.683078	0.571308	0.372914	-0.384025	-0.240771	-0.94093	-0.341781	0.191554	-0.208086	1.85322	-1.03715	0.335671	-0.932799	-1.06472e-05	-1.03116	-0.658652	-0.777921	-0.795695	-0.576933	0.14462	-0.172503	-0.292354	-0.900242	-0.404038	-1.46263	-0.490806	-0.40528	-0.828858	-2.21958	0.384518	-0.0968733	-0.783389	-1.45026	-1.47106	-1.0323	-1.41517	-0.705754	-0.591316
A0A0B4J1X5	IGHV3-74	-1.17138	-0.807796	-1.12952	0.162094	-0.185967	0.278667	-0.327153	0.537544	-0.521729	-0.667522	-0.280282	0.213156	-0.147822	-0.0513904	0.121875	-0.826357	-0.351138	-0.292628	-0.414777	0.936456	-0.410089	-0.365006	-0.669825	-0.778912	-0.764854	-0.778881	-1.09401	-0.29523	-0.527487	0.629767	-0.396958	0.265201	-0.183595	0.0748769	-0.656013	0.0715519	0.355411	0.0999366	-1.41733	0.434435	0.580432	-0.265278	-0.751096	-0.92829	-0.279945	-0.527216	-0.425975	-0.246632
A0A0C4DH34	IGHV4-28	-0.913731	-1.22661	-0.925131	-1.03575	-0.483334	-0.0204519	-0.259614	0.535811	0.182801	-0.607858	-0.290392	0.289404	-0.461825	-0.174603	0.0795437	-0.603113	0.0199509	-0.395582	-0.081817	-0.526199	-0.155744	-0.490353	-0.776372	-0.792286	0.315566	-0.635485	-0.714634	0.168696	-0.201547	-0.192497	0.551538	1.09948	0.248135	0.293717	-0.418844	-0.175678	-0.207219	-0.21131	-0.0145141	0.468805	0.836385	-0.270522	-0.369544	-0.114046	-0.793255	-0.824543	-0.31928	-0.58039
A0AV96	RBM47	0.308824	-0.351857	-0.269032	-0.235884	-0.070695	0.506899	-0.424824	-0.474437	-0.519355	0.299584	0.667199	-0.4413	-0.253702	0.466028	0.305607	0.327718	-0.532673	-0.34473	-0.0418199	-0.204238	-0.109535	0.0547757	-0.412117	0.105311	0.312531	-0.278745	-0.390954	-0.342957	1.20736	-0.798819	0.212154	-0.0264358	0.452816	-0.233788	0.459764	-0.299854	-0.369571	-0.128336	-0.157068	-0.144495	-0.430979	-0.154527	0.455832	-0.216061	-1.02845	-0.569011	-0.457867	-0.296286
A0MZ66	SHTN1	0.32792	0.145868	-0.293048	-0.049737	-0.0510698	-0.335283	-0.488455	-0.964142	-0.862072	-0.673289	0.0751305	-0.312286	0.311692	1.55832	0.0920723	0.121696	-0.0539543	0.0444809	0.486207	0.646089	0.00224704	-0.523647	0.225131	0.483721	0.202222	0.611085	-0.0902523	-0.333297	0.166868	-0.596232	0.292277	-0.496814	0.28485	0.00118334	-0.108485	-0.343263	0.0566531	-0.740526	-0.292991	-0.153432	-0.774665	0.212095	0.172048	0.0106766	-0.684367	-0.310085	0.111427	0.0343794
A1X283	SH3PXD2B	-0.266571	0.433163	0.183773	0.273669	-0.0800731	-0.365974	0.00850297	0.216096	0.256266	-0.309331	-0.0880571	0.0827811	0.0951614	0.0299511	0.0121945	0.149714	-0.0619642	0.211267	0.763243	-0.541	0.325424	-0.0228809	0.100946	0.745083	0.0551923	0.364199	-0.0728649	0.646299	-0.400307	0.178316	0.107368	0.371603	-0.62992	0.681718	-0.148964	-0.111242	0.19114	-0.0340598	-0.337317	0.319493	0.0251	-0.171939	-0.296183	0.0270051	-0.0457322	0.0207873	-0.277956	-0.246057
A6NMZ7	COL6A6	-2.51904	-1.05054	-1.52294	-0.803356	-0.503417	-1.53538	-2.14754	-1.00114	-1.0776	-1.24739	-0.780178	-0.647445	-0.724844	-0.473384	-0.629714	-1.42176	-1.5874	-1.59954	-1.6222	-1.46734	-0.72549	-1.37292	-1.22633	-1.47018	-1.43964	-1.74721	-1.2354	-1.51445	-1.59745	-0.813162	-1.17243	-1.13566	-1.66118	-0.856067	-0.984789	-1.02203	-0.739325	-0.68316	-0.632009	-0.971274	-1.18046	-0.898965	-1.36957	-1.19808	-1.94508	-1.69366	-1.51171	-1.96466
B9A064	IGLL5	-1.14374	-0.470124	-0.166739	-0.712761	-0.356464	0.40372	-0.249925	0.720343	-0.297298	-0.161839	-0.667171	0.482558	-0.681306	-0.658947	-0.538731	-0.719514	-0.600295	0.0485137	-0.397049	0.0619868	-0.210331	-0.680207	-0.42535	-0.111627	-0.513808	-0.867882	-0.944206	-0.887206	-0.770653	0.545247	0.0560232	0.0387557	-0.4381	-0.199449	-0.812862	-0.119181	0.406352	-0.276586	-0.564544	-0.0372377	0.202392	-0.749325	-0.786406	-0.893162	-0.199063	-0.421392	-0.574074	0.879721
O00148	DDX39A	-0.330929	0.232214	-0.0917659	-0.0654311	0.125238	0.723141	0.0613445	0.305404	0.0438638	-0.164989	-0.140481	0.0592915	0.175804	-0.300853	0.0974984	-0.222524	0.183987	0.448533	0.492909	-0.0864644	-0.0777858	0.507442	0.637733	0.155369	0.236502	0.194784	0.573503	0.192806	-0.310229	-0.970857	-0.0909221	0.0904226	-0.797327	0.18596	-0.216127	-0.232989	0.415664	0.141362	0.329124	0.202495	-0.0891559	-0.0525754	-0.265535	-0.592843	-0.187069	-0.0283682	0.185724	-0.0695198
O00151	PDLIM1	-0.136953	-0.106528	-0.140637	-0.0973836	0.138429	0.449794	-0.218641	-0.430418	-0.872096	0.273253	0.0407169	-0.405828	-0.369716	-0.336698	0.32116	0.0846956	-0.56113	0.433082	0.153507	0.216193	0.259041	-0.363264	-0.613398	-0.501568	-0.206905	0.129376	-0.618759	-0.0524458	0.563088	0.0472903	-0.223805	-0.0587224	0.223193	0.468693	-0.849939	-0.278105	-0.405673	0.430188	-0.205348	0.116335	-0.0673465	0.914085	-0.54049	-0.665095	-0.247807	-0.180852	0.0537737	0.109254
O00154	ACOT7	0.975883	0.598139	0.292887	0.160553	0.687361	0.144167	0.0381532	0.170217	0.494094	-0.555355	-0.0453514	-0.102505	0.619264	-0.376585	0.324478	-0.503587	0.772333	0.474426	0.17745	0.115646	-0.311752	0.114267	-0.0160401	-0.439058	-0.105551	0.582151	0.342636	-0.415215	-0.16973	0.28901	-0.277119	-0.235914	-0.769417	-0.266607	-0.106391	0.273672	0.0969088	0.242554	0.442633	-0.4236	0.510396	-0.546543	0.582761	-0.334245	0.227917	0.183713	0.101412	0.351738
O00160	MYO1F	-0.113548	-0.0044971	0.161975	0.0992892	0.514373	0.27788	-0.440648	0.333727	0.597595	-0.197011	-0.187608	0.71779	0.202124	-0.306055	0.124722	-0.0202817	-0.226082	0.158559	-0.258053	-0.230472	-0.0630194	0.570002	-0.0107263	0.166477	0.317322	-0.41219	-0.221117	0.241537	-0.525193	0.523216	0.198987	0.52662	-0.152615	0.338276	-0.241261	-0.0668385	0.539368	-0.190464	-0.0153631	0.0448389	0.373388	-0.274269	-0.338034	0.0114395	-0.68224	0.437994	0.0543575	0.0351396
O00182	LGALS9	-0.0610787	-0.0221807	0.196145	-0.716675	0.187363	0.383806	0.117571	-0.364499	-0.016305	0.213304	-0.179075	-0.255957	0.367512	0.661097	-0.168074	-0.54903	-0.170604	0.103947	-0.529503	-0.380237	-0.273755	0.163655	-0.330932	0.310284	0.124757	2.84833	-0.0464915	-0.162848	-0.781839	0.864472	0.0963504	0.0990211	-0.518117	-0.459005	-0.50415	-0.00671064	0.516281	-0.223298	1.08757	-0.230209	-0.236509	-0.242041	0.0392949	-0.0722857	-0.861586	0.51987	-0.04133	0.13352
O00194	RAB27B	2.17605	-1.2749	-1.36767	0.669212	0.189841	-0.47785	-0.43784	-0.496556	-0.3448	0.58835	0.673135	-0.976024	-0.524834	0.422198	-0.0883194	0.95791	-0.841876	-0.700864	-0.142144	-0.0283601	0.608929	0.808293	-1.25115	-1.38493	0.436893	0.187693	-0.859804	-1.62833	1.51674	0.0443774	1.24326	-0.759766	0.605458	-0.763881	0.443252	-0.60843	-0.588566	0.568112	0.251627	-0.807694	-0.80337	1.68964	0.823397	1.48693	-0.777817	-1.12495	0.544808	-0.600604
O00391	QSOX1	0.0371784	-0.178044	0.0167371	-0.262891	-0.199767	-0.283078	0.593325	1.01371	-0.211232	-0.19065	-0.276235	-0.193195	-0.337957	-0.168369	-0.203864	0.973744	0.329158	-0.564395	-0.0769396	-0.331003	-0.306986	0.104117	-0.300482	0.289552	0.687833	0.182569	-0.630027	0.0798141	-0.667603	-0.389891	0.14096	-0.17232	-0.896605	-0.516466	-0.471868	-0.674739	-0.608325	0.50313	-0.121825	0.132251	-0.303744	0.740461	-0.795659	0.471506	-0.235516	-0.424527	-0.238367	-0.385558
O00425	IGF2BP3	-0.261248	-0.124565	0.0773851	-0.0190051	-0.405983	-0.760101	0.59742	-0.021404	0.585401	-1.07123	-0.428397	-0.648501	-0.0591948	-0.624152	0.447439	-0.314371	-0.422788	1.17498	-0.987936	-0.510384	-0.622988	-0.539785	-0.606872	-0.722881	-0.544654	-0.520672	0.181382	-0.46204	-0.395027	-0.665421	-0.416747	0.495942	-0.466552	-0.0536034	-0.529623	0.185248	-0.337758	0.463004	0.1054	1.09353	0.357631	-0.212814	-0.235671	-0.359661	0.681764	0.134001	-0.576446	-0.517199
O00479	HMGN4	0.680006	0.365118	0.931374	0.403045	0.277129	0.142712	-0.0696986	0.12498	0.287756	0.270296	-0.186676	0.058576	-0.0340637	-0.411307	-0.704182	0.852844	-0.497374	-0.415524	-0.881023	-0.27824	0.303017	0.374396	0.293644	0.1127	0.256717	-0.057941	0.637519	0.53669	-0.421668	1.07746	1.40252	0.970168	-0.415174	0.891313	0.828324	0.981015	0.35856	0.0549789	0.195538	-0.270648	-0.21312	-0.386618	-0.116748	0.681385	-0.142645	0.832468	0.0619581	-0.2477
O00515	LAD1	-0.694687	-0.378353	-0.300766	-0.176693	-0.562255	0.041703	0.277818	-0.141704	0.471228	-0.366512	-0.333807	-0.652017	0.0683032	-0.168995	0.088185	-0.526782	0.886836	0.253117	-0.549768	0.293441	-0.377684	-0.165736	-0.549378	0.128027	-0.124982	0.078189	0.207026	-0.195783	-0.103956	-0.56592	-0.541659	-0.628033	-0.744492	-0.126918	-0.45885	-0.392429	0.478216	-0.067827	-0.15146	0.272308	-0.885324	0.71399	-0.667114	-0.208368	0.400333	-0.160174	0.218803	0.0440149
O00534	VWA5A	0.878012	0.194118	-0.207101	0.395306	0.527388	0.57685	-0.471727	-0.34569	0.377318	0.210351	0.129987	-0.466476	-0.267316	0.548939	-0.287083	0.486464	-0.076155	-0.305172	-0.13566	0.605318	0.25994	0.129223	-0.618726	0.0681628	0.529315	0.406508	0.0103176	0.0847606	-0.0596851	0.141971	-0.24491	0.456285	-0.394111	0.349555	0.424466	-0.199836	-0.258655	-0.0538177	-0.218162	-0.133043	-0.11404	0.564741	0.223134	-0.0648875	-0.421482	0.333811	-0.44358	-0.0696488
O00559	EBAG9	-1.10913	-1.01754	-1.53982	-1.36226	-1.10749	-0.274118	-0.47175	-0.390882	-0.229805	-0.442337	-0.217519	-0.541337	-0.336427	-0.278643	-0.447091	-0.727033	-0.808413	-0.749931	-0.902213	-0.690921	-0.297489	-0.363989	-0.658528	-0.601815	-0.190281	-0.782992	-0.402179	-0.49498	-0.474878	-0.581756	-0.133434	-0.233454	0.0566365	-0.29177	-1.46855	-1.90365	-2.10809	-1.89947	-1.94658	-0.730643	-0.435145	-0.684494	-0.407778	-1.15918	-1.62199	-1.40145	-1.80278	-1.24441
O00625	PIR	0.0129219	0.477509	0.412157	-0.166228	0.198135	0.526751	0.22416	-0.0823284	-0.0422114	-0.0513666	-0.173596	-0.202402	0.0682659	-0.30335	0.192882	-0.192871	-0.0819071	0.400515	0.354909	0.24819	-0.369789	-0.506885	-0.17163	0.889379	-0.349059	0.240993	0.346268	0.0513815	-0.141052	0.0963011	-0.109448	-0.098675	-0.445089	-0.229877	-0.321322	1.52456	-0.238656	0.641987	-0.134628	-0.0114303	-0.36695	-0.231686	0.359367	-0.0682269	1.10022	-0.041874	-0.367476	0.771165
O00712	NFIB	-0.928277	1.02294	0.692486	-0.0119656	-0.356633	-0.834766	0.526721	0.439824	-0.15071	0.00771286	-0.217858	0.389212	0.409653	-0.0778026	-0.483053	-0.234264	-0.24282	0.126527	-0.428784	0.0613848	-0.384407	-0.033151	0.663293	0.951847	-0.569671	-0.227163	0.920536	-0.365426	-0.267919	-0.530074	-0.324706	0.394524	-0.515415	0.240523	-0.448588	0.560765	-0.504363	0.138273	0.271215	0.326536	-0.827667	-0.457978	-0.0842745	-0.60068	0.612867	1.43529	0.205369	-0.137845
O00762	UBE2C	-2.52254	-2.49599	-2.5226	-2.41933	-2.13859	-0.983878	-1.11142	-0.798576	-0.819286	-1.30307	-0.490647	-0.825363	-0.669421	-0.742239	-0.763124	-2.51942	-2.36941	-2.27811	-2.34906	-1.73624	-2.98437	-2.60527	-3.29665	-3.28176	-1.87476	-1.76345	-1.91092	-2.10571	-2.05039	-1.23467	-3.24527	-3.10264	-3.6177	-2.86635	-1.53472	-1.79829	-1.59856	-1.44814	-1.07437	-2.2693	-2.12913	-2.70521	-1.99559	-1.87904	-1.91066	-2.04888	-1.92693	-1.83911
O14493	CLDN4	-0.487399	-0.506886	-0.726118	-0.396288	-0.372408	-2.03796	-2.2812	-1.95487	-2.1496	-2.22937	-0.165238	-0.576146	-0.249711	-0.235732	-0.658404	-3.15493	-1.73478	-2.9884	-2.90861	-2.49081	-1.76553	-1.60839	-1.91736	-2.07003	-2.41454	-2.43016	-2.47972	-2.6137	-2.62688	-1.30926	-3.29018	-4.108	-4.20245	-2.48843	-2.08951	-2.19728	-2.5761	-2.25923	-0.857872	-3.42926	-2.99604	-2.83503	-3.14661	-0.102101	-0.521651	-0.238157	-0.348246	-0.805055
O14561	NDUFAB1	1.22032	-0.194267	-0.0641771	-0.518894	-0.275129	-0.108882	-0.392682	-0.338063	-0.765293	-0.16207	-0.178902	0.228857	0.501025	0.00155639	0.00738462	-0.12968	0.263186	0.450774	0.27588	0.14368	-0.226892	-0.535584	0.54688	0.827198	0.0100301	-0.607429	-0.422748	0.0436648	0.0695574	-0.641519	-0.223639	-0.13945	0.619807	-0.23706	0.156058	0.032914	0.173884	0.0941425	0.909324	-0.583281	-0.398024	0.0258634	0.316809	-0.182256	0.435264	0.113776	-0.0493346	0.298452
O14732	IMPA2	-0.172436	-0.225449	-0.817469	-1.05012	-1.03136	0.377476	0.329199	0.317787	-0.00708124	0.0586079	-0.466784	-0.362858	0.574899	-0.639072	0.737492	-0.863379	-0.459591	0.48326	-1.14333	0.209117	-0.794393	-0.738943	0.406515	0.447777	-0.813038	-1.50283	0.551158	0.000632088	-0.692212	-1.34341	-0.807779	-0.802734	-0.767695	0.215457	0.524209	0.760618	0.180202	-0.221116	-0.0827784	0.473794	-0.321395	-0.858377	-0.31554	-0.788367	0.952224	-0.114055	-0.620959	2.45829
O14745	SLC9A3R1	1.13486	-0.510793	-0.337451	-0.367985	1.01417	-0.0384441	-0.48576	-0.741575	0.219632	0.518732	1.72103	-1.00622	0.433597	-0.167861	0.276885	0.734413	-0.394421	-0.359702	0.0355219	0.280481	0.646681	0.440014	-0.550313	0.149448	1.18988	0.763419	-0.176076	0.0116806	0.177489	1.09578	-0.388831	-0.204695	-0.401986	-0.264257	0.099365	-0.648604	-0.506141	-0.630646	-0.334244	-0.57412	0.122184	0.474133	0.047087	0.883054	-0.44107	-0.117148	0.16955	0.991258
O14746	TERT	-1.70164	-1.75756	-1.93143	-1.88063	-1.43131	-2.037	-2.13779	-1.86289	-1.761	-1.66051	-1.14707	-1.49455	-1.62093	-1.64029	-1.03416	-1.49654	-1.66188	-1.54326	-1.44582	-1.26824	-1.32483	-1.72486	-1.70891	-1.51077	-1.34575	-1.42633	-1.0355	-1.23046	-1.26501	-0.291312	-1.67551	-1.95642	-2.06279	-1.64891	-1.39326	-1.62035	-1.39521	-1.42362	-0.867794	-0.809907	-0.648423	-1.16929	-1.04527	-1.97117	-1.65777	-1.74547	-1.63346	-1.57725
O14773	TPP1	0.299552	-0.322399	-0.207934	-0.254932	0.0813056	-0.467112	0.195833	-0.096888	0.21987	0.15366	0.474351	0.289925	-0.331278	-0.139066	0.174352	0.283564	-0.175826	0.181402	0.0680354	-0.665084	0.998084	-0.237718	-0.0807834	-0.701185	-1.84904	-1.4747	-1.77276	-1.38548	-1.66833	-0.515211	-0.0354856	-0.240336	-0.142226	-0.575901	-0.025848	0.0364881	0.232893	0.0395264	-0.246097	0.316708	1.03647	-0.621734	0.335432	0.255018	-0.247428	-0.0632357	-0.213317	0.343515
O14777	NDC80	-0.161474	-0.0462549	-0.166097	-0.631109	0.0139217	-1.96308	-1.86066	-1.37105	-1.68828	-1.54341	-0.644611	-1.11729	-0.847497	-1.20212	-0.914554	-1.28427	-1.23107	-1.07529	-1.1919	-0.926055	-0.294185	-0.214529	-0.0668413	-0.189656	-1.39827	-1.11875	-1.07942	-1.21104	-1.42394	-0.569822	-0.307681	-0.307273	-0.638994	-0.0463265	-2.04392	-2.13795	-1.84955	-2.05407	-1.27047	-1.6204	-1.77603	-1.30871	-1.3626	-2.10835	-2.04858	-1.90263	-1.92808	-1.90035
O14841	OPLAH	1.30008	-0.00465514	0.0528068	0.0945628	0.0140678	0.0212194	-0.732725	0.734926	-0.462229	0.643649	0.447849	-0.198654	0.152389	-0.317402	-0.210512	-0.00753441	-0.249049	0.438409	-0.233464	-0.58656	0.203502	-0.227711	0.0925687	-0.478018	-0.506127	-0.00177401	-0.509264	-0.218339	0.475032	-0.37215	-0.344958	-0.274375	0.346678	-0.47207	-0.128244	0.082299	-0.14648	0.198087	-0.301792	0.193052	-0.366827	0.188863	-0.285502	1.02689	-1.20573	0.413162	0.288563	-0.534009
O14879	IFIT3	-0.356116	-0.703774	0.0721643	-0.727486	0.171494	-0.244815	-0.494856	-0.884162	-0.326682	-0.434162	-0.480149	-0.290545	1.43274	-0.411263	-0.810843	-0.255162	0.228936	0.271573	-0.485171	2.02957	-0.422872	-0.278734	-0.43705	-0.367636	-0.00565319	0.93681	-0.0719483	-0.00315912	-0.818315	0.146475	1.26519	-0.217046	-1.34352	-0.426585	-0.720859	0.0900424	0.177045	0.0220803	0.716854	0.260802	-0.193743	-0.823116	1.01678	-0.0941307	-0.514662	0.00787435	0.678728	0.0813578
O14880	MGST3	0.377272	0.641152	0.24232	-0.0314977	0.304033	-0.573275	-0.340765	0.103986	0.111018	-0.604411	0.288965	-0.332705	0.263933	1.28973	-0.685406	-0.237041	1.14404	0.257406	-0.160618	-0.322526	-0.209606	-0.279953	0.756391	0.621421	0.428203	0.0597965	-0.278935	0.0492064	-1.17274	-1.04838	0.0159178	0.36541	-0.593279	0.308696	0.848685	-0.149032	0.540965	-0.352346	-0.222987	-0.434744	-0.269154	0.550681	-0.497416	0.021003	-0.926524	-0.145295	-0.471026	-0.575659
O14896	IRF6	-0.823435	-0.633002	-0.6304	0.0843076	-0.763849	-0.404398	0.0597163	-0.171611	-0.449	0.32837	0.698157	0.453635	-0.238516	-0.124139	0.0619955	0.329593	0.0415154	0.239546	0.204898	-0.0934145	0.281697	-0.165679	0.224936	-0.193423	0.274768	0.519903	0.067933	-0.0782774	0.28147	-0.555091	-0.287788	-0.356923	-0.708445	0.098213	-0.236668	-0.369908	0.174067	-0.116469	0.0287625	-0.446311	-0.729034	0.143822	0.776418	-0.53396	0.0900258	-0.285274	-0.763615	-0.414899
O14933	UBE2L6	0.230528	0.0558067	0.172788	-0.7564	0.490358	-0.32236	-0.258391	-0.131332	-0.139298	-0.284624	-0.129952	-0.077149	0.492037	-0.313812	-0.168755	-0.325282	-0.242681	-0.0106471	-0.245493	0.628277	-0.330627	-0.351501	-0.091806	-0.089663	-0.0565909	0.754781	-0.308812	0.163549	-0.821555	0.640631	0.451391	-0.377767	-0.916802	-0.681393	-0.257948	0.0544636	0.190512	0.0666469	0.150553	0.223578	0.313685	0.377617	0.903397	-0.117368	-0.22123	-0.123012	0.259704	0.77551
O15061	SYNM	-0.653091	-0.286432	-0.105995	-0.208338	-0.0473065	-0.50656	1.1696	-0.229496	-0.824603	-0.441798	0.124627	0.436461	-0.537323	-1.16954	-0.957602	-0.050824	0.684782	-0.465758	-0.75942	-0.605376	-0.172902	-0.753075	0.686551	-0.636535	-0.264971	-0.170596	0.00344981	1.6182	-0.209684	-0.211225	-0.394318	-0.100445	-0.00315248	-0.119587	-0.596041	-0.447608	-0.0739341	-0.498719	-0.444716	-0.578199	-0.477353	-0.330584	-0.674236	-0.865982	-0.0867254	-0.295216	-0.655521	-0.739695
O15075	DCLK1	-0.813061	-0.199107	-0.4764	0.38503	0.321405	-0.227672	-0.292104	-0.494487	0.326931	-0.25775	0.0358222	-0.686768	-0.525083	-0.408754	-0.734481	-0.185643	-0.116427	0.578327	0.286324	0.274313	0.190446	0.254731	-0.615931	-0.749983	-0.113948	0.813114	-0.569372	-0.563711	-0.633263	0.0884035	-0.0757418	0.111219	-0.388347	0.247926	-0.51962	-0.201622	-0.517401	-0.127482	-0.249248	0.695972	0.215821	-0.0137194	-0.433408	0.267448	-0.758935	0.223298	0.196221	-0.483071
O15117	FYB1	-0.638814	-0.408917	0.0603136	-0.801444	0.701812	0.541449	-0.462421	-0.0425534	0.214517	-0.181508	-0.25807	0.389859	0.215193	-0.084598	0.143891	-0.27477	0.197737	0.496454	-0.30746	-0.157187	-0.414428	0.254904	-0.136747	0.0652653	0.303538	-0.511441	-0.315844	-0.381616	-0.87318	0.76003	0.248438	0.406111	-0.350606	0.168779	-0.10908	0.0910365	0.779155	-0.0729171	-0.0888756	0.000224228	-0.276048	-0.426988	-0.458259	-0.448079	-0.494756	0.549585	0.041345	0.112585
O15392	BIRC5	-2.56029	-2.95025	-3.20661	-3.08703	-2.3536	-3.05926	-3.07409	-3.05059	-2.75092	-2.97911	-1.99763	-1.8132	-1.80525	-1.83403	-1.7861	-2.11274	-2.62209	-2.55318	-2.34326	-2.05752	-2.11363	-2.22607	-2.00491	-2.30441	-2.18583	-2.11953	-1.58467	-1.83091	-1.65653	-1.61733	-1.91695	-1.81186	-0.829013	-1.66828	-2.3112	-2.22311	-2.32643	-2.34963	-1.57219	-2.90598	-2.52395	-2.61155	-2.391	-2.44866	-2.80439	-2.43302	-2.6305	-2.51701
O15533	TAPBP	-0.913482	-0.4485	0.832373	-1.17921	0.196144	-0.144026	-0.893917	-0.672294	-0.433881	-0.935111	-0.673614	0.557682	0.343849	-0.904613	-0.470124	-0.647767	0.562239	1.03954	-0.513815	0.613526	-0.779098	0.0986277	0.176458	-0.00188452	0.266893	-0.431839	-0.734572	-0.155445	-1.26409	0.684128	-0.118728	-0.287676	-0.821277	-0.706035	-0.837353	0.353921	1.46851	-0.363015	-2.72875	-0.0832587	-0.116786	-1.07624	-0.0906324	-0.758928	-0.67701	-0.0458744	0.520575	0.460226
O15540	FABP7	-2.1158	-1.79518	-1.10937	-2.10778	-1.8454	2.67593	0.1011	1.30647	-10.8349	5.38598	-2.68418	0.935283	-1.46098	-2.58846	0.102014	-2.35981	-2.07447	-1.19996	-3.29508	1.82008	-3.95865	-4.31633	-3.21511	-2.42061	-2.80487	-2.62194	-2.53212	-2.07471	1.8734	-0.124214	-2.71228	-0.0535782	4.29866	-12.3246	-2.88681	-2.19046	-2.50941	-2.5616	-2.28207	0.299309	-1.57689	-1.78213	-1.83364	-2.50603	-0.676672	-2.24991	-2.48929	-0.650511
O15551	CLDN3	-1.66136	-1.43823	-2.02605	-1.07042	-1.43402	-1.79021	-1.86148	-1.02805	-1.85793	-1.95275	-0.0493863	-0.155213	0.929817	0.0762431	-0.104522	-1.87276	-0.764794	-1.49558	-2.16558	-1.55475	-1.20666	-1.61639	-1.87997	-0.690205	-1.76892	-1.88439	-1.9474	-2.10334	-2.48268	-0.437208	0.127084	-0.175967	-0.164393	-0.0368586	-2.09387	-1.70652	-2.35338	-2.4604	-0.677053	-2.56592	-2.72574	-2.24262	-2.21292	-2.03872	-1.59173	-2.02903	-1.5928	-2.00799
O43175	PHGDH	-1.5184	-0.0595725	-0.00421499	-1.28795	-0.23047	-0.151773	0.59204	0.160761	0.534948	-1.68458	-1.60451	-0.292534	0.312648	-0.0479063	-0.323807	-1.0162	1.27671	0.0129842	-0.0587136	-0.191344	-1.88081	-1.9916	-0.787358	-2.04934	-1.22773	-1.66299	-0.326545	0.348562	-0.166047	-0.973549	-1.34978	-0.239646	-1.53967	-0.987927	-0.904265	-0.408088	-0.290344	0.79088	0.0427266	0.00101372	-0.723629	-0.757903	0.515687	-0.711947	0.0269556	-0.372684	-1.25207	0.0333562
O43252	PAPSS1	0.0632122	0.117606	2.3296	-0.319722	-0.504997	-0.0181731	0.348093	0.0210688	0.250313	0.294742	-0.280929	-0.120344	1.12683	0.0880021	-0.247859	0.193593	1.25391	0.314872	0.653172	-0.320488	-0.282315	-0.188081	0.464005	0.361678	0.428947	0.439864	1.32938	1.14413	0.520407	-0.229919	-0.0272901	-0.0286064	0.178469	-0.405987	-0.178664	-0.122056	0.95919	-0.258949	-0.16515	0.274003	-0.730566	-0.635856	0.931968	-0.12364	1.12393	0.170632	0.150154	0.310838
O43291	SPINT2	-0.37015	-0.772441	-0.79271	-0.454419	-0.149767	-0.517361	-0.196392	-0.152186	-0.643956	0.153522	-0.133046	-0.516336	0.900843	0.597459	-0.294526	-0.426651	-0.407342	0.583769	0.61134	0.0107578	-0.585201	-0.51034	-0.556979	0.190004	-0.0654961	-0.389739	-0.267703	-0.235982	-0.399996	-0.359313	-0.46728	-0.447805	0.302048	-0.322228	0.477458	-0.641923	0.14828	0.746657	0.0847235	0.152085	-0.505878	-0.0547905	0.0593675	0.523589	-0.760713	-0.50803	0.162662	-0.566042
O43707	ACTN4	-0.489338	0.0611773	-0.18505	0.177863	-0.105824	-0.847163	-0.0331883	0.221819	-0.811001	-0.909588	-0.582417	0.17584	0.46864	0.0652823	-0.53347	0.157356	0.9307	0.246005	0.505523	0.197631	-0.103645	-0.197323	0.271409	0.320958	0.138103	-0.292314	-0.111613	0.33536	-0.642135	-0.859869	-0.420519	-0.25134	-0.3388	-0.108628	-0.115786	-0.325323	0.584496	0.572348	-0.201885	0.311125	0.0773812	-0.137145	-0.123892	0.452465	0.716187	-0.4451	0.319374	0.0888282
O43708	GSTZ1	-0.0876669	-0.149379	0.0639279	-0.0764675	-0.0584261	1.33271	0.0164283	-0.18588	0.0425955	0.501595	0.439363	-0.144381	-0.381407	-0.419533	0.645981	0.162812	-0.26682	-0.289997	-0.420311	-0.132136	0.477762	-0.351789	0.361089	-0.482309	0.121666	0.246557	-0.245678	-0.132484	0.356363	0.0886849	-0.0407523	-0.296107	0.767388	-0.218272	0.117232	-0.421579	-0.201213	-0.0813152	0.0493744	-0.259494	0.236394	-0.367698	-0.322506	0.0587767	-0.363111	-0.203202	-0.184107	0.229638
O43719	HTATSF1	0.711194	0.398333	0.0527425	-0.626604	0.0607434	0.0682099	-0.261149	0.0357667	0.163421	-0.213777	0.0397467	-0.406584	0.217688	-0.104613	-0.25654	0.223508	0.437245	1.35748	-0.0185478	0.569978	-0.117455	0.280912	0.457433	0.15334	0.372225	0.621958	1.27236	0.953312	0.655044	-0.475568	0.345698	-0.00435728	-0.309756	0.319904	0.436536	0.189342	0.340539	0.766962	0.643371	0.637062	-0.0137013	-0.123601	-0.177918	-0.213888	-0.549682	0.117373	-0.19406	-0.148504
O43760	SYNGR2	0.280906	-0.264473	-0.598064	0.236067	0.438558	-0.0237209	-0.360691	-0.412299	-0.44087	-0.23967	0.109633	-0.447433	0.0185838	-0.227728	-0.313196	0.077521	0.379685	0.267586	0.180898	0.50706	0.131574	0.421984	0.194691	-0.0249087	0.172549	-0.675148	-0.320311	-0.398796	-0.369173	0.0207891	1.47093	0.349563	0.403894	-0.338346	0.234395	-0.689324	-0.34834	-0.254759	0.0886803	-1.10423	-0.710874	0.208525	-0.37989	0.994133	0.106617	0.0784004	0.706311	0.1829
O43776	NARS1	0.139971	0.0994532	-0.264012	-0.16531	0.10074	-0.37301	-0.580182	-0.474023	-0.323152	0.152446	0.353472	-0.415456	-0.465011	0.0852634	0.232784	0.348563	0.385064	0.0997009	-0.498069	0.0881409	-0.0029892	0.0921253	0.143407	-0.360761	-0.269097	0.529619	0.618754	-0.521088	-0.0156519	-0.453134	0.462975	-0.320014	-0.101144	0.181666	0.665412	0.111786	0.362766	0.117448	-0.509664	-0.323617	-0.839092	-0.335749	-0.214397	0.0585135	-0.00595487	0.433751	-0.489432	-0.269752
O43795	MYO1B	0.47207	0.330765	-0.132522	0.427673	0.113645	-0.371314	0.0112394	-0.112251	-0.0546601	0.175449	-0.289056	-0.256375	-0.640247	0.283393	-0.512538	-0.159268	-0.382336	-0.160096	0.991881	0.849165	0.230291	0.16409	0.356605	-0.6075	-0.02326	-0.493608	-0.528009	-0.0758814	-0.123084	-0.876577	0.490983	0.0905852	-0.611047	0.0683671	-0.0241235	-0.147269	-0.210735	0.101684	-0.0199092	0.0538184	0.295256	0.427187	-0.316554	0.325294	0.552124	0.171875	0.428114	0.653534
O43852	CALU	-0.643004	0.270797	-0.114957	-0.579457	-0.320582	-0.287023	-0.182316	-0.281028	-0.455425	-0.688388	-0.861492	0.0151502	-0.0392629	0.339748	0.0607365	-0.147831	0.931773	0.0540954	0.562976	0.315465	-0.189417	-0.247373	0.395765	0.384122	-0.124909	-0.62636	-0.0505549	1.3751	-0.246999	-0.319297	-0.0424129	0.384873	0.0396865	-0.155665	-0.570897	0.108754	0.266544	-0.96305	-0.318357	0.189209	0.43147	0.107237	0.126655	-0.0925003	0.0924374	-0.533357	0.621391	0.384803
O60240	PLIN1	-0.619358	-0.843532	-1.09734	0.109984	-0.101636	-0.689931	-1.05694	-0.37744	0.0457823	-0.15526	0.211431	-1.39792	-1.29629	-1.21808	-1.82168	-1.61968	-1.91429	-1.78826	-0.560276	-1.58786	0.627835	-0.721263	0.513514	-1.19893	-0.855089	-0.215578	-0.386384	-1.20071	-0.582344	0.0605732	-0.718896	-1.09834	-0.355321	0.164887	-0.822707	-0.731686	-1.02528	-1.06285	-0.987639	-0.979477	-1.54397	-1.05386	-0.647619	0.106483	-1.47729	-1.16885	-1.85388	-1.34716
O60496	DOK2	-0.438753	0.160204	0.157106	0.154451	0.608041	0.524257	-0.425332	0.0392212	0.922836	-0.187697	-0.108788	0.151079	0.0291847	-0.605054	-0.00907264	-0.220964	-0.155643	0.211703	-0.293281	-0.26108	-0.29525	0.292165	0.0402904	-0.0290146	0.363956	-0.17487	0.122562	0.115368	-0.122902	0.787178	0.120934	0.396336	-0.176843	0.140552	0.00636886	0.130633	0.259825	0.227149	0.1789	0.10431	0.637078	0.0115933	-0.278016	-0.248342	-0.637016	0.457793	0.021883	0.197619
O60701	UGDH	1.11138	-0.397242	-1.04302	-0.270957	-0.239683	-0.818567	-0.539947	-0.791288	-1.02189	0.63056	-0.352015	-0.0822513	-0.250719	2.46462	1.35183	1.16993	-0.469077	-0.234512	1.03946	-0.11439	0.00534987	0.571981	-0.30858	-0.742629	-0.16014	-0.786072	-1.42901	-0.21742	1.49419	-0.385257	0.636868	-0.782685	-0.0998936	-0.525029	-0.0375209	-0.613898	-0.00434897	-0.0170958	-0.35327	-0.418567	0.792465	-0.0152313	1.47965	1.04145	-0.159645	-0.522128	0.376881	-0.227347
O75131	CPNE3	1.57462	0.0190186	0.442856	-0.216855	0.623938	0.420677	-0.310483	0.0279229	-0.0339251	0.435719	-0.0390924	0.0341492	0.508335	-0.03073	0.161347	0.0442368	0.391702	-0.0896448	1.43394	0.00469105	-0.268484	-0.255343	0.336412	-0.0478711	-0.0116243	0.294774	0.479509	0.349248	0.50996	-0.25465	-0.349576	-0.264251	0.0466815	-0.211721	0.973637	0.296948	0.151685	0.145128	0.185006	-0.124672	-0.464849	0.0554217	0.0491014	-0.33117	0.12741	0.314733	0.0490072	0.45536
O75190	DNAJB6	-1.91666	-1.57857	-1.42193	-1.83207	-1.93726	-0.0118202	0.0280157	-0.236615	0.20698	0.233452	0.262756	0.0213415	0.612951	0.0973165	-0.0638012	0.107211	0.680153	0.444986	0.136079	-0.143892	-0.203136	0.244334	0.207178	0.64623	-0.21226	-0.211708	0.833711	0.0933106	-0.216715	-0.318928	-1.88387	-1.78205	-2.14589	-1.50719	-2.1264	-2.35947	-1.97386	-1.93391	-1.40467	0.152859	-0.0144023	-0.070303	-0.210122	-0.157326	0.471228	-0.138841	-0.546303	0.147824
O75190-2	DNAJB6	-2.65013	-2.5139	-2.80898	-2.64362	-1.94859	-4.03102	-3.14781	-4.00795	-4.62568	-3.80956	-3.01627	-3.65313	-3.83776	-3.54134	-2.98916	-3.12352	-3.74848	-3.3863	-3.17687	-3.78888	-2.28819	-1.93068	-2.44231	-2.94686	-2.82146	-2.80969	-2.83267	-2.97547	-3.06496	-0.758925	-2.61283	-2.51952	-2.85544	-2.66787	-1.83381	-1.38512	-2.65758	-2.59254	-2.33117	-3.07839	-2.79186	-2.71913	-3.04244	-3.10767	-3.56236	-3.26577	-3.14399	-3.46361
O75223	GGCT	0.235738	-0.134339	0.489347	-0.255126	-0.260695	0.96273	-0.499568	-0.764621	-0.670134	1.01149	-0.196785	-0.592979	0.334439	0.431167	0.949257	-0.143589	-0.287249	0.839883	0.678637	0.0905411	0.657725	-0.590043	-0.809216	0.00728412	0.515402	0.24715	-0.248434	-0.900022	0.829829	-0.625391	-0.179454	-0.209237	0.986462	-0.447317	-0.114569	-0.764418	-0.791494	0.400975	-0.354569	-0.42653	-0.61112	0.217447	0.540917	-0.146206	-0.0876759	-0.737244	0.600975	0.54561
O75339	CILP	-0.219819	-0.257036	-0.347588	0.994683	-0.0358148	0.188005	-0.510529	-0.131975	0.0464251	0.123887	0.305649	0.397427	-0.111716	0.897223	-0.35353	0.523074	-0.390596	-0.123414	0.469658	-0.453873	0.636009	0.618723	0.0144349	-0.779237	0.0609829	-0.21954	-0.302804	-0.0913779	-0.143985	0.019523	-0.047495	-0.342742	-0.495796	0.576829	0.16373	-0.0325489	-0.0239776	-0.39522	-0.136019	0.464938	-0.343708	0.94999	-0.376953	0.47172	0.0240401	-0.126866	-0.420014	-0.262717
O75368	SH3BGRL	-0.434947	-0.116038	0.174224	0.395346	0.0125461	0.69106	-0.0519078	-0.743231	0.0468502	0.0962814	0.590245	0.745173	0.0812161	-0.236766	-0.490787	1.37803	-0.635523	-0.0255489	-0.000667133	-0.799303	0.847244	0.0996355	-0.349975	-0.53503	1.6706	-0.157728	0.0513516	0.0743099	-0.0854704	0.24337	1.13246	-0.114735	-0.497169	-0.0225724	1.68183	-0.0903301	0.151737	-0.0532662	0.292126	-0.171122	0.389688	0.031065	1.54083	0.479508	0.349111	0.0464506	-0.668197	0.0603197
O75369	FLNB	1.31494	-0.140853	-0.148545	-0.306837	-0.588398	-1.2149	0.040331	-0.0734977	-0.530621	-0.0848386	0.485231	0.00772328	-0.447666	0.0200087	-0.0256807	0.470027	-0.0332209	-0.234014	0.821521	-0.289083	0.0748453	-0.416171	0.753792	-0.124405	-0.0128078	0.347525	-0.561644	0.38372	-0.530133	-0.551544	1.03368	0.0348652	-0.07142	-0.142417	0.20768	-0.205436	0.30912	-0.419281	0.432631	0.0120273	-0.393099	-0.45745	0.0106029	0.068209	0.168968	-0.959439	0.544086	-0.0748443
O75390	CS	0.396011	-0.533844	-0.219244	-0.406093	0.236668	0.00847623	-0.235651	-0.0789532	-0.490047	0.384782	0.104714	0.364817	0.455895	0.0710436	0.283551	-0.052885	-0.156643	0.651623	0.573074	-0.103111	0.194793	0.0161239	0.216255	0.195295	0.469032	-0.215475	-0.880065	-0.30464	-0.139425	-0.499906	-0.0101886	0.218449	0.0577062	-0.00968096	0.56543	0.202893	0.17652	0.409871	0.109566	-0.0870094	-0.201313	-0.177211	0.163699	0.342557	0.695076	0.383977	0.299933	0.205101
O75396	SEC22B	-0.578338	0.0539402	0.224277	0.15725	0.345528	0.263051	0.109962	-0.441799	-0.286902	0.131915	-0.527395	0.374851	0.03442	0.340448	0.388659	-0.10427	0.669745	0.0372218	0.300842	0.0735295	0.154345	0.0855897	-0.0955646	-0.115225	0.324093	-0.407368	-0.402046	0.172158	0.311862	0.0718858	0.197903	0.229245	0.859452	-0.241641	0.290716	-0.0183778	0.266861	0.416517	-0.0878334	0.595962	-0.624479	0.372533	0.481953	0.803011	-0.341887	-0.201865	0.929077	0.287252
O75475	PSIP1	0.166161	0.0409739	1.40841	-0.393209	-0.0409836	0.0672029	0.235721	-0.0302803	0.243483	-0.568121	-0.488285	0.387206	0.547182	-0.746976	-1.15974	0.0490096	-0.265048	0.562173	-0.680502	-0.361124	-0.324063	0.117939	-0.102312	-0.00272446	-0.112545	-0.301577	0.466977	-0.818683	-0.779351	0.272304	0.0461038	0.387926	-0.805219	0.655203	-0.261113	0.102815	0.765437	0.0508386	0.114689	0.592277	-0.567812	-0.297024	0.0691657	-0.517778	0.8037	0.597932	0.334645	-0.0175289
O75521	ECI2	0.465716	-0.141745	-0.544772	8.43202e-05	0.105839	6.64507e-05	-0.51671	-0.177058	-0.152715	0.8825	-0.226118	-0.315553	-0.383135	0.0492856	-0.00849773	0.264298	-0.454848	-0.207698	-0.182396	-0.328456	0.345621	-0.337656	-0.836679	-0.890938	0.600321	-0.406428	-0.815828	-0.365455	0.678708	-0.333427	-0.120669	-0.417431	1.21856	-0.350841	0.230426	-0.211524	-0.704269	-0.177705	0.146352	-0.118446	-0.258811	0.100927	0.156358	0.188391	-0.242706	-0.334091	-0.27484	-0.623271
O75525	KHDRBS3	-0.696001	-0.175067	-0.0891269	-0.0315703	-0.569697	-0.156432	0.388933	-0.167678	-0.245559	-0.232447	0.0234059	-0.211518	-0.000345422	-0.119713	-0.425658	-0.0950468	0.0290444	0.200669	0.354368	-0.660485	-0.193916	-0.0261149	0.324224	0.514369	-0.595046	-0.50582	-0.0222537	0.204398	-0.408467	-0.244698	0.608414	0.0172832	-0.415026	0.183817	-0.0362498	0.24182	0.109783	0.431996	-0.33473	0.418624	0.114281	-0.388589	-0.679982	-0.00162859	-0.00436895	0.599664	-0.17828	-0.198812
O75531	BANF1	0.257	0.411222	0.427873	0.172331	-0.0228714	-0.212386	0.236202	0.19034	-0.310737	0.293757	-0.58309	-0.148358	-0.129321	-0.770821	-0.0998641	0.0468164	-1.15042	-0.147076	-0.786713	-0.0609897	0.177156	0.185471	0.287314	-0.00758822	0.219166	0.127444	0.555007	-0.0834591	-0.098501	-0.160372	0.0399413	0.0268099	-0.481517	0.20119	-0.0941826	-0.103036	-0.130666	0.209726	-0.147644	-0.547817	0.0852276	-0.320363	-0.469771	-0.114837	-0.0198479	-0.0505298	0.00678357	-0.0856355
O75608	LYPLA1	1.36152	0.0137113	-0.0682476	-0.784501	0.406654	0.358552	0.0689548	-0.190686	-0.10673	0.267699	0.23926	-0.205265	-0.129096	-0.565606	0.219779	0.604017	0.731536	-0.114262	0.268371	-0.1646	0.0464912	-0.14188	-0.62987	0.793422	-0.183319	-0.112395	-0.143674	0.39492	0.272257	-0.427256	-0.454606	-0.221686	0.464907	-0.521317	0.925923	-0.350073	-0.368672	0.0469466	-0.00335028	0.0479297	-0.409982	-0.446561	0.0167677	0.563599	-0.220083	0.147195	-0.620076	0.52249
O75828	CBR3	0.0354165	0.0672876	-0.117222	-0.144485	0.346982	0.314828	-0.31459	0.0215529	0.0040461	-0.0929479	-0.257751	-0.25937	1.04105	0.569232	0.829711	-0.221923	-0.468044	-0.0828541	0.191359	-0.281827	-0.400428	-0.408858	0.082578	-0.142431	0.415785	0.283774	0.55589	0.71422	1.70359	0.443127	-0.228832	1.25035	0.541326	0.333643	-0.4532	0.0128505	-0.209965	-0.0537372	0.0063558	-0.380745	-0.539255	-0.118987	-0.531752	0.399936	-0.0332103	-0.267873	-0.372062	0.635304
O75844	ZMPSTE24	-0.326365	-0.253436	-0.592227	0.0665126	0.241249	0.0157933	-0.29473	-0.0931027	-0.267369	-0.30813	-0.222696	-0.496498	0.196518	0.307513	-0.0313839	0.108143	0.528833	0.174484	0.391678	0.333057	0.0805376	0.328545	0.149641	0.402832	0.458606	-0.412462	-0.520054	0.174565	0.0246037	0.0863201	-0.137443	0.252458	0.451079	-0.0941741	-0.0180628	-0.0731716	0.543844	-0.408541	-0.25621	-0.269644	-0.425478	-0.11486	-0.413549	0.375507	-0.524427	-0.0397691	0.548233	-0.174236
O75874	IDH1	-1.11248	-0.714092	-0.395454	-0.473871	0.00240791	0.340094	-0.0656051	-0.538488	-0.071247	0.80147	-0.403022	-0.260729	-0.579944	1.4163	1.7463	1.2541	-0.161911	-0.58892	0.389616	0.131247	0.0606723	-0.147095	-0.12651	0.269159	0.0568184	0.103347	-0.191962	-0.178885	1.78779	0.153113	-0.206367	0.285859	2.10034	-0.116079	-0.62686	0.245596	-0.033342	1.77094	0.115402	0.460914	0.207722	0.446363	-0.10779	0.0113131	-0.919828	-0.00670484	-0.367484	-0.187444
O75909	CCNK	-3.27303	-3.08139	-3.56478	-3.91528	-2.87738	-2.53151	-2.72304	-2.81765	-2.58316	-2.58129	-2.91931	-3.2566	-3.15579	-3.06954	-2.73801	-3.57831	-3.64392	-3.81842	-3.51208	-3.67692	-2.80866	-2.44581	-2.59246	-2.76622	-2.80487	-2.44441	-2.8524	-2.83368	-2.99992	-2.32748	-2.85825	-2.96405	-3.27938	-2.99144	-2.66436	-2.66449	-2.86674	-2.80533	-2.31828	-2.88422	-3.06882	-3.19945	-2.51057	-3.19965	-3.32369	-2.98377	-2.8449	-3.09045
O75915	ARL6IP5	-0.327218	-0.309916	-0.656171	0.630843	0.33199	-0.933261	-1.0075	-0.918101	-0.502583	-0.833155	-0.340726	-0.105234	-0.0506949	0.444976	-0.40174	0.0241177	1.27378	0.727117	0.119901	0.515556	0.167912	0.319522	0.3449	0.206198	0.710521	-0.471749	-0.414325	0.102208	-0.256744	-0.718033	0.0875928	0.557579	1.03907	-0.0413391	-0.174557	0.039573	0.486635	-1.0332	-0.743382	-0.476388	-0.205558	0.498294	-0.303142	0.361959	-0.550368	-0.303764	0.691508	-0.41478
O76021	RSL1D1	0.16989	0.28141	0.169406	0.222762	0.188479	0.000984844	0.421455	-0.44593	-0.564731	0.377474	-0.498309	-0.129279	-0.0960443	-0.281163	-0.0400728	-0.462523	0.538479	0.0891968	0.213679	-0.264332	-0.443298	0.279869	-0.173649	0.56114	0.194792	-0.30666	0.935532	0.16982	-0.0110229	-0.400603	-0.162705	0.166067	0.604793	0.191684	-0.171772	-0.298741	-0.081779	0.368728	0.34737	-0.25055	-0.461735	0.257853	-0.473973	-0.468459	0.421709	-0.0372749	0.0952837	0.0919967
O76062	TM7SF2	-0.42253	-0.795971	-0.742847	-0.1542	-0.250468	-0.027081	-0.188411	-0.433086	-0.0774669	1.10333	-0.326708	-0.288291	-0.211017	0.302719	0.0570842	-0.324689	-0.892021	-1.16778	-0.308639	-0.882344	0.18565	0.17648	-0.151021	-0.0606905	0.0582628	-0.105264	-0.562093	-0.44902	1.60668	0.280182	0.202364	0.0201937	0.610074	-0.0990176	0.0187326	-0.360928	-0.945512	-0.235675	-0.0235635	-1.31403	-1.37802	-0.244788	-0.744333	0.925554	-1.03192	-0.955129	0.627417	-0.353368
O76070	SNCG	3.0119	-0.392713	-0.827325	-0.321526	-0.145014	-0.596052	-0.357775	-0.432077	0.172591	-0.405611	-0.305533	-1.0503	-0.92195	1.57206	-0.79918	-0.223351	-0.907542	-0.807098	-0.00465466	-0.569753	-0.158489	-0.315262	-0.267923	-1.38062	-0.517023	0.968331	-0.389502	-0.497691	-0.351333	0.186946	-0.148547	-0.599741	-0.681069	-0.387839	1.48118	-0.602368	-0.659761	1.28312	1.46267	-0.46362	-0.619635	-0.541897	-0.0829847	0.0150753	-1.03465	-0.502782	-0.805212	-0.436612
O94760	DDAH1	1.38991	-0.354814	-0.0861654	-0.190067	-0.525854	-0.356496	0.173692	0.400746	-0.283594	0.680152	0.359687	0.175336	0.957069	0.101518	-0.347395	0.223389	-0.438322	0.0454143	-0.237138	-0.473443	0.0435113	-0.430514	-0.0166695	-0.000384604	-0.501123	-0.323813	0.0377827	-0.524183	1.82488	-0.0681952	-0.275757	0.168351	1.18948	-0.222694	0.606145	0.344984	-0.767494	0.36828	0.0951152	-0.151741	-0.421582	0.216384	-0.0365937	0.227959	0.104147	-0.337812	-0.730142	-0.206367
O94875	SORBS2	-0.972259	-0.302058	0.295587	-0.356213	-0.20568	-0.412716	0.46201	0.765401	-0.0417832	-0.139552	0.0161795	0.170437	0.604544	-0.235587	-0.630982	-0.158058	0.92632	0.215014	-0.271421	-0.233569	-0.12724	-0.769522	0.336056	1.29264	-0.475874	0.270741	0.790794	0.293903	0.334906	-0.259056	-0.24745	0.136279	0.176401	1.09223	-0.296202	-0.479425	-0.436667	-0.692637	0.0668096	-0.325021	-0.167486	-0.15368	-0.44646	-0.159276	-0.511092	-0.113261	-0.49663	-0.46297
O94907	DKK1	-0.0898851	-0.672	-0.369155	-0.102989	-0.622713	-0.190996	-0.32952	0.149771	-0.326046	-0.195642	-0.335226	-0.909975	-0.985007	-0.616155	-1.06711	-0.184523	-0.327654	-0.286805	-0.46461	0.31584	-0.41922	0.0365926	-0.526776	-0.450155	-0.159779	-0.587943	-0.242938	-0.253674	0.250302	-0.0931128	-0.0364351	0.0328415	-0.382273	-0.197967	-0.531719	-0.455723	-0.614699	-0.465236	0.0405234	-0.648662	-0.785219	0.425339	-0.0938055	-0.0960664	-0.48345	-0.383972	-0.312067	0.319209
O94925	GLS	-0.389586	0.0769491	0.441459	-0.173941	-0.112453	-0.1897	0.583902	-0.157901	-0.127756	-0.234551	-0.522988	0.13051	0.861683	-0.570489	-0.358435	-0.475133	1.82612	0.372362	0.155428	-0.439898	-0.369733	-0.672819	1.4468	2.33793	-0.400009	-0.56244	0.212933	1.14898	-0.393431	-0.511564	-0.260249	0.187717	-0.469162	-0.0782652	0.313962	0.47243	1.22083	-0.0893072	-0.436358	0.421884	0.449147	-0.447451	-0.525231	-0.329919	1.12842	0.0714057	-0.0638747	0.0913662
O95067	CCNB2	-2.80539	-2.84314	-2.8866	-2.70369	-3.07741	-2.87015	-3.04469	-2.83533	-2.95179	-3.01151	-3.06647	-3.29287	-3.35832	-3.28661	-3.33565	-3.27427	-2.9886	-2.86116	-3.10734	-2.93921	-2.85676	-3.32057	-2.91538	-3.50105	-3.09173	-3.19976	-3.30879	-3.30053	-3.24377	-2.34555	-3.27577	-3.31852	-3.60755	-3.09578	-2.5611	-2.99358	-2.80525	-2.68098	-2.6253	-2.94889	-3.18886	-3.03734	-2.63666	-2.78996	-3.27144	-3.00997	-3.09655	-2.67398
O95154	AKR7A3	1.16537	-0.710817	-1.60923	0.050268	0.505841	-0.261942	-0.576075	-1.34955	-0.836714	1.26926	1.39284	-2.17551	-1.7628	-1.33506	1.7477	0.709651	-0.401619	-0.431556	-1.5452	-0.946547	-0.618953	0.275798	-0.609574	-0.44239	-0.119476	1.00573	-0.640664	-0.838337	0.0671782	-0.479924	1.25347	-1.2183	1.18818	-1.06067	0.126522	-0.758126	-1.07555	-0.812081	-0.591218	-1.07345	-0.821431	0.383112	-0.0126721	-0.253621	-1.62012	-1.24909	-0.985254	-1.00825
O95302	FKBP9	-0.584338	0.740469	0.695428	0.735267	-0.491435	-0.583039	-0.00407438	-0.283693	-0.0672596	-0.364894	-0.166826	-0.358563	-0.350903	0.304337	-0.355544	0.0562839	0.144254	-0.168308	0.397653	-0.241896	0.322627	-0.129566	0.0559703	-0.209144	-0.213274	0.130518	0.232806	0.43792	-0.693655	-0.182078	0.264624	0.0533004	-0.722619	0.141852	0.28832	0.249523	0.324872	-0.287303	-0.387763	0.368549	0.616239	-0.297736	-0.243813	0.165848	-0.20154	-0.133991	0.167866	-0.229259
O95340	PAPSS2	-0.591655	-0.421155	-0.105665	-0.0563847	0.219112	1.66373	-0.0874801	0.286653	-0.560246	1.68597	-0.674695	-0.456939	-0.956486	2.18026	0.167594	-0.124452	-0.633303	-0.463285	1.43113	-0.186962	-0.201548	-0.276016	-0.460956	-1.05686	-0.239962	-0.541551	-0.0911977	0.174771	3.74338	0.279794	0.0327486	-0.15708	2.13726	0.0913529	0.174153	-0.868236	0.735445	-0.118118	0.546285	-0.425473	0.0589804	0.803755	1.1115	-0.0950163	0.483123	-0.321439	0.17378	-0.101796
O95571	ETHE1	0.768799	-0.00437107	0.355232	-0.171471	0.326206	0.530131	-0.243165	-0.217312	0.16792	0.208437	0.497648	0.473888	0.256447	0.31858	-0.208302	0.452435	0.509861	-0.271363	0.238411	-0.230533	0.293735	0.431331	-0.112576	1.43608	0.3765	-0.504576	-0.155897	0.781747	0.381443	-0.109779	0.0390193	0.368123	0.855793	0.028873	0.589731	-0.105416	-0.0011101	0.131552	-0.246907	0.335297	0.139323	-0.17714	0.402754	0.117661	0.0340995	-0.103951	0.468769	0.214352
O95716	RAB3D	0.670676	-0.317389	-0.335779	-0.181674	0.102912	0.146555	0.237865	-0.164204	-0.0754981	0.441803	-0.045887	-0.652086	-0.588162	-0.068127	0.184873	0.518203	0.260675	0.0454631	0.664035	0.286278	0.0494533	0.663984	-0.38004	-0.0739338	0.366476	0.00465704	-0.580327	-0.366571	1.48088	0.0140072	0.0468539	-0.42148	0.35631	-0.218873	-0.089842	-0.378754	-0.394676	-0.427592	-0.160038	0.213318	-0.281358	1.53365	0.00766705	0.904798	-0.832969	-0.183414	0.42633	-0.246189
O95757	HSPA4L	-0.3763	0.736684	0.573566	-0.139649	-0.0998527	-0.130736	0.358982	-0.160969	-0.111603	0.162556	-0.0965014	-0.100853	0.0586353	-0.405588	-0.46137	0.0432485	0.35951	0.178034	-0.421605	-0.41337	-0.312203	-0.16816	-0.339362	-0.623042	-0.494608	-0.51384	0.0481147	-0.435309	-0.518754	-0.247102	-0.412803	-0.581401	-0.699926	-0.63323	0.21908	0.501314	-0.0897774	-0.214862	-0.415046	-0.529768	-0.33734	-0.0443594	-0.0591355	-0.353912	-0.452929	0.0154818	-0.304537	0.043153
O95786	DDX58	0.309929	-0.12172	0.639273	-0.38361	0.793099	-0.158813	-0.891668	-0.98517	-0.101391	-0.160676	-0.660921	-0.401779	1.2286	-0.329912	-0.412899	0.120506	0.595427	0.296243	-0.575643	1.37842	-0.715268	0.323475	-0.455249	0.211124	0.317621	1.26149	-0.400747	-0.248548	-0.471874	-0.0617967	1.50352	0.0635123	-1.15639	-0.35446	-0.662242	-0.199317	0.161754	-0.108835	-0.10367	0.166311	-0.42874	-0.167323	0.968365	-0.213848	-0.601316	1.39079	1.71187	0.727249
O95810	CAVIN2	-0.0471292	-0.653895	-0.729248	0.202837	-0.0428318	-0.370522	-0.476802	-0.497075	0.0665736	-0.191933	-0.336177	-1.13785	-1.07779	-1.04774	-1.25752	-0.560658	-0.841345	-0.715598	-0.446921	-0.845591	-0.106736	-0.238023	-0.22188	-0.700673	-0.536069	-0.774129	-0.608735	-0.683783	-0.0429097	-0.0736166	-0.427859	-0.420847	0.252869	0.0152558	-0.862686	-0.941822	-0.814851	-0.95045	-0.202555	-0.220944	-0.535262	-0.00222606	-0.108364	-0.176525	-0.994351	-0.773629	-0.868653	-0.870883
O95816	BAG2	-0.620257	0.042574	0.50624	0.228589	-0.578353	-0.621521	0.924434	0.596219	-0.129701	-0.533049	-0.259726	-0.258025	-0.692266	-0.127707	-0.223619	-0.15582	-0.387847	-0.380336	-0.118662	-0.529412	0.0193412	-0.412775	-0.18898	0.191875	-0.570203	-0.649433	0.748917	-0.163821	-0.301813	-0.0577189	-0.299145	-0.0307875	-0.754356	-0.022481	-0.311034	1.62864	-0.323614	0.161849	-0.0934127	0.414365	0.0648266	-0.376461	0.373651	-0.223391	-0.0266186	0.196087	-0.601472	0.160695
O95861	BPNT1	-0.175279	-0.472486	0.2295	-0.603222	-0.357578	0.0827678	-0.00465998	0.123988	-0.32985	0.623444	0.0270765	-0.0880467	1.00241	-0.0984261	0.175106	0.568055	0.731496	-0.117767	-0.175671	0.614378	0.855302	-0.558556	0.710141	0.916254	0.465584	0.281564	1.03767	-0.123478	1.46969	0.243878	0.0224704	0.363631	0.348992	-0.205561	0.151302	0.276918	-0.621975	0.279214	0.205173	-1.04566	-0.876403	0.603729	0.740976	0.656678	0.863427	-0.105095	-0.283378	-0.17626
O95863	SNAI1	-1.40403	-2.46871	-2.08581	-2.00233	-1.68602	-2.11685	-2.20261	-2.48266	-2.194	-1.97647	-2.06431	-2.36385	-1.62855	-2.46342	-1.53378	-3.96931	-4.08643	-4.05026	-3.88408	-3.51025	-2.17391	-2.2541	-2.3449	-2.52676	-3.10585	-2.53035	-2.83909	-2.73248	-3.05404	-2.18433	-2.99311	-3.18092	-2.97621	-2.60363	-2.79542	-2.5583	-2.61561	-2.74857	-1.3645	-1.54423	-1.40326	-1.15902	-1.0586	-2.62126	-2.94155	-2.88813	-2.76175	-2.90192
O95997	PTTG1	-4.25885	-4.46862	-4.1088	-4.58552	-4.4691	-3.45497	-3.50962	-3.39789	-3.38758	-3.51476	-2.53581	-2.94621	-3.01227	-2.93477	-3.57445	-4.26314	-4.70942	-4.74428	-4.41081	-4.41207	-4.29144	-4.42492	-4.54544	-4.63203	-4.78101	-4.87953	-4.56639	-4.74343	-4.92521	-4.06834	-4.30156	-3.99074	-4.67094	-3.87351	-4.54286	-4.50511	-4.63283	-4.46974	-4.6477	-4.54936	-4.62173	-4.52604	-4.40184	-4.18988	-4.16447	-3.91601	-3.87484	-4.26914
O96007	MOCS2	0.210236	-0.432464	0.538817	0.123177	0.908005	0.00197448	0.172638	-0.350168	-0.493723	0.181648	0.923955	-0.0422181	0.23315	0.712901	-0.0660011	0.192719	-0.0526057	-0.27441	-0.167187	0.0609755	0.556489	0.267193	-0.00759729	-0.345967	0.33927	0.49601	-0.077948	-0.0932131	0.484411	-0.275746	-0.41173	0.0285987	1.08361	0.00540329	0.605129	-0.100591	-0.32021	0.795834	0.781737	-0.182303	-0.15295	0.187042	1.65963	0.70761	-0.335896	-0.156645	-0.494836	-0.278195
P00167	CYB5A	0.405841	0.181818	-0.502107	0.351836	0.108783	1.06548	-0.466441	-0.522705	-0.181961	0.701819	-0.72134	-0.264066	-0.701295	-0.318961	0.731748	1.10195	-0.237483	-0.123822	0.31084	0.564187	0.398862	-0.100695	-0.285208	-0.372512	-0.185162	-0.509639	-0.41706	-0.636832	1.69262	0.0271999	-0.0160297	-0.438058	0.23162	-0.290128	1.13381	-0.22341	0.0549901	0.690383	0.22532	-0.436563	-0.576755	0.230933	0.777561	0.417791	-0.702188	-0.469305	-0.334015	-0.700806
P00325	ADH1B	0.419786	-0.383808	-1.47007	0.599172	0.664284	-0.728673	-1.62117	0.0583923	0.303667	0.624708	-0.0632551	-1.31989	-0.667967	-0.385059	-1.15206	-0.123901	-1.49391	-0.771673	-0.679134	-1.58968	1.04338	-0.857458	-0.111012	-0.715956	-0.398346	0.540483	-0.129867	-1.24601	-0.543739	-0.0689047	-0.218904	-0.560252	0.52407	0.854182	-0.440679	-0.395519	-0.636708	1.37709	-0.00966266	-0.594527	-1.0217	0.455144	-0.590535	-0.143174	-1.83575	-0.503825	-1.92847	-1.17041
P00338	LDHA	0.250108	0.0493633	0.267973	-0.750556	-0.124321	0.242084	0.917823	0.304527	-0.305464	-0.0636104	0.110866	0.764064	0.460783	-0.104322	1.09491	0.208154	0.0827867	1.24295	1.07183	-0.0932852	0.27355	0.176694	0.572063	0.169085	-0.483216	-0.0823254	0.366229	0.670607	-0.231609	-0.569863	-0.345133	-0.248606	-0.952063	0.0461022	0.300245	0.662421	-0.102469	-0.0119946	0.142951	0.193663	1.5073	-0.267344	0.018035	0.150381	1.3514	-0.125085	-0.258911	0.597436
P00352	ALDH1A1	-0.0777638	-0.168017	-0.315459	0.57029	-0.0303923	0.786515	-0.387152	-0.474159	-0.323251	0.349031	-0.074267	0.00185341	-0.330342	0.014811	0.19716	-0.325594	-0.607029	-0.226318	0.227816	0.0313896	0.319581	-0.111903	-0.449691	-0.251227	-0.264873	-0.507512	-0.74936	-1.04219	-0.395794	-0.069022	-0.0285131	0.0591383	0.471277	-0.0666183	0.146268	-0.70049	0.717599	-0.462826	-0.042802	-0.365693	-0.80763	0.385506	-0.513618	-0.214309	-0.94078	-0.766767	-0.761598	-0.0220598
P00367	GLUD1	1.7543	-0.314775	-0.250425	0.0957021	0.267187	0.158916	-0.419046	-0.531562	0.0363917	1.52181	0.356085	0.0606457	-0.261667	-0.270424	0.318797	0.816345	-0.915514	-0.12601	-0.0435315	-0.411502	0.229624	0.485655	-0.202908	0.0293193	0.924706	-0.000449606	-0.106683	-0.163358	0.432755	0.407796	0.621756	0.20643	0.980646	0.190713	1.03135	-0.0712079	0.221915	0.819442	1.13263	-0.743341	0.259619	-0.19684	-0.187333	1.40891	0.0915928	-0.226074	-0.186586	-0.442215
P00390	GSR	0.456988	0.239806	-0.238561	0.487389	0.340673	0.599797	0.110101	0.0302068	0.714477	0.413221	-0.228762	0.128771	-0.379603	0.29536	1.30088	0.520684	-0.412724	0.175554	0.0128725	0.086144	0.249181	0.535261	-0.559674	-0.601489	-0.0958613	-0.585036	-0.275725	-0.452465	1.49209	0.540981	-0.131804	0.3823	1.26242	0.350994	-0.0906181	0.621377	-0.0841334	0.420451	0.340246	-0.204746	-0.431716	-0.0411118	0.306354	1.50559	0.0888674	0.184877	0.997126	0.117961
P00441	SOD1	0.8747	-0.31723	0.664604	0.283382	0.135953	0.592411	-0.573892	-0.300049	0.0123577	0.0378401	-0.252144	0.30264	0.163943	0.318622	0.572834	0.22337	-0.114979	0.212458	-0.36875	-0.418396	-0.378453	-0.345666	-0.184795	-0.249713	-0.158084	0.452642	0.294901	0.549208	0.212908	0.302949	-0.346272	-0.112524	0.0255088	-0.341706	0.410529	-0.61505	-0.0681964	-0.076997	-0.598986	-0.602541	-0.400994	0.374232	0.101975	0.180333	0.214346	0.571506	-0.543766	0.547901
P00450	CP	0.089485	-0.590657	-0.275195	0.0589035	-0.0428606	-0.0214663	0.0944316	1.11866	-0.278281	0.15495	-0.51249	-0.649047	-0.697834	-0.0931084	0.21109	-0.525332	-0.277408	-0.631137	0.440517	0.96	-0.200545	-0.273168	-0.199218	-0.351582	-0.519604	-1.23373	-1.13246	0.0320162	-0.540161	-0.0581872	0.293316	0.108017	0.224686	-0.314885	-0.453703	-0.0441346	-0.27144	-0.137741	-0.101684	0.969473	0.418087	1.09172	-0.230456	-0.388914	-0.560862	-0.376446	-0.138687	-0.229245
P00488	F13A1	-0.348309	0.957793	-0.28063	0.735012	-0.0541674	-0.845922	0.00855359	0.473699	1.8516	-0.0354284	0.0165864	-0.300392	-0.158031	-0.170298	-1.06082	0.733051	-0.606971	-0.616687	0.124499	-0.7316	0.672367	0.559257	1.27514	-0.471217	0.086894	0.76443	0.105633	0.620851	-0.810703	0.683829	0.428288	1.01458	0.255027	0.302396	0.414862	0.350895	0.500318	-0.321343	-0.84327	0.578662	1.885	0.339049	-0.213038	0.429384	-0.69426	0.175742	-0.418558	-0.928957
P00491	PNP	-0.82452	0.0568465	0.144727	-0.398398	-0.413051	0.216087	0.960305	0.323287	0.332579	0.667459	-0.493978	0.478823	0.727582	-0.46555	0.972986	-0.501719	0.978741	0.134564	-0.0398543	0.25656	-0.0633706	0.0495096	-0.30707	0.601091	-0.312472	0.35062	-0.122282	0.0487734	0.342526	-0.519264	-0.398733	-0.184832	0.376238	0.0188681	-0.397604	0.0950329	0.298509	-0.243778	-0.128233	-0.136097	0.00390233	0.0840426	-0.405912	-0.16835	-0.36493	0.169899	0.135637	0.880634
P00492	HPRT1	0.346629	0.360613	0.483517	-0.466816	-0.570553	-0.519217	0.40934	-0.312081	-0.46905	-0.0103386	-0.0868296	0.511912	0.891762	-0.390404	0.436446	-0.147439	0.531746	0.437375	-0.205657	-0.130939	-0.0801594	-0.350695	0.501135	-0.226717	-0.114697	0.163728	0.568793	0.544163	-0.512008	-0.141527	-0.301204	-0.432967	-0.942202	-0.208328	0.0537936	0.293408	0.520023	0.00734917	0.254815	0.0260988	0.330202	-0.622982	0.00648614	-0.0333106	-0.00468449	0.113995	-0.610019	0.185823
P00505	GOT2	0.734805	-0.47749	-0.577168	-0.45923	0.335169	0.0355899	0.027203	-0.419958	-0.469383	0.278159	-0.0737155	0.0402274	-0.339708	0.293081	0.455109	0.60216	0.593401	-0.058531	0.113439	-0.285854	-0.122152	0.207246	0.444959	0.372573	0.278511	0.491161	-0.906143	0.0752213	-0.444676	-0.287468	-0.152329	-0.0881476	-0.187836	0.155763	0.648518	0.0700897	-0.0967948	0.128838	0.24861	-0.614343	-0.340571	-0.934309	0.607185	0.381426	0.990996	0.999716	0.251484	0.339232
P00533	EGFR	-1.06907	-1.18188	-1.26108	-1.21315	-1.07834	-1.4695	-1.33107	-1.53502	-1.36041	-1.59444	-0.276808	-0.163484	-0.495498	-0.0751462	0.161746	-0.652709	-0.666463	-0.789594	-0.624741	-0.169948	-2.92938	-3.14941	-2.78197	-2.87362	-0.780067	-0.573077	-0.5003	-0.908781	-0.77739	-0.528886	-0.479924	-0.523167	-0.342939	-0.138121	-0.931487	-0.430956	-0.84671	-0.273475	0.569863	-0.241859	-0.0928368	-0.624611	-0.408697	-0.626996	-0.902935	-0.570702	0.0430759	-0.806265
P00568	AK1	0.409542	-0.181609	-0.0516157	0.4919	-0.0455417	-0.224625	0.153795	-0.406712	-0.443732	0.445333	0.0379677	-0.0721161	-0.144631	0.291199	-0.257103	0.26347	-0.56983	-0.417079	-0.0778156	0.260303	0.350496	-0.710346	0.0308267	-0.296307	-0.487661	0.193049	-0.335161	0.301936	0.279315	-0.103612	0.0560383	-0.454578	0.385262	-0.0530927	-0.0519384	-0.229731	-0.486454	0.218561	-0.0426592	0.116883	0.684152	-0.183604	0.0695534	0.0831712	-0.181218	0.0252092	0.199853	0.157509
P00734	F2	-0.828415	-0.308762	-0.178597	0.150829	-0.163563	-0.36843	-0.320073	2.18262	-0.201008	-0.300045	-0.0269431	-0.197629	0.643853	-0.0451141	0.62455	-0.228546	-0.35525	-0.477102	0.183361	0.496151	-0.267897	-0.568312	0.0148558	-0.743312	-0.714719	-0.804912	-0.894952	-0.635167	-0.460166	0.53685	0.704448	0.366202	0.368477	0.257066	-0.417583	-0.0692672	0.213077	-0.213186	-0.294102	0.795773	0.182793	-0.43264	-0.112059	-0.111206	-0.435733	0.142052	-0.156622	0.489948
P00736	C1R	-0.20919	0.0687187	0.573058	0.549806	-0.161461	-0.515534	-0.114087	0.803197	-0.0955213	-0.0814209	-0.0599346	0.364562	-0.0685621	0.371031	0.088657	0.154249	0.372017	0.0577284	0.675208	0.1631	0.149517	0.0420282	0.299087	-0.29852	-0.133232	-0.265728	-0.528491	1.29223	-0.554556	0.0978984	0.318891	0.33768	-0.141139	0.397484	-0.109216	0.419176	-0.184318	-0.165221	0.0815978	1.0561	0.222999	-0.500308	-0.140706	0.0886831	0.0417083	-0.205897	-0.0151399	-0.086139
P00738	HP	-0.389295	-1.1236	1.12492	-0.0433814	-0.502304	-0.184002	-0.378413	1.50947	-1.02067	0.470182	0.359799	-0.87697	-0.564539	-0.084756	1.45157	-0.962747	0.00939549	-0.115644	-0.533953	0.419608	-1.3095	-1.27744	0.838352	-0.779868	-0.67739	-0.3537	-1.01516	0.204108	0.235523	0.553768	0.821341	0.642889	0.779789	0.219991	0.313458	0.763708	-1.08004	0.677709	-0.760089	1.74611	-0.189247	-1.46617	0.53127	-0.920222	-0.717031	-1.07555	-0.636314	0.22247
P00747	PLG	-0.859172	-0.195157	-0.379093	0.429056	-0.212413	-0.251449	-0.144235	2.83802	-0.568737	0.0756783	0.0118765	-0.667744	0.319103	-0.176308	0.250342	-0.774484	-0.915925	-0.82789	0.0297316	0.814101	-0.451869	-0.55896	-0.226013	-0.70407	-0.508187	-1.467	-0.369465	-0.425048	-0.0322943	-0.00912877	0.489381	0.213068	0.131791	-0.0941568	-0.775967	0.0761632	-0.219212	-0.416006	-0.898145	0.918708	-0.322876	-0.756587	-0.48097	-0.583088	-0.857805	-0.232937	0.135422	0.610444
P00751	CFB	0.24145	-0.301684	0.134712	0.18142	-0.673119	0.0540479	-0.158019	0.181038	-0.360479	0.107863	0.0216529	-0.651449	-0.505997	0.274002	-0.134174	0.47489	-0.0355987	-0.673485	0.599648	0.136047	-0.0554445	-0.161031	0.497473	-0.555533	0.114957	-0.274933	-0.665212	-0.0501978	0.144447	0.02774	0.713477	0.545135	0.647116	0.164094	-0.313208	0.226355	-0.592431	0.125023	-0.283615	0.759491	-0.0875438	1.33651	0.210367	0.168317	-0.308763	-0.376346	-0.158349	-0.637234
P00915	CA1	-1.28628	-0.571458	-0.209376	-0.609664	0.0041536	-0.917184	1.15013	0.171308	0.0525189	1.21714	0.1587	-0.263199	-0.348966	-0.120849	0.369178	-0.429063	-0.158039	-0.273854	0.261737	2.97277	0.553811	-0.256729	0.0568536	-0.489484	-0.531988	0.0247715	-1.37073	-1.19164	0.725311	-0.504523	0.180383	-0.380426	1.54006	0.371268	-0.460017	-0.169672	-0.960683	0.0252763	-0.0248762	0.494551	-0.701051	0.264732	-0.359347	-0.653817	-1.12418	-0.524923	0.443605	-0.432128
P00918	CA2	-0.540957	0.00873526	-0.208689	-0.714585	0.177154	2.54825	0.0355883	-0.285774	-0.763425	0.235059	-0.190955	-0.262051	-0.160385	-0.669408	-0.270358	-0.242745	-0.68159	-0.470539	-0.523721	0.376782	0.535625	-0.715396	-0.290102	1.02799	-0.922474	-0.68893	-1.02353	-0.970916	1.39236	-0.0706326	0.0260922	-0.359631	-0.317077	0.149092	0.122687	-0.0901007	-0.965351	-0.713009	-0.679506	-0.20069	0.0535165	-0.353898	-0.718858	-0.803766	-0.661481	-0.737007	-0.455873	-0.445915
P00966	ASS1	-1.25219	0.160154	0.682631	-0.454357	-0.359506	0.865721	0.433009	-0.387992	-0.0568972	0.125784	-0.327311	0.541477	1.08799	0.701589	1.23607	-0.832782	-0.396511	0.855339	0.230325	0.57757	-0.775554	-0.89477	0.145205	1.726	-1.34792	-0.90976	-0.590324	0.204705	1.35062	-0.585435	-0.878955	0.0595164	-0.945082	0.247374	-0.768528	0.457159	-0.499005	0.0542921	0.687459	1.33534	-0.00353908	0.701204	-0.426201	-0.76868	-0.929807	-0.755078	1.01468	-0.000256845
P00973	OAS1	2.09573	-0.33837	0.0175156	-0.757905	0.00448615	0.690177	-0.421759	-0.258549	-0.1232	0.0799831	-0.320607	-0.256734	0.190945	-0.568541	-0.602132	-0.276572	-0.354988	0.483809	-0.111723	-0.067907	-0.115468	-0.0283173	-0.740903	-0.663209	0.0269179	0.0254679	-0.462658	-0.0968083	-0.293158	-0.0150463	1.16809	-0.503279	-0.822821	-0.672211	-0.415403	-0.249549	-0.320797	-0.239226	-0.145588	0.128592	-0.0716744	-0.159075	0.403707	-0.133368	-0.184138	0.283471	0.546451	0.248817
P01008	SERPINC1	-1.11369	-0.672869	-0.659283	0.290237	-0.788573	-0.447307	-0.357408	0.923685	-0.778338	0.0317594	0.216472	-0.378495	-0.0117532	0.116096	0.237986	0.185066	-0.882271	-0.524794	-0.265253	-0.22343	0.448466	-0.915498	0.0705313	-0.848694	-0.263595	-0.785783	-1.18154	-0.543464	-0.173095	0.40759	0.958819	0.661067	0.749623	0.527628	-0.348844	0.0346068	-0.396353	-0.0422875	-1.14288	0.322141	-0.412065	-0.64683	-0.0276658	-0.305988	0.00973183	0.202804	-0.678485	0.0665867
P01009	SERPINA1	-0.504249	-0.543673	-0.254717	-0.520997	-1.01538	-0.67463	-0.827493	0.937327	-0.403509	-0.203982	0.325029	-0.618778	-0.727725	0.201057	0.218995	0.100878	-0.72852	-0.44241	0.086684	0.361388	0.254764	-1.36032	0.114962	-0.500593	0.299145	0.277962	-0.730157	-0.0524534	0.0585078	-0.13962	0.869084	0.678972	0.668848	0.320359	0.0868218	0.143949	0.109358	0.120699	0.0568828	0.422168	0.337488	-0.414365	0.117008	-0.499949	0.619293	-0.139207	-1.00664	0.0496214
P01011	SERPINA3	0.552706	-0.492573	-0.116453	-0.648594	-0.356282	-0.41255	0.427545	0.725793	0.0286149	0.0246219	0.240148	0.0889358	0.229697	-0.0403504	0.233014	0.16058	0.152215	-0.0380704	-0.207258	0.131129	-0.0252627	-0.762007	-0.562026	-0.166364	0.56976	-0.221306	-0.622553	0.239232	-0.242652	0.0188662	0.35444	0.165782	-0.106037	-0.199818	-0.50157	-0.219926	-0.869831	-0.304614	-0.569059	1.05202	-0.292306	1.05631	-0.331969	-0.0601451	0.0596616	-0.331951	-0.387882	0.111528
P01023	A2M	-0.875114	-0.00926432	-0.479691	0.645498	-0.583881	-0.512824	0.348197	1.31167	-0.292215	-0.253064	0.023497	-0.163723	-0.490741	-0.385016	-0.254101	-0.397568	-0.146792	-0.147556	-0.374793	0.852698	-0.659299	-0.539561	0.943665	-0.466985	0.128306	-0.291501	-0.81717	0.492265	-0.463934	1.13199	0.256261	0.629415	0.687902	0.130553	-1.26617	-0.061666	-0.0936504	-0.145122	-0.766584	0.698448	0.425923	0.276584	-1.32023	-0.247028	-0.0834359	0.161433	-0.210071	-0.392483
P01024	C3	-0.92466	-0.174025	-0.302701	0.659611	-0.361152	-0.59535	0.0941913	0.216846	-0.450428	-0.172551	-0.15116	-0.681865	-0.215125	-0.400895	-0.120125	-0.565057	-0.288584	-0.638696	-0.036941	-0.136746	-0.577838	-0.254332	0.203608	-0.687804	-0.499217	-0.999668	-0.731183	-0.51954	-0.494459	0.419598	0.378821	0.301467	0.233994	-0.0653385	-0.751758	0.292947	-0.624663	-0.60408	-0.937937	0.65884	-0.270072	-0.301935	-0.68712	-0.187757	-1.07297	-0.359144	-0.045664	-0.675407
P01033	TIMP1	0.220224	0.141183	-0.0622535	-0.461435	0.102853	-0.427802	-0.00367871	1.48418	-0.317114	-0.22177	0.422984	0.148156	-0.124671	-0.253888	-0.0366092	0.148837	-0.27568	-0.431474	-0.00289714	-0.112013	0.394953	0.0709902	-0.226158	-0.899056	0.369442	0.36717	0.205079	-0.018953	-0.658126	-0.219483	-0.303018	0.369148	-0.569345	-0.142542	-0.394329	0.49894	0.115843	0.372246	-0.0542618	0.728137	1.41006	0.630878	0.19551	0.0530791	0.0521815	0.210646	-0.00158184	0.0148258
P01040	CSTA	0.251978	-0.385454	-0.164857	-0.389498	-0.151252	0.362048	0.411997	-0.237976	-0.0761219	-0.418612	0.0333184	0.143006	0.10075	-0.167825	0.755294	-0.452075	-0.283717	0.775601	-0.321907	-0.190865	-0.216824	-0.166584	-0.681094	-0.694981	2.54519	0.584288	-0.137698	-0.296193	-0.826369	0.0316896	-0.467722	-0.526517	0.110754	-0.45663	-0.754287	-0.458924	1.74251	-0.450043	-0.0434578	-0.422837	-0.344909	-0.86941	-0.431776	-0.616658	0.116826	-0.545088	-1.03302	-0.3935
P01042	KNG1	-0.402743	-0.371611	-0.219161	0.0353134	-0.374983	-0.180287	-0.0929089	0.977132	-0.48587	0.258769	0.558732	-0.195425	-0.0332022	0.096142	0.0833065	-0.305763	-0.236686	-0.35044	0.30377	0.0727028	0.203282	-0.537128	0.145843	-0.409749	0.00763242	-0.192862	-0.499149	-0.0897093	0.203925	0.602909	0.833681	0.237582	0.19741	0.32905	-0.368055	0.269607	0.00591415	0.0749374	-0.476007	0.161824	0.442788	-0.725523	-0.106426	-0.414714	0.343416	0.230761	-0.282183	-0.0781902
P01100	FOS	-3.91317	-4.15376	-4.15757	-3.20452	-3.00903	-4.33698	-3.83665	-3.85448	-3.63059	-3.49316	-2.63725	-2.52164	-2.5632	-2.43308	-2.61863	-2.9576	-3.65845	-3.72017	-3.29348	-3.3144	-0.641749	-0.636443	-1.07223	-1.07735	-1.72563	-1.74556	-1.70975	-1.7797	-1.59663	-1.62666	-4.71348	-4.33415	-4.07273	-2.8987	-1.50878	-2.0923	-1.93118	-2.00839	-0.95337	-3.13693	-3.82957	-3.31134	-3.05244	-3.33163	-3.55233	-3.65203	-3.77376	-3.59351
P01106	MYC	-2.34213	-2.729	-2.78583	-2.69587	-2.47357	-1.50254	-1.5015	-0.957048	-1.6056	-1.45783	-3.97985	-4.18039	-4.05706	-4.07742	-3.91202	-3.00738	-3.03251	-2.29744	-2.53848	-2.78581	-3.5553	-3.25074	-3.64664	-3.59992	-2.72541	-3.38603	-2.77006	-3.00793	-3.21954	-2.39012	-4.99568	-5.12326	-5.39298	-4.00576	-5.06321	-5.31799	-5.252	-5.0234	-1.46926	-2.81793	-3.22103	-3.15511	-2.68813	-2.93066	-2.88216	-3.08272	-2.75865	-2.71396
P01116	KRAS	-0.271581	-0.342977	-0.461103	-0.130888	-0.279022	-1.62188	-1.65186	-1.8787	-1.30617	-1.77243	-1.6955	-2.05625	-1.93292	-2.08105	-1.82753	-2.02881	-2.47648	-2.42762	-2.0721	-1.85022	-1.02081	-0.97273	-1.30443	-1.18605	-1.79354	-1.92521	-2.31829	-2.26489	-2.29389	-0.961448	-1.54119	-1.34638	-1.47723	-1.3484	-1.6028	-1.28077	-1.75162	-1.78075	-0.611992	-1.27624	-1.30591	-1.0807	-1.259	-0.982498	-1.01807	-1.06101	-0.878777	-0.687258
P01579	IFNG	-1.59074	-1.42089	-1.29915	-1.09224	-1.25502	-1.7855	-1.97842	-1.67083	-2.14367	-1.82766	-1.10166	-1.20896	-1.38473	-1.12704	-1.86516	-1.94624	-1.65422	-1.62686	-1.41742	-1.79583	-2.33116	-2.68037	-2.3125	-2.43212	-2.13014	-2.18446	-2.09085	-2.19365	-2.20392	-1.6549	-1.57715	-1.55795	-1.38105	-1.5645	-2.06894	-2.23676	-2.03158	-2.031	-1.52143	-2.23982	-2.32487	-2.19583	-2.20541	-1.86013	-1.73824	-1.79338	-1.61716	-1.55846
P01591	JCHAIN	-1.25727	-1.40172	-1.25791	-1.43532	-1.02335	0.760084	-0.32448	-0.00343972	-0.448725	-0.312202	-0.434958	-0.641885	-0.999765	-0.721316	-0.868319	-0.572046	-0.549111	0.142159	-1.07816	-0.713923	-1.3467	-0.970749	-0.793036	-0.712423	-0.922226	-1.40806	-0.986584	-1.08473	-0.480403	-0.0692146	-0.833599	-0.365291	0.075914	-0.483796	-0.904307	-0.828523	-0.20218	-0.78282	-0.939239	-0.436363	-0.0665789	-0.60323	-0.659875	-1.36416	-1.2839	-1.0183	-1.22002	-0.574746
P01619	IGKV3-20	-1.36214	-0.869841	-0.581164	-1.38204	0.0149107	0.0317868	-1.00619	0.12015	-0.518407	-0.180277	-0.561271	0.547547	-0.915259	-0.712023	0.213451	-0.478285	-0.761295	-0.850565	-0.255437	0.324781	-0.226228	0.468928	0.805426	-1.08735	-0.847162	-0.953933	-0.686272	-0.601568	-0.0752393	0.370413	0.441272	0.0534415	-0.0567363	-0.339498	-0.642615	-0.71369	-0.247616	-0.0819967	-1.88694	-0.162913	0.0959867	-0.335085	-0.552571	-0.0746803	-1.16877	-1.06501	-0.3383	1.10376
P01714	IGLV3-19	-0.945366	-0.566438	-1.21227	-0.970921	-1.13769	-0.216958	-0.131823	0.258643	-0.420699	-0.381173	-0.278123	-0.114304	-0.332145	-0.0916184	-0.311668	-0.283767	-0.417405	-0.148133	-0.425251	1.41037	-0.52485	-0.588555	-0.698967	-1.38888	0.837595	-0.862912	-0.282047	-0.574919	-0.357793	2.25865	0.592278	0.680423	-0.38901	0.279533	-0.807207	2.00305	0.585289	-0.165909	-0.0568438	0.22999	0.154646	-0.942848	-0.733426	-0.184043	-0.805462	-0.714511	-0.7025	0.0371619
P01780	IGHV3-7	-1.78401	-1.07561	-1.03195	-1.21237	-1.03252	0.046771	-0.621234	1.12039	-0.509638	-0.399107	-1.11757	-0.59952	-0.54137	-0.0512573	0.285125	-1.69562	-0.60964	-0.880261	-0.83935	-0.619459	-0.319368	8.57598e-05	-0.397457	-0.152935	-0.916999	-1.78149	-2.16237	-0.324572	-1.3951	0.480422	-0.0610488	0.129454	-0.991428	0.0719697	-1.34239	-0.944963	-0.231557	-0.56667	-1.03269	0.380724	-0.580477	-0.2558	-1.11326	-2.20845	-1.5033	-1.4944	-0.915488	0.169577
P01833	PIGR	-1.44539	-1.46602	-1.04634	-0.976334	-1.54111	-1.04363	-1.04426	-0.653019	-0.553033	-1.04119	-0.324107	-2.14911	-1.78141	-1.53721	-2.22218	-0.902876	-1.33861	0.259638	-1.51456	-1.53935	-1.42562	-2.01306	-1.88544	-1.56602	-1.81847	-2.75023	-2.574	-2.56533	-2.12814	-1.37774	-1.89922	-1.5428	-0.705992	-1.07738	-1.16731	-1.54976	-1.3991	-1.34624	-1.30962	-0.947171	-1.00222	-1.20262	-1.56637	-1.26728	-2.39185	-2.04712	-1.53096	-2.05643
P01834	IGKC	-0.260166	0.594021	1.021	0.499686	0.900195	1.53203	0.833051	2.23911	1.02681	1.12616	0.999083	3.13019	1.27261	1.83849	1.55629	-1.05114	1.04639	1.43849	1.11122	3.00937	1.39025	1.39093	1.78736	1.74665	1.36823	-0.12916	0.437047	1.1966	0.880896	2.98183	1.82455	2.48315	1.51982	1.94148	0.453618	1.77923	2.34384	1.33046	0.907518	1.88966	1.54725	0.148739	-0.386851	-0.023775	0.576187	0.408467	1.63364	2.80304
P01857	IGHG1	-1.91073	-0.850764	0.261969	-1.19155	-0.387047	0.236349	-1.05083	0.20545	-0.390418	-0.704502	-0.700303	1.29111	-0.83304	-0.393038	-0.178558	-2.32059	-0.612197	0.194781	-0.71287	1.28455	-0.104255	-1.25286	-0.280213	-0.0165339	0.344848	-1.69781	-0.541262	-0.749399	-0.667559	1.41629	0.715423	0.513173	-0.622635	-0.267161	-1.21163	0.512179	0.874764	-0.0640842	-0.226645	0.156948	0.334804	-1.14173	-1.22431	-1.75713	-1.00143	-1.02038	-1.04824	0.995319
P01859	IGHG2	-3.14903	-1.2642	-0.944743	-0.224085	-0.278395	-0.858858	-0.836248	0.455027	-0.874434	-0.66485	-0.639041	-0.572089	-0.116502	0.602287	-0.583563	-2.27425	-0.138089	-0.611257	0.0743235	0.727039	-0.658895	0.211301	-0.0569822	-0.36882	-0.780398	-1.43056	-1.41333	-0.175012	-1.09813	0.813021	-0.418843	-0.402568	-0.752573	0.361564	-0.901343	-0.387774	0.0444163	-0.704339	-0.304604	0.776502	-0.657498	-0.323973	-1.70396	-1.18381	-0.438666	-1.14337	-0.391301	0.175324
P01860	IGHG3	-1.5642	-1.15048	0.190928	-1.28063	-0.559757	0.571947	0.163219	0.634836	-0.434636	-0.689142	0.27711	0.164578	-0.326035	-0.294474	-0.49893	-0.264879	-0.503124	-0.610515	-0.445779	0.595887	-0.398528	-0.351598	-0.221945	-0.496122	-0.824284	-0.532371	-0.462639	-0.44033	-1.26318	0.61151	0.0147991	1.21592	-0.245059	-0.00294532	-0.0333392	-0.274647	0.707779	0.225903	-0.254687	0.868199	0.0484335	-1.05291	-1.77936	0.0232461	-0.232941	-0.407957	-0.488766	0.227551
P01861	IGHG4	-1.6714	-0.0910109	-1.69951	-0.288796	-0.0550081	-0.48986	-1.90101	0.587131	-1.17108	-1.05851	-0.556517	0.00089608	-1.20463	-0.973909	-0.553522	-1.45098	-0.315068	0.106435	-0.0738356	3.8684	0.133745	-0.645999	-0.277369	-0.798545	-0.787457	-0.869174	-0.93993	-1.64332	-0.206831	0.766341	0.151503	-0.604089	-1.11313	-0.413188	-0.42145	-0.535224	1.02079	-0.0189612	-0.584349	-0.186954	-0.667731	-1.19187	-1.67841	-0.491052	-1.05946	-0.907095	-0.345797	-0.439219
P01871	IGHM	-1.64821	-1.20945	-0.884271	-0.439998	-0.464135	2.3398	-0.491577	1.78369	-0.210211	-1.01943	-1.10134	-0.610974	-1.26801	-0.366772	-0.261508	-0.833298	0.225157	0.0318571	-1.09561	0.358991	-1.34719	0.0927618	0.83528	-0.50152	-0.998375	-0.979396	-1.07441	-1.24958	-1.05615	0.987029	-0.459384	-0.421902	-1.1704	-0.447207	-1.33806	-0.764757	0.0235762	-0.716557	-0.0459031	-0.227814	0.245726	0.0255235	-1.93209	-2.05671	-1.48499	-1.08856	-0.60462	0.718242
P01876	IGHA1	-1.41101	-1.50297	-1.57258	-1.79908	-1.783	0.0764196	0.235393	0.787651	-0.45912	0.147622	-0.459881	0.194393	-1.18274	-2.92089	-1.10455	-0.841183	-0.340993	0.487508	-1.92989	-0.142105	-3.69998	-0.612937	-1.45311	-0.37323	-0.530108	-2.46801	-1.98567	-1.38904	-1.01976	0.797422	-0.618364	0.299151	0.538192	-0.609069	-0.742204	-0.259321	0.299848	-0.41094	-0.581144	-0.537348	0.666805	-1.09087	-1.39532	-1.41427	-0.936265	-2.11448	-1.81538	-0.0535633
P01877	IGHA2	-2.09793	-1.59022	-1.53235	-1.51391	-1.35414	-0.806991	-0.931519	-0.836389	-1.22346	-1.01507	-1.02788	-1.26246	-1.41566	-0.044303	-1.90962	-0.817111	-0.909605	-0.756364	-0.782287	-1.0341	-0.449834	-0.372419	-0.449951	-0.840552	-1.16507	-1.87766	-1.32393	-1.33951	-0.724454	-0.781587	-1.65422	0.617242	0.251059	-0.800116	-1.09005	-0.979908	-0.274359	-0.89616	-1.50968	-1.04847	-0.785948	-1.64259	-1.81806	-0.79837	-0.821399	-0.806922	-1.05031	-0.819558
P01903	HLA-DRA	-0.926351	-0.772992	0.064006	0.0837936	0.541983	-0.17099	-1.28629	-0.482017	0.745902	-0.317641	-0.211482	-0.108191	-0.424268	-0.672861	0.175733	-0.319396	-0.331536	0.904253	-0.178987	0.143972	-0.467332	-0.0366436	-0.182788	0.167238	0.0959351	-0.794593	-0.446219	0.225747	-0.888456	0.810543	-0.0335874	0.272935	-0.627981	-0.058768	0.0574202	-0.105081	0.972163	-0.475686	-0.680721	-0.251196	0.322089	-0.274829	-0.166053	-0.224744	-0.939655	0.449748	0.216422	0.624147
P01909	HLA-DQA1	-1.20526	-1.67118	-0.290378	-2.10395	-1.06075	0.875292	-2.4923	-1.48066	0.0883002	-3.89899	-1.01496	1.61773	-0.760424	-0.926267	-0.549518	-0.175027	0.343688	-3.97199	-5.73836	0.579428	-1.52183	0.433525	-2.5957	-0.330091	1.29222	-0.731468	-0.663504	-0.182891	-0.148613	-1.11392	0.705636	1.47572	-0.366327	-0.445598	-0.697653	-0.392781	2.9052	0.378844	0.382803	-0.207411	0.120787	-1.45986	-0.628082	-0.428959	-0.937444	0.596163	-0.10847	0.531263
P01920	HLA-DQB1	-0.167137	-0.361201	-0.310897	-0.286227	0.0272865	-0.0898062	-0.533379	0.00153683	0.666386	-0.535865	-0.588537	0.0863109	-0.160302	-0.52446	-0.153853	-0.254019	-0.519561	0.448894	-0.227205	-0.364576	-0.441052	0.314298	-0.628495	0.394944	-0.21482	-0.738473	-0.209076	-0.207019	-0.461686	1.15014	-0.34665	-0.163455	-0.902379	0.0899556	-0.561849	0.104446	0.721616	-0.180054	-0.204836	-0.309292	-0.836525	-0.286113	-0.236826	-0.550963	-0.602758	-0.0575239	0.0845389	-0.175071
P02042	HBD	-1.48301	-0.520662	-0.686722	0.704627	0.195476	-0.83804	0.769548	-0.0809998	-0.192881	0.755462	0.329516	-0.644262	-0.314945	-0.0369157	0.311927	0.187174	-0.113716	-0.193108	0.170322	2.06658	0.151618	-0.815331	0.0468631	-0.446226	-0.454567	-0.439601	-0.975122	-1.01187	0.848757	-0.296944	0.00865865	-0.34323	0.600493	-0.0538936	-0.265238	0.216693	-0.641391	-0.195001	0.0811546	1.16171	-0.817032	0.00364064	-0.120848	0.302572	-0.869098	-0.586007	0.194328	-0.383788
P02452	COL1A1	-2.82954	-2.93821	-2.38485	0.730879	-2.29373	-3.88546	-3.48964	-2.26409	-3.02403	-3.79672	-1.29932	-3.01824	-3.25938	-2.81977	-3.43418	-2.20722	-2.1347	-2.89529	-1.66437	-3.56999	-1.02926	-3.76539	-3.26388	-4.82094	-0.823637	-2.46801	-1.44921	-1.61985	-2.10542	-1.33791	-0.765329	-2.39141	-1.41447	-1.66445	-1.40097	-2.18272	-3.05073	-2.76838	-2.30479	-2.47284	-3.22514	-0.171039	-2.51568	-4.42471	-2.34343	-2.59069	-2.21605	-2.81789
P02461	COL3A1	-4.12923	-4.10571	-3.289	0.968866	-3.42812	-0.618858	-0.720717	-0.394622	-0.837185	-0.896928	-0.971727	-1.77644	-2.20435	-1.66293	-2.55056	-1.60568	-2.31902	-3.16523	-2.13434	-2.97199	-0.591232	-1.92684	-1.64164	-1.85052	-1.12389	-2.35385	-1.36448	-1.70805	-1.99935	-0.993358	-1.21764	-2.09606	-1.8035	-1.97566	-1.67093	-2.51687	-3.27929	-2.96666	-1.76726	-2.1655	-2.90792	-0.409723	-2.50616	-2.7605	-2.12976	-2.0007	-2.23906	-1.7598
P02462	COL4A1	-0.789602	-0.675778	0.187932	-0.0510912	-0.220232	-0.905991	-0.633197	0.551604	-0.404851	-0.799848	0.134381	0.177252	-0.880635	-0.741233	-0.917494	0.0297377	-0.595375	-0.680126	-0.511189	-0.934892	0.105004	-0.236475	0.00833818	-0.607306	-0.634673	-1.01989	-0.356711	-0.854577	0.297064	0.0634944	-0.225052	-0.162919	-0.386368	-0.0827844	-0.551924	-0.272106	-0.509105	-0.552947	-0.678354	-0.468265	-0.809468	-0.918384	-0.85007	-0.432992	0.0432968	-0.210347	-0.277983	-0.257801
P02511	CRYAB	-0.801413	0.962709	0.232013	-0.803476	-0.515375	-1.63582	0.730261	0.777258	-0.211498	-1.3072	-0.0387884	1.01428	-0.380751	-0.375025	0.0794646	-0.585129	0.16319	-1.52377	-1.34507	-2.3806	-0.186196	-0.92096	2.12097	-0.642567	-1.36762	-1.23451	0.233878	0.921456	-0.650457	-0.215284	-0.469414	-0.0165726	-0.557852	-0.315653	-1.71549	-0.869005	-1.51415	-1.65972	-1.12435	-0.701993	-0.986414	-1.41122	-0.644274	-1.03628	-0.88502	-0.698649	-1.53133	-0.963017
P02533	KRT14	-0.820471	-1.4221	-0.898985	-1.2659	-0.400379	-1.74366	1.24082	-0.901877	-0.2112	-0.923051	-0.301328	-1.33993	-1.27372	-1.27474	-0.887427	-0.165659	-1.15554	-1.96961	-1.1242	-1.12827	-0.432125	-0.99273	-0.433032	-1.13756	-1.22582	0.664008	-1.28055	-1.34885	-0.603615	-0.264424	-1.75375	-0.542313	-0.958641	-0.386325	-1.62643	-0.310736	0.897489	-0.611791	-0.991387	-1.52476	-2.04047	-1.44468	-1.35731	-1.40794	-1.27549	-0.883305	-2.17557	-1.10267
P02545	LMNA	-0.832802	-0.276917	-0.212877	0.711097	-0.350041	-1.29757	-0.592293	-0.0733695	-0.514374	-0.294672	-0.257683	0.058587	-0.4764	0.553935	-0.631807	0.136033	0.334688	0.440927	0.200372	-0.311115	0.34143	-0.371354	0.598902	0.777642	-0.533201	0.037719	0.283816	0.370404	0.0260515	-1.26931	0.101943	0.751385	0.0118226	0.257066	-0.0685963	-0.395418	0.100109	-0.625118	-0.383842	-0.233097	0.182534	0.666764	-0.626391	-0.605951	-0.524207	-0.328343	0.0278831	-1.01225
P02647	APOA1	-1.09547	-0.242751	-0.518775	-0.0228014	-0.932065	-0.630567	-0.987736	0.96104	-1.09549	0.0422918	0.155477	-1.31142	-0.0800438	0.0775074	0.379546	-1.16943	-0.522261	-0.21465	-0.18954	0.929324	-0.45959	-0.733769	-0.232542	-0.619036	-0.0803914	-1.04275	-1.22533	-0.500475	-0.0546974	0.260462	1.33346	-0.133344	-0.008135	-0.0891024	-0.920729	-0.0879524	-0.00912479	0.00454728	-1.19264	-0.56476	-0.0914945	-0.829456	-0.742985	-0.545053	-0.450539	0.00897589	-1.37413	0.0473158
P02649	APOE	-0.679258	-0.40626	-1.00985	-0.213136	-0.2348	-0.0912771	-1.04516	2.78209	-0.513498	0.145118	-0.129722	-0.206193	-0.312912	-0.428862	0.750615	0.0408815	0.420093	-0.833364	0.0784975	-0.0365623	0.273481	-0.353213	-0.703462	-1.19527	-0.193695	-0.139747	-0.861782	-0.640954	-0.885218	-0.582482	0.356698	-0.444164	-0.407666	-0.409763	0.0220205	-0.532371	0.250567	-0.418847	-0.246167	-0.334383	0.186975	0.145562	-0.144813	0.441521	-0.0535971	-0.495784	-0.139583	0.0971964
P02652	APOA2	-0.68629	-0.303983	0.194061	-0.237905	-0.692616	-0.446377	-0.588881	1.15941	-0.329935	0.422934	0.401944	-0.5297	0.0704226	-0.128107	0.513337	-0.617874	-0.45384	-0.0626548	0.00782362	0.644849	-0.330197	-0.846847	-0.0544921	-0.550101	-0.185608	-0.724974	-0.701749	-0.20179	-0.0548555	0.630556	0.94594	0.0270605	0.0275569	0.0228599	-0.56743	-0.232723	0.052496	-0.102053	-0.514879	-0.313419	0.194518	-0.449093	-0.31781	-0.539207	-0.133834	0.222688	-0.708803	0.133179
P02654	APOC1	-0.528737	0.250329	-0.418898	0.26333	-0.0868956	-0.0795732	-0.368036	1.69173	-0.0603192	0.376316	0.182036	-0.753612	0.410974	0.0264924	0.936752	-0.302985	-0.103997	-0.214933	0.279709	0.505702	0.0721531	-0.588396	0.210698	-0.491072	-0.331778	-0.633658	-0.432636	-0.358972	-0.0159781	0.446754	1.51728	-0.0952183	-0.0838152	0.372619	-0.52952	-0.443508	0.180859	-0.0114062	0.178017	-0.198753	0.16191	0.0552714	0.26945	0.12326	-0.510266	0.129455	-0.0675864	0.552436
P02656	APOC3	-0.0972372	0.218311	-0.285616	0.0203824	-0.432199	-0.265412	-0.098655	1.48745	-0.409552	0.0989142	0.617313	-0.235479	0.485081	-0.195328	0.649982	-0.160803	-0.312026	-0.948846	-0.182337	-0.268408	-0.31349	-0.720603	-0.226247	-1.0154	-0.513588	-0.678866	-0.712786	-0.592404	-0.206322	0.109874	0.890076	-0.245245	-0.264707	-0.095563	-0.60582	0.0274544	0.0111755	-0.149988	-0.373291	-0.521662	-0.224293	-0.597674	-0.793294	-0.546351	-0.783177	-0.45184	-0.821569	-0.79409
P02671	FGA	-1.29536	-0.585415	-0.972516	1.03526	-0.154504	0.00513948	0.320384	1.76858	-1.39458	-0.624533	0.282754	-0.589587	0.678883	-1.21104	-0.851897	-0.853981	-0.101923	-0.672122	0.101408	0.752608	-0.492109	-0.905254	0.543521	-0.90547	-0.0243567	0.0168805	-0.112722	-0.520577	-0.64964	0.868014	0.85595	-0.108859	0.562636	-0.287515	-0.533836	0.225688	-0.457616	0.552967	-0.795537	1.21893	1.40123	-0.530795	-1.15277	-0.399718	-0.699741	-0.503418	0.147846	-0.563028
P02675	FGB	-0.765517	-0.549875	-0.467886	0.514036	0.0450872	-0.344239	0.151921	2.77954	-0.445116	-0.455894	-0.186191	-0.0408136	1.22589	-0.617183	0.21603	-1.24753	-0.250063	-0.777854	0.179189	0.786114	-0.889083	-0.890228	-0.0891338	-0.564611	-0.663129	-0.759428	-0.731483	-0.685083	-0.796421	-0.0981193	0.108075	-0.114845	0.182404	-0.269377	-0.585306	0.0583336	-0.222097	0.00406104	-0.284627	0.996293	1.53869	-0.745315	-0.736217	-0.220064	-0.554678	-0.563684	0.212184	-0.319673
P02679	FGG	-1.15697	-1.21058	-0.315188	0.358573	-0.279882	-0.102939	0.133662	1.96376	-0.00841363	-0.323757	-0.132282	-0.567632	0.381324	-0.341932	-0.101339	-0.793402	-0.271001	-0.881105	0.146572	0.559783	-1.05321	-0.955498	-0.0633023	-0.573039	-0.200866	-0.9613	-0.650863	-0.956376	-0.444966	-0.0592387	0.19305	0.0610998	0.401542	-0.202183	-0.707733	0.0356169	-0.242997	-0.157901	-0.590297	1.30737	0.998907	-0.770657	-1.11985	-0.435818	-0.52861	-0.57551	0.240043	-0.369033
P02730	SLC4A1	-0.737343	-0.705852	-1.06043	0.533912	0.021783	-1.44012	-0.337336	-0.0179216	-0.53053	0.267249	0.0348523	-0.77918	-0.614515	-0.426834	-0.369949	-0.523927	0.119404	-0.292232	-0.0564613	1.68995	-0.249359	-0.253507	-0.553949	-0.47001	-0.139231	-0.837749	-0.715182	-0.778442	0.21579	-0.519432	-0.226148	-0.245074	1.30558	0.035968	-0.526839	-0.527628	-0.530643	-0.653966	-0.516297	-0.307537	-0.77127	0.513422	-0.610821	-0.00571989	-1.09163	-0.635607	0.176354	-1.05831
P02743	APCS	-0.605229	-0.814883	-1.22287	2.14487	-0.818257	-0.330411	0.10195	0.350133	-0.190746	-0.339278	0.552332	-0.986233	-0.640381	-0.518342	0.649102	1.50471	-0.754269	-1.23077	-0.0214529	-0.246441	-0.92884	-0.877763	0.0122105	-1.94635	-0.255848	1.04263	-0.940137	-0.00665693	-0.413597	0.689584	1.37214	0.178101	0.591412	0.95991	0.955985	0.0578392	-0.88765	-0.500614	0.288449	0.112129	-0.704525	-1.40632	-0.297406	0.259212	-1.73788	-0.201439	-0.441273	-0.585118
P02746	C1QB	-0.880379	-0.552279	-0.431443	0.37691	-0.352949	-0.165392	-0.576054	1.29382	0.176177	-0.352604	0.0455582	-0.097165	-0.226854	-0.133239	0.200914	-0.548358	-0.142718	-0.461938	0.367544	-0.377884	-0.216694	-0.0592205	-0.177374	-0.528526	-0.167216	-0.585217	-1.14235	-0.945907	-1.14335	0.396042	-0.190009	-0.340659	-0.799085	-0.224601	-0.55351	-0.218775	0.603568	-0.633491	-0.786041	0.53693	0.985635	-0.504583	-0.463865	-0.463281	-0.986761	-0.457824	-0.121009	-0.272028
P02748	C9	0.0050612	-0.712901	-1.58678	0.545143	-0.181118	-0.291982	0.0254601	0.8294	-0.0989133	-0.119192	0.402477	-0.537233	-0.308468	0.131748	0.683317	-0.0448571	-0.283852	-0.902208	0.508069	-0.139129	-0.345701	-0.220007	-0.189563	-0.63016	-0.237919	-0.1311	-0.498103	-0.282829	-0.201092	-0.239895	0.123991	0.339385	0.227104	0.0233396	-0.137004	0.307299	-0.385486	0.116946	-0.487581	0.300412	0.126558	-0.484649	-0.403741	0.200782	-0.108941	-0.450916	-0.248336	-0.415205
P02749	APOH	-0.784295	-0.363455	0.261284	0.170532	-0.383975	-0.449478	-0.532978	0.437271	-0.328872	0.202953	0.364239	-0.145099	-0.248003	0.17775	0.178245	-0.111464	-0.562887	-0.726124	0.409112	0.0876782	0.150442	0.00704158	0.512687	-0.430591	0.0909584	-0.539216	-0.941386	-0.187811	0.397992	0.240095	-0.259936	-0.0869619	0.197369	0.0212527	-0.0171683	-0.110807	0.0365397	0.8113	-0.48865	-0.121483	0.0191523	-0.280563	-0.238712	0.0483956	0.129884	-0.0334437	-0.599199	-0.167618
P02750	LRG1	0.369041	-0.0592549	-0.257942	-0.204544	-0.399679	0.102476	-0.13187	-0.0602653	0.0516346	-0.120981	0.0425183	-0.202233	-0.289264	-0.326321	0.608978	0.275131	-0.656749	-0.5537	-0.322252	-0.262621	-0.028391	-0.604307	-0.307758	-0.541509	0.248366	0.549614	-0.291976	-0.181126	0.306315	0.0269932	0.323531	0.182827	0.416691	-0.0233725	-0.0897785	-0.222526	-0.481049	0.346496	-0.20079	0.283044	0.461203	0.324418	0.210564	-0.333727	-0.159921	-0.0824003	-0.831083	-0.374248
P02751	FN1	-0.754271	-0.165598	0.409461	0.880508	-0.721077	-0.941482	-0.271908	1.29487	-0.858713	-0.443907	0.225277	1.12109	-0.548258	1.01333	0.381341	0.515158	0.115559	-0.630051	1.5863	0.87962	0.53734	-0.0562466	0.582057	-0.942099	-0.641459	-0.213429	-0.38943	0.928428	-1.25389	-0.308863	0.0316519	-0.337025	-1.91016	0.744042	0.683951	1.17557	-0.201308	-0.460881	-0.550318	1.29184	1.87384	-0.221446	0.114035	0.185174	1.10214	-0.6565	0.151755	0.0104162
P02753	RBP4	-0.419149	0.154231	-0.109703	0.412117	-0.19635	-0.0370503	0.137199	1.23344	-0.0813446	0.77939	0.753389	0.1514	0.229689	0.00555311	1.60655	0.0688137	-0.648153	-0.806399	0.119811	0.117115	0.311616	-0.0819738	0.463019	-0.445929	-0.043206	-0.241071	-0.17528	-0.107422	0.642777	0.856834	1.44477	0.333185	0.139068	0.616943	0.0175605	0.485586	-0.235126	0.0499548	-0.191954	0.0871702	0.472657	-0.0566915	-0.253104	-0.239471	-0.158345	0.455984	-0.10312	-0.300086
P02760	AMBP	-0.353236	-0.333825	-0.370091	0.465411	-0.623156	-0.246923	-0.33552	0.962542	-0.96127	0.336624	0.822748	-0.011709	-0.347861	0.141745	1.16732	-0.186907	-0.479431	-0.212479	-0.0613701	0.21918	-0.11967	-0.682308	0.24182	-1.23613	-0.207939	-0.0399177	-0.44456	-0.308642	0.38799	0.805968	0.734381	0.202081	0.0938339	0.133077	-0.181183	0.479588	-0.223049	0.128358	-0.479092	0.460672	0.361428	-0.388684	-0.114148	-0.542674	0.0152151	-0.110792	-0.355905	-0.364466
P02763	ORM1	-0.0104893	-0.25719	0.819307	-0.860644	-0.599592	0.0900441	-0.682557	0.557867	-0.496839	0.35204	0.796598	0.0764733	-0.401006	-0.0213608	1.15701	-0.7342	-1.06821	-0.869356	-0.429666	0.0721865	-0.106882	-1.05311	-0.0463115	-0.709148	-0.182757	0.589787	-0.709668	-0.158282	0.701423	0.698463	1.48572	0.531702	0.668127	0.53405	-0.326378	-0.0999886	-0.398728	0.193725	-0.306864	0.70394	1.00817	-0.906928	0.455867	-1.06113	0.222123	-0.291874	-0.795759	-0.106352
P02765	AHSG	-0.590365	-0.395527	-0.268734	-0.159799	-0.573482	0.130483	0.133356	0.98533	0.34793	0.169538	0.194077	-0.0217782	0.180402	0.204817	0.18993	0.122322	-0.446745	-0.575615	0.197448	0.122308	0.144723	-0.766941	0.0513362	-0.844342	-0.240578	-0.833744	-0.715182	-0.0123446	-0.0990778	1.09402	0.66047	0.611213	0.509798	0.247823	-0.521981	-0.0942378	0.160152	-0.264025	0.285862	0.122508	0.003763	-0.54545	0.168207	-0.234552	0.279973	0.243966	-0.636834	0.278845
P02766	TTR	-0.856749	-0.128887	0.324183	-0.34693	-0.52194	0.0445723	-0.29489	0.921786	-0.271721	0.300404	0.394214	0.290874	0.168082	0.266161	0.612858	-0.66593	-0.534563	-0.0632137	-0.146439	0.0865379	0.168293	-0.581668	0.182862	-0.729179	-0.572704	-0.738822	-0.419482	-0.16831	0.137512	0.80542	0.845981	0.205934	0.0911156	0.103795	-0.198641	0.235947	0.139453	-0.0150375	-0.069812	-0.0314387	-0.0858664	0.0232784	0.0231828	-0.647573	0.35833	0.0513032	-0.505764	0.0533391
P02768	ALB	-1.42322	-1.15025	0.11258	-0.871984	-1.36185	-1.07275	-1.5702	0.511209	-1.13417	-0.798819	-0.23893	-0.712398	-0.610255	-0.349925	-0.66212	-1.04261	-0.836874	-0.231968	-0.334171	0.0856839	-0.127995	-1.53703	-0.138091	-0.377501	-0.117286	-1.46021	-1.63983	-0.647986	-0.508346	0.138818	0.635397	-0.134417	0.000503948	-0.391344	-1.23407	-0.506443	0.407333	-0.391516	-2.08219	-0.16563	-0.400918	-0.292218	-0.666045	-1.00111	-0.142152	-0.40289	-1.54634	-0.27772
P02774	GC	-0.683106	-0.353801	-0.101853	-0.016535	-0.496484	-0.771197	-0.734367	1.04805	-1.05939	-0.0567765	-0.327282	-0.760607	-0.624981	0.0911521	-0.274527	-0.205276	-0.421551	-0.668022	0.043841	0.559637	-0.414656	-0.922128	-0.468704	-0.512235	-0.303467	-0.799643	-0.923932	-0.452689	-0.243636	0.532965	0.543187	0.162302	0.504863	-0.0800117	-0.730414	-0.0650315	0.0213343	-0.365694	-0.659346	0.62521	-0.324875	-0.333563	-0.420867	-0.616422	-0.194586	-0.196188	-0.701661	-0.104822
P02786	TFRC	0.00509365	-0.345378	0.223315	0.0384415	0.437976	-0.040887	-0.185656	-0.511955	-0.480236	-0.455731	-0.937336	-0.335526	-0.0762244	-0.0228537	0.134602	-0.601835	0.976088	1.34344	0.180534	0.370868	-0.100648	-0.0848327	-0.0816143	0.12826	-0.536089	-0.418209	-0.786211	0.194753	-0.0301851	-0.425611	-0.442852	-0.491485	-0.660855	0.418777	0.207414	-0.255535	0.00298899	-0.369256	-0.10174	-0.046125	0.0429708	-0.166162	0.407944	0.229875	0.0493915	0.0952215	0.700603	1.09981
P02787	TF	-1.22625	-1.02636	-0.273768	0.415483	-0.746285	-0.727554	-0.673311	0.56809	-1.0523	-0.643162	-0.386818	-0.569235	-0.952111	-0.297052	-0.218611	-0.804543	-0.0783421	-0.294918	-0.0598487	-0.0249607	-1.06198	-0.886782	0.0239155	-0.825431	-0.289567	-1.32775	-1.61717	-0.413273	-0.71667	-0.252966	0.220276	-0.258162	0.186954	-0.30485	-0.777176	-0.622783	-0.00437158	-0.686212	-1.57743	-0.0236532	-0.6114	-0.660402	-0.900528	-0.245414	-0.296567	-0.557017	-0.825155	-0.198042
P02788	LTF	-3.16532	-2.39394	-0.878592	-0.610513	-1.45285	-0.212817	-0.249363	0.740464	-0.3216	0.308159	-0.827002	1.01928	-0.323565	-6.35871	0.643739	-12.3344	-0.777709	-0.679072	-2.25105	-0.675703	-1.30849	-2.04693	-3.13716	-0.591534	-2.95526	-4.82099	-2.468	-1.76265	-0.0821441	-1.40444	-2.18233	-0.845412	-0.469237	-2.69133	-2.83136	-2.95783	-0.967855	-2.01553	-2.19678	0.142816	-2.20137	4.81983	-1.777	-0.644371	-3.8317	-0.867986	-1.63253	-2.48563
P02790	HPX	-0.957156	-0.909182	-0.435998	-0.2472	-0.566577	-0.699389	-0.765123	0.190638	-0.789128	0.00251773	-0.748798	-0.317758	-0.322673	-0.0165758	0.506682	-0.344896	-0.608319	-0.62945	-0.175557	-0.163905	-0.0519607	0.196566	0.114037	-0.483934	-0.581281	-0.710206	-1.39425	-0.265598	-0.289458	-0.64056	0.263411	0.102593	0.035752	0.226571	-0.330984	-0.117602	-0.135584	-0.162227	-0.792592	0.125979	0.213724	-0.183077	-0.103792	-0.2571	-0.240083	-0.598977	-0.834147	-0.41959
P02792	FTL	-0.72358	0.750389	-0.0489402	-1.36015	-0.197995	0.201378	-0.604291	-0.123322	-1.30523	0.017127	-0.173295	0.415152	0.254116	0.300204	1.53364	-0.354478	-0.536199	-0.512148	0.766165	1.77889	0.637326	0.0449488	-0.485964	-0.102555	-1.64552	-0.00411994	-0.287971	0.477101	-1.06182	1.20061	-0.458207	-0.30999	-0.57285	-0.196697	-1.27597	1.54243	-0.016506	-0.114182	0.509842	0.339771	-0.54918	0.469502	0.722785	1.05614	0.254259	-0.371353	-0.267033	0.628995
P02794	FTH1	-0.543901	0.90509	-0.0363518	-0.725536	0.0552307	-0.651895	0.595189	0.337169	-0.301534	-0.949144	-0.206378	1.06992	0.557488	-0.261716	0.767296	-0.0873069	-0.251068	-0.365159	0.105723	1.26537	0.249223	-0.381219	-0.107477	0.645359	-1.18692	0.413552	-0.517484	1.47446	-0.527455	0.675303	-0.478249	0.10222	-0.398438	0.37592	-0.795622	0.724728	-0.24833	-0.570836	0.241521	0.218627	-0.253927	-0.00899857	0.99063	0.0988528	-0.161336	0.0988102	-0.0256775	0.506259
P03372	ESR1	-0.795463	-0.858434	-0.704595	-0.6621	-0.382913	-3.43303	-3.4606	-3.11016	-3.31425	-3.21816	-2.13981	-2.83311	-2.60994	-2.45514	-2.5398	-1.76804	-2.52943	-2.42881	-2.43459	-2.1966	0.0505426	-0.0582109	-0.0898078	-0.111924	0.370444	0.0625522	0.255243	0.304092	-0.0692638	0.183089	0.067487	0.0934906	0.00154014	0.170241	-0.837767	-0.974155	-0.693486	-0.869778	-0.773656	-0.733855	-0.537892	0.0492606	-0.358225	-3.60019	-3.62799	-3.39376	-3.2781	-3.44235
P03950	ANG	-0.226619	-0.0936717	0.187782	0.472045	-0.0265285	-0.0114967	0.0660483	0.477363	0.221108	0.128012	0.891093	0.0431082	-0.341015	0.0920073	0.413948	0.166322	-0.728911	-0.646808	0.357203	-0.328483	0.430103	0.290888	-0.154223	-0.665981	-0.0207593	0.291814	-0.214048	-0.0228864	0.0394991	0.362267	0.249395	0.0428065	-0.187549	0.380475	0.256612	0.264455	-0.245461	-0.0424419	0.123447	0.288816	-0.345799	-0.22005	0.48132	0.902731	-0.427326	0.00737117	-0.198672	-0.627038
P04003	C4BPA	-0.428682	0.440587	0.182005	0.660655	-0.178999	-0.0514458	0.162823	1.31606	0.0368092	-0.306263	0.21234	-0.24029	0.166861	-0.171291	0.247051	-0.312943	0.111202	-0.441725	0.277242	0.593607	-0.237409	-0.222703	-0.069968	-0.0825598	-0.553762	-0.631425	-0.251192	-0.308781	-0.347022	0.472377	0.450284	0.198269	0.0600793	0.155628	-0.741212	-0.0382524	-0.428866	-0.470056	-0.43375	1.08351	0.171014	-0.293357	-0.222104	0.0358941	-0.57873	-0.0292643	-0.0489692	0.0236413
P04004	VTN	-0.691504	0.95308	-0.448273	0.899049	-0.274329	-0.605021	0.891453	4.06837	-0.491372	-0.136246	0.249575	0.768009	1.49237	-0.0376564	1.79115	0.739046	-0.73062	-0.531345	-0.137455	0.743176	-0.792321	-1.10498	0.351934	-1.26789	-0.917555	-0.621471	0.192747	-0.664929	-0.169642	0.192169	0.371376	0.198767	0.337045	0.0824058	-0.984064	0.29192	-1.32521	-0.809602	-0.895315	1.0013	0.861362	-0.621893	0.143002	0.754104	0.394613	-0.323448	0.589724	0.92387
P04040	CAT	-0.8276	-0.691538	-0.836147	-0.157297	0.0468132	0.209822	0.530832	0.154254	0.408383	1.26638	-0.037864	0.209542	0.166024	-0.390831	-0.131984	-0.475143	-0.332833	-0.502507	-0.186676	0.162448	0.300245	-0.146623	-0.385597	1.99989	0.0309664	-0.504591	-0.615341	0.229276	0.988512	-0.19194	0.087483	0.430748	1.32198	-0.0990011	-0.345276	0.0727925	-0.628304	0.571578	0.0586994	-0.0990039	0.20639	-0.379091	-0.823132	0.286606	0.61667	0.0959317	-0.0544315	0.324649
P04066	FUCA1	0.994937	-0.196664	-0.680503	-0.121466	-0.0961603	0.157486	-0.207016	-0.483186	-0.302928	0.931957	0.808966	-0.226482	-0.597356	0.241804	0.379596	0.985564	-0.704988	-0.323011	-0.441658	-0.535867	0.385227	-0.323972	0.0298146	-0.648075	0.388141	-0.233122	-0.580775	-0.309163	1.6292	0.282112	-0.225404	-0.0739185	-0.268902	-0.0290032	-0.177888	-0.220577	-0.0644561	-0.137973	-0.481238	-0.114706	-0.0674201	0.0959919	-0.0689019	0.171103	-0.803394	-0.309945	-0.173666	0.142013
P04075	ALDOA	0.216186	0.117301	-0.280464	0.0957045	0.648058	0.654585	-0.091318	-0.283143	-0.347756	0.276691	-0.00581683	0.326693	0.167052	1.0221	1.35183	-0.00249299	-0.390991	0.391202	0.680521	0.193846	0.0536725	0.130438	0.530059	-0.0396127	0.0250874	0.0328956	-0.390143	0.177492	0.796713	-0.125852	-0.755648	-0.9389	-0.0167808	-0.237219	0.945837	-0.0116816	-0.518712	-0.0649272	0.194253	-0.369219	-0.0370633	-0.102966	0.692185	0.108354	-0.678709	0.61913	0.184064	0.315818
P04080	CSTB	-0.243458	1.02017	1.01938	-0.373764	-0.283773	0.406117	1.3742	-0.15774	1.05982	0.167324	-0.0379977	0.73379	0.139081	0.762216	1.27795	-0.0850646	0.0481423	1.02997	0.0494107	0.351116	0.0481349	-0.217761	-0.00524509	0.525197	-0.524816	-0.331832	0.326383	1.45567	0.594845	0.573576	-0.573688	0.829893	-0.221713	0.370884	-0.051034	0.697287	1.13979	0.498596	-0.286113	-0.170533	0.328669	-0.25136	0.00255535	0.164146	0.521486	0.434654	-0.449293	0.418001
P04083	ANXA1	-0.929563	-0.0995321	0.00304924	0.77563	0.251351	-0.472474	0.587827	-0.0211457	0.426532	-0.125159	-0.217317	1.09148	-0.127529	-0.269309	-0.308956	0.084826	0.518734	0.400142	0.149158	-0.763962	0.325502	-0.161396	1.33711	0.580593	-0.574135	-0.541628	0.601411	0.924823	-1.06309	0.299389	-0.0116191	0.201989	-0.418121	0.572466	-0.43062	0.38684	0.0145458	-0.548255	0.0386585	-0.122406	1.07437	-0.512874	-0.546596	-0.0736306	-0.718376	-0.0392531	-0.318178	-0.143435
P04114	APOB	-0.398697	-0.500354	-0.67663	0.863789	-0.289091	-0.641132	-0.429133	0.0585666	-0.26478	-0.43845	-0.292871	-0.583109	-0.00969653	-0.0751074	-0.0403083	-0.604518	0.178077	-0.565016	0.0314517	0.327553	-0.222872	-0.438684	-0.545096	-0.535482	-0.548633	-0.60412	-0.54373	-0.788555	-0.831767	0.0486128	0.470263	0.0162242	-0.164362	0.0474671	-0.735359	-0.373894	-0.435101	-0.596834	-0.305049	0.0503075	-0.202141	0.181312	-0.435603	-0.132183	-1.23148	0.0466861	-0.180255	-0.503779
P04179	SOD2	-0.150021	0.41675	1.04053	-1.17963	-0.281671	0.00456175	-0.105879	-0.00200107	-0.0891678	-0.527964	-1.15044	2.75544	1.22085	-1.22957	0.588235	-0.788785	-0.628332	0.737566	-0.551033	-0.354671	-0.316825	-0.466024	0.0584797	0.650694	-0.540962	-0.881057	-0.520279	0.540132	-1.18678	0.602782	-0.473441	0.294519	-1.57085	-0.27746	-0.623372	-0.508803	0.349079	-0.642382	-0.300396	0.263149	0.787948	-1.11414	-0.806478	-0.85417	0.0149402	0.201323	-0.0442455	0.459656
P04181	OAT	-0.00936137	-0.0370492	-0.703718	-0.730852	-0.228743	-0.287938	1.19682	-0.301789	-1.54525	0.614923	-0.905364	-0.363277	1.11643	-0.305621	0.0624774	-0.341357	-0.0318107	0.154506	0.569018	-0.0893431	0.000157382	-0.219276	0.389726	1.87951	-0.298084	-0.510384	-0.00726124	0.263068	0.140542	-0.180516	-0.297748	-0.034073	0.0268625	0.312682	0.6736	0.234928	-0.306022	0.390675	0.793122	-0.0120367	-0.506634	-0.143406	-0.749019	0.261406	0.642001	0.159183	0.520723	0.320711
P04196	HRG	-0.120694	-0.355798	0.0606098	0.686652	-0.0496302	0.0416102	0.501398	1.22552	0.373159	0.350396	0.835578	0.123746	0.191079	0.0247382	0.337218	-0.0289359	-0.151202	-0.521904	0.831368	0.124371	0.0117873	-0.245411	-0.0344538	-0.516156	-0.237758	-0.748076	-0.262221	0.397424	-0.155656	0.352682	0.562567	-0.0568144	0.236693	0.355463	-0.261564	0.230535	-0.0424301	0.22442	-0.33484	0.200018	0.293225	-0.433821	-0.0888248	0.180956	0.438263	-0.00867925	-0.229629	-0.0563683
P04216	THY1	-0.185751	0.457687	0.769533	0.716052	0.526666	-0.352445	0.13753	0.113029	0.867973	0.915938	0.0560649	-0.0922611	-0.169948	0.383119	0.670362	0.348073	-0.102284	-0.468905	0.843484	-0.161075	0.38001	0.204021	0.172881	-0.125771	-0.227717	0.121768	-0.248459	0.717013	0.23851	0.851698	0.238111	-0.108402	0.414577	0.502822	0.181751	0.44753	0.383982	0.291462	0.0682014	0.698784	1.90328	-0.258181	0.339056	0.544434	-0.255519	0.192678	0.117104	0.135435
P04217	A1BG	-1.0219	-0.168239	-0.0664434	0.0609756	-0.788669	0.123606	-0.151592	0.710519	-0.337029	0.0940389	0.367882	-0.399172	-0.0475938	0.154162	0.957469	-0.619383	-0.603113	-0.362576	-0.0934343	-0.0191266	0.00578829	-0.590436	-0.122076	-0.786532	0.11692	-0.371058	-0.947119	0.0221347	0.245271	0.897282	0.965095	0.448818	0.536924	0.0321099	-0.492011	0.00912443	-0.0168855	0.205597	-0.267068	0.417478	0.826031	-1.02007	0.427189	0.0219399	0.509313	0.00946501	-0.902887	0.106508
P04233	CD74	-0.85202	-0.563332	-0.288652	-0.0820424	0.193056	0.259873	-0.897791	-0.488348	0.344198	-0.902653	-0.739691	0.137525	0.078629	-0.605838	-0.32786	-0.0959025	0.107259	0.836537	-0.675879	0.1342	-0.313615	0.273905	-0.216773	0.400225	0.347697	0.0154228	-0.314888	0.225105	-1.01866	-0.0225192	-0.0961	0.499043	-0.611127	-0.349134	0.0625296	-0.354973	1.03636	-0.502064	-0.316551	0.38793	-0.0273959	-0.443835	-0.503942	-0.308766	-0.505858	0.187589	0.184758	0.364227
P04264	KRT1	-0.926117	-0.820374	-1.17488	0.839994	0.30954	-0.442424	-0.275528	0.0997319	0.341658	-0.644566	0.311452	-1.28625	-0.610352	-0.627335	-0.0828722	0.67889	-0.742763	-1.66644	-0.976393	0.167607	-0.0480918	0.645849	0.0561086	-1.52584	-0.183542	2.86267	-0.143472	-0.324222	-1.1251	1.2277	-0.823871	-0.169796	-0.899751	0.978902	-1.6338	0.110218	-1.57397	-0.571431	-0.23809	0.748885	-0.697873	0.263094	0.699581	0.0182039	-1.6401	-0.766565	-1.37633	-0.472291
P04626	ERBB2	-0.915233	-1.10941	-1.26227	-1.29421	2.16378	0.412648	-0.24304	-0.77232	-0.490623	-0.199384	-0.595141	-0.837723	-0.815354	1.73349	-0.716897	-0.092096	-0.0992349	-0.483722	2.06932	2.33824	-0.276044	0.97489	1.42708	-0.884643	-0.733084	-0.697791	-1.19107	-1.67527	-0.616201	0.188	1.21277	-0.838055	-0.788476	-0.775605	-1.33153	-1.71453	-1.41339	-1.33238	-1.27772	-0.613718	-0.522986	2.342	1.45403	-0.765466	-0.679404	-0.608992	2.15147	1.6676
P04637	TP53	-0.967871	-0.844467	-0.994901	-1.02927	-1.14485	-1.5712	-1.61125	-2.31287	-1.89366	-1.9966	-1.26346	-2.03172	-2.00013	-1.86707	-1.6138	-1.91837	-1.33732	-1.53521	-1.86781	-2.24173	-0.912088	-0.964432	-0.966172	-0.809874	-1.03424	-0.89849	-0.385484	-0.640144	-1.06418	-0.455076	-0.705206	-1.03531	-1.04633	-1.20964	-1.45322	-1.34188	-1.99538	-1.1434	-0.415067	-1.06487	-0.925148	-1.79083	-1.12072	-1.49396	-1.78831	-1.49504	-1.17011	-1.09578
P04792	HSPB1	1.05255	-0.331286	-0.126086	-0.857614	-0.267767	-1.306	0.891013	-0.834277	0.000285106	1.09613	1.93851	-0.817053	-1.74476	0.324449	1.43535	0.464936	1.00214	-0.0805257	1.20226	-0.648531	1.52892	0.270643	-0.210699	0.0683039	1.34353	0.589189	-0.17523	0.544912	-0.162326	-0.174309	-0.311706	-0.686826	1.24918	-0.130237	-0.115823	-0.629331	-0.536498	-0.839926	0.211122	-0.641292	0.0354633	-0.0953578	1.15425	0.868357	-1.46095	-0.846248	-0.598152	-1.00527
P04818	TYMS	-1.66581	-1.64554	-1.79834	-1.80623	-1.78289	-3.15527	-2.98855	-3.12007	-3.04805	-3.1817	-1.39441	-1.52243	-1.53	-1.41036	-1.33413	-3.13525	-3.19613	-2.83838	-3.47234	-3.55831	-3.21781	-3.29838	-2.85589	-3.28232	-4.24666	-4.23731	-3.28883	-3.95864	-3.69199	-3.35199	-3.14659	-3.27577	-3.33821	-2.76811	-1.88856	-1.71672	-1.4666	-1.5804	-1.7595	-2.99022	-3.37891	-3.35487	-2.99131	-3.97126	-3.44234	-3.76081	-3.64161	-3.10372
P04839	CYBB	-0.391346	-0.517325	0.0753455	-0.00518868	0.795209	0.309345	-0.852936	0.292205	0.318093	-0.874665	-0.573543	0.752075	-0.241354	-0.816941	-0.148387	-0.579315	-0.215417	0.153429	-0.261508	-0.00349715	-0.442169	0.232792	-0.136942	0.318045	0.480612	-0.943804	-0.740748	-0.00486733	-1.04008	0.0948761	-0.12289	0.328034	-0.52066	-0.36129	-0.45679	-0.441689	0.760489	-0.409794	-0.620347	-0.348121	0.258092	0.0613442	-0.751309	-0.354715	-1.20413	-0.0213008	0.435501	0.301969
P04843	RPN1	-0.696924	-0.177401	-0.520587	0.313204	0.452439	-0.119753	-0.3353	-1.00241	-0.492475	-0.442842	-0.239015	-0.50216	-0.361299	0.0834063	-0.320072	-0.245541	0.58193	0.299247	0.0582688	1.1586	-0.824797	-0.370283	-0.211454	0.123303	0.245575	-0.2759	-0.0240502	0.1872	-0.0583459	0.102627	-0.206727	0.623196	0.50367	-0.317724	-0.0343069	0.102133	0.648048	-0.154658	-0.137785	0.43648	-0.286448	0.316966	-0.531632	-0.216845	-0.79045	-0.142907	0.853838	0.477662
P04899	GNAI2	-0.116478	0.095343	0.232801	0.0536227	0.474641	0.360393	-0.517405	-0.115905	1.04346	-0.336177	0.180941	0.757437	0.195268	-0.214043	0.220423	-0.186876	0.0877492	0.392891	-0.0581651	-0.123384	0.141169	0.0912762	-0.0631189	0.0673461	0.344368	-0.0237714	-0.373068	0.0135018	-0.423947	0.44271	0.571107	0.757811	-0.187012	0.34969	-0.145683	-0.164289	0.393051	0.306686	-0.344173	-0.0669875	0.587555	-0.289439	-0.3161	-0.0812032	-0.500269	0.205908	0.0854704	0.233611
P05026	ATP1B1	-0.111631	-0.588404	-0.608533	-0.455035	0.32386	-0.607377	-0.270902	-0.0252187	-0.264777	-0.742513	-0.385965	0.217944	0.738364	0.431405	-0.605043	-0.0167019	0.148316	0.643093	-0.232169	0.198886	-0.0703842	-0.480963	0.425456	-0.0634213	0.221212	-0.440745	-0.845739	-0.279224	-0.020055	-0.302014	-0.03817	-0.0818701	-0.705998	-0.487358	0.0475074	-0.75539	-0.677711	-0.363269	-0.868599	-0.0818086	-0.574276	0.348941	-0.376518	0.537914	-0.128006	-0.222365	0.154253	0.244005
P05090	APOD	-2.14546	-2.16502	-2.14748	-1.90784	-1.11242	-0.649367	-3.09094	-2.12054	-1.92584	1.36439	1.9132	-3.85613	-3.38258	-1.14302	0.587632	-0.324903	-3.10235	-3.0927	-3.31807	-1.55139	0.269608	-3.64307	-2.804	-3.14125	-2.91755	-2.93489	-2.56234	-2.48984	2.63205	-1.11633	-1.5462	-0.890413	4.45298	-12.4486	-1.95466	-3.21736	-3.02538	-2.99837	-2.33073	-3.09418	-1.31456	3.43094	-0.768665	-2.23696	-1.28692	-1.99353	-1.6683	-1.7474
P05091	ALDH2	1.05276	-0.793002	-0.779911	0.279938	-0.159106	1.38979	-1.08929	-0.68659	-0.09551	1.21107	-0.126546	0.322622	-1.53066	0.382313	0.971987	0.32347	0.191128	0.931301	-0.929174	-1.25216	0.123513	0.473926	-0.388215	-0.386943	-0.381502	-0.711413	-0.848379	-1.14302	0.00663456	-1.15207	-0.00894697	-0.438613	0.418279	-0.309552	0.122629	-2.3604	0.857667	-0.81549	-0.898346	-0.522368	-1.0268	0.287801	0.372277	-0.255948	-0.0718604	-0.660643	-0.359909	-1.20584
P05107	ITGB2	-0.0309544	0.0900869	0.631721	-0.0743137	0.822249	0.635609	-0.558491	1.02587	0.588981	-0.43699	-0.0929963	1.4329	-0.0430799	-0.190245	0.703976	-0.387447	-0.107173	0.324078	-0.131299	0.159442	-0.0836653	0.54343	0.0477037	0.136941	0.285998	-0.470058	-0.221545	0.195291	-0.472445	0.837084	-0.0711289	0.273321	-0.491083	-0.184358	-0.135411	-0.197292	0.420861	-0.135234	-0.813947	0.243286	0.179305	-0.44884	-0.195162	-0.0245517	-0.714201	0.0508532	0.278962	0.571294
P05109	S100A8	-0.876844	-1.60944	1.02398	-0.604208	-0.273716	2.56889	0.99395	0.494399	1.05316	-0.511875	-0.799551	1.91537	0.258158	-0.762238	1.79882	-1.78362	-0.922255	-1.07131	-1.33908	2.67201	-2.78282	-1.13997	-2.35251	0.0735885	-2.19463	-2.12744	-1.70304	-0.491123	-1.40375	-0.716216	-1.16468	-1.56311	-0.929398	-2.02382	-2.65608	-1.41209	-1.87907	-0.768669	-1.28648	-0.672154	-1.23716	3.25807	-2.08546	-0.301331	-2.18516	-0.841798	0.477974	-0.3329
P05114	HMGN1	0.880672	0.0244129	0.311805	0.42534	0.461873	0.659354	0.17646	-0.327821	0.954754	0.682874	0.349295	0.306944	-0.156285	1.25592	0.183868	0.73095	-0.906719	0.192797	-0.343267	-0.442244	0.137427	0.194316	0.222411	0.018398	-0.248009	0.487627	0.101048	0.632329	-0.139481	0.682319	0.46577	0.715664	-0.227202	0.46375	0.579639	0.133342	0.212899	0.568436	0.596496	0.0397322	-0.803201	0.268087	0.090396	1.3485	-0.400461	0.851367	0.304046	0.243741
P05141	SLC25A5	0.289066	-0.421894	-0.784983	0.0870299	0.399205	0.288216	0.120702	-0.317228	0.203471	-0.0299684	-0.621104	-0.806597	0.272473	0.186827	0.399356	-0.362612	1.30999	0.491897	-0.0685548	0.52454	-0.513579	-0.233399	0.701875	1.5026	0.284416	-0.0430595	-0.122824	0.635818	-0.0683227	0.0396967	0.121951	0.196524	0.485855	-0.0982819	0.302114	-0.0205962	-0.115572	-0.271597	0.11453	-0.0617259	-0.201625	0.543563	0.340314	-0.0128255	-0.363752	-0.0574305	0.0907929	-0.0986348
P05156	CFI	-0.116925	-0.163252	-0.163517	-0.195405	-0.370962	-0.154662	-0.0809919	0.850362	-0.289844	-0.028506	0.287298	-0.469505	-0.125852	-0.0312122	0.300648	-0.32335	-0.509708	-0.739421	-0.0134461	0.0641898	-0.106613	-0.379257	0.101314	-0.616877	-0.119994	-0.123804	-0.434117	-0.119541	0.093506	0.206143	0.712466	0.309146	0.365712	0.101557	-0.235312	0.119763	-0.320968	0.0135456	-0.10559	0.839927	0.335495	-0.615348	-0.175094	-0.0832424	-0.0485958	-0.462279	-0.356997	-0.145339
P05161	ISG15	-0.124051	-0.0258694	0.386345	-0.876194	0.796393	-0.5522	-0.661995	-0.83047	-0.30159	-0.751622	-0.794124	-0.785602	0.944104	-0.359255	-0.510932	-0.561178	0.374832	-0.0453672	-0.890522	0.825221	-0.589914	0.206682	-0.745747	-0.453863	0.212313	1.87722	0.16096	0.0120103	-0.808014	-0.0794571	1.11971	-0.341088	-1.48115	-0.536197	-0.39195	0.166889	-0.0349348	-0.187908	0.0118274	0.476398	-0.00735453	-1.08893	1.7951	0.372889	-0.382804	1.15904	1.4589	0.863016
P05164	MPO	-0.320472	-0.449288	0.301826	1.0298	0.0513501	-0.191899	1.19454	1.50023	1.09105	-0.549793	-0.181727	2.32119	0.254992	-1.02579	0.850757	-0.323522	-0.187851	-0.637849	-0.141824	0.861087	-0.64636	0.0334653	-0.953556	-1.12191	-0.324148	-0.468028	-0.386647	0.00742995	-0.423284	0.210716	-0.143069	-0.105369	-0.272408	-0.321242	-0.849434	-0.519405	-0.882909	-0.153116	-0.0663562	0.852791	-0.358442	-0.12762	-0.396717	0.944266	-1.23072	-0.321576	0.250935	-0.429245
P05166	PCCB	0.0545031	-0.652051	-0.711751	-0.492644	-0.310475	0.126002	-0.408135	-0.672449	-0.197907	0.225069	0.08429	-0.747724	-0.372271	-0.0784466	0.0694569	-0.976184	-1.59907	-1.77312	-1.30446	-1.55023	-0.028723	-0.122875	-0.426317	-0.186181	-0.08361	0.0736221	-0.471428	-0.255516	0.191764	-0.219746	-0.199522	-0.000139107	0.863939	-0.0484618	-0.516752	-0.597984	-0.559277	-0.412344	0.161928	-0.246163	-0.361159	0.106784	-0.0844204	0.682096	-0.416882	-0.116538	-0.34125	-0.33716
P05204	HMGN2	0.243388	0.128711	0.892557	0.345444	0.384248	0.782854	0.0963777	-0.196769	0.413982	0.395814	0.305491	0.278067	-0.0854334	-0.509965	0.0277641	0.76094	-0.581811	0.789908	-1.00276	-0.351492	0.139895	0.187757	0.357131	0.167872	0.346333	0.321705	0.398556	0.0814998	0.44347	0.958875	0.310093	0.304122	-0.431868	0.688422	0.903119	-0.146901	0.500935	0.058717	-0.016827	0.039402	-0.531726	-0.0385494	0.0889236	0.414317	-0.750953	0.248299	-0.124812	-0.0954533
P05362	ICAM1	-0.918763	-0.211352	0.0377453	-0.452065	-0.296165	-0.229085	0.214062	-0.277727	0.0759606	-0.699895	-0.422288	0.561259	-0.409891	-0.432247	0.275351	-0.558203	0.637694	0.722639	-0.272796	0.18145	-1.09815	-0.597397	-0.280406	0.171059	-0.269813	-0.659585	-0.583246	-0.0697271	-0.962661	-0.263786	-0.324929	-0.154686	-0.8906	-0.422773	-0.726167	-0.225372	1.37352	-0.355711	0.160296	0.117954	0.192025	0.0137183	-0.951022	-0.438737	-0.503565	-0.213272	-0.272467	-0.500329
P05452	CLEC3B	-0.414591	-0.202505	-0.0884298	0.486375	-0.184214	-0.637934	-0.376806	-0.111876	0.0323294	-0.0313539	0.0548603	-0.436143	-0.571126	0.43769	0.401063	-0.0544172	-0.0512182	-0.52419	0.832176	-0.331128	-0.0632713	0.0275056	0.345299	-0.39833	-0.191931	-0.605298	-0.718465	-0.129503	-0.467844	0.0731223	0.666676	0.194849	-0.0884716	0.750302	-0.0956115	0.510145	0.0267929	-0.0510909	0.130041	0.306088	0.0525957	-0.321342	-0.241509	0.292385	0.164286	0.105876	-0.177975	-0.00500355
P05546	SERPIND1	-0.875499	-0.241796	-0.477115	0.518647	-0.000638216	-0.284224	0.144256	1.77978	-0.170803	0.144798	0.142066	-0.730419	0.0784056	-0.176884	0.701716	-0.15891	-0.414421	-0.546351	-0.118575	0.129181	0.165181	-0.765739	0.0309364	-0.954727	-0.334283	-1.11883	-0.963221	-0.53984	-0.19753	0.632845	0.846741	0.391153	0.540349	0.444477	-0.640956	0.02137	-0.479854	-0.409962	-0.444159	0.571096	-0.386479	-0.646547	-0.130286	-0.162336	-0.245641	-0.0183364	0.0179041	-0.415978
P05556	ITGB1	-0.500668	0.253491	0.397187	0.0811559	-0.011414	-0.55958	0.332526	-0.186076	-0.487017	-0.417153	-0.229174	-0.255839	-0.171191	0.0419023	-0.182657	-0.218917	0.364936	-0.161345	0.816009	-0.130241	-0.0677602	-0.601368	-0.171025	0.383524	0.045201	-0.493	-0.371142	0.326058	-0.235482	-0.330562	0.0544938	0.255019	-0.334845	0.460383	-0.443721	0.190235	-0.129559	0.0208194	0.282753	0.733525	0.467115	-0.0135365	-0.339658	0.135237	-0.0909973	0.0220107	0.0645152	0.109752
P05783	KRT18	0.781916	-0.984586	-1.49033	-0.399817	0.17405	-1.10779	-0.423874	-1.69711	-0.353259	-0.0163093	-0.217133	-1.98511	-2.46403	0.59584	0.0229922	-0.349359	-1.04242	0.31911	-0.647144	1.21063	0.806453	-0.130486	-1.84716	-0.650505	0.406504	0.783333	-1.00933	-0.826583	0.74303	-0.353977	0.102807	-1.47009	0.773647	-1.0885	-0.610123	-1.80522	-2.33087	0.860251	0.903049	-1.28302	-1.21229	1.06117	-0.0996173	0.191865	-0.0396263	-1.65385	-0.041454	-0.88188
P05787	KRT8	2.34291	-0.885665	-1.12277	-0.829589	-0.0743982	-1.59445	-0.279795	-1.71929	-1.02747	0.356746	1.67318	-1.24472	-1.81501	1.46801	0.585968	0.165401	-0.786916	-0.266921	-0.110124	1.1512	1.52782	-0.628958	-1.85307	-0.424472	0.322887	1.27381	-1.29636	-1.43618	0.509307	-0.926125	0.752642	-0.309122	-0.122291	-0.559105	0.845509	-1.32436	-2.13953	0.467212	0.444434	-1.49684	-2.11897	0.996969	0.181754	-0.00607449	-0.421094	-1.60683	0.9319	-0.979468
P05997	COL5A2	-1.92163	-1.54413	-1.54968	0.091093	-1.93662	-1.00202	-0.347812	-0.0282568	-0.520795	-0.622908	0.0647029	0.018439	-0.630145	-0.431773	-0.355795	-0.946117	-1.86701	-2.43681	-0.597948	-2.33877	-0.500818	-1.54494	-1.39112	-2.0637	-0.129699	-0.412562	-0.169522	-0.51171	-0.527094	-0.00953549	-0.345252	-1.30452	-1.09518	-0.402771	-0.683712	-0.88184	-0.908986	-0.931437	-1.05276	-0.577822	-0.225863	-0.0163693	-0.431639	-0.134765	-1.40342	-1.49521	-0.968158	-1.66928
P06396	GSN	-0.441265	0.108684	0.420048	0.649815	0.292308	-0.43051	0.274334	0.356766	0.317188	-0.163023	-0.147129	0.913695	-0.0633325	0.412649	0.112857	0.191274	0.095835	-0.121331	0.463158	-0.16322	0.557643	0.408698	1.20021	-0.0818844	-0.0931258	-0.0932771	-0.486636	0.776292	-0.6977	0.446332	0.549637	0.331559	-0.169095	0.292001	-0.156896	0.207121	0.45129	-0.129794	0.275191	0.135078	0.862025	-0.50886	0.814086	0.167479	-0.00513687	0.181276	0.0851336	0.170558
P06400	RB1	-2.38051	-2.20674	-2.15908	-2.9679	-1.39379	-0.447136	-0.114358	-0.179079	-0.0289554	-0.23951	0.0280505	-0.038987	-0.328788	-0.11079	-0.245168	-0.00961237	-0.00430323	-0.666686	-0.344294	-0.28351	-0.0475754	0.266915	0.000192305	-0.119568	-1.49991	-1.43261	-2.10312	-2.05323	-1.98627	-1.1977	-1.17516	-0.711448	-1.26745	-0.515217	-0.146978	-0.226887	0.320497	0.527557	-0.0924891	-3.01691	-2.83251	-2.3449	-3.03441	-0.0374387	0.259065	0.353382	0.356994	0.502392
P06401	PGR	-2.21444	-3.99078	-3.85324	-3.40735	-2.98237	-3.07011	-3.11363	-3.29965	-2.66626	-2.9411	-2.61415	-3.10094	-3.1777	-3.0138	-2.35941	-2.36639	-2.43852	-2.59677	-2.52377	-2.08286	-2.40653	-2.53786	-2.57305	-2.71163	-2.48212	-3.25772	-2.48329	-2.97389	-2.6809	-1.24936	-2.74229	-3.00024	-2.68763	-1.95721	-2.82221	-3.24769	-3.51161	-3.34763	-0.984575	-2.05505	-1.54769	-1.49377	-1.53339	-0.783082	-1.29309	-1.24685	-1.25949	-1.16122
P06454	PTMA	-0.589973	-0.237351	0.0688938	-0.628061	-0.453336	0.0491341	-0.548535	0.436194	0.345692	-1.2689	0.207416	0.0299641	0.217416	-0.0556928	-0.139789	-0.448667	-0.426892	-0.661051	-0.293281	-0.546237	-0.853227	-1.28648	-0.51226	-0.601368	-0.030866	0.0680966	-0.0398291	-0.0447416	-0.497868	0.316241	0.0389336	-0.185976	-1.2233	-0.201594	-0.553571	-0.331589	-0.0867834	0.0479289	-0.0137965	-0.659778	-0.331954	-0.333834	-0.295436	-0.556272	-0.798503	-0.310016	-0.688481	-0.748281
P06493	CDK1	-0.500008	0.0348986	0.0796617	-0.356434	-0.544915	0.545646	0.60214	-0.420318	-0.242964	-0.726307	-1.45222	-1.58537	-1.13152	-1.58012	-1.53144	-1.18993	-0.226773	0.504118	-0.230545	-0.513815	-0.716999	0.394264	-0.483602	0.383255	0.105718	-0.279676	0.0871615	-0.543064	-0.108254	-1.04507	0.106776	-1.31741	-1.84492	0.430751	-0.489675	-0.0454394	0.507841	0.990607	-0.443344	-0.0414608	-0.868051	-0.0129384	-0.229731	-0.396823	1.14124	0.161455	-0.411087	0.262556
P06702	S100A9	-0.948066	-1.41357	1.38843	-0.430041	-0.222102	2.57613	1.02292	0.54762	1.06989	-0.473754	-0.442547	2.19122	0.336918	-0.851333	1.60817	-2.00425	-1.51987	-1.46933	-1.63126	2.57775	-1.88764	-0.982429	-1.72059	-0.129071	-2.2674	-2.09889	-2.14052	-0.692854	-1.61319	-0.712157	-1.31657	-1.52374	-0.42396	-1.59745	-2.5307	-1.25853	-1.9976	-0.641487	-0.929701	-0.591328	-1.32235	3.34938	-1.80785	-0.231054	-2.27389	-0.731682	0.509973	-0.303511
P06703	S100A6	-1.13912	-0.334662	-0.156673	0.322118	-0.649607	-0.358347	-0.609631	-0.517594	0.749133	-0.503642	-0.398004	0.303914	-0.0200107	-0.010122	-0.25033	-0.0409744	-0.340637	0.666928	-0.24289	0.430963	-0.193486	-0.335895	0.0263207	-0.890373	-1.11378	0.336136	0.89658	0.926905	-1.14553	-0.210195	-0.0907974	-0.0171783	-0.402327	0.172807	-0.413822	0.0243316	-0.281515	-0.238627	0.00674131	-0.428957	0.000914589	-0.145012	-0.26307	-0.535014	-0.332408	-0.63887	-0.0914144	-0.592534
P06727	APOA4	-0.185197	-0.0121639	-0.416737	0.238559	-0.409735	-0.216981	-0.209506	1.02978	-0.331248	0.16428	0.552284	-0.207578	-0.499949	0.187658	-0.0621388	0.0594223	-0.511789	-0.526978	0.124539	0.422308	0.25154	-0.254487	0.0166261	-0.437468	0.252538	-0.109117	-0.240939	-0.199081	0.313531	0.182673	0.343233	-0.0608088	0.286344	-0.117609	-0.137775	-0.0151214	-0.501275	0.108425	0.0985672	-0.101236	0.230968	0.142472	0.0294017	-0.220083	-0.290593	-0.250096	-0.468296	-0.450326
P06733	ENO1	-0.448767	0.361075	0.502559	-0.262876	0.135812	-0.175796	0.00559633	0.641437	0.00746488	-0.544051	-0.575448	0.863182	0.186025	0.584227	1.35329	-0.0623659	0.57876	0.540502	0.771944	-0.00542185	-0.473817	-0.333017	0.741794	0.556053	-0.260151	-0.0956061	1.24495	1.09245	-0.136193	-0.0131546	-0.268234	-0.412027	-0.340148	0.0533468	-0.110539	0.722304	0.30722	-0.0151115	0.514181	-0.0110067	1.2106	-0.430382	-0.0464494	-0.587871	1.10745	0.0216139	0.2965	0.846951
P06737	PYGL	0.49055	0.305255	-0.370786	0.357388	0.42295	-0.678187	-0.0267536	0.0387488	-0.0500941	-0.453817	0.346509	0.457226	-0.419935	0.254472	0.624783	0.04946	0.696786	1.00997	0.657162	0.541938	0.2076	-0.279761	0.378353	-0.478693	0.498952	-0.112285	-0.141207	0.394199	-0.706406	-0.548297	-0.159385	-0.551848	-0.577662	0.121919	-0.250773	0.219196	-0.28644	0.122368	0.128992	-0.179047	0.680543	-0.146385	0.229413	-0.144208	-0.0837987	-0.693254	-0.273725	-0.39697
P06744	GPI	-0.166648	-0.198315	0.484128	-0.228186	0.030067	0.481769	0.305647	0.0697423	-0.763794	0.952958	-0.663	0.429098	0.913629	0.0311237	1.29729	0.209269	0.14197	0.448853	0.33889	-0.163079	-0.0770142	-0.113405	0.293137	0.754069	0.241876	0.0974785	0.518082	0.713031	1.29422	0.15343	-0.672097	-0.550773	0.324049	0.149797	0.301807	0.246248	0.580018	0.627361	-0.105192	-0.0288667	-0.18721	-0.478275	0.274973	0.448648	0.947103	0.670615	-0.0481019	0.522107
P06753	TPM3	-0.590097	-0.533256	0.0180772	0.488496	-0.229279	-0.41547	-0.645364	-0.841867	-0.0116307	-0.663164	0.0206093	0.175267	0.37301	0.110638	-0.284942	-0.357648	0.318652	0.713879	0.228845	-0.237466	0.17416	0.0730233	0.0484791	-0.121978	0.121738	0.381701	0.592119	0.24112	0.0286134	0.0710626	0.117034	0.369157	-0.475957	0.161699	0.0822378	0.0964424	0.451916	-0.165147	0.290428	-0.0389612	-0.307091	0.536587	-0.130958	-0.113672	-0.300804	0.544245	0.115419	0.0197066
P07099	EPHX1	0.911969	-0.753966	-1.00169	0.5449	1.08036	0.732928	-0.207057	-1.1933	-0.31081	0.227563	-0.652698	-0.997157	-0.462467	0.378836	-0.761004	1.02621	0.281933	-0.744327	0.221509	-0.502133	0.223354	-0.474716	-0.0209348	-0.60323	-0.166406	-0.579766	-1.0003	0.380057	2.38794	0.0846436	-0.932374	0.346548	0.177907	0.0903191	0.50264	-0.224637	-0.311218	-0.275341	-0.281802	0.256311	0.37722	-0.0949503	0.708005	1.60029	-1.06353	-0.145753	-0.408586	-0.523448
P07108	DBI	-0.176605	-0.424317	0.458797	-0.58351	0.162327	1.04155	-0.376837	0.563861	-0.173141	1.1579	-0.593137	0.132662	1.71847	-0.827567	1.95645	-0.313816	-0.822164	-0.484354	0.558539	0.129149	0.125728	-0.98478	0.784243	-0.424565	-0.191585	-0.409078	0.225282	0.275624	2.00375	0.28355	0.389504	-0.473681	1.02924	-0.325286	0.0551414	-0.495559	-0.193747	-0.625991	-0.516548	-0.821218	-0.531895	0.535366	0.443163	-0.298205	-0.56729	0.293172	-0.0384776	0.556873
P07195	LDHB	-1.88951	0.276379	0.838447	-0.726027	0.417763	-0.624753	0.308277	0.057069	0.547916	-0.0728285	-0.933965	0.253977	1.35107	-0.985362	-1.06947	-0.683331	-0.116759	0.493597	-1.09775	0.0627849	-0.78334	-0.269416	-0.264754	0.220918	-1.17144	-0.590886	0.944287	0.313	-1.69422	-0.41657	-0.659332	0.274876	-1.31037	-0.608414	-0.818992	0.508939	-0.0468008	1.22411	0.514389	-0.130476	-0.829032	-0.901333	-0.546816	-0.443764	2.61524	0.885976	-0.118211	0.5156
P07237	P4HB	-0.351179	-0.0670798	-0.237077	0.11554	0.908214	0.228938	-0.931937	-0.733623	0.447289	0.351639	-1.69609	0.114655	0.183839	0.134897	0.342361	0.0530228	0.646336	0.529591	0.663441	1.26793	-0.155875	0.00379128	0.0891393	0.98007	0.997438	-0.0826237	-0.203376	1.09636	0.571176	0.49895	-0.245461	0.261641	1.8629	-0.237858	0.220698	-0.129192	0.523228	-0.0251097	-0.295326	1.097	0.497213	0.349714	-0.573641	1.30865	-0.22969	-0.257135	0.93808	0.5424
P07305	H1-0	1.06789	-0.496474	-0.690053	0.253612	-0.481656	-0.908579	-0.901373	0.264103	-0.824233	-0.362594	0.865892	1.27521	0.311626	-0.271316	-0.108454	0.771201	0.144928	-0.486958	0.623747	-0.371416	-0.0218162	-0.385791	-0.311412	-0.217427	0.120843	0.60324	-0.385865	0.0398248	0.650154	-0.560198	0.483533	0.211534	0.743464	1.01087	1.11406	-0.176816	-0.867372	-0.0559549	-0.670943	-0.640492	-0.165797	0.534228	-0.295476	-0.321554	-1.34938	-0.780771	0.114337	-1.17237
P07339	CTSD	0.300166	-0.371273	0.99746	-0.696096	0.496147	0.196913	0.53909	-0.093969	-0.0137352	0.311196	0.905826	0.876696	-0.0654789	0.212257	0.857892	-0.145466	-0.382536	-0.00873782	0.098479	-0.0172979	0.8868	0.141687	-0.0267693	0.294824	0.420871	0.0815454	-0.0178716	-0.247019	0.863789	0.365367	-0.721112	0.0853067	0.340711	-0.456586	-0.134975	0.252551	0.710363	0.195345	0.382595	0.524414	0.896655	-0.226519	0.404084	0.544895	0.48626	-0.547325	-0.146168	0.861353
P07355	ANXA2	0.585949	-0.142528	0.128959	0.764333	0.47255	-0.187977	-0.135956	-0.0314858	-0.325535	0.367734	-0.0362892	0.649592	-0.516946	0.670311	0.424045	0.235669	0.572214	1.12099	0.678939	0.242354	0.438281	0.0809906	0.379484	0.155488	0.105731	0.00312416	-0.644498	0.35665	-0.35908	0.0704484	0.307444	0.48281	0.240103	0.580857	0.0622379	-0.108401	0.135812	-0.00886002	0.101681	-0.438411	0.669134	0.0871957	0.298488	0.306861	-0.371686	-0.489311	-0.189665	-0.0801664
P07358	C8B	-0.326511	-0.291306	-0.317615	0.654882	-0.0428224	-0.215905	-0.132409	0.773237	-0.0218273	0.241533	0.0424534	-0.392525	-0.121828	0.232246	-0.0439884	-0.0107001	-0.408135	-0.632256	0.361005	0.00928209	-0.151583	0.121007	0.0908897	-0.323312	-0.084798	-0.51521	-0.604619	-0.0526225	-0.293663	0.136058	0.408252	0.450253	0.147643	0.551032	-0.26933	-0.0636969	-0.196562	-0.0993148	-0.24911	0.798444	0.0092647	-0.209204	-0.326259	-0.0411825	-0.289139	-0.150398	0.000317695	-0.326177
P07360	C8G	-0.486256	0.058294	-0.696405	0.451016	-0.326101	-0.272687	-0.498317	1.1608	0.040411	-0.379016	0.454801	-0.948114	-0.389121	-0.373255	0.166864	0.263832	-0.269709	-0.37344	-0.0111989	-0.173147	-0.229539	0.00243736	0.172474	-0.639287	-0.0859455	-0.0770268	-0.330331	-0.265159	0.0411702	0.704835	0.277959	-0.066995	-0.423115	0.144789	-0.406211	0.283626	-0.582682	-0.291613	-0.280772	0.705646	-0.0249966	0.0644708	-0.0485914	0.125914	-0.897014	0.129398	0.0843613	-0.445359
P07437	TUBB	0.368278	0.48094	1.25279	-0.145968	0.0927678	-0.0276964	0.198832	0.197232	-0.106563	-0.126361	0.107391	0.46179	0.650943	-0.0103477	0.205565	-0.239048	0.277121	0.554446	0.760134	0.221751	0.067101	-0.0834062	0.312631	0.291542	0.14181	0.166967	0.396157	0.523509	-0.335629	-0.31092	-0.572311	-0.3708	-0.8401	-0.439823	0.333667	0.359552	0.831068	0.348704	-0.0458844	0.282889	0.39816	-0.978069	0.369116	0.0558872	1.01463	0.889427	0.230786	0.750098
P07585	DCN	-3.76456	-2.55543	-1.63583	0.165236	-1.01211	-0.666419	-1.01268	-0.742691	-0.881373	-0.750208	-1.09937	-1.21896	-2.41308	-0.868592	-2.65215	-0.215415	-1.30284	-1.30132	-0.552805	-1.97238	0.170323	-1.85993	-1.64141	-2.52991	-0.850745	-1.46625	-2.02347	-1.4645	-1.84475	-0.428601	-0.969659	-1.19649	-0.0599485	-0.190187	-0.585969	-1.41702	-1.11598	-1.56018	-0.703865	-1.01052	-1.45968	-0.703146	-0.877774	-1.43164	-2.40659	-2.25527	-1.75646	-2.65042
P07741	APRT	0.100655	0.2591	0.161347	-0.646477	-0.128996	0.851396	0.754038	0.333982	0.145334	0.119388	0.12585	0.55496	1.38708	-0.487035	0.465168	-0.373386	0.118334	0.314826	-0.322094	-0.127152	0.346337	0.194606	-0.0884422	-0.0977244	0.0654318	0.206907	0.966981	0.483761	-0.148964	0.280104	-0.0917219	-0.0170696	0.89456	-0.0874794	0.276706	-0.220242	0.0801023	0.151122	-0.494899	0.15772	0.470805	-0.330968	0.49422	-0.234314	-0.312219	0.356681	-0.415591	0.170688
P07814	EPRS1	-0.202752	0.111508	0.113329	-0.0197199	0.196352	-0.220249	-0.316626	-0.59913	-0.420807	-0.280391	-0.561008	0.237421	1.03874	0.379037	-0.143127	-0.181204	1.39523	0.887269	0.0818046	0.36092	-0.031403	-0.0817514	0.651822	0.753937	0.0998961	0.239152	0.321473	0.164719	0.0335177	-0.555698	-0.0642025	-0.0202575	0.434444	0.0523792	0.121348	0.330254	0.406294	0.144757	-0.104708	-0.0904008	-0.414824	0.0728137	0.76901	0.13637	0.220419	0.0994609	0.322361	0.00754327
P07858	CTSB	-0.224565	0.413795	0.806684	-1.29967	-0.350768	0.273444	0.583452	0.422757	0.484635	0.40964	0.0240036	1.0562	-0.438592	-0.35604	0.932607	-0.284356	0.0290257	0.531766	0.116121	-0.162013	0.633692	0.433572	-0.385185	0.419707	-0.84488	-0.0209922	-0.146468	0.321963	-0.503411	-0.672931	-0.750992	0.378691	-0.559109	-0.0794515	-0.298389	1.01732	0.988613	0.52975	0.464378	0.30633	1.889	-0.31561	-0.0427554	-0.14822	0.33692	-0.474869	-0.846475	0.659176
P07900	HSP90AA1	-0.628314	0.105134	0.50195	-0.529092	-0.0351639	0.322992	0.160253	-0.485885	-0.414171	0.151691	-0.453063	0.310255	0.317175	0.329388	0.457466	-0.303726	0.890081	0.717076	0.0274045	0.555812	0.167096	0.311332	0.0526326	0.102648	0.49389	0.682825	-0.00152364	0.167692	0.508103	-0.240237	0.105905	-0.291636	0.156934	0.125154	0.476058	0.245773	0.154909	0.449294	-0.35191	0.0146976	-0.0353253	0.337485	0.0661139	-0.0316779	-0.296312	-0.100765	0.0416688	0.230074
P07951	TPM2	-0.943363	-0.188348	-0.723142	0.469908	-0.135372	-1.37799	0.158417	-0.167253	-0.71614	-0.59967	-0.59571	-0.380339	-0.72548	0.569062	-0.274868	-0.352561	-0.212731	-0.562503	0.287895	-0.415583	0.106907	-1.36927	0.285019	-1.06263	-0.486049	-0.567028	-0.700069	0.801605	-0.141467	-0.513919	-0.0247435	-0.281571	0.346368	0.846878	0.0287876	-0.0735638	-0.276442	-0.575043	-0.0357702	-0.00871256	-0.403585	0.0209257	-0.120936	-0.0797534	-0.528733	-0.523614	0.0283001	-0.604571
P07954	FH	0.103125	-0.461693	-0.517145	-0.35617	-0.152977	-0.0270014	-0.246942	0.162587	-0.486133	-0.0591212	-0.0519174	0.152828	1.01883	-0.0405646	0.210142	0.377673	0.26617	0.58465	-0.396744	-0.166382	0.218059	-0.217637	0.798164	0.440336	0.0147486	0.107442	-0.107768	0.297034	0.861411	-0.882852	-0.515283	0.27594	0.503597	-0.315799	0.142315	0.133223	0.199669	0.150884	-0.919197	0.30005	-0.770836	0.264198	1.24825	0.286074	0.690652	-0.0687545	-0.311523	-0.212839
P07992	ERCC1	0.06931	-0.0424472	-0.546309	-0.196081	-0.104714	-0.269587	-0.231333	-0.199887	-0.115909	-0.392782	-0.120648	-0.541293	-0.51555	-0.463871	-0.371995	-1.32171	-1.22891	-1.49986	-1.25819	-1.33907	-0.628971	-0.562655	-0.796947	-0.8514	-0.716999	-0.813468	-0.964935	-1.14661	-0.849395	-0.93728	-1.40723	-1.37081	-1.18768	-1.55636	-0.216998	-1.48512	-1.0731	-0.81404	-0.670053	-1.0656	-0.731403	-0.740139	-0.623418	-1.57849	-1.87719	-1.24031	-1.94733	-1.30449
P07996	THBS1	0.424255	0.679045	-0.0892366	-1.01126	-0.761751	-1.14425	-0.413827	1.12865	-1.37526	-0.106173	-0.406101	1.06277	-0.320632	0.491602	0.685137	0.829787	0.118763	-0.336785	1.16854	0.611511	-0.317599	-0.712801	0.414968	-0.157932	-0.917904	-0.353046	-0.315278	1.22854	-1.17431	-1.19265	-0.441696	-0.041726	-2.21416	0.282438	0.639738	1.02313	1.47023	0.450683	-0.0864195	0.820914	-0.773706	-1.67748	0.972062	0.738391	0.526973	-1.03369	-0.257635	-0.0686989
P08123	COL1A2	-3.33915	-2.88607	-2.67575	0.690928	-2.68806	-1.07767	-1.02214	-0.933671	-0.878997	-1.41853	-0.468855	-1.20177	-2.07387	-1.1842	-2.46502	-1.96667	-2.54125	-3.79073	-1.98946	-3.42521	-0.759368	-2.72453	-2.50657	-3.51205	-0.979406	-2.02973	-1.13869	-1.68801	-1.83872	-0.560112	-0.743486	-1.71848	-1.43504	-1.36637	-1.40689	-2.06307	-3.57827	-3.36521	-2.81523	-2.3096	-2.79591	-0.420351	-1.97867	-3.22203	-2.80379	-3.14898	-2.61398	-3.509
P08133	ANXA6	0.167755	-0.106344	0.556104	-0.122777	0.146063	0.270882	-0.728721	-0.262324	0.463329	-0.384187	-0.289355	0.370152	-0.200584	0.0395622	-0.363648	0.0550438	0.708295	0.324644	0.241146	0.0510853	0.703563	-0.0199907	-0.295893	0.286969	0.908652	0.495088	-0.191218	0.136403	-0.6999	0.750788	0.424251	0.365822	-0.316429	0.381292	-0.153583	-0.429906	0.116628	-0.14193	0.444873	-0.248966	-0.507255	0.279168	-0.200779	1.12229	0.544958	0.08172	0.213495	0.35927
P08174	CD55	-0.31756	0.415656	-0.0881977	1.04454	-0.515935	-0.276144	-0.0829922	0.374036	0.0308449	0.015894	0.391229	0.0597278	0.546011	0.869067	0.168145	0.778933	0.551519	-0.0685518	1.12202	0.265567	0.0630627	-0.102659	0.349949	0.220182	-0.22885	0.351623	-0.257348	1.17329	0.0832029	-0.0941833	-0.296387	-0.0528145	-0.637544	0.446203	0.286345	0.425158	0.00896197	0.0445496	0.208946	0.332046	-0.503108	-0.16163	0.415526	0.563376	-0.00760821	-0.547195	0.234564	0.0557003
P08236	GUSB	0.703635	-1.13054	-0.933195	0.0271804	-0.662709	0.123223	-1.71325	-1.09134	-0.680327	2.44057	1.49952	-1.33976	-0.282628	0.790024	2.00272	-0.647703	-1.34396	-0.884266	-1.223	-0.760225	0.537272	-1.381	-1.07822	-1.37311	-0.362608	-0.686602	-0.936258	-0.228401	1.0997	-0.859886	-0.328476	0.579064	3.96333	-0.573295	0.588032	-0.698961	-1.41065	-1.26918	-1.07707	-0.164995	-0.865932	0.719535	-0.286349	-0.93894	-1.74568	-0.545248	-1.45221	-0.533904
P08237	PFKM	0.440945	0.61047	-0.715242	0.136477	-0.387885	-0.818868	0.510035	-0.143085	0.278643	-0.316333	0.429043	-0.282314	-0.145203	0.732668	-0.580479	0.243719	0.305471	0.470727	0.215164	0.231402	0.476401	-0.221635	-0.103002	-0.721681	-0.575598	0.528327	0.352673	0.746606	-0.378822	-0.490742	0.281715	-0.106231	-0.738329	-0.295141	0.184868	0.404974	-0.57712	1.18638	0.74714	0.0999737	0.0807218	-0.175842	0.553581	1.42827	0.656803	-0.556058	-0.17871	-0.912179
P08238	HSP90AB1	0.624776	0.0702408	0.290352	-0.87952	0.829655	-0.55555	0.362056	-0.0622934	-0.052326	-0.037092	-0.176252	-0.785303	0.125203	0.51425	-0.0701232	-0.680175	0.898658	0.371467	0.361993	0.637343	-0.152092	0.475897	0.553922	0.758296	0.205269	0.141371	0.513232	0.823271	0.0483066	-0.537048	0.642627	-0.176431	-0.224601	0.891133	0.34094	0.570931	0.843721	0.544995	-0.0831143	0.787799	-0.563531	-0.141181	0.908649	0.0477836	1.24145	0.716691	0.906426	0.988947
P08243	ASNS	-0.493169	-0.014597	0.214273	-0.228291	0.0501389	-0.360528	-0.00917364	-0.473343	-0.279227	-0.518875	-0.420099	0.0794482	1.24403	0.152328	0.366727	-0.769745	1.06862	0.39388	0.696355	0.112477	-0.15422	0.0833909	0.12367	-0.183674	-0.3974	0.00185102	-0.068529	0.102502	-0.480977	-0.439898	-0.249611	-0.325248	-0.190724	-0.187582	-0.136735	-0.13127	0.219948	-0.0584001	0.0292692	-0.0184246	0.187135	0.132306	0.741845	-0.34902	0.0758698	0.0201055	0.176698	0.505069
P08311	CTSG	0.926648	0.0085975	0.156329	1.26617	0.65461	0.343635	1.46083	1.25348	2.19008	0.0790921	0.512094	0.651426	0.240124	-1.55915	0.0451317	0.336236	-1.51699	-1.17835	-0.989336	-0.461964	0.675475	0.283737	-0.387877	-1.34389	-0.421272	-0.332727	-0.23659	-0.370056	-0.195981	0.826529	-0.160945	0.297551	0.00241346	0.518944	0.5039	-0.228548	-1.12068	-0.553341	0.447379	0.913608	-0.638186	0.576436	-0.0592672	0.447741	-1.00227	0.533132	-0.422652	-0.868766
P08567	PLEK	-0.583935	0.228656	0.63438	-0.177703	0.915253	0.0756265	-0.57243	0.236988	0.128675	-0.201802	-0.438315	0.484653	-0.284177	-0.516716	-0.101613	-0.558953	0.452436	1.35027	-0.52926	0.143583	-0.0480982	0.669673	0.144648	0.346414	0.332796	-0.282615	0.177517	0.162493	-0.480346	1.10844	-0.159956	0.302703	-0.620331	0.0847212	-0.588847	-0.165322	1.94835	-0.196777	-0.941775	-0.135222	-0.14881	-0.565221	-0.389759	-0.492838	-0.785833	0.268972	-0.146723	0.238057
P08572	COL4A2	-2.05343	-1.11289	-0.372661	-0.219523	-0.566376	-1.01526	-1.11526	-0.362099	-1.09254	-0.638657	-0.271605	-0.0408962	-0.665033	-0.743303	-0.761457	-0.586041	-0.842685	-1.03235	-0.794634	-0.733102	-0.0611146	-0.958745	-0.693338	-1.36619	-0.655601	-1.07755	-0.314006	-0.793201	-0.407307	-0.17312	-0.221397	-0.660265	-0.290405	-0.360847	-0.66813	-0.267851	-0.643616	-0.408907	-0.0702146	-0.619427	-0.726938	-0.444708	-0.473769	-0.385457	-0.240397	-0.681431	-0.533678	-0.79447
P08574	CYC1	0.894388	-0.467351	-0.143652	0.296348	0.403852	-0.208895	-0.178902	0.103387	-0.337823	0.0337836	0.189148	-0.0398079	0.279356	-0.270116	-0.316885	-0.0114918	0.574845	0.261932	0.151374	-0.0559058	-0.390346	-0.148978	0.279592	0.7576	0.459729	-0.38197	-0.0511619	-0.16866	0.037511	-0.0629204	-0.540671	0.00986998	0.266052	-0.40598	1.05075	0.189855	0.268298	0.0065733	-0.29585	-0.188383	-0.281844	0.179041	-0.0744616	0.334489	-0.517528	-0.170721	-0.20199	-0.20619
P08575	PTPRC	-0.359376	-0.186719	0.205295	0.352892	0.897744	0.773237	-0.30893	0.122593	0.712547	-0.166446	-0.260033	0.191512	0.0138179	-0.37689	-0.0873842	-0.187654	0.130452	0.689907	-0.245752	0.375154	-0.162894	0.706353	0.188812	0.26586	0.380219	-0.551736	-0.284829	-0.207365	-0.827639	1.16804	0.257017	0.774484	-0.497386	0.495077	-0.460265	-0.313068	0.470732	-0.23033	-0.19944	0.0250063	-0.0450125	-0.0923331	-0.268093	-0.505693	-0.423396	0.714375	-0.115363	0.449626
P08603	CFH	-1.16336	-0.655517	-0.0371041	0.725722	-0.468984	-0.183395	0.13314	0.718394	-0.0274606	-0.118769	-0.504069	-0.319037	-0.619659	0.040325	-0.198277	-0.451805	-0.0348872	-0.552943	0.419689	0.0905756	-0.595033	-0.0167471	0.350139	-0.443858	-0.446039	-0.720936	-0.840205	-0.0488992	-0.767856	-0.102814	0.168757	0.206805	0.0322512	0.0110933	-0.314172	0.175351	-0.314263	-0.230797	-0.349786	0.539157	0.258293	-0.590081	-0.459512	-0.00297525	-0.444599	-0.0691384	0.066097	-0.089949
P08670	VIM	-0.617965	0.495727	0.527858	1.14484	0.374428	-0.434641	0.467918	0.273679	1.21612	-0.341087	0.168529	1.17639	-0.0118774	-0.078119	0.259358	0.44912	0.0625974	0.0401627	0.568046	-0.231182	0.933542	0.68974	0.875184	-0.113869	-0.334488	0.352505	0.14904	1.07176	-0.451837	0.387611	0.56246	0.488836	-0.232254	0.597335	0.27546	0.304244	0.343247	-0.250813	-0.235557	0.224996	2.24531	0.00543023	0.322794	-0.749043	0.511164	-0.136119	-0.13507	0.00079434
P08697	SERPINF2	-0.814262	-0.305366	-0.493744	-0.0821635	-0.32532	-0.299265	-0.170861	1.05625	-0.344973	-0.344837	0.0708702	-0.33527	0.495779	-0.0653586	0.140774	-0.352034	-0.482145	-0.610578	-0.385001	-0.0146099	-0.103699	-0.45715	-0.124978	-0.511587	-0.293078	-0.72448	-0.537117	-0.639971	-0.428954	0.0764817	0.756185	0.121682	0.382054	0.0666132	-0.560445	-0.364318	-0.25321	-0.245436	-0.69244	-0.0448198	-0.31731	-0.652805	-0.508353	-0.427284	-0.169176	0.114529	-0.123671	0.361022
P08727	KRT19	-0.274305	-0.737541	-1.02993	-0.758326	-0.918374	-0.901446	-0.279364	-0.544214	-0.562553	-0.000227139	0.241183	-3.39985	-1.06665	0.765267	0.381558	-0.671816	-1.63926	-1.58779	-0.908123	-0.468836	1.1184	-1.33246	-1.84898	0.459367	-0.49964	0.00193668	-1.84473	-2.45559	0.53837	-1.6603	-1.9411	-2.21295	-0.841203	-1.9279	-0.207483	-1.03468	-2.91579	-0.254965	-0.332221	-1.04599	-3.47255	0.305376	-0.00751484	-0.52074	-1.00668	-2.17386	0.729279	-0.652573
P08729	KRT7	-2.2931	0.457024	-0.196516	0.353801	0.266373	-0.805621	0.384608	-0.247315	-0.288502	0.914685	-1.11507	0.140625	-0.512805	2.13576	1.04658	0.309081	0.943934	0.220964	0.934036	0.685255	0.497188	-1.37903	-0.712192	0.468273	0.0454952	-1.00005	-0.431228	-0.51924	1.8754	-0.424494	0.222303	0.807811	2.89278	0.541627	-0.885563	-0.745017	-1.93243	0.690212	0.912676	-1.19644	-2.35077	0.672284	-2.15765	-2.36229	0.791309	-1.42523	0.686093	0.0592077
P08758	ANXA5	-0.683261	0.0203539	0.52385	0.637285	-0.180591	0.0885846	-0.141875	0.278528	0.000307938	0.315209	-0.105676	0.553112	-0.152683	0.331476	0.106242	-0.0176902	0.0245275	0.275389	0.576467	-0.305263	0.378164	-0.0908968	0.455399	0.374533	0.175454	-0.100701	-0.0595634	0.178291	0.436668	0.530815	-0.0178983	0.110062	0.10854	-0.0578534	-0.0508266	0.167403	0.448656	-0.10941	-0.0455016	-0.0191912	0.486559	-0.135528	0.545946	0.245621	0.30847	-0.299514	-0.165892	0.0934409
P08779	KRT16	-0.985738	-0.270117	0.492899	-0.594281	-0.484047	-0.555842	1.95652	-0.244906	0.371539	-0.529029	-0.205255	-0.621759	-0.822191	-0.785671	-0.0359299	0.446996	0.419087	-0.694948	-0.354072	-0.599333	-0.0291855	-0.708152	-0.229976	-0.0859502	-0.803346	-0.066951	-0.429328	-0.138817	-1.37297	0.521741	-0.628496	-0.555981	-1.0862	1.55975	-0.438074	-0.446772	1.31433	-0.536307	-0.132635	-0.423572	-0.817873	-0.701041	-0.516352	-0.203059	0.584336	-0.174585	-0.442223	-0.445379
P08913	ADRA2A	-3.22952	-3.01884	-3.00245	-2.64781	-2.63296	-2.58639	-2.57952	-2.68531	-2.61537	-2.58433	-1.90285	-1.91616	-1.43053	-1.95545	-1.76502	-2.16922	-2.78083	-2.78492	-2.3856	-2.38219	-3.23653	-3.67319	-3.34466	-3.90721	-4.04655	-3.55382	-3.45522	-4.11375	-4.3026	-1.97486	-2.70004	-2.82767	-3.51619	-2.9976	-2.49161	-2.67917	-2.96169	-2.7679	-1.64568	-3.83317	-3.98811	-2.74365	-2.74535	-3.20241	-3.61102	-3.87695	-3.18695	-3.6213
P09110	ACAA1	-0.0274359	-0.314308	-0.568753	-0.618726	-0.0619025	-0.247976	0.0709981	-0.406775	-0.37973	0.730658	0.0578657	0.174875	-0.0576865	0.440772	0.00281908	-0.12286	0.3258	0.233028	-0.408005	-0.457939	-0.109107	-0.175563	-0.500943	0.154605	-0.482023	-0.0499695	1.10042	0.124518	1.22298	-0.571587	0.605205	-0.237099	2.2027	-0.207462	0.160644	-0.719791	-0.210009	0.0228837	0.538924	-0.197764	-0.361121	0.306954	0.45472	-0.58808	-0.976703	-0.519161	-0.23228	0.358791
P09211	GSTP1	-1.23026	0.532027	0.387789	-0.74774	-0.825657	0.33193	0.210694	-0.0174664	-0.14049	0.211862	-0.686036	1.11447	0.0563935	-1.31169	0.230231	-0.156222	-0.192469	1.02069	1.06188	-0.407439	-0.448319	-0.859172	-0.944222	-0.0854913	0.868618	-0.825444	0.261345	0.543959	1.16411	-0.0976775	-0.53707	0.239742	-0.631405	-0.103517	-0.818458	0.181332	0.255482	1.4766	-0.0426466	-0.153333	-0.443887	-0.636837	-0.870502	-0.932661	0.757475	0.151852	-1.77685	0.598945
P09382	LGALS1	-0.775269	0.120759	0.654813	0.600846	-0.579565	-1.50421	-0.0646083	-0.0862463	-0.163973	-0.518126	0.701149	1.32535	-0.0618147	0.417121	0.31908	0.198342	-0.176123	-0.263201	0.310249	-0.405888	0.350237	-0.832658	0.692795	-0.889706	-1.44835	0.169367	0.051415	0.89251	-1.34178	-0.456787	-0.640875	-0.865038	-1.76705	-0.29022	0.435171	0.194534	-0.206645	-0.295134	0.201096	0.249144	1.89899	-0.417098	0.519248	0.625598	-0.56729	0.212424	-0.0897042	0.225483
P09417	QDPR	-0.228447	-0.503345	-0.447147	0.128675	-0.073568	-0.455809	-0.651974	-0.288803	-0.337286	0.221861	-0.209469	-0.417644	0.226755	-0.29721	-0.465789	1.1132	-0.323144	-0.657226	-0.52517	-0.342313	1.02616	0.167016	0.445438	-0.499443	0.200956	-0.594063	-0.484713	-0.571332	0.461582	-0.161572	0.950191	-0.708078	0.136209	-0.323977	0.923407	-0.255723	-0.12419	-0.487518	-0.549934	0.101898	-0.150974	0.136235	0.443031	0.968966	-0.462868	0.0988398	-0.313484	-0.231852
P09467	FBP1	1.43484	-0.647419	-0.954966	0.144927	1.08056	0.66587	-1.89736	-1.73449	-0.276315	0.0727373	-0.0918258	0.484956	-1.46571	-0.288432	0.756615	1.14703	-0.899005	0.450814	-0.682703	-0.523476	1.2541	0.517916	-0.65133	-1.06756	1.28697	0.383668	-1.57671	-0.847557	0.533116	0.875461	0.687972	-1.05371	1.07503	-0.852006	0.088382	-0.527455	0.500883	1.10328	0.141499	-0.649302	-0.889006	1.16174	-0.088584	1.10243	-2.19286	-0.908379	-1.25156	0.140624
P09493	TPM1	-1.59256	-0.748569	-0.313774	0.821096	0.169097	-0.613825	0.214686	-0.268232	-0.153483	-0.117526	-1.20506	0.125937	-0.809722	0.592062	-0.307844	0.220008	0.517831	-0.0691628	0.777837	0.0771651	0.127566	-0.735166	0.357989	-1.01638	-0.111352	-0.335807	-0.428703	0.352192	-0.114059	-0.23615	-0.0402457	0.219238	0.628113	0.594455	-0.31961	-0.418751	0.0858249	-0.910011	-0.0713978	-0.0327039	-0.0644949	-0.155173	-0.044355	-0.68429	-0.737666	-1.14875	0.111187	-0.817951
P09622	DLD	0.539979	-0.489745	-0.696016	0.197413	0.153669	0.10523	0.0381732	-0.392912	-0.32536	0.358524	0.137998	-0.00454436	0.283914	0.455609	0.239678	0.000946563	1.04245	-0.191518	0.020847	-0.461727	0.293514	-0.198463	1.40469	0.5478	0.239021	0.109147	-0.339198	0.0966519	0.448432	-0.551396	0.20882	0.445607	0.75316	-0.0547292	0.152663	-0.212108	-0.163625	-0.240503	0.207227	-0.361102	-0.597059	-0.22802	-0.0602612	0.129085	0.205785	0.195611	0.143425	-0.206438
P09651	HNRNPA1	-0.0783099	0.37498	0.580349	-0.278666	-0.247477	0.654086	1.32394	0.36329	0.773202	0.505475	0.252109	0.416177	0.642907	0.131085	-0.227675	0.37968	0.366768	0.577459	0.023861	-0.157526	0.00503951	0.56865	-0.13524	0.445307	0.14598	0.107783	0.176996	0.0221103	-0.202104	0.07123	0.330391	0.167897	-0.379224	0.201163	0.422275	0.342632	0.775659	0.684364	0.645277	0.387311	0.0142002	0.0625427	0.787314	0.0351363	0.87081	0.822734	0.367137	0.11897
P09758	TACSTD2	-0.278284	-0.787985	0.0144414	-0.398969	0.110724	-0.426778	0.681543	-0.633147	0.0637508	0.847329	0.133729	0.0563279	1.02595	0.733312	-0.00962575	0.395977	0.0399411	0.476328	-0.46965	0.864517	0.173542	-0.230126	-0.390675	0.810789	0.279894	-0.184905	-0.0461528	-0.262476	0.563433	-0.339312	-0.300309	-0.229299	-0.443588	0.709509	0.030895	-0.527956	-0.104833	0.311086	-0.180694	0.340699	-0.672051	0.0685116	0.13291	0.305668	-0.982477	-0.304112	-0.739188	0.341471
P09871	C1S	-0.673042	-0.0911109	0.195856	0.701119	-0.350204	-0.684502	-0.0693163	0.341067	-0.121333	0.0313646	-0.214795	-0.0932066	-0.392399	0.268478	-0.220647	0.351184	-0.0389382	-0.104652	0.483456	0.0133074	0.45442	0.052064	0.0190758	-0.558391	-0.100757	-0.307981	-0.977181	1.4593	-0.905758	0.323971	0.0748433	0.22891	-0.214247	0.106491	-0.0903946	0.128856	0.0552106	-0.345576	0.323142	0.787853	0.0893531	-0.532579	-0.179006	0.240818	-0.174094	-0.165776	-0.0130531	-0.474354
P09874	PARP1	-0.579743	-0.0328477	0.483149	-0.477725	-0.181417	0.236593	-0.548873	-0.218698	-0.481434	-0.354694	-0.413627	0.0680057	0.647138	-0.445818	-0.369761	0.144388	0.853256	0.443513	-0.101937	0.238468	0.106932	0.120285	0.820901	-0.0615773	0.29982	0.299664	0.337717	0.123003	0.152875	-0.312893	-0.0640847	0.279717	-0.149317	0.157153	-0.022325	0.0416053	0.560141	0.187142	-0.544589	0.189891	-0.927637	0.900311	0.66348	-0.291222	1.45364	0.566786	0.15372	0.0784537
P09913	IFIT2	-0.162867	-0.263654	0.0731111	-0.340586	0.325087	-0.00158434	-0.235621	-0.720619	0.16534	0.108805	-0.552061	-0.102806	1.74312	-0.128208	-0.886204	-0.101422	0.0738633	0.0125362	-0.325557	1.49615	-0.499342	-0.492674	-0.567594	-0.437118	-0.289569	-0.0994552	-0.250285	-0.277045	-0.583954	0.268118	1.10469	-0.299395	-1.16358	-0.355219	-0.661499	-0.0442927	0.00308313	-0.118667	-0.340425	0.0259791	-0.0138924	-0.644137	0.730397	-0.431166	-0.972482	-0.0968811	1.35346	-0.164192
P09914	IFIT1	-0.134473	-0.34749	0.294491	-0.647149	0.455782	-0.5847	-0.873756	-0.817294	-0.413845	-0.365604	-0.770331	-0.443128	1.38605	-0.269037	-1.09956	-0.358673	0.231287	0.188394	-0.421443	2.01055	-0.428655	0.0544946	-0.7187	-0.257178	-0.241606	1.26738	-0.155016	0.0688723	-1.03179	-0.150806	0.799115	-0.212571	-0.805754	-0.276429	-0.756265	-0.27035	0.0819808	-0.0609374	0.168807	0.330078	0.0534991	-0.425433	1.1172	-0.549468	-0.415912	0.484601	1.64129	0.421423
P09936	UCHL1	-2.52521	-2.25256	-1.46974	-1.05544	-2.03596	-1.74946	-1.40008	-3.18566	-2.6582	-1.83271	-0.671693	0.512726	-0.755827	-0.58779	-0.99602	-0.208856	0.178516	-0.684	-0.670434	-0.688145	-1.96583	-3.3671	-2.53173	-2.57629	-2.37331	-2.13679	-2.43243	-0.845529	-1.59598	-1.08053	-0.78023	-0.921494	-1.02071	-1.16976	-1.49897	0.792631	-0.850697	-1.37485	-0.810695	-0.873504	-0.20839	-1.44951	-1.14141	-0.156672	1.20474	1.1734	-2.1083	0.3588
P09972	ALDOC	-1.05346	-0.08964	0.00485534	-0.465492	-0.329681	-0.497423	0.185584	0.231445	-0.148107	-1.15307	-0.187681	0.0626711	0.446405	0.412999	-0.161587	-0.457584	-0.714679	-0.3447	-0.235565	-0.199895	-0.749316	0.706393	0.0393522	-0.706788	-0.787907	0.554936	-0.110799	0.151006	-0.876729	-0.16141	-0.781185	-0.23023	-0.802188	0.154973	0.375236	-0.425109	-0.295889	-0.0472666	0.368799	0.100625	-0.408234	-0.759873	-0.345101	0.0469512	-0.700906	-0.0482745	-0.347257	-0.0730781
P0C0L4	C4A	-0.497328	-0.539789	-0.818028	0.223489	0.0901858	-0.834095	-0.724695	0.755421	-0.414886	-0.0923866	0.157449	-0.58009	-0.33286	-0.367175	0.316766	-0.465288	-0.787962	-0.695693	-0.175787	-0.265428	0.137033	-0.123063	-0.0260368	-0.725879	-0.930687	-0.240615	-0.681813	-0.81966	0.307709	-0.0653877	-0.0196175	-0.58318	-0.264108	-0.107261	1.24939	0.148318	-0.295512	-0.243376	-0.31085	0.83792	-0.539489	0.517815	0.468479	1.01422	-0.722483	-0.852814	0.0276523	-1.34478
P0C0L5	C4B; C4B_2	-0.360053	-0.492139	-0.376323	0.763154	-0.0870256	0.208795	-0.105329	0.50131	-0.0732941	0.268654	-0.286197	-0.572174	0.33879	0.0428638	0.697536	-0.0184532	-0.200588	-0.156945	-0.259159	-0.323753	-0.107009	-0.0903561	0.254199	-0.303532	-0.318825	-0.183679	-0.595455	-0.271109	-0.0346747	-0.0534197	0.692239	-0.391013	0.0830157	-0.153285	1.03267	0.268247	0.0366703	0.0847443	-0.783354	0.15678	0.168622	0.608155	-0.274164	1.01796	-0.206359	-0.52513	0.245198	-0.413199
P0DMV9	HSPA1B	0.382087	-0.0245532	0.636269	-0.638717	-0.545401	-0.708801	-0.456546	0.131292	-0.677576	-0.185812	0.84153	-0.131441	0.757715	-0.0680864	-0.0914113	0.39967	-0.118333	0.140385	-0.27986	-0.294173	0.306314	-0.286375	-0.24614	-0.683388	0.315243	-0.0060235	0.378703	0.026657	0.106637	-2.35359	-0.394945	-0.465248	0.259485	-0.0292799	1.34621	0.0612997	-0.202527	-0.134466	0.606707	-0.811789	-0.671146	-0.625809	0.297593	0.823099	-0.201566	0.215874	0.583288	-0.390369
P10244	MYBL2	0.945468	0.506487	-0.139666	0.305702	0.467713	-0.631858	-0.649033	-0.792558	-0.478617	-0.845704	-1.98982	-2.62958	-2.30305	-2.33211	-1.93637	-1.18102	-1.5596	-1.50907	-1.60393	-1.2505	-0.294178	-0.0373286	-0.0583762	-0.194395	-0.34968	-0.215414	-0.262592	-0.624023	-0.950732	-0.478416	-0.028137	0.181423	-0.372691	0.10386	-1.00773	-1.18398	-1.47279	-1.11722	-0.138216	-0.31036	-0.772212	-0.768946	-0.57242	-1.30466	-1.2144	-1.22268	-1.13777	-1.27014
P10253	GAA	1.27384	-0.168914	0.0250501	0.192299	-0.806306	-0.613461	0.134528	-0.153471	0.0827325	0.60118	0.542158	0.428549	0.531644	0.203018	0.274951	1.0371	0.479991	-0.216004	-0.32944	1.37459	1.40644	0.541988	1.33059	-0.247971	-0.00340146	0.687149	0.559005	1.3304	0.213558	-0.701616	0.441648	0.81271	0.0454482	-1.04753	0.808154	0.181675	-0.640968	-0.36657	-0.0499896	-0.0273149	0.44829	-0.3683	0.177151	0.42836	-0.684231	0.0447444	0.240923	0.162936
P10275	AR	-1.29606	-1.39879	-1.59268	-1.20911	-1.14234	-0.752878	-0.50519	-0.573885	-0.203265	-1.01285	-1.85805	-2.06514	-1.89608	-1.71145	-1.38863	-0.916197	-1.74993	-1.61244	-1.50182	-1.19918	-1.08818	-1.01049	-1.30473	-1.39161	-1.46164	-1.71464	-2.12329	-1.85384	-1.52011	-0.503383	-1.59698	-1.45258	-1.45758	-1.28329	-1.22767	-1.93506	-1.96149	-1.66603	-0.730334	-1.27025	-0.893534	-0.828484	-1.02826	-2.07305	-2.50216	-1.70159	-2.34814	-2.04859
P10412	H1-4	0.133474	-0.125722	0.267074	0.853224	0.472498	0.931055	-0.478253	0.138507	0.00972105	-0.435417	0.268585	0.661148	-0.235649	-0.177684	-0.584574	0.53726	0.0630606	0.704463	0.0189566	0.408074	0.20701	0.75265	0.2731	0.243002	0.468714	-0.251043	0.365444	0.186882	0.18888	0.596889	0.710511	0.805013	0.043991	0.778075	0.328872	0.0224355	0.36638	-0.218601	-0.398369	-0.133978	-0.410868	0.495827	-0.210197	-0.0962464	0.0341949	0.361769	0.295398	0.410428
P10599	TXN	-0.651906	-0.441179	0.408172	-0.627136	-0.0966117	1.14622	0.358448	-0.492264	-0.533102	0.266299	-0.0862743	0.537575	0.467282	0.124138	0.218205	-0.330923	0.22883	1.16195	0.0553	-0.236478	-0.521444	-0.13154	-0.563725	-0.154839	-0.25716	-0.263894	-0.195931	-0.183829	0.26277	-0.0709454	0.296957	-0.689331	0.225253	-0.526908	-0.134588	-0.294571	0.882118	0.365236	0.336822	-0.641384	-0.300878	-0.505261	0.475781	-0.847158	-0.0344677	0.241952	0.553875	1.38992
P10620	MGST1	-1.03891	-0.497065	-0.700023	-0.265066	0.595301	0.357614	-0.41114	-0.347727	-0.194422	0.069915	-0.722908	-0.389668	0.479218	0.242199	0.147521	-0.869295	-0.434729	-0.0987266	0.591968	0.459374	-0.201931	-0.868298	-0.124637	0.928119	1.67338	-0.28968	0.44277	-0.117578	0.783898	-0.17509	-0.0937596	-0.0779851	1.69852	-0.764387	-1.22769	-0.831008	-0.805751	-1.17001	-1.12706	-0.497493	-1.61395	0.339098	0.155192	-0.0350266	-0.0682978	-1.45545	-0.131529	-0.855592
P10636	MAPT	1.2999	-1.18775	-1.25622	-0.934364	-1.04682	0.0438822	-0.692776	-0.587282	-1.00736	0.371274	3.07158	-1.56252	-1.22235	-1.1528	-0.139727	1.79517	-1.2423	-0.899667	0.0949791	-0.914583	0.557272	-0.662988	-1.06125	-0.491233	-0.645305	-0.548497	-1.06202	-0.834018	0.755648	-0.682208	1.47842	-0.680676	1.16315	-0.247894	1.47968	-0.811264	-0.614037	-0.075686	-0.8652	-1.90839	-1.87842	-2.04475	-1.49432	-1.56171	-1.95318	-1.38506	-0.941855	-1.49384
P10643	C7	-0.380556	-0.156284	-0.505397	-0.129144	-0.271342	-0.308569	0.736055	0.801108	-0.285433	-0.107779	0.120119	-0.331338	-0.241539	0.271151	0.156705	-0.29962	-0.642409	-0.488475	-0.104247	0.135741	-0.23371	-0.319915	0.294541	-0.564424	-0.232196	-0.484837	-0.541535	-0.501959	-0.616275	-0.195924	0.109604	0.125508	-0.272141	-0.0168571	-0.133658	0.159102	-0.28911	0.0688662	0.00620162	0.225278	0.221471	-0.35448	-0.642126	-0.10753	-0.840931	-0.681321	-0.199152	-0.3143
P10747	CD28	-3.05338	-3.3429	-3.33391	-2.9192	-2.92989	-3.97728	-4.05455	-3.87835	-3.92171	-4.07819	-3.0527	-3.67005	-3.38135	-3.13972	-3.43461	-3.55662	-3.767	-3.74661	-3.60883	-3.62312	-3.01468	-3.0398	-3.25966	-3.27138	-3.12091	-3.01338	-3.32146	-3.27466	-2.91943	-2.37707	-2.65996	-3.20408	-2.98115	-3.00861	-3.51406	-3.77326	-3.64216	-3.5803	-2.5631	-2.29826	-1.88469	-1.70634	-2.05299	-2.67852	-2.9659	-2.85226	-2.64387	-2.97538
P10809	HSPD1	-0.067891	-1.14175	-0.813632	-0.153231	0.102469	-0.475161	-0.370107	-0.729156	-1.06789	-0.00273835	-0.74208	0.0968218	0.403024	-0.130239	-0.00978211	-0.384844	1.14132	1.07318	0.590074	0.0835689	-0.589779	-0.1989	0.363881	0.71754	0.862107	-0.805711	-0.93426	0.180548	-0.522747	-0.66676	-0.0879945	-0.228929	0.223899	-0.496842	0.271449	-0.183065	0.213171	-0.367845	-0.356739	0.467424	-1.2846	-0.325008	-0.174848	-0.201313	1.07206	0.242754	0.11592	0.335161
P10909	CLU	-0.0589307	-0.106862	-0.799992	-0.0659888	-0.159123	0.899534	0.365498	2.39835	-0.777126	0.94652	0.443429	-0.171018	0.71896	-0.402721	1.04481	0.267228	-0.812933	-0.783056	-0.702007	0.953474	-0.027148	-0.886004	-0.493476	-0.520423	-0.82031	-0.550266	-0.640257	-0.545318	0.62725	-0.389069	-0.247696	-0.350889	0.708533	-0.417264	-0.834688	0.296888	-0.997736	-0.64861	-0.258255	0.889612	0.586924	1.47104	-0.304692	-0.0721174	-0.436821	-0.603993	-0.229739	0.0574844
P11021	HSPA5	-0.908499	-0.448383	0.155627	0.386406	0.415248	0.100368	-0.751002	-0.768283	-0.32987	-0.56198	-1.50854	0.0239044	-0.149489	0.37716	-0.180485	-0.352632	0.774578	0.386215	0.294777	1.01314	-0.326571	-0.24181	-0.119905	0.783294	1.08558	-0.50918	-0.846501	0.739789	-0.562291	0.303432	0.344622	0.21247	0.448364	-0.177165	-0.0935709	0.518326	0.91581	-0.31983	-0.163563	0.753356	-0.0892076	0.676634	0.401766	0.529314	-0.189759	-0.0926092	0.712437	0.584804
P11047	LAMC1	-0.878881	-0.515038	0.216777	0.277379	-0.183199	-0.742046	-0.464556	0.0403484	-0.176259	-0.546124	-0.562491	-0.106193	-0.486585	-0.437785	-0.983415	-0.151457	-0.294742	-0.487988	0.00118373	-0.556126	-0.0144718	-0.771746	-0.322606	-0.965394	-0.853646	-0.834056	-0.724417	-0.394115	-0.169483	-0.329001	-0.380885	-0.648704	-0.589698	-0.333918	-0.641169	-0.165297	-0.46902	-0.299996	-0.71471	0.213585	-0.540794	-0.329207	-0.566977	0.0146004	0.225826	-0.181061	-0.264072	-0.0840058
P11166	SLC2A1	-0.669401	0.627245	-0.306966	-0.387921	0.01868	-0.466079	0.00387738	-0.402181	-0.377952	-0.818093	-0.580689	-0.50495	0.193668	-0.0637408	0.224546	-0.275972	0.608434	0.200877	0.450553	0.864777	-0.623383	-0.476189	-0.211121	0.110301	-0.573256	-0.652964	-0.429136	-0.0969215	-0.715395	-0.939148	-0.0586616	-0.231872	0.453897	0.0623176	-0.681748	0.873731	0.747151	-0.535302	-0.761983	0.673186	0.459592	0.129081	-0.390847	-0.408446	0.00531578	0.102843	-0.113638	0.105223
P11216	PYGB	-0.284693	-0.254372	-0.901041	-0.35405	-0.629168	-0.336322	-0.151814	0.928733	-0.470676	-0.200868	-0.149391	0.158021	1.75545	-0.505304	0.501784	0.0797116	-0.678253	0.429514	1.25124	0.107673	-0.103858	-0.77071	0.650769	-0.294493	0.040784	-0.368209	-0.64265	0.822943	-0.104968	-0.585028	-0.0568884	0.387081	1.17732	-0.133411	-0.241988	-0.0319023	-0.0414942	-0.620319	-0.335474	-0.128578	0.0527271	-0.630096	-0.23203	-0.908343	0.414112	0.279996	0.318044	0.14379
P11387	TOP1	0.0701043	0.378792	0.701328	-0.111207	0.379369	0.588585	0.306747	-0.439194	0.0552539	0.0157144	-0.490655	-0.133371	-0.0270548	0.000531789	0.00469255	-0.239412	0.268161	0.16351	0.170835	0.144881	-0.159174	0.88083	-0.296895	0.3957	0.36671	0.411695	0.68748	-0.350076	0.0105803	-0.534136	0.253577	0.205919	-0.28263	0.510901	0.501813	-0.0870754	-0.127268	0.699753	-0.237666	0.141185	-0.639517	0.349915	-0.209362	-0.291028	1.31842	0.455563	0.630389	0.558398
P11388	TOP2A	-0.831243	0.413297	0.266394	-0.376116	-0.583246	-0.0144668	-0.0190204	-0.161018	-0.100099	-0.354774	-0.822882	0.0035517	-0.0694217	-0.925119	-0.49436	-0.56169	0.393074	0.148067	-0.473853	-0.215299	-0.579616	0.0364679	-0.135152	-0.526081	0.115994	-0.112138	-0.162573	-0.213846	0.132467	-0.451895	-0.763452	-0.638422	-1.26806	0.0889611	-0.389717	0.103096	0.167322	0.444333	-0.55677	0.0148729	-0.423878	-0.580421	0.171604	-0.789389	-0.149437	0.377022	-0.313182	0.575867
P11413	G6PD	-0.308206	-0.48116	-0.660355	-0.751092	2.0356	0.429032	-0.585855	-0.756404	-0.122869	0.24719	-0.809438	-0.351774	-0.218482	-0.586726	1.89168	-0.32446	0.18968	-0.437391	0.157008	1.31423	0.0279222	0.177874	-0.237746	0.22445	-0.11625	-0.0872626	-0.290643	-0.357487	0.143435	0.761382	0.157911	-0.656131	1.32954	-0.148191	-0.0197168	-1.15038	-0.19727	-0.394084	-0.656099	0.224259	0.695282	0.0295986	0.23735	0.355563	-0.611748	0.336489	0.958055	1.26552
P11678	EPX	1.61869	-0.170406	0.121097	1.00057	0.788709	0.0384335	0.296925	0.0901074	4.58162	-0.223195	-0.647305	-1.13844	-0.791881	-1.18809	-1.13492	-0.476253	-0.756566	-0.611808	-0.447649	-0.0809297	-0.123461	0.00672736	-1.01078	-1.34839	-1.02643	-1.06533	-0.932905	-1.11259	-0.665067	2.80484	-0.786631	-1.45054	-1.55373	-1.58	-0.992784	-0.309089	1.53795	-0.326963	-0.653039	0.101304	1.31527	-0.489613	-0.868201	-0.244234	-1.13615	3.75503	-1.32161	-1.19778
P11908	PRPS2	0.628771	0.593533	0.476651	-0.542152	0.107833	0.479505	0.984334	0.254418	0.0884982	-0.194319	0.243796	0.0105313	1.39392	-0.35315	0.693918	-0.100379	0.255678	1.38884	-0.0773894	-0.311574	-0.157569	0.193163	0.527311	0.19152	0.332388	-0.208596	0.252357	0.245295	-0.237494	-0.513203	-0.125897	0.315029	-0.392432	0.0804623	-0.200113	1.00647	0.127931	0.61827	-0.0515709	0.208405	0.403933	-0.258842	-0.0998677	-0.26782	0.20596	-0.241756	-0.536912	0.21873
P12004	PCNA	0.389219	0.599225	1.35765	-0.55161	-0.063372	1.19393	0.272083	-0.293175	-0.431948	-0.613829	-0.0423608	0.219455	0.411661	-0.707476	-0.0404668	-0.233144	0.086199	0.809702	0.00113331	-0.0392855	-0.609152	0.231632	-0.333092	-0.408964	0.33507	0.415387	0.33514	0.298119	-0.0855703	-0.571334	0.244457	-0.244735	-0.442868	0.0848459	-0.0261275	-0.022833	1.22303	0.335321	-0.467826	0.381465	-0.466414	-0.781928	0.406026	-0.70723	0.543763	0.00496531	0.58913	0.773358
P12109	COL6A1	-1.30362	-1.26632	-0.725054	0.44455	-0.193763	-1.49035	-1.74579	0.00296787	-0.867552	-1.4656	-0.622019	-0.746749	-1.78519	-0.837979	-2.42364	-1.47152	-1.26559	-1.85352	-0.99652	-1.7339	-0.0993204	-0.148208	-0.402107	-1.79653	-0.911353	-0.735463	-0.896774	-1.05347	-0.737012	0.255082	0.0412157	-0.453363	-0.123022	0.014967	-0.676937	-0.244714	0.0342231	-1.35498	-1.59096	-0.660473	0.203748	-1.07063	-1.02495	-0.848931	-1.3242	-0.803722	-0.828054	-1.60876
P12110	COL6A2	-1.55381	-1.72559	-1.12084	0.893484	-0.298123	-1.79204	-2.8167	-0.345529	-0.955787	-2.00198	-0.384352	-0.641435	-1.50327	-0.670098	-1.91134	-1.0625	-0.988191	-1.36325	-0.777466	-1.41664	-0.277161	-1.09728	-0.924768	-1.85647	-0.816877	-0.702173	-0.911669	-1.41832	-0.74598	0.269565	-0.36283	-0.628029	-0.0435643	-0.196949	-1.63317	-0.834917	-0.954319	-2.32476	-2.2609	-0.596492	0.235447	-1.0023	-1.49429	-0.701478	-1.37483	-0.951976	-1.10135	-1.85021
P12111	COL6A3	-1.77823	-1.9861	-1.45391	0.814815	-0.280065	-1.01085	-1.24766	-0.34377	-0.390107	-1.11529	-0.365837	-0.401897	-1.10639	-0.946868	-1.92046	-0.509247	-1.14529	-1.61932	-0.179102	-1.86243	-0.0135482	-0.51118	-0.752772	-1.78723	-0.747994	-0.412449	-1.26001	-1.26795	-0.698513	0.610377	0.321306	-0.219298	0.483145	0.136359	-0.980465	-0.460122	-0.609861	-1.84284	-2.63197	-0.253053	0.304031	-0.792788	-1.01834	-0.562912	-1.15119	-0.576172	-0.806596	-1.36045
P12235	SLC25A4	0.327565	-0.115536	-0.854809	0.153503	-0.132521	-0.651173	-0.601453	-0.632354	-0.659411	-0.411162	-0.144047	-0.380281	-0.663025	-0.374749	-0.186524	-0.00717992	-0.171714	-0.0958456	0.347262	0.301897	-0.330427	0.0200075	0.463462	0.413446	0.819334	0.0439242	-0.429337	0.35327	-0.0729038	-0.208079	-0.237256	-0.0829651	0.970203	0.152816	0.305255	-0.440217	-0.348167	-0.447006	-0.511851	-0.198569	-0.389216	0.113038	0.161923	0.559001	-0.520829	-0.256056	-0.23004	-0.392007
P12236	SLC25A6	-0.0136869	-0.863412	-0.672189	-0.0193658	0.4168	-0.78386	-0.496616	-0.376184	-0.39569	-0.461994	-0.0658293	-0.816773	-0.129767	0.201803	-0.075488	-0.674717	0.300525	0.150435	0.133628	0.433444	-0.368906	-0.319351	-0.0849779	0.557608	0.330979	-0.213456	-0.730976	0.230341	-0.128383	-0.153187	0.10241	0.296057	0.297837	0.0580713	0.393683	0.123828	0.1451	-0.416087	-0.209066	-0.264778	-0.260764	0.568449	-0.052601	-0.181172	-0.422213	0.162355	0.387044	-0.174447
P12273	PIP	-2.42064	-2.56331	-2.67585	-2.43558	-0.809647	1.53034	-2.87883	-1.22881	-1.60973	1.74741	2.12961	-1.4682	-1.00134	-0.722728	-0.0643395	-0.0215759	-1.95597	-1.23395	-1.77229	-0.736412	1.02922	-2.52002	-1.49894	-2.21113	-0.963784	-1.54078	-1.62076	-0.974916	2.65727	-0.626474	-1.34213	-0.584451	3.33611	-0.70731	-1.89199	-2.04819	-2.31939	-2.07445	-1.26018	-1.20373	-0.420313	2.22088	-0.588165	-2.2308	-1.90821	-1.68301	-1.77869	-1.65039
P12277	CKB	-0.179643	-0.97621	-0.0850962	-0.341262	-0.89243	-0.792474	-0.580076	-1.07416	-0.461546	-1.00826	-0.465249	0.987164	-0.395988	-0.161494	1.02295	-0.46765	0.567064	-0.489806	-0.853581	-0.881033	-0.236517	0.709734	0.515036	-1.11974	-0.96703	-0.431337	-1.11532	-1.26973	-0.0576748	-0.928407	-1.3658	-0.55485	-0.531403	1.20631	-0.592931	-0.577976	-0.649539	-0.287325	-0.467408	-1.18057	1.04357	-0.181882	-0.769044	-0.631457	-0.849927	-0.794811	0.502147	0.449472
P12429	ANXA3	-1.24591	0.276708	0.553598	0.399503	-0.505696	-0.749017	0.726162	0.0640224	0.326768	-0.232282	-0.263707	0.52115	0.00633594	0.792124	-0.254945	0.665439	1.4147	1.23891	0.101991	0.245709	-0.332532	-0.968228	0.506614	1.04504	-0.203706	-0.328689	-0.305154	0.189381	-0.653582	-0.390913	-0.257748	0.502824	0.682416	-0.136922	-1.6286	1.06315	-0.203876	-0.141037	-0.195118	0.0468458	-1.68123	-0.141205	-1.19909	-0.108612	-0.444558	-0.217007	0.730794	0.0941109
P12532	CKMT1A; CKMT1B	0.0751129	-1.07328	-1.08141	-1.0016	-0.967675	0.330465	0.868354	-0.561364	-1.62637	3.08867	-0.503768	-0.862005	0.0818991	1.37509	-0.277035	-1.09706	0.0790032	-0.371109	-1.0011	0.837896	-0.405034	-0.316699	-1.48999	2.73361	-0.693663	0.45065	-1.15474	-1.45524	0.813511	-0.597776	-1.4298	0.320528	-0.25205	-0.328108	0.461487	-1.08414	-1.94229	0.265524	0.906542	-1.39369	-1.42298	-0.423875	0.737331	0.0755218	-0.555391	-0.467275	-0.533923	0.425484
P12814	ACTN1	-0.47441	1.29382	1.05563	1.06208	0.906294	-0.917197	0.231326	0.217777	-0.697658	-0.320864	-0.478096	0.954654	-0.0441466	0.564152	0.26475	0.491354	0.784542	0.0342164	1.0869	0.0922148	0.716837	0.219792	1.50226	0.275361	-0.0812668	0.106701	0.0215517	1.11812	-0.368246	-0.433414	0.221415	0.529983	-0.361104	1.03313	0.571229	0.943131	0.832232	0.402396	1.23941	0.398487	0.537776	-0.141057	-0.0981404	-0.165409	0.21723	0.0490283	0.755701	0.565939
P13473	LAMP2	-0.201123	-0.908342	-0.378271	-0.119804	-0.454095	-0.0387878	0.579194	0.147696	0.150555	-0.0691401	0.0670202	0.0809888	0.709505	-0.0491313	0.622404	0.0828754	0.362141	0.353851	0.580322	0.190382	-0.0353912	-0.759385	0.272838	-0.326626	-0.105841	-0.391594	0.0456015	0.478823	0.106089	-0.293678	-0.176199	-0.173105	0.442553	-0.347404	-0.03409	-0.044233	-0.183454	-0.577198	-0.119263	0.443505	0.970847	0.136452	-0.0357319	0.0935689	0.601278	0.475437	0.0746816	0.588102
P13611	VCAN	0.0533544	-0.529206	-0.361266	1.47798	-0.0274625	-1.62576	-1.44674	0.281954	-0.955013	1.29122	0.796217	-0.324382	-1.37193	0.576078	-0.985818	1.45517	-0.386783	-0.823119	0.963622	-0.623977	1.01561	-0.170717	0.171057	-1.09819	0.859647	0.50405	-0.767999	0.0982842	0.197384	0.0365005	1.34444	1.20126	1.27198	1.667	1.05406	-0.318183	-0.36625	-0.315065	-0.0453528	0.335623	-1.53609	0.533395	0.00283546	1.60121	-0.290396	-0.0852222	-0.823063	-0.183521
P13639	EEF2	-0.0203647	-0.154631	0.435836	-0.249571	0.621282	0.393801	0.956984	0.0356833	-0.205909	0.680023	-0.4494	0.284463	0.503696	0.200801	0.36066	0.0351791	1.26558	0.772551	0.641269	0.677948	0.0360202	0.454472	0.137168	0.662088	-0.219796	-0.0185401	-0.20937	0.118471	-0.282679	0.0836352	-0.00432577	0.378678	0.309838	0.279649	0.210407	0.37339	0.520828	0.419511	0.399053	0.39109	0.258631	0.0216964	0.426293	0.431581	0.652194	0.437076	1.01601	1.07894
P13647	KRT5	-2.65442	1.17552	0.249107	-2.932	-0.969641	-2.91615	2.60813	-0.760958	0.148359	-2.05756	0.587891	-1.54749	-1.66633	-1.88396	-0.684299	-0.137405	-1.39296	-1.9945	-2.84107	-1.94386	-0.561696	-2.18549	-2.00883	-3.28472	-1.42924	0.834777	-2.3298	-2.85344	-0.191024	-0.195778	-0.699231	0.56436	-0.0221254	1.08938	-2.76691	-0.67402	0.872558	-2.09771	-3.24673	-0.72304	-2.07453	-1.73497	-0.931601	-1.68885	-1.0766	-0.538694	-2.93914	-0.747308
P13671	C6	-0.587019	-0.197149	-0.594518	0.285742	-0.34465	-0.377508	-0.199778	0.887202	-0.206555	-0.110142	-0.276475	-0.272834	-0.238657	-0.0472834	-0.0738906	-0.205377	-0.330524	-0.65836	0.17845	0.348059	-0.241082	-0.180442	-0.0214145	-0.37507	-0.348959	-0.725946	-0.543203	-0.459642	-0.509959	-0.617678	0.254573	-0.0929683	-0.0884447	-0.0843148	-0.424088	-0.0479507	-0.340896	-0.0199436	-0.0166761	0.679601	-0.106595	-0.264766	-0.12864	-0.395924	-0.451419	-0.0869795	-0.0376003	-0.0888102
P13674	P4HA1	-0.349272	0.305345	-0.0927726	0.508158	-0.257168	-0.438592	0.0194999	0.281296	-0.389629	-0.124597	-1.01768	0.270587	-0.429203	1.10863	0.785902	0.0812235	0.0584693	0.0764662	1.09447	0.194604	-0.00684862	0.362083	0.629875	-0.366849	-0.20825	-0.343786	-0.459646	0.819498	-0.950503	-0.716456	-0.248808	-0.615504	-0.4311	0.150931	0.033808	0.451356	0.215537	-0.0687888	0.18507	0.578719	1.39197	-0.113388	0.0533259	0.508881	-0.282871	0.869219	0.605518	0.200661
P13796	LCP1	-0.54964	-0.1094	0.314254	-0.512887	0.795559	0.951413	-0.927934	0.494024	1.09785	-0.00820956	-0.391394	0.977676	0.111391	-1.15057	0.405444	-0.549725	-0.0160956	1.10601	-0.799317	-0.249535	-0.380911	0.618408	-0.110932	0.255113	0.71656	-0.175084	0.137142	-0.0553389	-1.47141	1.67175	0.0641296	0.590339	0.416582	0.200671	-0.943025	-0.13748	1.04044	-0.182655	0.322474	-0.0489223	-0.0373941	-0.307763	-0.524665	-0.670816	-0.784184	0.870531	-0.274703	0.688712
P13797	PLS3	-0.523709	0.174489	-0.0494206	0.13824	0.0564461	-0.633218	0.649367	0.453981	-0.0874992	-0.197973	-0.217966	0.182078	-0.276335	0.81158	0.174282	0.399186	0.745611	-0.325721	1.3149	-0.192982	0.278685	0.110796	0.452178	-0.405244	-0.259882	0.439867	0.211193	1.04166	-0.486609	-0.146854	0.23859	-0.0748737	-0.723329	0.44733	0.279887	0.789025	0.437834	-0.0591944	0.788624	0.185474	0.897508	-0.341145	0.41153	0.464637	0.0799249	0.108937	0.159653	0.176661
P13798	APEH	1.08656	-0.34281	-0.582131	-0.61264	-0.0222334	0.441645	0.00243508	-0.624999	0.0943391	0.936585	0.346173	0.257895	0.292824	0.512143	0.906179	0.422777	-0.202717	0.165304	-0.53731	0.34541	0.58937	0.226242	-0.13837	-0.263569	0.0814167	0.666621	-0.291368	-0.0555256	1.09004	0.18726	0.668519	-0.102291	1.45248	-0.260334	0.222984	-0.331522	-0.0668832	0.244361	0.796884	-0.129443	0.232903	0.0416514	0.72736	0.0992236	-0.235352	0.24686	0.28606	0.557043
P13804	ETFA	-0.40339	-0.0927859	-0.441631	-0.342922	0.444588	0.815258	0.357217	-0.452487	-0.292822	-0.644881	-0.00370736	0.767318	-0.54083	0.570891	0.796721	0.113342	0.28325	0.117553	0.262723	0.0725617	-0.0220881	0.381481	-0.0565169	1.18404	1.1207	0.288216	-0.428379	0.564004	1.10833	-0.098651	0.0550087	-0.337196	1.20243	0.0190256	-0.0686429	-0.278028	0.0480302	0.0322952	-0.144099	0.101998	-0.105187	0.0930129	-0.327096	-0.270844	-0.956216	-0.0452528	0.319749	0.00361732
P13987	CD59	-0.361855	0.0666044	0.253141	-0.0631496	-0.149506	-0.387878	0.598483	0.32377	0.438345	1.02969	0.432939	0.338943	0.855092	-0.551062	-0.228587	0.0191344	-0.299005	0.625297	-0.093912	-0.296417	0.0611324	-0.57827	0.03618	2.59254	-0.392775	0.00151733	0.0272506	0.565708	0.0156924	-0.0460731	-0.31981	0.1592	-0.637846	-0.13073	-0.420928	0.243592	0.472754	-0.314358	-0.733039	0.547921	0.705417	-0.365479	-0.386902	-0.393235	0.144867	-0.422333	-0.339051	0.350439
P14174	MIF	0.417247	0.262319	1.06508	0.189717	-0.612637	0.212373	0.065214	0.243222	-0.00502725	0.570091	1.41572	0.17055	1.39874	0.000787573	0.362295	0.386348	-0.286605	-0.0510915	0.697137	0.349731	-0.099398	-0.164951	0.936046	0.0323119	-0.503856	-0.157124	0.295227	0.515876	1.36535	0.289936	0.00660367	-0.439894	-0.381854	-0.11947	1.36627	0.755186	-0.370173	0.315753	-0.172403	0.0731312	-0.284009	0.218305	0.596766	0.502385	-0.29941	0.526957	0.655957	0.146796
P14207	FOLR2	0.0427894	0.225378	0.285618	0.0917411	0.826979	0.0707067	-0.364837	-0.20822	1.18481	-0.0620974	0.116038	0.0154446	0.0155331	-0.529913	-0.433565	-0.300154	-0.688289	-0.0853912	-0.0877544	-0.374919	0.123225	0.367406	0.217358	0.265412	0.0791355	0.028757	0.0673213	-0.119866	-0.268148	1.73149	0.460299	0.352675	0.133455	0.215974	-0.409973	0.117312	0.946853	0.0926178	-0.270958	0.419908	1.90637	0.287055	-0.194355	0.238451	-0.230541	0.286763	-0.422336	-0.345479
P14209	CD99	-0.433648	-0.0589435	0.101384	0.578704	0.422185	-0.237212	0.0108319	-0.421015	0.598341	-0.0418949	-0.0745787	-0.828329	-0.470614	-0.355797	-0.0152552	0.053848	-0.767	-0.425473	0.475718	-0.844841	0.107886	-0.278099	-0.213233	-0.408137	-0.0108401	-0.420461	-0.599328	0.103654	-0.018529	0.571356	0.155659	-0.223566	-0.676205	-0.176234	-0.30427	-0.311632	-0.362484	-0.300163	0.952011	0.271323	0.152255	0.194368	-0.258539	-0.211014	-0.832685	-0.426253	-0.311313	-0.366502
P14317	HCLS1	0.0245651	0.298475	0.0579831	0.156349	0.66552	0.81957	-0.653378	-0.0577576	1.10987	-0.46382	-0.329758	1.12627	0.273136	-0.339756	-0.139837	-0.207823	0.455403	1.20846	-0.163937	0.145964	0.245345	0.788307	0.341985	0.571731	0.405254	-0.387824	0.0308119	0.303411	-0.687883	1.12174	0.338944	0.810498	-0.354324	0.229524	-0.0209155	0.18998	0.942297	-0.0814785	0.043885	0.00484463	0.199706	-0.264899	-0.135298	-0.425745	-0.375408	0.79402	0.278599	0.713509
P14324	FDPS	-0.236702	0.391619	1.37107	-0.951164	-0.106255	0.482267	-0.182613	-0.38113	0.0880253	0.807203	1.15112	0.435575	0.470855	0.695605	0.593727	-0.211329	0.40496	1.07087	-0.270585	-0.231257	-0.0942885	-0.575428	0.0864463	0.259692	-0.248613	0.0937491	0.91341	-0.337329	0.356601	-0.23558	-0.581243	-0.0832009	0.0389251	0.205289	-0.223887	-0.0295877	0.592372	0.52239	0.192294	-0.920608	-0.890096	-0.157608	-0.467697	-0.304746	0.56026	0.962074	-0.584645	0.934948
P14543	NID1	-0.312487	-0.552409	-0.161398	-0.0753411	-0.0586788	-1.00575	-0.432738	0.536155	-0.207837	-0.547192	0.0500837	-0.0135379	-0.448595	-0.13165	-0.605031	-0.3754	-0.320997	-0.667074	-0.0423269	-1.0351	-0.00269477	-0.654009	-0.00979421	-0.899086	-0.68797	-0.520598	-0.0262562	-0.357227	-0.136619	0.100429	-0.257293	-0.334299	-0.243468	0.217961	-0.874014	-0.105412	-0.380343	-0.479781	-0.590676	0.0519014	-0.429862	-0.655664	-0.725584	-0.193046	0.433879	-0.272108	-0.109486	-0.0442682
P14550	AKR1A1	0.293425	-0.146324	-0.195562	-0.0296826	0.127838	0.750878	-0.516744	-0.243062	0.152884	1.25856	0.16462	0.0875725	0.0571228	0.793927	0.342825	0.257508	-0.634377	-0.225656	0.241527	-0.0653991	0.0185513	-0.168181	-0.0505099	0.0791733	-0.0912185	-0.265131	-0.893812	-0.130988	1.10806	0.533076	0.043911	-0.0371623	1.16907	-0.515865	0.194492	-0.110113	0.363541	0.343581	-0.176189	-0.321392	0.190316	0.165667	0.342437	0.672308	-0.404964	-0.00987155	0.120107	0.62624
P14618	PKM	-0.428652	0.381541	0.192976	0.198282	0.472748	0.0288486	0.15961	0.526194	0.174375	-0.405109	0.0439158	1.08157	0.501241	0.847919	0.683094	0.0713992	0.348483	0.448082	0.2856	0.679841	-0.090949	-0.0848524	0.252467	-0.00804368	0.121962	0.385459	0.0310895	0.52299	-0.264245	-0.203703	-0.0231424	-0.124267	-1.06425	0.201146	0.135754	0.359681	0.399701	0.175848	0.422123	0.407109	1.45513	-0.133254	0.889787	0.226136	0.273343	-0.108852	0.101301	0.212192
P14625	HSP90B1	-1.04361	-0.466705	-0.64497	-0.0472289	0.517019	-0.0509836	-0.969622	-0.683448	-0.625359	-0.422798	-0.929893	0.110781	-0.453431	0.0582476	-0.316335	-0.424613	0.306781	0.547799	-0.104908	1.24957	-0.303879	-0.373373	-0.246971	0.438137	0.48396	-0.72238	-0.464684	0.256181	-0.899365	0.149616	0.380744	0.624336	0.891498	-0.43327	-0.116385	0.240294	0.242788	-0.474289	0.0668476	0.640735	-0.559098	-0.188394	-0.87676	-0.793485	-0.246845	-0.188994	-0.0191496	1.10275
P14635	CCNB1	-2.58139	-2.22488	-2.04807	-2.29893	-1.9823	-2.14618	-1.99029	-2.04592	-1.71924	-1.59515	-0.724773	-0.971036	-0.665099	-0.860437	-0.502483	-2.41348	-2.31313	-2.40796	-2.40333	-2.25189	-1.36167	-1.49106	-1.30271	-1.43506	-2.41253	-2.48825	-2.21275	-2.43786	-2.28866	-1.8831	-0.697197	-0.785672	-1.30903	-0.642401	-1.10718	-1.33225	-1.36913	-1.40665	-1.38291	-0.443095	-0.509346	-0.364662	-0.184839	-2.59242	-2.38778	-2.5532	-2.6383	-2.50922
P14780	MMP9	0.176113	0.144079	0.56228	0.481439	0.207307	0.140069	0.173994	1.28006	0.967687	-0.248687	-0.0294471	1.1376	-0.0256034	-0.286939	0.565045	-0.0653387	-0.331683	-0.515789	0.245858	0.427852	-0.119987	0.238204	-0.151452	-0.354396	-0.484539	-0.27763	-0.156337	0.407151	0.0287805	-0.011894	0.0309738	0.0300548	-0.504232	0.320402	-0.619426	-0.383603	-0.536483	-0.153836	-0.614933	0.313108	0.880814	-0.0980183	-0.151061	1.00777	-0.157915	0.0400602	-0.0972232	0.195189
P14923	JUP	0.0861741	0.176518	0.743652	-0.611161	-0.116876	-0.652628	0.328728	0.0990775	-0.449256	-0.679273	0.461741	-0.206948	-0.322974	0.0254928	-0.280986	0.258774	0.829083	0.144891	0.461705	0.338	0.136528	-0.743037	-0.0390914	0.775811	-0.0210703	1.16623	-0.221214	-0.00895172	-0.793679	-0.68947	-0.405826	-0.120961	-0.137979	0.24601	-0.0588782	-0.219987	0.37923	0.33604	0.0648134	-0.273427	-1.29838	-0.132812	-0.237091	-0.100724	0.0633878	0.680553	-0.186978	-0.608713
P15056	BRAF	-0.506855	-1.79954	-1.60191	-2.32997	-0.915078	-1.08302	-2.05565	-1.36138	-1.41968	-1.11973	-1.69654	-1.88405	-1.87676	-1.93668	-2.11739	-2.51872	-2.39411	-2.62139	-2.58576	-3.00333	-2.66381	-2.67023	-2.29847	-2.43614	-1.95354	-2.20126	-2.19773	-2.02098	-2.22919	-3.384	-2.4985	-2.75651	-2.63981	-2.05186	-2.03986	-2.02339	-1.82943	-1.74852	-0.967362	-2.37741	-1.91401	-2.42748	-2.0828	-2.46645	-2.33392	-2.66566	-2.61314	-2.5376
P15088	CPA3	0.100814	-0.872228	-1.38105	0.937374	0.975608	0.169301	-0.101385	0.017642	1.31965	1.38033	0.839897	-1.43131	-0.420687	-2.52271	-1.9579	0.932516	-1.58971	-1.62169	-0.59203	-1.87647	0.898201	-0.0856035	-0.829224	-2.19678	-0.0556159	-0.521026	0.207552	-1.40564	0.437268	1.98136	0.00421254	0.575308	1.14552	1.61381	-0.260788	-0.313018	-1.56849	-0.761067	0.0135069	0.340938	-1.68089	0.953016	0.170266	-1.03283	-1.57027	-0.205174	-1.73822	-1.82841
P15090	FABP4	0.907486	-0.299666	-0.994697	0.242132	-0.421598	-1.12501	-1.5389	0.554848	0.944703	0.335349	0.836466	-1.10981	-1.09827	-0.356712	-1.00021	0.588142	-1.43777	-1.27485	0.0359556	-1.44338	0.900251	-0.741426	0.651896	-0.913994	-0.594598	0.432156	-0.0881524	-0.864057	-0.063025	0.405134	-0.481354	-0.864529	-0.0892759	-0.0742845	-0.972688	0.15439	-1.24906	-0.269684	-0.110725	0.446759	-0.687082	-1.57352	0.466737	0.359829	-1.06263	-0.589033	-1.35681	-1.50245
P15104	GLUL	0.630442	-0.39678	0.13518	-0.616587	0.303403	-0.142627	-0.263798	-0.522265	-0.451485	0.427671	2.95981	0.722359	0.518272	-0.400514	0.737632	0.0283587	-0.61584	-0.148751	-0.0634161	-0.165768	-0.510374	-0.50888	0.0354644	-0.519706	-0.0611226	-0.130455	-0.116314	-0.390879	1.52883	-0.378732	-0.289393	-0.855132	-0.465832	-1.01992	0.021922	-0.184487	0.76487	-0.449559	-0.827143	0.187122	-3.59651e-05	0.658679	0.285631	-0.320585	-0.522206	-0.076274	0.148829	-0.182941
P15144	ANPEP	0.240693	0.46188	-0.0695544	0.0153394	-0.268763	-1.13876	-0.296519	-0.206431	0.48168	-0.848604	-0.209477	-0.0222334	-0.497897	-0.485447	-1.00538	-0.3984	0.00272984	-0.167008	-0.407403	-0.671702	-0.171089	-0.311047	-0.380217	0.0375564	-0.960416	-0.0401874	0.0110138	0.820486	-1.02864	-0.480034	-0.310577	-0.430094	-0.530696	-0.561219	-0.563648	-0.0313598	-0.297395	-0.240322	-0.306912	2.13535	-0.190743	-1.49866	-0.334098	-0.11101	-0.579294	-0.717515	-0.467718	0.16705
P15153	RAC2	-0.242022	0.0102349	0.468168	0.351933	0.597447	1.05648	-0.573859	0.325171	1.36345	-0.160107	-0.650023	0.608474	0.0766229	-0.658257	-0.166543	-0.694591	-0.0851294	0.552001	-0.902905	0.221569	-0.400112	0.217527	-0.160242	0.203149	0.43206	-0.344849	0.136032	-0.0712823	-0.477653	0.870765	0.169006	0.552492	-0.443759	0.431013	-0.380291	-0.289457	0.834398	-0.00107068	0.00915405	0.0992938	0.0568363	-0.453027	-0.327392	-0.402932	-0.756857	0.542405	-0.288349	0.496815
P15311	EZR	0.373365	-0.753764	-0.206189	-0.462082	0.925508	0.372193	0.569673	-0.615688	0.148592	0.0455879	-0.164097	-0.490289	-0.973063	0.39915	0.0515761	-0.0598498	-0.222105	0.409426	-0.296982	-0.0891059	-0.420329	0.636601	-0.385769	0.531481	0.21715	-0.0726014	-0.089277	-0.955455	0.198919	0.0243455	0.416213	0.811673	-0.288391	0.414504	0.8395	-0.251775	0.485027	0.102791	0.131265	-0.222666	0.0842668	0.271367	0.588678	1.0722	0.714133	0.693169	0.0489622	0.625825
P15391	CD19	-3.26505	-3.27232	-3.10029	-3.13911	-2.00545	-2.41324	-2.85457	-3.94271	-2.91758	-2.43953	-2.18979	-3.02497	-3.27975	-2.63916	-2.6983	-2.83901	-2.65327	-2.76835	-3.03208	-2.4783	-2.8336	-2.88512	-2.82187	-2.97616	-1.80612	-1.69926	-1.46962	-1.8664	-2.05294	-0.758482	-2.42175	-2.4782	-3.37264	-2.24744	-1.90963	-2.38535	-2.2668	-2.21518	-1.07699	-2.58387	-2.65981	-2.4764	-2.59023	-2.52087	-2.79883	-2.7498	-2.94344	-2.71234
P15531	NME1	0.546776	0.115185	0.897192	-0.717811	0.354832	0.770356	0.457375	-0.197657	-0.480399	0.574899	0.0770201	0.160524	1.5469	-0.562171	0.0868337	-0.292584	0.427968	0.688854	0.314262	-0.0390336	0.150839	1.09808	-0.207197	0.317282	0.308502	0.426901	0.0743846	-0.241326	0.218303	-0.643079	-0.126139	-0.027549	0.111926	-0.180484	0.383435	-0.0979649	0.113126	1.19463	0.729427	-0.33147	-0.067058	1.20207	0.339846	0.285184	0.239271	0.318158	0.154123	0.350258
P15559	NQO1	-1.22318	0.086857	-0.719837	0.166451	0.446071	-1.3012	-1.2967	-0.862847	-0.890914	-0.644296	0.241465	-0.0161391	-0.937688	-1.06969	0.0613883	0.357149	-0.37465	-0.0182033	0.391025	-0.417436	-0.0638449	0.0677233	-0.573924	-1.07428	0.272635	1.35335	-1.26723	0.633274	0.0983328	-1.07485	1.40406	-1.65883	0.208449	0.354983	1.11693	-0.89665	-0.948232	-0.242203	0.0895405	-0.372092	0.0302011	-0.203857	0.893071	-1.04924	-1.35154	0.170863	-0.191987	0.356317
P15924	DSP	0.253872	0.432466	1.35592	-1.05423	-0.905633	-1.23276	0.546831	0.101531	-0.351583	-0.743387	-0.806889	-0.589312	-0.222494	-0.122984	-0.625158	-0.648718	0.953481	0.0155891	-0.406789	-0.194492	-0.558515	-0.351965	0.282595	0.0239892	0.167595	0.369032	-0.68182	-0.166822	-0.816111	-1.34514	0.252428	-0.128314	-0.572427	-0.0293036	0.48128	0.340463	0.615097	-0.281266	-0.414829	-0.241883	-1.24884	-0.745628	-0.420826	-0.392724	0.968414	0.152251	0.184709	-0.569546
P15941	MUC1	-1.63789	-1.93854	-0.886278	-0.552369	-0.771173	0.13163	-1.38069	-1.99185	-1.73377	0.655164	0.354042	-1.87328	0.929304	2.21254	-0.166229	1.71911	-0.640309	1.09506	-0.994401	0.0977472	0.17395	-1.44976	-1.32011	-0.378302	-0.0823791	-0.69242	-1.0164	-0.861505	2.17585	-1.24115	-0.488308	-1.04645	1.22629	-0.114101	-0.559313	-1.41999	-0.784197	-1.51688	-0.790244	-0.351774	-1.40132	2.15297	0.697027	1.44858	-1.6928	-0.791473	-0.392667	-0.974647
P16070	CD44	0.433612	-0.524776	0.368742	-0.0127101	-0.252846	0.244392	-0.130592	0.208709	0.154915	-0.0482201	0.162295	0.602792	0.0718297	-0.486849	0.438069	-0.400659	-0.256206	0.0538953	0.69105	-0.306017	-0.394518	-0.304323	-0.229801	0.869328	-0.604508	-0.756907	-0.613743	0.514017	-0.199861	-0.402814	-0.386723	-0.39309	-0.621571	-0.345679	-0.484292	0.232458	0.11027	-0.698399	-0.239158	-0.317412	1.44143	-0.0639663	-0.4298	-0.755222	0.279864	-0.273197	-0.140472	1.03656
P16104	H2AX	0.441274	0.680476	0.130094	0.250212	0.744046	0.778824	0.959048	0.0860508	1.20017	-0.0253753	-0.303276	0.637522	-0.21336	-0.335754	0.422288	0.401908	0.141363	-0.22359	0.408761	-0.398599	0.152361	0.400262	0.109146	-0.283443	0.0567341	-0.00998974	0.00418228	0.0980604	-0.221148	1.07121	0.38381	0.450426	-0.631301	0.514112	0.650311	0.572534	0.393863	0.697633	0.751127	-0.518886	-0.503812	0.433785	-0.187465	0.0297972	0.199199	0.286547	-0.143834	0.433229
P16152	CBR1	0.167	0.332385	-0.00737852	0.0676802	0.296019	0.0214112	0.431943	0.220058	0.506293	-0.502122	-1.02241	0.559285	0.682791	1.29364	0.07244	-0.33609	0.151859	0.48383	0.296389	-0.296902	-0.00507019	0.019932	0.119688	0.197933	-0.790372	-0.662961	0.319897	1.3976	-0.511789	0.287724	-0.157109	0.13398	-0.609864	0.339869	-0.103465	0.262376	0.440283	0.208763	-0.498988	-0.185763	-0.291782	-1.03133	-0.208016	0.49003	0.452661	0.468462	-0.100259	1.00374
P16401	H1-5	0.621878	0.551021	2.64086	-0.530916	-0.307955	0.863616	-0.302188	0.559401	-0.00446449	-0.392906	-0.0705277	1.42601	-0.136412	-0.463176	-0.430676	-0.349023	0.0230403	1.09516	-1.12876	-0.0860326	0.195155	0.0437885	0.492911	0.936839	-0.121394	-0.101912	0.454786	-0.0216525	-0.122818	0.306969	0.541762	0.593366	-0.601	0.112024	0.0208767	0.157341	0.840603	0.346123	-1.35397	0.404569	-0.327364	-0.285485	-0.630615	-1.03108	1.38453	0.524607	-0.234684	0.925685
P16402	H1-3	-1.1926	0.467919	1.38824	-0.0510417	0.343065	1.76133	-1.18795	0.0663896	1.03686	-0.232245	0.384665	0.291135	-0.0324205	0.137584	-0.257775	0.168351	0.0551262	0.623399	0.135266	-0.0761516	-0.782498	-0.0349275	-1.10769	0.552916	1.31208	0.213798	0.765705	-0.277473	0.153054	0.789719	0.221509	1.19355	0.0630404	1.02108	-0.289489	0.123606	0.891771	0.63211	-0.350261	0.0253212	-0.109346	1.01011	-0.155864	-1.32159	0.878353	0.599857	-0.212713	0.153148
P16403	H1-2	-0.13951	0.109707	1.69312	-0.347565	-0.386847	1.17465	-1.14022	0.213473	0.217212	-0.348517	0.0992425	1.0204	-0.28293	-0.735867	-0.415856	-0.238214	0.0276427	0.893224	-0.497882	-0.155375	0.112417	0.231886	0.396765	0.730281	0.530328	-0.0512443	0.486592	0.0188992	-0.391489	0.482957	0.166021	0.544536	-0.349848	0.558417	-0.573765	0.0830279	0.725087	0.552392	-2.2741	-0.0149652	-0.329272	-0.208274	-0.205487	-0.166514	-0.0884733	0.349541	-0.482999	0.424814
P16410	CTLA4	-2.85648	-2.93639	-2.99003	-3.57609	-2.77858	-3.56315	-3.64161	-3.67272	-3.46006	-2.8874	-3.4491	-3.5243	-3.55742	-3.78029	-3.45073	-2.91065	-3.34721	-3.26993	-2.91003	-3.02269	-1.70515	-1.49002	-1.89318	-1.93976	-2.29063	-2.36374	-2.54105	-2.28504	-2.20601	-2.09887	-2.2652	-2.10926	-2.17163	-1.98658	-2.29499	-2.39335	-2.12086	-2.309	-1.9722	-1.98766	-2.05092	-1.44444	-2.05785	-2.4958	-2.68256	-2.48912	-2.54755	-2.90873
P16422	EPCAM	0.0232481	-0.71273	-0.188328	0.0781718	-0.171219	-0.328299	0.164495	0.366067	0.185421	0.140106	-0.607886	-0.193782	0.860831	-0.0115315	0.298712	-0.560693	0.137618	0.556083	0.0783892	0.252428	0.186005	-0.161732	-0.121522	0.00976624	0.0207246	-0.0157638	0.109263	-0.405486	0.0356583	-0.534796	-0.978313	-0.378372	0.101191	0.0494461	-0.690443	-0.399237	0.14998	-0.0980995	-0.153867	-0.291271	-0.57704	0.0626223	-0.389853	-0.435562	0.40979	0.182776	0.564437	-0.1887
P16435	POR	-0.0832599	0.193604	-0.136543	0.192054	0.746111	0.619538	0.839932	-0.529053	-0.377112	-0.204925	-0.380118	-0.176796	0.292119	0.234416	0.962007	-0.341291	0.297502	0.028345	0.309705	0.453549	0.0290266	0.339453	-0.0610273	1.35758	0.416503	-0.338401	-0.380089	0.108091	0.153248	0.0816103	-0.0160137	-0.155251	-0.3581	0.0634162	-0.06669	-0.173414	0.377151	0.236946	-0.456927	0.135483	-0.515054	0.0395467	0.154532	0.24911	-0.170423	-0.00748906	0.881178	0.339567
P16671	CD36	-0.421399	-0.951812	-1.02206	0.00251654	-0.745536	0.0198942	-0.307306	-0.391216	0.326094	0.115044	-0.262334	-1.30508	-1.20537	-1.04633	-1.20805	-0.103747	-0.346279	-0.286126	-0.254834	-0.233496	0.345003	-0.259884	0.221545	-0.690373	-0.545024	-0.846671	-0.698687	-0.778228	-0.470534	-0.1002	-0.524744	-0.507806	-0.180041	-0.306976	-0.47252	-0.52241	-0.799472	-0.395118	-0.908423	-0.501904	-0.472335	-0.288672	-0.396396	-0.0377611	-1.57661	-0.710224	-1.34904	-1.20314
P16885	PLCG2	-0.548295	0.0786438	0.0750987	0.0883093	0.301762	0.660913	0.354856	0.175537	0.840388	-0.361696	-0.217623	0.296187	0.795194	-0.461115	-0.204073	-0.546499	0.128532	0.246603	-0.717386	0.796804	-0.308416	0.323059	-0.205125	0.616687	-0.0238354	-0.302565	0.347169	0.281676	-0.374145	0.390055	0.231131	0.799089	-0.274177	0.463348	-0.523187	-0.146315	0.272217	-0.201889	-0.137785	-0.110737	-0.375596	-0.292151	-0.383399	-0.317363	-0.565059	0.271828	0.0956373	0.710806
P16930	FAH	0.827298	-0.606541	-0.893662	-0.0321166	-0.0920973	0.0629288	-0.559373	-1.15053	-0.342613	0.853567	-0.0880582	-0.331672	-0.684576	0.0442727	0.406209	0.578278	-0.158901	-0.404797	-0.686301	0.783668	0.51954	-0.573176	-0.550904	-0.476754	-0.0310676	0.207123	-0.382548	-0.253497	1.31512	-0.318932	-0.261549	-0.889337	1.9863	-0.583433	0.745489	-0.796659	-1.35625	-0.700329	-0.337069	-0.197715	0.250689	0.0612762	1.17253	0.453527	0.329814	-0.767656	-0.761758	-0.356591
P16949	STMN1	-1.71898	-0.568686	-0.230126	0.331174	-0.795298	0.0119147	-0.410598	-0.370484	0.804369	-0.821397	-0.297153	-0.227713	0.555127	-0.450966	-0.647539	-0.716922	0.156069	0.26092	0.0670774	-0.463743	-1.14097	-0.725482	-0.0340536	0.224188	-0.845517	-0.323064	-0.11165	-0.125114	-0.491693	-0.771283	-0.502156	-0.724444	-1.85591	-0.305459	-0.369865	0.279985	0.904784	0.585055	-0.934378	1.00915	-0.603076	-0.500092	-0.342988	-0.490722	0.171213	0.392885	0.0851511	-0.3628
P17096	HMGA1	-0.0320956	-0.800697	0.298245	-0.916013	-0.136873	0.558727	0.216769	0.836712	1.22442	1.00652	-0.46519	0.507569	-0.347876	0.0178741	0.318316	0.57309	0.173522	0.11829	-0.919123	0.37674	-0.423194	-0.380137	-0.189845	0.276446	-0.0979016	-0.304219	0.590825	-0.465454	0.723518	0.6503	-0.383824	0.817589	0.515404	-0.0488422	0.343277	-0.0687306	-0.252485	-0.350822	0.497529	0.00612539	-0.374394	0.791375	0.388739	-0.0349872	0.179861	0.329784	-0.193057	0.248032
P17655	CAPN2	-0.741463	0.122546	0.0516763	0.143397	0.347134	0.168248	0.323949	0.427767	-0.149098	0.317465	-0.0944233	0.0271182	0.270762	0.326558	0.298176	0.467659	0.1138	-0.163306	0.475094	0.300145	0.261138	-0.44127	0.606332	-0.115406	0.0484129	0.39476	0.257759	0.282115	0.998589	0.0732443	-0.217705	0.158159	0.565742	0.604328	-0.542731	0.0988193	-0.177984	-0.31098	-0.362147	-0.280437	0.448242	0.30065	0.372251	0.748556	0.0729747	0.0118901	-0.295353	-0.00779038
P17661	DES	-1.98126	-1.70313	-1.85349	-1.53052	-1.14698	-1.07381	3.1578	-12.4968	-12.2444	-1.69403	-0.633801	-0.784553	-0.52873	-1.12098	-1.13531	-0.855567	-1.87456	-1.86889	-1.00898	-1.40758	-0.95475	-1.16425	0.680204	-1.71853	-1.89998	-1.40908	-1.58893	-1.29696	0.0607791	0.0589693	-1.34057	-1.26361	-1.37746	-0.625473	-1.26853	-0.352013	-1.57096	-1.33307	-1.15284	-1.50697	-1.73154	-1.7227	-1.00184	-1.73737	-1.34	-1.33222	-0.985734	-2.01192
P17900	GM2A	0.18035	-0.595574	-0.303634	-0.556491	-0.255774	0.607502	-0.111523	-0.640691	-0.171301	0.0255594	0.687556	0.675625	-0.0891394	0.703963	0.455809	-0.289219	-0.192854	-0.0406936	-0.00343354	0.218396	0.0772158	-0.417072	-0.530734	-0.676396	-0.0963734	-0.279364	-0.297319	-0.341897	0.412423	0.385044	-0.274398	-0.268089	1.65874	0.0667696	0.134477	-0.308513	0.287575	0.122132	0.190699	-0.185082	-0.341807	-0.117856	0.19975	-0.314467	-0.414297	-0.0833903	-0.364568	0.899868
P17931	LGALS3	-0.604494	-0.406387	-0.126449	0.444843	0.0547475	-0.0339022	-0.525693	-0.415907	-0.0533209	0.179481	0.00517035	-0.144956	-0.273268	0.570311	0.04581	0.0429967	-0.183293	0.640392	0.0890235	0.253413	0.754454	-0.226875	0.258343	-0.274183	-0.774158	-0.082251	-0.0781945	0.263609	-0.019739	0.619389	0.272496	-0.0738951	0.237204	0.175137	-0.505851	0.267446	0.258623	0.511738	-0.229434	-0.429803	1.00352	0.235737	-0.0834395	-0.162282	-0.545073	-0.486089	-0.135284	0.00851596
P18206	VCL	-0.999961	0.00449861	-0.0351765	0.245164	-0.290693	-1.0779	0.573003	0.495255	-0.224689	0.0371251	-0.217289	-0.11976	-0.436082	1.67945	-0.262763	0.0550638	-0.0228181	-0.520583	0.473885	-0.104582	0.32022	-0.39585	0.144212	-0.173338	-0.130308	-0.0808604	0.0460526	0.509	-0.24647	-0.610002	0.191049	0.235045	-0.500085	0.541414	-0.226761	0.730248	-0.0819997	0.297288	0.823192	-0.187134	1.13467	0.19808	-0.188185	0.0716243	-0.117698	1.06195	-0.0509902	-0.108345
P18440	NAT1	-0.642319	-1.17171	-1.54172	-1.36198	-0.861246	-0.890793	-1.55655	-1.76126	-1.45882	-1.32372	1.68612	-1.4789	-1.59174	-1.30436	-1.22478	1.96746	-1.0684	-1.25887	-1.39435	-1.10012	2.18988	-0.603244	-1.78402	-1.6575	-1.12639	-0.466003	-2.2188	-2.31784	-0.834231	-1.54903	-1.81236	-1.54493	-1.78548	-1.94352	-0.857602	-0.772957	-0.887491	-0.761382	-0.270805	-0.611555	-0.652797	-0.847507	-0.138888	0.318631	-1.21737	-1.09273	-0.836402	-0.903683
P18627	LAG3	0.428419	0.430336	0.0913049	0.605878	0.463764	-1.02849	-0.445274	0.068539	0.219399	-1.00224	-0.727576	-1.42272	-1.16296	-1.59083	-1.06276	-1.36268	-1.67501	-1.56505	-1.33051	-1.80435	-1.47865	-1.51723	-1.58279	-1.24239	-2.00719	-1.90503	-1.71967	-1.82646	-1.93165	-1.22937	-1.36829	-1.85053	-1.74393	-1.85982	-1.23465	-1.70282	-1.64684	-1.78234	-1.00068	-1.19594	-0.907377	-0.835809	-0.861204	0.228571	-0.205751	-0.00773486	0.109659	0.14851
P18754	RCC1	0.325973	0.41649	0.106592	-0.252101	-0.0779556	-0.0916889	0.503959	0.24261	0.244365	0.0933637	0.0741403	-0.325849	0.226961	0.346671	-0.443158	0.251415	0.402681	0.0913345	-0.114709	-0.530714	-0.243005	-0.147352	0.283128	0.565034	-0.501134	0.547395	1.28088	0.151051	0.118031	-0.311656	0.222119	-0.273436	-0.407511	0.797825	0.704162	-0.161938	0.106986	0.512383	0.324391	0.542792	-0.383708	-0.330193	0.141631	0.0359968	0.475369	0.187383	0.0272043	0.0797689
P18827	SDC1	-0.227744	0.098721	0.0840342	0.250881	0.079824	-0.524332	0.42638	0.872017	-0.233821	0.0825014	-0.165038	-0.533562	0.503869	-0.141283	-0.189532	0.935932	-0.215688	-0.604655	1.19103	0.042837	0.32508	0.0762505	-0.223303	-0.603186	-0.350595	0.173391	-0.52901	0.164849	-0.195669	0.0829016	0.000589407	-0.361423	-0.657506	-0.236076	0.301737	-0.0753335	-0.287159	-0.0214775	0.566682	0.0912263	-0.0883621	0.0122307	-0.00199456	0.372437	-0.351897	-0.269237	-0.625543	0.737646
P19012	KRT15	2.03564	-0.598171	-0.486432	-0.66577	-0.350371	-0.743227	0.0243549	-0.765111	-0.58423	0.42923	-0.035083	1.36512	-0.603924	-0.462601	0.794754	-0.208116	-0.571131	-0.615333	-0.388343	-0.65279	-0.158223	-1.63617	-0.642829	-0.888865	-1.43371	-0.845243	-1.08919	0.135416	-0.353496	-0.755037	-0.172534	0.14128	0.0135671	-0.286509	-0.581782	-0.425919	1.3769	0.0915742	0.788817	-0.928503	-0.876992	-0.487812	-0.834153	-0.907738	-0.674965	-0.96278	-1.42121	-1.22902
P19525	EIF2AK2	0.538485	0.612939	0.407772	-0.018567	0.431841	-0.19393	0.00206222	-0.591035	0.0191858	-0.259774	-0.319007	-0.154629	0.139015	-0.00479341	-0.247847	-0.116209	0.50738	1.09705	-0.22177	1.02493	0.082392	0.43513	0.0545483	0.200044	0.515926	1.43653	0.208462	0.369204	-0.678862	0.326584	0.691906	0.333663	-0.845295	-0.211584	-0.0308072	0.4107	0.705868	0.445783	0.191553	0.754862	0.0237259	0.00728733	0.914163	0.129997	-0.0566007	0.837242	1.52047	0.543351
P19652	ORM2	-0.103843	-0.759772	-0.0868916	-0.722594	-0.923603	0.0807242	-0.950515	0.520864	-0.36139	0.492024	0.237621	-0.173797	0.107218	0.0634124	-0.198701	-0.240099	-0.571087	-0.547887	0.022221	-0.317612	0.104386	-0.903561	0.073659	-0.500984	0.0663081	0.248474	-0.454297	0.03964	0.76367	0.615049	1.0329	0.510814	0.743922	0.287643	-0.300815	-0.485596	0.0238545	0.305535	0.10984	0.37794	0.311817	-0.541886	0.378735	-0.55573	0.400696	-0.158171	-0.881669	-0.0964529
P19823	ITIH2	0.357145	-0.484794	-0.558344	1.00416	0.113304	-0.545221	-0.274794	2.66969	0.0120544	0.149679	0.153829	-0.00415302	0.27298	0.0632141	-0.0357209	0.021751	-0.702954	-0.530855	0.0315696	0.0619799	-0.229043	-0.263817	0.352786	-0.43378	0.402638	-0.464089	-0.753561	-0.917425	-0.422925	0.409346	1.68654	0.484284	0.219711	0.804553	-0.265553	0.0896476	-0.342349	-0.198865	-0.178033	1.29589	-0.0273981	0.10532	-0.329909	0.114577	-0.424618	0.319238	-0.184667	-0.377885
P19827	ITIH1	0.44538	-1.1529	-1.0142	1.35366	0.353791	-0.934887	-0.582834	2.05024	-0.458712	0.0316443	0.442397	-0.88484	0.091015	-0.171399	-0.575662	0.272882	-0.752393	-1.11117	0.022083	-0.455199	-0.0391234	-0.212422	0.398243	-0.696998	0.558986	0.344276	-1.03285	-1.29789	0.498225	0.64062	2.70022	0.312028	0.2067	1.04407	-0.0439135	-0.367507	-0.207308	-0.0703508	-0.367634	1.38967	-0.780593	-0.164878	-0.161576	0.0679972	-0.884778	0.735565	0.0260611	-0.419739
P19971	TYMP	-0.362322	-0.390368	0.614901	-0.844689	0.554909	0.796306	-0.482445	0.0533613	0.238834	-0.199875	-0.425324	0.50002	0.472046	-0.074072	0.0163685	-0.147902	0.579874	0.749036	0.120342	0.356705	-0.194715	0.244013	-0.055672	-0.418559	0.184159	0.212458	0.0579455	0.398156	0.509474	1.02954	0.0193894	-0.436087	-0.595766	-0.142456	-0.49512	0.351405	1.05743	-0.012358	-0.11456	0.319926	0.933343	-0.0986049	0.582942	-0.00590505	-0.145131	-0.178741	0.0113475	0.77223
P20036	HLA-DPA1	-0.536112	-0.340228	-0.0638597	0.0526232	0.222497	0.0106198	-0.685806	-0.580345	0.194317	-0.462849	-0.529508	-0.126731	-0.598122	-0.296839	-0.108614	-0.67179	-0.712529	0.738839	-0.247638	-0.387906	-0.400541	-0.143087	0.137325	0.318164	0.174282	-0.170102	-0.533054	0.238343	-0.456936	0.416166	-0.105589	0.429505	-0.353535	0.186495	-0.0122828	-0.602658	1.26867	-0.135392	0.327878	-0.603842	-0.0490099	-0.150077	-0.714698	-0.705141	-0.886655	0.305027	-0.25642	0.747703
P20292	ALOX5AP	-0.732351	-0.164155	-0.259214	0.584702	0.768044	-0.183975	-1.30558	0.0285436	0.636145	-0.919135	-0.389958	0.697421	-0.457706	-0.159852	-0.149632	-0.376592	0.255076	1.04226	0.00627951	0.354588	-0.122298	0.244778	-0.056292	-0.0307813	0.406616	-0.717746	-0.301721	0.511792	-0.60619	0.414173	0.0691916	0.482808	-0.19415	-0.0819932	0.0617578	-0.281583	0.176053	-0.852128	-0.238207	-0.0172571	-0.359987	0.356273	-0.0990465	0.322132	-1.26228	0.0453529	0.119839	-0.353487
P20591	MX1	1.73234	-0.772588	0.232946	-2.12069	1.00421	-0.942253	-1.79932	-1.7182	-0.592314	-1.1293	-1.79798	-1.34352	1.80695	1.15281	-1.50492	-1.28788	-0.0204489	0.542224	-1.55422	1.05665	-1.3683	-0.373662	-1.32962	-0.417029	-0.0414979	1.72637	-0.761245	1.13338	-1.95996	-0.502485	1.53687	-0.285909	-2.43307	-1.23846	-1.74307	-0.968314	-0.118053	0.0638948	1.33725	0.58031	-1.39032	-2.33526	1.40659	-1.31749	-1.62156	1.9075	2.58279	0.999813
P20592	MX2	-0.415495	-0.159555	-0.00152869	-0.288549	0.100112	-0.254123	-0.600397	-0.595972	-0.200969	-0.419585	-0.191581	-0.41761	0.247777	-0.224654	-0.925082	-0.55164	0.00505935	-0.00561111	-0.221366	0.0914333	-0.186792	-0.166234	-0.361618	-0.228051	0.0497406	0.245323	-0.20621	-0.0461793	-0.73582	-0.151229	0.59466	0.406567	-0.832998	0.0151369	-0.402057	-0.427717	0.132887	-0.215187	-0.201324	0.521468	0.0456456	-0.883458	0.113323	-0.280324	-0.346341	0.347045	0.838167	0.0843375
P20674	COX5A	-0.507613	-0.41731	-0.202474	-0.164467	-0.62676	-0.0865464	-0.0388871	-0.199927	-0.109767	-0.032607	-0.0307336	0.0664791	0.268895	0.180688	-0.178054	-0.238059	-0.230598	-0.236538	-0.1517	-0.300271	0.025178	0.317063	0.325007	0.720606	-0.845222	-0.859005	-1.12022	-0.572579	-0.254038	-0.0525658	-0.0744439	0.571833	0.345366	-0.115551	0.158333	0.286137	0.0298243	0.18891	-0.48716	-0.04106	-0.458404	0.7414	0.13679	-0.155192	0.42259	-0.0210165	0.174569	-0.0896169
P20700	LMNB1	-0.0110508	-0.207043	0.889847	-0.145977	0.648086	0.0867326	-1.1898	-0.555645	0.148682	-0.942283	-0.45576	-0.135002	-0.169814	-0.0818093	-0.343786	-0.836613	0.149058	0.440336	-0.395369	0.259928	-0.34406	0.343763	0.129297	0.479925	1.09259	-0.174265	-0.394002	0.0658936	-0.29769	-0.212553	0.533674	1.27833	0.133269	0.270899	-0.182752	-0.359946	0.193862	-0.212554	-0.124414	0.149918	-0.857378	0.451178	-0.176015	-0.907642	-0.330985	0.429678	0.535315	-0.110613
P20774	OGN	-2.28436	-2.74695	-2.83812	0.881093	-0.598158	-1.86418	-1.93023	-0.595686	-2.07254	-0.970712	-0.915281	-1.40342	-2.22198	-0.756371	-2.70043	-0.0239592	-1.42413	-1.72232	-1.61474	-3.40472	0.561201	-2.72081	-1.81591	-3.22775	-0.612087	-1.55174	-1.51397	-1.23841	-1.48134	0.7475	-0.794735	-0.0071902	-0.0843965	0.601262	-1.19467	-1.60403	-2.83333	-2.4978	-1.82708	-1.3681	-2.43587	-0.301671	-1.39251	-1.05061	-2.29975	-1.96241	-1.12848	-2.07376
P20810	CAST	0.108513	0.380188	0.0236104	0.366341	0.430578	0.059546	0.0258381	-0.208872	0.958842	-0.225125	0.360549	0.00606434	-0.00184083	0.524777	-0.113524	0.511469	-0.440123	-0.021308	0.669562	0.207558	0.0741774	-0.0717683	0.132455	-0.219598	0.320084	0.204259	0.102793	0.504675	-0.850073	0.425843	0.271781	0.347594	-0.364893	0.171919	-0.0837985	-0.208589	0.0550777	-0.037779	0.0461579	-0.0906952	-0.18531	0.484271	0.37483	0.416322	-0.211183	-0.0131555	0.39284	0.106598
P20823	HNF1A	-1.23043	-1.07103	-1.33184	-0.913738	-0.964514	-2.00099	-1.93716	-1.6572	-1.70656	-2.54751	-2.15749	-2.45338	-2.20212	-2.24568	-2.1017	-1.13821	-1.4386	-1.52357	-1.26703	-0.895171	-0.964141	-0.9909	-0.699176	-0.369139	-1.5169	-2.09095	-1.47251	-1.30084	-1.81409	-0.349816	0.224395	-0.333539	0.248748	-0.592627	-1.47406	-1.70448	-1.80289	-1.5483	-0.318105	-0.526288	-1.12313	-0.276045	-0.706781	-1.89264	-2.01658	-1.91555	-1.86205	-1.98943
P20908	COL5A1	-0.476606	-0.490508	-0.178767	0.414263	-0.396445	-0.0678515	0.0531515	0.0449386	0.192186	0.0207275	0.229873	0.0374908	-0.542589	0.418685	-0.238719	0.35613	-0.290969	-0.638501	0.652697	-0.597039	0.274603	-0.387728	-0.582155	-0.811399	-0.461916	-0.274596	-0.617609	-0.00181343	-0.602021	-0.364632	0.109113	0.0176211	0.0666637	0.226105	0.261659	0.22304	-0.24183	-0.0559995	-0.0271411	-0.00674306	0.431013	0.180937	0.0018703	0.21185	0.500841	-0.253654	-0.106598	-0.310341
P21266	GSTM3	2.15948	-1.25107	-1.05898	-0.522878	-1.35011	0.502395	-0.511243	-1.25654	-1.12252	1.29885	-1.5208	-0.599868	-1.16142	0.724584	2.39302	1.21246	-1.45772	-1.12061	-0.215927	0.89022	1.27039	0.828418	-0.479659	-0.874827	-0.573035	-1.7284	-1.55385	-0.654595	0.714667	-0.260321	1.32111	-0.444333	-1.36806	0.573153	2.41205	-0.343125	-1.14746	-0.744456	-0.280648	-0.847083	-1.48097	0.200913	1.78865	0.413277	-1.17772	-1.20483	0.306249	-0.572282
P21291	CSRP1	-0.354562	0.294219	0.31608	0.531139	0.30773	-0.999734	0.281295	0.675531	-0.498476	-0.160647	-0.16962	0.114398	-0.731475	0.69377	0.300095	0.0144487	-0.00936712	-0.758436	0.406148	-0.439681	0.424993	-0.790878	1.28809	-0.382398	-0.174646	0.0134056	-0.246851	0.698863	0.117995	-0.751379	-0.151786	-0.0620333	0.195621	0.830479	-0.0121101	0.450378	0.214122	0.0660499	1.03009	0.421269	-0.76256	-0.00217391	-0.0025929	-0.44019	-0.0324325	-0.244791	0.217313	-0.121814
P21333	FLNA	-0.743441	0.29139	-0.191692	0.891379	-0.123259	-0.938783	-0.0913805	0.079407	-0.580309	-0.637258	-0.502317	0.744287	-0.667236	0.468597	-0.30304	0.459815	0.977416	-0.369381	0.912616	-0.220403	0.28955	-0.331793	0.994553	-0.521097	-0.397518	-0.294651	0.219293	1.34587	-0.722421	-0.0682497	-0.0660514	0.402122	-0.407654	0.651947	0.1022	0.357008	1.25006	-0.0497843	0.421202	1.14338	0.667381	-0.0340574	0.154771	-0.0906842	-0.218546	0.06292	0.276714	0.348747
P21397	MAOA	1.06939	-0.607449	-1.06547	-0.0109782	-0.378262	-0.873654	-0.679516	-0.464904	-0.217269	0.41754	-0.431279	-0.639262	-0.80105	-1.0349	1.02492	0.115879	-0.826266	-0.472982	-0.550812	-0.778186	0.142631	-0.706001	-0.337282	-0.386069	1.23231	-0.57529	-0.610702	-0.711435	-0.512976	-0.382911	-0.220572	-0.457315	0.00761369	-0.714894	-0.596339	-0.263845	-0.867056	1.29226	0.0494934	-0.899951	-1.10376	-0.946694	-0.482829	-0.1749	-0.631549	-0.90683	-1.44779	-1.09997
P21589	NT5E	-1.40386	-0.579621	-0.693841	-0.384869	-0.581068	-0.260777	-0.180304	0.46834	0.139105	-0.173813	-1.03384	-0.495229	-0.651379	-0.993638	-0.420564	-0.419598	0.00670012	-0.159491	0.261358	-0.246637	-0.343626	-0.348731	0.691359	-0.488542	-0.726283	-0.00761649	-0.47949	0.320133	-1.11735	-0.29755	0.011216	-0.0957971	-0.277355	-0.252419	-0.556133	-0.14573	-0.139803	-0.527224	-0.962529	0.0610437	0.708681	-0.232157	0.00624966	-2.0924	-2.47727	-2.15568	-2.12413	-2.53106
P21695	GPD1	-0.604274	-0.392376	-0.123948	0.150245	0.0576114	-0.625651	-1.11449	-0.220545	0.31662	0.128714	-0.220474	-1.14161	-0.716993	-0.604421	-0.531599	-0.453589	-1.49957	-1.37345	-0.402003	-1.05344	0.314665	-0.619743	0.105552	-0.673285	-0.67611	-0.20096	-0.0902048	-0.614774	-0.216882	0.0979284	-0.59995	-0.870494	0.213296	-0.192059	-0.430957	-0.483369	-0.512673	-0.425598	-0.543973	-0.161449	-0.968721	-0.717446	-0.583887	-0.254872	-1.04589	-0.330638	-0.999682	-0.829108
P21741	MDK	0.122704	0.0969541	0.92124	0.605273	0.132001	0.875623	-0.89615	-1.45889	0.442558	0.0356734	-0.0623766	-0.28916	0.377947	-0.0720631	-0.268517	0.0753862	-0.0293128	-1.15739	-0.630011	-0.476242	0.486107	0.322783	-0.282531	-1.01795	1.51916	0.850899	-1.4527	-1.13569	-0.667688	-0.0313031	1.59985	1.46441	-0.679308	0.502929	-0.54513	0.284969	-0.0936975	1.36181	-0.0550603	1.28356	-2.10452	-0.506765	-0.359721	-0.00804982	-0.993361	0.25688	-0.796943	-0.0111075
P21796	VDAC1	1.54441	-0.185431	1.95434	-0.205207	0.479868	-0.227323	-0.497605	-0.308871	-0.413757	0.455194	0.429353	-0.328915	0.330732	0.12192	0.450161	-0.0762155	0.302453	0.0718552	0.599917	0.122943	-0.517796	-0.359621	-0.0311426	0.693674	0.820535	-0.118174	-0.170009	-0.0848268	0.765122	-0.272869	0.120463	-0.32565	0.666417	-0.494872	0.876202	0.084359	-0.124873	0.449666	0.422548	-0.185793	-0.372865	0.233791	0.272574	-0.226563	0.326041	-0.164725	-0.555162	0.243484
P21810	BGN	-1.00487	-0.868972	-0.52476	1.4262	-0.228888	-0.736995	-0.474524	0.337876	-1.36092	0.00888333	0.457125	0.643587	-1.4071	1.10957	-1.0473	0.608047	-0.145553	-0.99604	1.03208	-0.974911	0.424633	-0.306761	-0.331289	-1.41458	0.983559	-0.230336	-0.264418	0.479899	-0.134017	0.503144	0.906464	0.437952	1.36007	1.0658	0.229968	0.330827	0.152428	-0.609608	-0.769737	0.271704	-0.578439	-0.864982	0.409094	0.316234	0.0298523	-0.29285	0.173948	-0.654308
P21926	CD9	0.22324	-0.755383	-0.721374	-0.15768	0.964557	-0.466024	-0.809365	-0.816399	-0.937762	-0.15524	-0.464579	-0.638831	-0.339139	1.0262	-0.608071	-0.453468	0.0920131	1.12003	0.262411	-0.198242	-0.33531	-0.346407	-0.418559	0.225641	0.172075	-0.871708	-0.579258	-0.253776	0.0579554	-0.803279	0.231127	-0.178621	0.458748	0.4062	0.172071	-0.597955	1.12575	-0.62434	-0.336565	-0.497984	-1.03984	0.518076	-0.640748	0.185177	0.0318223	-1.02476	-0.0303083	-0.25957
P21964	COMT	-0.00261779	-0.297219	0.177528	-0.0490023	0.00476492	0.305799	-0.272968	-0.441968	-0.254156	0.234105	-0.562805	0.150389	0.0279701	-0.0964858	0.535361	-0.273887	-0.0582619	0.00369793	-0.149158	0.428278	-0.271651	-0.13457	-0.37351	-0.331708	-0.417381	-0.952596	-0.520615	-0.162151	0.604056	0.000301944	-0.0816998	-0.219174	2.34728	-0.471611	-0.108881	-0.30572	-0.214277	0.416078	0.36106	-0.449177	0.385438	0.315571	0.0695081	0.388119	-0.458467	-0.177078	-0.0420968	0.129684
P21980	TGM2	-0.717092	-0.0186149	0.0228017	-0.450589	0.936564	0.133204	-0.476207	-0.26198	0.332657	-0.341044	-0.507053	0.218351	0.0181784	-0.334349	0.621766	-0.879088	0.143873	0.456126	-0.379398	1.25087	-0.495264	0.353014	0.239062	0.722515	0.61019	-0.867747	-0.168095	-0.159267	-0.20177	0.443747	-0.0200352	-0.051546	-0.334969	0.0486665	-0.0304962	-0.119313	1.45524	-0.302309	-0.500676	0.623942	1.71553	-0.83968	-0.452097	-0.181064	-0.691655	0.575053	1.10016	0.891874
P22102	GART	-0.155507	0.132354	0.374313	-0.0400979	-0.0161472	0.054756	0.282599	-0.291238	0.352872	0.018244	-0.405263	-0.016078	1.22322	0.177527	0.11531	-0.00448748	0.67584	0.346902	0.00734049	-0.269594	-0.196951	-0.200482	-0.0528174	-0.0695913	-0.122949	0.0483248	0.524278	0.650469	-0.0657391	-0.367796	-0.235501	0.00589083	0.00983033	0.152395	0.0234644	0.257191	-0.0958343	0.474552	0.366175	0.165645	-0.437209	-0.0422603	0.111368	-0.220793	0.218922	0.557408	0.26983	0.116215
P22223	CDH3	0.0495843	0.479285	0.612164	0.34091	0.0883793	-1.95878	-1.72783	-1.59299	-1.37458	-1.54208	-1.67279	-1.72147	-1.99952	-1.57209	-1.52698	-0.0543873	0.769942	0.305254	-0.06062	-0.144986	0.568882	0.754662	0.754723	0.612719	-2.49433	-2.55337	-2.21202	-2.18449	-2.06951	-2.88351	-0.701057	0.0104409	-0.890308	0.0759329	-2.54291	-2.03142	-2.16373	-2.27089	-3.80706	0.10435	-0.487246	-0.733522	-0.329445	-1.73731	-2.2123	-1.91008	-1.97622	-1.98266
P22234	PAICS	0.215966	0.131274	0.892398	-0.724171	0.127769	0.726676	0.265682	0.449112	-0.983007	0.315208	-0.138681	-0.164861	1.26825	0.0984664	0.323735	-0.0522049	0.728951	0.866307	0.0146708	-0.265754	0.00986499	0.156568	0.853134	-0.223641	0.316478	-0.451072	-0.0281215	0.091347	0.0182724	-0.597042	-0.234362	-0.531374	0.323299	-0.504808	0.499927	0.521237	0.551266	-0.164541	-1.42729	0.384752	-0.419117	-0.909277	0.643133	0.337125	1.31823	0.348275	-0.0979981	0.869415
P22392	NME2	0.636104	0.110614	0.869154	-0.291725	0.478695	0.517338	0.370292	-0.247897	-0.477028	0.238447	-0.25412	-0.292067	0.774561	-0.551455	0.359468	0.016803	0.282509	0.511178	0.00230299	-0.259173	-0.226623	0.446988	-0.0927537	-0.0186745	-0.00589228	0.0304768	-0.330352	-0.200326	0.007211	-0.409449	-0.696216	-0.645495	-0.121642	-0.524411	0.0386606	-0.223789	0.177629	0.326011	0.556423	-0.350971	-0.419645	0.964674	0.354858	0.0272622	0.216292	-0.0718575	0.121924	0.02601
P22455	FGFR4	-0.911987	-0.680191	-0.670417	-0.423851	-0.534824	-3.37861	-3.29222	-3.83329	-3.23087	-3.4468	-2.02175	-2.10831	-2.04673	-1.79159	-2.05278	-0.892474	-1.27512	-1.30321	-0.84756	-1.36055	-1.05346	-0.930029	-1.13898	-1.18448	-1.61967	-1.6529	-1.6771	-1.63868	-1.80936	-0.909479	-0.973396	-1.11487	-1.16642	-0.884748	-0.584135	-0.770135	-0.942051	-0.790654	-0.483657	-1.21567	-1.25361	-1.1527	-1.19304	-2.22666	-2.03394	-1.52821	-1.87824	-1.57136
P22466	GAL	-2.20568	-2.28354	-2.1762	-1.62318	-1.6481	-1.37789	-1.25895	-1.63784	-1.08127	-1.56708	-1.41872	-1.64063	-1.74253	-1.57551	-1.36792	-0.882859	-0.95182	-1.0874	-0.814277	-0.738762	-1.42189	-1.50925	-1.28117	-1.29097	-0.516212	-0.43013	-0.712741	-0.55494	-0.883412	-0.0375959	-1.21215	-1.12858	-1.30837	-0.992506	-1.1278	-1.711	-1.55872	-1.55417	-0.665556	0.474153	-0.337026	0.0617722	0.646449	-0.642601	-0.841946	-0.547438	-0.753994	-0.829677
P22626	HNRNPA2B1	1.83201	1.91982	2.02006	1.03896	1.48922	1.55801	1.26886	1.06389	1.28436	1.09366	1.80793	1.42985	1.56253	1.60644	1.5932	1.57372	1.61234	1.32523	1.43782	0.888228	1.66617	1.81682	1.25168	1.68471	1.63439	2.03997	2.27514	1.74536	1.9277	1.72124	2.05991	1.9007	1.08186	1.70909	1.88736	1.97267	1.75237	2.18202	1.51698	1.22975	1.02044	0.613624	1.48427	1.24377	1.88752	1.41725	1.8237	1.14501
P22735	TGM1	-1.47715	-1.42888	-1.58358	-1.53365	-1.70335	-2.89479	-2.43938	-2.68185	-2.57929	-2.95572	0.172657	-0.325615	-0.461402	-0.243075	-0.6728	-1.0305	-1.11153	-0.98101	-0.942369	-0.798664	-2.59341	-2.66567	-2.25725	-2.3787	-1.46347	-1.66743	-1.67891	-1.61415	-1.5879	-0.77023	-2.83649	-2.23977	-2.77767	-2.09106	-0.869153	-1.5388	-1.11214	-1.18712	-0.211787	-1.56588	-1.28117	-1.51022	-1.51839	-2.1811	-2.21609	-2.23442	-2.10211	-2.30005
P22792	CPN2	-0.236586	0.235688	0.00210542	0.578259	-0.283108	-0.4246	-0.156619	1.19749	-0.0820884	0.179569	0.161698	-0.203292	-0.201924	-0.0521924	0.502557	-0.351211	-0.208066	-0.241665	-0.181532	-0.192475	0.0325521	-0.2105	-0.104432	-0.512009	-0.210818	-0.433428	-0.705477	-0.196402	-0.450422	0.87313	0.884431	0.441801	0.280667	0.347308	-0.326547	-0.139734	0.022003	-0.0288834	0.113359	0.447912	0.495624	-0.672137	-0.0522756	-0.241618	-0.268502	0.307	-0.28222	0.260649
P23142	FBLN1	-0.251299	-0.0129749	-0.240444	1.19267	0.0202901	-0.423535	-0.255164	0.270844	0.280092	-0.327566	0.274519	0.502365	0.0556513	0.574461	0.112609	0.477738	-0.205832	-0.3335	0.38128	-0.100382	0.190187	-0.0480837	0.128804	-0.433963	0.102522	0.570254	-0.427042	0.719493	-0.186533	-0.375626	0.408107	-0.286036	-0.862566	0.921193	0.754708	0.26221	-0.192109	-0.156048	-0.461028	0.42307	0.742611	-0.419221	-0.287287	0.134788	-0.479718	-0.0432369	0.0279888	0.00725782
P23229	ITGA6	-0.966939	-0.749551	0.546084	-0.329557	-0.405873	-0.475422	-0.0244289	0.370579	-0.187524	-0.716039	-0.0910548	-0.49669	0.889565	-0.289626	-0.234601	-0.360883	-0.239036	-0.572608	-0.0731338	-0.485752	-0.17716	-0.160043	0.856594	1.06079	-0.398193	-0.4913	-0.352427	0.48059	-0.212036	-0.383054	-0.248349	-0.0809192	-0.392178	-0.290989	-0.439886	-0.355212	-0.258743	-0.725309	-0.457047	-0.0257537	-0.325766	-0.126969	-0.538961	-0.44198	-0.00816751	0.289429	-0.818465	-0.0114077
P23284	PPIB	-0.313009	-0.151993	0.278179	0.12114	0.149159	0.349169	-0.45757	-0.672558	-0.248521	0.504433	-0.714893	0.542278	0.63044	0.339438	0.126464	-0.320612	0.554165	0.366187	0.0975505	1.19042	-0.0138957	-0.15073	-0.318127	0.658893	0.0230693	-0.24379	-0.492839	0.315374	-0.350375	0.07987	0.281403	0.629905	1.11041	0.171848	0.104607	0.41455	0.635318	0.0614265	-0.308576	1.3327	0.559559	-0.227201	-0.0564479	0.00108207	0.136866	-0.0339428	0.514891	0.744684
P23297	S100A1	-1.88071	-1.7496	-0.0443562	-0.359952	-2.09914	-1.96779	0.282058	-0.835676	-0.137608	-2.09655	-1.2819	-1.30241	1.22256	-0.705713	-2.23995	-1.01882	0.999858	-1.13367	-1.87824	-1.49752	-1.64854	-1.92732	1.32857	1.43241	-1.37921	-0.502227	2.84058	3.14707	-0.967609	-2.08423	-1.98793	-0.998055	-1.87031	-1.52924	-0.438067	-0.343175	-1.69312	0.025195	1.41466	-1.25711	-1.66527	-2.05531	-1.66536	-0.520941	-1.68931	-1.97204	-2.71079	-3.14404
P23381	WARS1	-0.730767	-0.230668	2.11567	-0.849596	0.483633	0.295715	-0.91097	-0.597475	0.00403125	-0.898619	-1.00485	0.588942	0.554544	-1.14209	0.463287	-0.50779	0.244494	1.2919	-0.38201	-0.0107308	-0.680381	0.33856	0.0616205	0.50849	-0.207419	-0.9624	-1.03148	-0.734282	-1.74632	0.960604	-0.350796	-0.806422	-1.12204	-0.596105	-1.27454	0.286925	1.639	-0.393752	-0.82802	-0.260219	0.566975	-1.4291	-0.666168	-0.932022	-1.06282	0.0146459	0.95128	1.90867
P23526	AHCY	0.545075	-0.192654	-0.121942	0.124723	0.101072	0.517769	-0.0633441	0.387754	-0.330789	0.890405	-0.322177	-0.0942302	-0.124408	-0.59444	0.860314	0.185555	0.57693	0.211785	0.00821463	-0.339041	0.313885	-0.0268088	-0.373724	0.700919	0.380137	0.0939119	0.712711	0.399152	0.538482	-0.776314	0.339642	-0.22663	0.443617	0.0303098	0.927147	0.253665	0.206731	0.501558	0.577453	0.319553	-0.167989	-0.124624	-0.196051	0.338195	0.431293	-0.0953736	-0.0305819	0.327371
P23946	CMA1	0.232624	-0.718484	-1.05893	0.577501	0.767395	0.0417234	0.00321115	-0.16572	1.02003	1.10168	0.746001	-0.684368	-0.256287	-1.16503	-1.1323	1.09514	-1.2338	-1.30833	-0.229929	-1.26046	1.31927	0.297215	-0.662975	-1.91798	-0.212912	-0.503622	-0.221694	-1.14323	0.166754	1.80942	0.0419046	0.576849	1.11016	1.77853	-0.119297	-0.294572	-1.88664	-1.10832	-0.0360751	0.562241	-1.31211	0.841932	0.604154	-0.262196	-1.90158	0.0641727	-1.49521	-1.59006
P24347	MMP11	-2.00652	-1.97267	-2.11901	-1.96691	-1.33531	-2.11256	-1.92756	-1.1944	-1.66158	-2.06017	-1.96696	-1.93533	-2.50565	-1.94438	-1.60964	-1.13487	-0.756086	-1.23638	-0.871357	-0.729779	-1.98967	-1.59093	-2.20857	-2.89369	-2.07971	-1.80603	-2.22015	-2.39385	-0.971111	-1.64265	-1.49474	-1.43826	-1.31421	-1.35241	-2.07031	-1.69999	-2.47157	-2.06452	-1.0682	-0.810825	-0.847412	-0.687541	-0.688702	-2.09028	-2.43463	-2.25336	-2.01827	-2.195
P24534	EEF1B2	-0.455951	-0.529501	-0.0857707	-0.104472	-0.13356	-0.149828	0.290482	-0.126759	-0.377067	-0.40094	-0.534643	0.670704	0.947546	0.070529	0.332199	-0.575143	0.536369	0.572863	0.186867	0.47659	-0.129341	0.172024	0.849537	0.455578	-0.370392	-0.200921	0.584565	0.0481575	-0.0166204	-0.151254	-0.176685	0.156671	-0.252595	-0.145818	-0.278857	0.223481	0.386465	0.129047	0.0295437	0.223227	0.418258	0.115786	-0.013972	-0.0263741	-0.0328404	0.525339	0.43307	0.778816
P24752	ACAT1	0.553348	-0.67354	-1.05283	-0.0282219	0.131081	-0.419108	-0.169148	-0.654918	-0.592218	-0.226195	-0.178202	0.360452	0.540654	-0.498212	0.0809344	0.0397024	0.194707	-0.0271984	-0.321295	-0.00629927	-0.0617908	-0.640084	-0.109492	0.66773	-0.128044	0.0480793	-0.0972093	0.0496947	-0.4009	-0.405307	-0.0932556	-0.118808	0.132943	0.111249	0.214639	-0.283039	-0.147619	0.126892	-0.477621	-0.236374	-0.487881	0.0876714	-0.168527	-0.31606	0.672047	-0.127241	-0.63406	0.124979
P24821	TNC	-1.02437	-0.146341	0.289577	0.621706	-0.0329563	-1.46394	0.775847	0.315192	-1.0105	-1.44431	-0.100377	0.935177	-1.18243	0.178756	-0.800782	0.621953	0.0363174	-1.16731	1.69606	-1.13765	-0.132299	-0.205502	0.429537	0.00224713	-2.09278	-1.32459	-1.21228	0.800422	-1.39895	-0.686357	0.0819481	-0.0465283	-2.15626	-0.897247	-0.138671	0.91113	-1.24017	-0.646218	0.334573	1.53946	1.85053	0.119491	-0.508883	0.39922	0.583913	-0.188379	-0.0671854	-0.340308
P24864	CCNE1	-0.724577	-1.07672	-0.916396	-0.883936	-0.623422	-0.502875	-0.377197	0.11443	-0.139129	-0.622382	-0.190606	-0.454204	-0.327551	-0.338764	-0.548343	0.371905	0.236599	0.306703	0.408024	0.223036	-0.544398	-0.594706	-0.327598	-0.557027	-0.767122	-0.498493	-0.520104	-0.805868	-0.835632	-0.480978	-0.661689	-0.82501	-1.37088	-0.616786	-0.421322	-0.32201	-0.4845	-0.169663	-0.138669	-0.379665	-0.576429	-0.500548	-0.149088	0.186379	-0.79451	0.0650921	-0.458255	-0.165138
P25205	MCM3	-0.0366086	0.432184	1.16247	-1.12505	0.0653383	0.542528	-0.360925	0.368331	-0.0333885	-0.722157	-0.513903	0.104666	0.639204	-0.350944	-0.278556	-0.565781	0.729185	0.574156	0.0897463	-0.242567	-0.317439	0.235881	0.796161	-0.358616	0.0110446	0.124395	1.03597	0.176112	-0.67165	-0.418236	0.0511151	0.0732175	-1.00578	-0.387483	-0.510558	0.279923	0.364944	0.222718	0.36487	0.620337	-0.520277	-0.581112	0.338936	-0.521889	0.84062	0.484882	0.444332	0.30695
P25311	AZGP1	-0.695809	-1.63351	-1.50464	-1.25899	-1.43149	0.126261	-1.49697	-0.488148	-1.15044	0.446481	1.45346	-1.55409	-1.23875	-0.892151	0.175193	0.52708	-0.834128	-0.962664	-0.204186	-0.876789	0.14567	-2.39158	-0.842945	-1.8556	-0.102471	-1.02792	-2.09018	-0.567078	1.3137	-0.496858	-0.00706531	0.352292	0.937695	0.00591421	-0.410517	-1.32581	-1.74157	-1.33436	-1.06973	0.0734905	-0.722513	1.60826	-0.329939	-0.984551	-1.4546	-0.874016	-1.16459	-0.464769
P25705	ATP5F1A	0.757397	-0.770865	-0.988656	-0.184481	0.523399	-0.251321	0.0294321	-0.526621	-0.446088	0.838878	0.195676	0.13281	0.177945	0.449142	0.58899	0.458212	0.213757	0.163837	-0.0931412	0.00135175	0.251955	0.116568	0.0860561	0.301928	-0.128738	-0.0491375	-1.30211	-0.571003	-0.0935295	-0.219645	-0.0538667	0.0939024	0.812686	0.234854	0.644079	0.489058	0.203945	0.139713	0.24189	-0.0343069	-0.192421	-0.282782	0.472997	0.81781	0.656537	0.341656	0.0999874	0.163801
P25774	CTSS	-0.340112	0.208682	1.17273	-0.550896	0.13353	0.522022	-0.265935	-0.521634	0.132731	-0.0517298	-0.2711	0.529148	0.341135	-0.507922	-0.0698047	-0.460948	0.136099	0.619317	-0.185506	-0.0456228	-0.2272	0.203667	-0.174718	0.615909	-0.144604	-0.516388	-0.144728	0.365242	-0.637282	1.14855	-0.351723	0.407505	-0.927248	-0.349554	-0.528708	0.199641	0.876083	-0.144488	-0.0636084	0.114384	-0.0751373	-0.440551	-0.260706	-0.0392075	-0.213526	0.10563	-0.51261	0.651946
P25815	S100P	-1.86894	-2.01493	-0.944078	-1.88552	-0.170216	1.11269	-0.596375	-1.77555	-0.359766	1.51108	2.91961	0.589206	0.782466	1.35141	1.68199	-0.596988	-0.81461	0.925545	1.24418	1.26017	-2.65797	-1.56736	-2.26048	-1.29072	2.3935	-0.0435088	-2.6031	-0.0438222	0.76277	-1.28329	1.30503	-0.0974965	-2.35958	-1.64179	-0.855722	-1.9145	-2.07066	-1.81971	-1.78462	-1.3898	-1.49772	-1.42161	-1.54911	-0.0382874	0.598778	-1.51257	0.0554053	-0.0964863
P26038	MSN	-0.682242	0.638116	0.113196	-0.28237	0.555554	-0.012221	0.905416	-0.256939	0.30023	-0.318185	-0.115019	0.106271	-0.0128918	-0.143011	0.0837585	-0.0176875	0.121718	-0.264263	-0.0314542	-0.21381	-0.0884606	0.0414623	0.634138	0.711703	-0.27486	-0.533622	-0.418429	0.68978	-1.01339	0.473555	0.0471913	0.615983	-0.411197	0.634938	-0.671605	0.982625	1.18461	-0.291026	-0.807259	1.05509	1.05236	-0.584524	0.333717	0.199255	0.361137	0.835497	-0.139921	0.468287
P26447	S100A4	-0.579076	0.674087	-0.136581	0.653191	-0.445317	0.0907959	-0.244005	0.0710573	1.08485	-0.342888	-0.0850275	1.0262	-0.363714	-0.440017	0.128409	0.0227893	-0.792298	-0.192006	-0.113872	-0.59372	0.273777	0.78856	1.47596	-0.295612	-0.379253	-0.246712	-0.222848	1.35978	-0.800509	0.98585	0.0744132	0.0643461	-0.858962	-0.0568857	-0.10989	0.348979	0.263238	-0.110744	-0.0900094	-0.343539	0.720926	0.198886	-0.0296282	-0.133487	-0.445509	0.346637	0.0105799	-0.126612
P26583	HMGB2	0.361388	0.613999	1.39956	-0.579558	0.390358	0.496863	-2.10201	-0.132512	0.336105	-0.169487	-0.388393	0.862614	0.470775	-1.06345	-0.165056	0.0762779	-0.0108352	0.636308	-0.263533	-0.327271	-0.432368	0.596641	0.371779	0.582798	0.237801	0.137413	0.349248	0.250394	-0.333367	0.749502	0.360086	0.483152	-0.759903	0.725182	-0.175757	-0.0476684	0.588518	0.125304	-0.898354	-0.271249	-0.741711	-0.809853	-0.225399	-0.609861	0.59249	0.496604	-0.472578	0.438788
P26639	TARS1	0.0796471	0.518802	0.0084633	-0.037266	0.381651	0.0805606	0.149841	-0.445944	0.237374	0.136805	0.25081	0.17593	0.496516	0.56764	0.068815	-0.00820896	0.257048	0.196889	0.217437	0.0666404	-0.0681495	0.201688	-0.119379	-0.145807	-0.0900932	0.277755	0.155447	-0.0584021	0.441582	-0.128003	-0.394018	0.324941	-0.0656321	0.311848	0.0917621	0.223816	0.928291	0.49859	0.360132	0.894891	0.285973	0.113824	0.414932	-0.161087	0.0881136	-0.0818875	0.553335	0.618119
P26641	EEF1G	-0.218338	0.0627023	0.188494	-0.341151	-0.0244599	-0.337537	0.268272	0.277823	-0.243545	0.631822	-1.01591	0.209504	0.669234	0.205675	0.441565	-0.00261468	0.951543	0.724082	0.601359	0.892921	-0.123935	0.646351	0.742635	0.131252	-0.432197	-0.200285	0.875086	0.356067	-0.0888895	-0.107779	-0.199945	-0.0476592	-0.14879	0.175931	-0.0379962	0.602792	0.483537	0.36513	-0.056718	0.0817251	0.321643	-0.268659	0.0156463	0.241548	0.404916	0.568338	0.994099	0.713099
P27144	AK4	0.246629	-0.333137	-0.43493	-0.205971	0.411375	-0.362909	0.271192	-0.357143	-0.405507	1.03854	-0.406581	-0.342151	1.25127	0.848121	1.24537	-0.0284979	-0.0962302	0.243031	0.876502	-0.0276946	-0.213274	-0.19982	0.244036	0.922042	-0.38737	-0.651732	-0.466	-0.0418976	0.496503	-0.465456	-0.267121	0.131489	-0.0283897	0.148639	-0.405349	-0.271875	-0.208635	-0.517568	0.0524879	0.313436	1.74846	-0.28878	-0.78539	-0.357528	-0.47011	-0.0501388	0.820031	0.554783
P27338	MAOB	0.431091	-0.199818	-0.137697	0.572224	-0.455272	-0.799753	1.0333	-0.359615	-0.89012	-0.830752	-0.620569	-0.315579	-0.564266	-2.13102	-2.18358	0.0458399	-0.813694	-0.71822	-1.17826	-0.866352	-0.102982	-1.19595	-0.0895658	0.367747	-1.04667	-0.794231	-0.774094	0.981372	-0.880336	-0.951634	2.40319	-0.796297	-1.09408	-0.525836	3.41079	-0.206182	-1.24694	-0.330573	-0.323296	-0.718499	-1.07848	-1.05009	-0.41304	-0.736758	1.2346	-0.269383	-1.61874	-0.738668
P27348	YWHAQ	-0.0623087	0.996061	0.998274	-0.0578481	-0.299295	-0.214668	0.803298	0.412513	0.425861	-0.118572	-0.491167	0.281154	0.537277	0.34793	0.0730807	-0.186208	0.104838	0.534095	0.386294	0.0192161	-0.164053	0.166682	0.231494	0.761067	0.145351	0.157814	0.113965	0.210872	-0.0930411	-0.450458	0.131926	-0.23917	-0.0329069	0.161936	-0.129619	0.124179	0.195549	0.649534	0.29062	0.209862	1.42894	-0.0135251	-0.0015195	0.119517	0.481953	0.24365	-0.164718	0.110547
P27707	DCK	-0.237335	0.0471477	0.60942	-0.294639	0.59745	0.942608	-0.181248	0.0246608	0.713587	-0.330522	0.766851	-0.21536	1.21528	-0.591475	-0.370638	0.0449333	0.0434003	0.586153	0.106893	-0.215492	-0.155796	0.411098	0.612042	-0.245394	0.367533	0.105828	0.180023	-0.436794	-0.554702	0.461223	0.186225	0.384347	-0.756276	0.15331	-0.338272	0.121769	0.569326	-0.0873688	-0.485495	0.185294	-0.029484	-0.522008	0.524696	-0.0785709	0.028844	0.997306	0.578432	0.540891
P27797	CALR	-0.690064	0.464332	0.405601	-0.59851	0.273581	0.920187	-0.134151	-1.00356	-0.506093	-0.251402	-0.656733	-0.385296	-0.41196	0.241036	0.0788574	-0.188379	0.921078	0.191451	0.389934	0.852891	-0.0852866	0.0038598	0.207262	0.0748701	0.18536	-0.370204	-0.325332	0.509311	-0.076638	0.454605	-0.124342	0.256973	0.543947	-0.2335	0.58564	0.701406	0.952694	0.171738	0.506768	1.07387	0.306096	0.869198	-0.0856947	0.22774	0.175233	0.37261	0.818189	0.819458
P27816	MAP4	0.48261	0.61497	0.0283	1.34389	0.185978	-0.489824	0.841507	-0.323938	-0.145766	-0.0382955	0.602736	0.401809	0.031292	0.590073	0.272034	0.624857	0.272968	0.416236	0.68207	0.0759739	0.673626	0.524278	0.704807	0.261033	0.170538	0.733159	0.104178	0.596207	-0.469859	0.0132234	0.624575	0.668084	-0.194834	0.688299	0.729602	0.847126	0.353077	0.222966	-0.45843	0.240044	0.628745	0.35636	0.980067	0.860465	0.483156	0.132038	0.50461	0.239828
P27824	CANX	-0.152009	-0.554391	-0.476898	-0.182646	0.39742	-0.263015	-0.830184	-0.766667	-0.445608	-0.200086	-0.548345	0.0627076	-0.239079	0.458891	-0.76194	-0.0119069	-0.0724154	0.368874	0.423013	0.427697	-0.456882	0.171433	-0.327807	1.10889	0.6671	-0.465427	-0.892829	0.858618	-0.500908	0.0525207	-0.0617749	0.0857292	0.833263	0.268936	0.0600144	-0.536348	0.553446	-0.434879	0.126973	0.695302	-0.333318	0.460433	-0.247786	0.598531	0.121159	-0.730791	1.03135	0.30179
P28062	PSMB8	0.0240926	0.266677	0.490038	-0.140228	0.142582	0.970312	-0.500523	-0.11874	0.808718	0.280508	-0.266503	-0.254546	-0.00272545	-0.246229	0.331166	0.177737	-0.206059	0.341159	-0.52921	0.18612	-0.162691	0.332353	0.128699	-0.0420835	0.56139	0.532071	0.036443	-0.0860261	-0.68344	0.706531	0.290851	0.369863	-0.306773	-0.195569	-0.585967	0.117131	0.403375	0.137747	-0.26998	0.0528912	0.674641	0.0170658	0.354106	-0.120489	0.257325	0.574479	0.409385	0.776535
P28065	PSMB9	-0.398388	0.0800307	0.697574	-0.729191	0.634762	0.955657	-0.515426	-0.0273034	0.934877	-0.0514599	-0.477304	0.389235	0.337916	-0.750656	0.667747	0.105125	0.312597	0.726021	-0.0852556	0.38819	-0.446948	0.469331	-0.0435848	-0.0971828	0.589131	0.342227	-0.117381	-0.248091	-0.939632	0.265948	0.318415	-0.0107871	-0.76037	-0.123851	-1.00393	0.193922	0.844654	-0.226813	0.603433	0.283991	0.839329	-0.883229	0.63359	-0.126895	-0.80925	0.565658	0.00526267	1.03085
P28066	PSMA5	-0.0430413	-0.30215	0.254669	-0.0433504	-0.25468	0.633161	0.503313	0.0405124	0.415453	0.43455	0.219181	0.492997	0.750367	0.0523576	0.518446	-0.241573	-0.0845073	0.737689	-0.216739	-0.141422	-0.0423463	-0.0308354	-0.42201	0.0583485	0.27766	0.255964	0.514439	-0.0930973	0.00127084	0.351071	-0.146006	-0.00641463	-0.236126	-0.151361	-0.11965	-0.0766158	0.417421	0.627252	0.448376	-0.0579089	0.397885	-0.859329	0.286919	-0.37727	0.320644	0.41824	-0.217757	0.462231
P28070	PSMB4	0.376081	0.32194	0.606315	-0.0277029	0.530896	0.938806	-0.144625	0.0836989	0.083512	0.658625	0.191713	0.384992	0.663455	-0.693503	0.821589	-0.0921126	-0.129082	0.365297	0.0109763	0.197726	0.38458	-0.152175	0.26908	0.256033	-0.746072	0.592664	0.0663869	0.102303	0.26602	-1.90521	0.324528	0.352739	0.119894	-0.384861	-0.525235	0.02528	0.54048	0.234716	-0.0914339	0.450633	-0.26232	-0.214148	0.798545	-1.74026	0.313149	0.723148	-0.193111	0.224128
P28072	PSMB6	0.908453	0.56994	0.0902415	0.345638	-0.0960142	0.668015	1.3551	0.269486	-0.128703	1.13666	0.547	0.205588	0.720198	0.438036	0.808333	0.477958	0.044279	-0.238063	0.272145	-0.180504	0.726033	0.50871	0.15829	0.214005	-0.16932	0.378431	0.462157	0.0665667	0.671881	-0.783684	-0.157097	0.189531	0.427962	0.282773	0.269844	0.00831496	-0.517089	0.820201	0.632443	-0.0132609	-0.220429	-0.20321	0.261236	0.264953	0.530962	0.322208	-0.225139	-0.103413
P28074	PSMB5	0.879955	0.388703	-0.278466	0.167794	-0.039919	0.15164	0.979381	0.306439	-0.296229	0.731166	0.49133	0.0212736	0.758456	0.246938	0.446739	0.467918	0.134213	-0.0942947	0.428255	-0.376695	0.633936	0.520911	-0.0880756	0.183842	-0.59674	0.204694	0.741664	0.153709	0.990206	-0.796229	-0.185612	0.0406417	0.237232	0.311381	0.54836	0.462016	-0.160887	1.18083	0.298266	0.148814	-0.0223132	0.21376	0.0901672	0.373362	0.307184	0.111153	-0.276291	-0.121368
P28288	ABCD3	1.02481	-0.267634	-1.18172	-0.460892	-0.220343	0.478073	-0.221214	-0.426728	-0.266963	0.616437	0.564909	-0.173631	0.413838	0.63118	-0.289124	0.846116	0.252246	0.0133429	0.630718	-0.635737	0.303634	0.444004	-0.375314	0.437966	0.16063	0.395849	-0.09266	0.133678	0.522509	-0.55726	0.689336	-0.129114	0.50035	-0.437153	0.966455	0.0975007	-0.684791	0.426244	-0.540622	-0.156794	-0.434285	0.606655	0.0688443	0.741448	-0.237624	-0.272064	0.447016	-0.525455
P28676	GCA	-0.193821	0.441788	0.0570579	0.0225959	-0.138437	0.0159087	1.066	1.19704	0.601509	-0.135269	0.162808	1.32079	0.359838	-0.00012637	0.45582	-0.105012	-0.0225539	0.203577	0.0563951	0.294797	-0.0469101	0.046283	-0.0909787	0.971745	-0.0210895	-0.418058	0.0097406	0.259808	-0.522114	0.234182	-0.153928	-0.12899	-0.294773	-0.113198	-0.184691	-0.108316	-0.339986	0.219161	0.0679358	0.299951	-0.032759	-0.832885	0.458518	0.602607	0.49688	0.740157	0.0664069	0.401147
P28838	LAP3	0.403557	-0.0882766	0.511252	-0.697664	0.644044	0.637877	-0.703058	0.0509051	0.309499	-0.138944	-0.375484	0.849696	1.22078	-0.421487	0.0552647	-0.118932	0.54922	0.865463	-0.339893	0.482464	-0.246723	0.494957	0.148352	0.410139	0.394988	-0.341773	-0.404227	-0.0111332	-0.513597	0.633323	0.502079	0.0148739	-0.134399	-0.44845	0.0764464	0.195872	1.30556	-0.0449548	-0.37406	-0.0769643	0.23197	-0.465486	0.816767	-0.239716	-0.46141	0.0416694	0.103615	1.07839
P28907	CD38	-0.604655	-0.596401	-0.082435	-0.467693	0.451261	0.290401	-0.417046	-0.0762247	0.0658452	-0.663213	-0.76309	0.158873	-0.257506	-0.995129	-0.0619912	-0.319547	0.0591667	0.300265	-0.432225	1.82851	-0.7555	-0.0433429	-0.385888	0.458357	0.15075	-0.61731	0.00185302	-0.397011	-0.481966	1.19217	0.657841	0.361787	-0.319865	-0.47078	-1.12381	0.292291	0.306516	-0.452239	-0.0404173	-0.570363	-1.23748	-0.939106	-1.2714	-0.913908	-1.212	-0.210126	0.197105	1.55224
P29350	PTPN6	0.420581	0.265002	0.204747	0.128712	0.831011	0.86961	-0.399637	0.142564	0.936168	-0.181323	0.0133014	0.830576	0.296907	-0.165937	0.142781	-0.00626085	0.0100643	0.843873	-0.141331	0.116018	0.0693333	0.8031	0.102138	0.154743	0.718623	-0.336183	0.406365	0.175056	-0.280568	1.10212	0.340203	0.948411	-0.193065	0.674261	-0.424537	-0.124394	0.674718	0.366038	0.201643	0.0842513	-0.084678	-0.0926247	0.0809485	0.381468	-0.734433	0.630383	-0.0163514	0.265584
P29373	CRABP2	1.24151	0.716569	0.326025	0.423418	0.636117	-0.910964	1.37543	-1.72378	-0.0778335	-2.1293	1.76171	-1.78576	-1.06192	1.653	-1.48375	2.04477	1.44899	0.697718	0.722429	0.904569	0.701343	1.09722	-1.34497	0.562688	2.61096	2.60248	0.0726611	-0.704831	-1.04736	-1.99843	0.599067	-0.903312	-2.20741	-0.0946771	0.476432	-0.53837	-0.0318566	1.29825	1.30051	-0.0314694	-1.76562	1.10282	0.596464	0.0902871	-3.26872	-0.5639	-0.612978	-2.15976
P29401	TKT	-0.028689	-0.308096	0.0167587	-0.357074	0.327892	0.202466	0.852503	0.390175	0.583333	0.681464	-0.0326317	0.760634	0.2952	0.388868	1.30446	0.783675	-0.180039	-0.148422	0.341064	0.00461058	0.426963	0.185662	0.32195	1.71314	-0.640492	0.977452	0.664822	0.724088	0.0945241	0.152788	0.772211	0.194256	0.223271	0.346709	0.957566	0.356516	0.0443419	-0.226959	0.572674	0.179709	0.440055	-0.391369	1.12492	-0.271035	0.659247	0.116856	0.255509	0.546037
P29590	PML	-0.283447	0.686173	1.10051	-0.342692	0.408089	0.190855	-0.0778165	0.0542499	0.425923	0.365404	-0.171564	0.511208	0.653755	0.173243	-0.0487101	-0.164903	0.415031	0.4272	-0.304647	0.470515	0.354223	0.309309	0.031176	0.39196	0.00468773	0.470854	0.310729	0.469663	-0.479454	0.0940427	0.179079	0.224154	-0.447445	0.200928	-0.213104	0.215607	0.889849	0.0813983	0.826729	0.501059	0.464815	-0.282836	0.571958	-0.216473	0.110321	0.412152	0.368927	0.521638
P29692	EEF1D	-0.207149	0.0401766	0.48456	-0.429391	0.29774	0.322693	0.615539	0.250161	-0.238612	0.321202	-0.704253	-0.0167525	0.662258	-0.0823474	0.0820629	-0.562021	0.483154	0.578527	0.444004	0.290497	0.0277802	0.340399	0.257891	0.233328	-0.619002	-0.632592	0.537392	-0.0412483	-0.252949	-0.866822	0.021533	0.0975249	-0.23352	-0.170356	-0.220228	-0.126536	-0.323855	-0.28008	-0.40082	0.295144	0.0799748	-0.204624	-0.1886	-0.0488332	-0.742305	0.538357	0.808962	0.635241
P29728	OAS2	0.0645036	-0.484738	0.266612	-0.522258	0.688693	0.18546	-0.650242	-0.87626	0.0342181	0.834894	-1.3759	-0.902316	0.588045	-0.207759	-0.869841	-0.590102	0.520302	0.428404	-0.842852	1.22837	-0.558661	0.218477	-0.517716	-0.0864094	1.00162	0.835303	-0.327558	0.105602	-0.0874696	0.232339	0.903164	0.307475	-0.843702	-0.26763	-0.753973	-0.11661	0.488883	-0.407598	-0.00962882	0.394716	0.0356433	0.168716	1.15024	-0.368339	-0.528124	0.799676	1.71572	0.717174
P29762	CRABP1	-2.62781	1.25717	-0.240604	-1.62848	-1.51169	-0.0673867	3.17269	1.73621	-0.638165	-2.67151	-2.15468	-1.73381	0.936223	-0.0470673	-2.64206	-2.16358	0.983486	-0.915163	-1.71667	-2.74458	-1.84182	-2.28755	-0.524451	-2.31393	-1.97722	-2.25242	-0.966402	-0.896575	-2.26699	-1.92764	-2.90017	0.842036	-2.80507	2.29612	-1.77082	0.765112	-0.727772	1.5732	2.46684	0.454134	-2.31164	-2.81237	-2.24692	-1.02861	2.55742	1.31285	-3.34507	-1.99524
P29972	AQP1	-1.01817	-1.32481	-1.03644	0.918085	-0.126016	0.0245959	-0.115696	0.168668	0.110775	-0.33228	-0.287584	-1.20822	-1.14921	-1.14627	-1.07718	-0.0331138	0.219177	-0.262878	-0.240524	-0.214846	-0.150271	-0.0755623	-0.152541	-0.324487	-0.417226	-0.482957	-0.421792	-0.40358	0.11569	-0.0934392	-0.111968	0.303224	-0.0719862	-0.151206	-0.7118	-0.896759	-0.744112	0.40772	-0.599928	-0.619592	-0.852193	0.195187	-0.546345	-0.370416	-1.12982	-0.620695	-0.655778	-0.93783
P30038	ALDH4A1	0.424369	-0.291456	-0.908316	-0.247329	-0.209789	-0.323983	0.184927	-0.625054	-0.848734	0.922864	0.209788	-0.972925	-1.01844	0.0155059	1.67933	0.0719967	-0.52676	-0.846228	-1.23173	-0.777343	0.0082171	1.76205	-0.273699	0.0887703	0.61406	-0.255168	-0.970172	-0.43214	0.926011	-0.687064	0.552626	-0.840943	2.0305	-0.440131	0.0654494	-0.478317	-0.687783	1.06223	0.154666	-0.326651	-0.73287	0.169309	-0.502925	0.0725557	-0.773108	-0.217394	0.971774	-0.132166
P30040	ERP29	-0.570472	-0.695144	-0.155648	-0.373864	-0.0584361	0.380827	-0.802684	-0.987317	-0.698582	0.482635	-0.878342	-0.191361	-0.811672	0.206896	0.183333	-0.477129	-0.331083	0.350345	-0.497316	0.180162	-0.118622	-0.216353	-0.0938879	-0.246059	0.563728	-0.475263	-0.376915	-0.103797	0.604445	0.266856	-0.0150546	0.132598	1.0565	-0.473866	-0.573618	-0.0724429	0.289714	-0.470253	-0.554671	0.360498	-0.150509	0.136347	0.116257	-0.61082	-0.619079	-0.0859639	0.529311	0.268914
P30043	BLVRB	0.755945	-0.129675	-0.385686	-0.3661	0.215352	0.583605	0.120806	-0.160495	-0.0283265	0.68413	0.712591	-0.143079	0.792881	0.248437	0.936293	0.526586	0.352718	-0.334665	0.244274	0.658227	0.431429	-0.316813	-0.139327	-0.0671848	0.568492	0.607056	-0.115161	0.0364275	1.50919	-0.37132	0.207012	-0.298508	1.53935	0.0101638	0.751936	-0.303567	-0.022928	-0.178947	0.299163	-0.162068	0.074986	-0.0677148	0.578662	0.792743	-0.493183	-0.416128	0.00515085	0.0812961
P30044	PRDX5	1.20659	-0.203349	-0.0347164	-0.331217	0.106115	0.397534	0.144307	-0.100956	0.100037	1.10516	-0.320169	0.432475	0.762638	0.455849	0.770239	0.349811	-0.0622294	0.602964	1.33535	0.550119	0.23295	-0.289614	0.178076	0.230116	-0.155669	-0.0606031	-0.0641563	0.344422	0.16024	-0.331116	-0.0186629	-0.150106	0.50128	-0.0208044	0.322743	0.200698	-0.0899945	0.343871	0.00293358	-0.534194	0.501274	-0.645659	-0.186832	1.18964	-0.072334	0.0647327	0.223094	0.286785
P30046	DDT	0.160108	-0.256073	0.438641	-0.160001	-0.205675	0.518629	-0.20047	0.147307	-0.183486	0.571493	-0.0804112	0.149787	0.97919	-0.351846	0.294522	-0.103061	-0.312431	0.170019	-0.230032	0.223543	-0.129563	-0.724814	0.0611267	-0.288185	-0.75009	-0.919582	0.0580046	-0.0925147	1.95757	-0.847158	-0.345491	0.0328415	0.297849	-0.141484	0.621882	0.0348769	0.192677	0.949135	0.20666	0.0893766	-0.381207	0.190051	-0.41824	-0.261128	-0.141656	0.127667	0.280507	0.470909
P30048	PRDX3	1.0565	-0.302495	-0.0203905	-0.56804	0.0297656	-0.261631	0.115513	-0.304525	-0.744598	0.905884	0.506943	0.369637	0.390095	0.00113478	0.357062	0.512789	-0.313385	0.252251	0.130712	-0.249306	0.456004	-0.156132	-0.0623544	0.517424	-0.113556	0.072834	-0.38929	-0.164473	0.141887	-0.687761	0.141269	-0.298468	0.19216	-0.195836	1.07799	0.23763	0.14177	-0.0122994	-0.0163779	0.131685	-0.331922	-0.187632	0.206917	0.406302	0.731727	0.0468827	-0.11297	0.196355
P30084	ECHS1	0.287542	-0.829157	-0.354413	-0.502747	-0.0234008	-0.347608	-0.503835	-0.437798	-0.843828	0.00895399	-0.27509	0.432085	-0.275124	0.158312	-0.157065	0.317713	0.166822	0.179988	0.117269	0.287844	0.209999	-0.355535	-0.291912	1.26917	1.09136	0.0857979	-1.34939	0.318989	-0.0539838	-1.47303	0.235738	-0.380243	0.85307	-0.152501	0.600966	-0.361468	-0.0982992	0.616444	0.566299	-0.0948404	-0.894217	0.458393	0.390808	0.747895	-0.0619377	-0.16355	0.209562	-0.193686
P30101	PDIA3	-0.222151	0.00999524	-0.138284	0.372771	0.332546	-0.0196954	-0.527076	-0.35563	-0.0543868	-0.211579	-0.690776	0.074187	0.208147	0.859112	0.0820037	-0.118506	0.469026	0.296835	0.226508	1.08807	-0.0828528	-0.0324525	-0.134999	0.854338	0.724519	-0.52536	-0.570123	0.41075	-0.343468	0.127202	0.548728	0.467383	1.14248	0.132726	0.212953	-0.0190147	0.307983	-0.00642135	-0.226347	0.37496	0.114866	0.294607	-0.248959	0.57375	0.0869176	0.0243818	0.335467	0.437724
P30273	FCER1G	-0.215237	0.258485	0.468023	-0.213879	0.131133	0.234738	-0.557534	0.397553	0.130909	-0.28072	-0.107755	0.983706	0.0189815	-0.638247	0.292489	-0.564297	-0.107776	1.00885	0.046057	-0.415338	-0.0730774	0.124005	-0.0201913	0.486317	0.302795	-0.467282	-0.361512	0.0946783	-0.885368	0.787365	-0.0992512	-0.0881135	-0.833023	-0.417395	-0.291729	-0.0643374	0.820051	-0.076079	-0.311519	-0.0208227	0.504971	-0.26157	-0.252023	-0.15693	-0.433258	-0.302112	0.264464	0.234901
P30279	CCND2	-1.08926	-1.2046	-1.23018	-2.00813	-1.19921	-0.0944585	-0.0183641	0.424479	1.05854	-0.0421646	0.809876	0.360436	0.54938	0.317194	0.3599	-1.48301	-1.56091	-1.12282	-1.55721	-0.740931	-1.89422	-1.61696	-1.7186	-1.69392	-1.88251	-2.52517	-2.25035	-2.24436	-2.03974	-0.875025	-1.52614	-1.62476	-1.9857	-1.79758	-1.58693	-1.64829	-1.90255	-1.84402	-0.784744	-1.15272	-1.29133	-0.842761	-1.0479	-1.43596	-1.66132	-1.46577	-1.55585	-1.71686
P30566	ADSL	-0.409566	-0.0732276	0.353862	-0.329196	0.104583	0.141932	0.4793	0.549537	-0.151055	0.012567	0.00295967	0.610448	0.497323	-0.149492	0.125182	-0.114609	0.233776	0.559911	0.43793	-0.097852	0.0460978	0.113746	0.105986	0.475041	-0.52046	-0.224755	0.49302	0.520604	0.142808	-0.130277	0.153254	0.000802248	0.0807383	0.0101812	0.345809	0.623923	0.234516	0.177625	0.652303	0.572383	0.956446	-0.608708	-0.0121128	0.199473	0.0163857	0.706597	0.479898	0.512742
P30626	SRI	0.474541	0.522308	-0.626674	0.159841	-0.423142	-0.184405	0.68974	-0.438485	0.0334958	-0.22398	0.637186	0.0896635	-0.035536	0.233307	-0.102159	0.713323	0.0495261	-0.0276821	-0.0780437	-0.19676	0.436226	-0.74237	0.401671	-0.0654612	-0.57043	-0.192071	0.572789	0.166056	-0.216682	-0.0633033	0.0452345	-0.294443	-0.710741	0.0787532	0.48573	-0.105945	-0.0718694	0.272755	-0.0597324	-0.229489	-0.0427111	-0.199597	0.489906	0.471256	0.463529	-0.0094834	0.23317	0.110725
P30740	SERPINB1	0.375637	0.123122	0.380088	0.144578	0.849452	0.429622	-0.00517201	0.0794567	0.689431	0.200999	-0.0312595	1.30656	0.422142	-0.0700686	0.185103	0.506131	-0.158526	0.372716	-0.423965	0.189251	0.45137	0.203025	0.094555	-0.0854019	0.420098	0.569373	-0.166957	0.253666	0.170193	0.627014	0.0685763	0.166053	-0.440155	0.0808281	0.174415	0.2769	0.459084	0.0237475	0.167424	0.146285	0.576977	0.0401213	0.114425	-0.0288955	-0.891972	0.593069	-0.02938	0.423741
P30837	ALDH1B1	-0.39462	0.400583	0.0233977	0.617256	-0.300684	-0.526157	-0.353469	0.29033	-0.107823	-0.297846	0.152077	-0.0118194	0.0120941	0.274109	0.213231	0.359627	0.18494	0.523893	-0.0453533	-0.745687	0.203306	0.124418	0.468375	0.579141	-0.725697	-0.58295	0.0882156	-0.299341	-0.568748	-0.634537	-0.0700899	0.178188	-1.07505	1.2782	0.140061	0.595114	-0.321289	0.318935	0.299021	0.33216	-0.197505	-0.447723	0.162744	-0.166437	0.0442023	0.821774	-0.153276	-0.606135
P31146	CORO1A	-0.544908	0.0155752	0.270903	-0.0747659	1.23208	1.32116	-0.772705	0.456293	2.02829	-0.0208656	-0.438963	0.458776	0.261298	-0.730197	-0.0831514	-0.119228	0.0899783	0.882363	-0.78062	-0.0760916	-0.401121	0.810748	-0.166376	0.373373	0.829963	-0.738311	0.240982	0.0433677	-1.03187	1.94211	0.577122	1.14727	-0.655642	0.810365	-0.538682	0.0636572	1.15219	0.0289606	-0.0552426	0.203395	-0.251652	-0.173591	-0.300968	-0.205536	-1.03418	1.36251	0.115864	0.413957
P31151	S100A7	-1.43686	-1.26119	1.11755	-1.15927	-0.76849	3.80277	0.233863	-0.943895	2.82529	-0.633734	-1.32722	-0.536067	-1.02268	-1.79528	0.754747	-1.63658	-2.26883	-1.95298	-1.68588	1.43388	-2.59986	-2.35786	-2.45592	-2.45752	-1.40551	-1.26142	-1.55369	-1.54156	0.949937	-0.812392	-2.21642	-1.12527	-0.945828	-2.23077	-2.22958	-1.98092	-2.31842	-1.4698	-0.820697	-1.96215	-1.81819	3.69812	-1.43471	-1.17994	-1.27514	-0.925102	-0.340487	-0.607607
P31350	RRM2	-1.42536	-0.816181	-1.34647	-0.435472	-1.27279	-1.39721	-1.23554	-1.32209	-1.19573	-1.0847	-0.836495	-1.69331	-1.30329	-1.38443	-1.32445	-0.518288	-0.563039	-0.570716	-0.213865	-0.311043	-1.3789	-0.927444	-1.27005	-1.5097	-0.0743279	0.410296	-0.0647214	-0.301912	0.0458236	-0.0577345	-0.348612	-0.433395	-0.608462	-0.117547	-0.842962	-0.612592	-0.444558	-0.601463	-0.86814	-0.289524	0.125015	-0.727458	-0.057419	-0.990359	-0.965256	-0.438055	-0.409885	-0.478071
P31483	TIA1	-0.801201	1.42197	0.341199	-0.349978	-0.623728	0.00881485	0.845745	0.177022	0.578167	-0.48942	-0.553953	0.432898	0.46286	-0.826683	0.015165	-0.602113	-0.265022	-0.400611	-0.592693	-0.388714	-0.605291	-0.140204	-0.267011	-0.248768	-0.293322	0.231488	0.8569	0.0139636	-0.652181	-0.302168	-0.277588	0.11883	-0.875722	-0.40775	-0.599947	0.599144	0.1936	0.221929	-0.44264	0.503814	0.388355	-1.10903	0.154853	-0.0812032	0.48394	0.216748	-0.364596	-0.252038
P31947	SFN	0.0158822	0.152239	1.5285	-0.208881	-0.38905	0.247775	1.60542	-0.364503	-0.180418	-0.51962	0.263216	-0.134387	0.238561	0.275491	0.791951	0.15501	1.15807	0.867688	0.0556789	-0.242099	-0.316979	0.216128	0.036394	0.474132	-0.535873	0.392706	0.22018	0.241474	0.252854	0.156116	-0.0701543	-0.136434	-0.0849098	0.161895	-0.107665	0.106917	1.35646	0.105271	0.444522	0.0022675	-0.782824	0.434209	0.119599	0.122802	0.246493	0.413972	0.0984027	0.357681
P31949	S100A11	-0.335512	0.825017	0.909415	-0.105587	-0.194512	0.0923044	0.765407	-0.0172472	0.412332	0.376551	-0.502425	0.0148824	0.445313	0.4155	0.428056	-0.0431267	0.822492	0.868673	0.449983	0.673118	0.0885461	-0.504431	-0.04686	0.546487	-0.156	0.584788	1.41897	0.902494	0.176504	-0.0880103	-0.261192	0.0894045	-0.963622	0.229105	-0.104728	0.298666	0.46381	0.382866	-0.501583	0.29152	-0.0391341	0.267634	0.132918	0.487508	0.232587	0.211402	0.245569	0.0210628
P32119	PRDX2	-0.0914278	0.133702	0.0482824	-0.498318	-0.149416	1.81186	0.716243	-0.737471	-0.404366	0.602838	0.120379	-0.0657879	-0.383713	-0.4318	0.845793	0.255976	0.342028	0.462471	-0.0247919	0.628767	-0.00500063	-0.067481	-0.011528	0.205873	0.501216	-0.00136556	-0.479774	-0.738634	0.796865	-0.190768	-0.137099	-0.223551	0.457905	-0.0571622	0.406452	-0.0645495	0.168538	0.00601722	-0.149783	0.264187	-1.16454	-0.284513	0.251893	0.237847	0.19002	-0.104477	-0.180902	0.391719
P32322	PYCR1	-1.29723	0.51968	-0.152809	-1.63896	0.438354	-0.163046	-0.235791	-0.369968	-0.292743	-0.119545	0.552022	-0.620584	0.861549	0.692341	0.310566	-0.240314	0.413604	-0.552477	0.742476	-0.116148	0.131407	0.468455	0.441579	0.969956	0.348123	0.495843	0.520507	0.284051	1.16658	-0.837371	-0.682454	-0.999413	0.978633	-0.668444	0.517794	-0.503094	-0.245801	0.12975	0.513982	-0.199517	-0.0183338	-0.37546	0.142154	0.75723	0.410385	-0.296932	1.02663	0.196586
P32455	GBP1	-1.4145	-0.0167367	1.18414	-1.14062	0.475006	0.285428	-0.61636	-0.233532	-0.229256	-0.886214	-1.07904	0.973777	1.12449	-1.16065	0.114953	-0.228322	0.661787	0.797933	-0.226506	0.352329	-0.947193	0.329239	0.339415	0.312798	0.254085	-0.530978	-0.105545	-0.311431	-1.06624	0.609053	-0.215866	-0.0584509	-1.285	-0.564375	-0.681669	0.96181	1.52404	-0.349924	-0.382382	0.909372	-0.0205627	-0.823054	0.162661	-1.10017	-0.907066	0.324179	1.1051	1.17628
P32456	GBP2	-0.389292	-0.0194616	0.577352	-0.130315	0.813225	0.696121	-0.569171	-0.254827	-0.144066	-0.412557	-0.542438	0.624926	1.39015	-0.328643	0.0552021	-0.313153	0.209488	0.533461	0.297241	0.315057	-0.188514	0.169272	-0.0183688	0.164987	0.379947	-0.114405	-0.629674	0.113176	-0.456637	0.394635	-0.0292196	0.242475	-1.05187	0.0105231	-0.390656	0.128024	0.641275	0.0252567	0.131535	0.351663	-0.426199	0.0374408	0.256835	-0.464959	-0.581946	0.0893983	1.43324	0.744094
P33121	ACSL1	0.0871059	-0.364754	-0.46491	-0.338665	0.411747	-0.162924	-0.372033	-0.443422	0.114963	0.506968	-0.0597602	-0.239914	0.105874	0.0348984	0.491802	-0.50885	-0.294906	-0.622333	0.685071	-0.134691	-0.204815	0.339993	0.0885871	-0.320637	-0.521323	-0.238853	-0.382951	0.0139388	1.26295	-0.0377008	-0.24582	0.14744	1.76296	-0.0166789	0.181274	-0.8126	-0.266255	-0.556179	-0.420837	-0.283599	-0.245095	-0.371039	-0.409959	-0.41015	-0.566157	-0.629881	-0.35352	0.429733
P33241	LSP1	-0.555231	-0.215774	0.198856	-0.0998069	0.665211	0.568195	-0.55205	-0.00705964	0.907068	-0.196448	-0.799676	1.04448	0.158574	-0.382402	0.22896	-0.0132177	0.30808	0.673066	-0.0613891	-0.0960006	0.168669	0.457195	-0.0341755	0.650142	0.311977	-0.469489	0.241333	0.526077	-0.77187	1.50574	0.185799	1.30682	-0.704622	0.0295826	0.179206	0.267636	0.535521	-0.0530378	0.171238	0.284016	-0.241435	-0.302148	0.145687	-0.313454	-0.307759	0.665458	-0.0257446	0.474782
P33897	ABCD1	-0.210322	-0.201479	-0.584694	-0.131717	0.784128	0.267278	-0.378485	-0.37234	0.300649	0.301282	0.16574	-0.200837	0.135337	-0.370496	-0.079783	-0.114069	0.750577	0.101936	-0.0424926	0.12656	-0.471599	-0.163698	0.297548	0.736233	0.175558	0.792623	-0.341331	0.022666	-0.426146	-0.471718	-0.412367	-0.218977	0.104883	-0.239168	-0.331211	-0.216045	0.161939	-0.287407	-0.0804271	-0.0907339	0.0465739	0.017301	0.113063	0.0947559	-0.465869	-0.230131	0.40789	0.112603
P33991	MCM4	-0.0729826	0.373583	1.05063	-1.05182	0.0215361	0.519626	-0.290042	0.237109	-0.218671	-0.9359	-0.250747	0.08234	0.828813	-0.51883	-0.0541973	-0.625517	1.02231	0.744687	-0.0712192	-0.297058	-0.797441	0.337413	0.550641	-0.436878	0.167199	0.278861	1.30334	0.365995	-0.317748	-0.441289	-0.377293	0.184706	-1.52218	-0.615282	-0.651426	0.973093	0.442163	0.719646	-0.418213	0.464852	-0.777699	-1.16715	-0.00143238	-0.525444	0.818278	0.327872	0.122588	0.212247
P33992	MCM5	0.0311426	0.390103	0.962687	-1.48554	0.000262746	0.761343	-0.210985	0.561557	0.153394	-0.868933	-0.24999	0.13699	0.839047	-0.435178	-0.0628345	-0.458525	0.587565	0.479789	-0.0270756	-0.20953	-0.562864	0.266789	0.770825	-0.477239	0.0439908	0.341376	1.29052	0.443758	-0.870442	-0.36148	-0.512717	0.323973	-1.09744	-0.516571	-0.712333	0.754293	0.306145	0.575537	-0.273053	0.784683	-0.466254	-0.930191	0.346619	-0.620074	0.708293	0.246092	0.284867	0.0348047
P33993	MCM7	0.257633	0.583959	1.06603	-0.522462	0.195816	0.366835	-0.216511	0.379526	-0.00814388	-0.835168	0.075424	0.0579341	0.564381	-0.308486	-0.13728	-0.68347	0.768033	0.68706	-0.0868861	-0.148196	-0.25145	0.401504	0.382952	-0.462905	-0.0520791	0.236609	0.969926	0.354273	-0.618098	-0.425298	-0.297407	0.0838437	-1.10789	-0.434262	-0.837116	0.789647	0.350575	0.582426	0.115397	0.473912	-0.129123	-0.386865	0.333592	-0.346246	0.709747	0.537572	0.36828	0.501506
P34897	SHMT2	-0.209195	-0.0520049	-0.342665	-0.486354	0.109648	0.0049981	-0.24492	-0.186855	0.0534088	0.447201	-0.471312	-0.0337636	0.26962	0.106957	0.109497	-0.206378	0.137462	0.378665	0.55869	-0.0233161	0.0762583	0.029744	0.15459	-0.403093	-0.357633	-0.631248	-0.579145	0.112287	0.10391	-0.591153	-0.499027	-0.444248	0.416361	-0.161281	-0.42199	-0.0128836	-0.100304	0.679549	0.730286	-0.0877609	-0.206424	-0.391251	0.978055	-0.113646	0.564227	0.559112	0.409187	0.380182
P35080	PFN2	-0.666154	0.516642	0.977836	-0.224266	-1.29291	-0.882045	0.210114	-0.25944	0.21863	-0.362427	0.190777	0.847168	0.4221	-0.0306653	-0.957139	-0.27372	0.322327	-0.381683	0.219099	-0.574918	-0.24824	-0.441849	-0.455783	-0.232491	-0.881653	0.839087	0.258082	0.880334	0.0201403	-0.959144	-0.330831	-0.34248	-1.18566	0.21893	0.298953	0.253744	0.167187	1.28727	-0.0493289	-0.532353	0.197511	-0.229715	-0.234702	-0.586964	-0.0001911	0.228608	-0.467734	-0.372746
P35270	SPR	0.717985	-0.138398	-0.981704	-0.417591	-0.314019	-0.179599	-0.00709329	-0.742223	-0.706129	-0.225909	0.56404	-0.171332	0.0598811	-0.119111	0.0805627	0.0686718	-0.291264	-0.151959	-0.452999	0.194176	0.07948	-0.699746	-0.350003	0.0744068	0.660784	0.639833	0.0395159	-0.143797	0.541866	-0.205648	-0.202382	-0.327348	0.615373	-0.0381014	-0.0238526	-0.332199	-0.479184	-0.0191431	-0.141123	-0.082216	0.00656131	0.0835389	0.177235	0.320907	-0.87133	-0.557485	-0.456336	-0.608557
P35318	ADM	-2.59784	-2.42989	-2.65306	-2.54391	-1.89932	-2.35798	-2.42375	-2.46984	-2.26668	-2.70544	-2.17792	-2.01082	-1.97736	-1.97314	-1.51165	-1.80262	-2.31057	-2.43337	-1.8938	-2.18285	-2.02317	-2.2021	-1.89719	-2.69949	-1.95803	-2.20995	-2.19066	-2.09248	-2.06842	-1.58639	-3.30788	-3.06618	-2.99739	-2.72934	-2.23014	-2.30014	-2.00691	-2.18175	-1.81903	-3.50504	-3.54048	-3.85134	-4.17685	-2.24024	-2.32355	-2.09693	-2.16685	-2.24927
P35442	THBS2	-0.404731	0.876169	-0.174036	1.02079	-0.812977	-1.12869	-0.511115	1.80541	-0.960497	-1.34111	-0.433001	0.297845	-0.770425	1.54427	0.725411	1.3784	0.0189956	-0.627039	1.47155	-0.199974	0.689895	-0.174697	0.562247	-0.881906	-0.616695	0.719349	0.00108653	0.526659	-0.790254	-0.383878	-0.520231	0.337127	-1.78025	0.628329	0.910897	1.32786	0.0838691	0.176063	0.298694	0.966065	0.0808127	-0.979533	0.988876	0.751944	0.236827	-0.69837	-0.140195	-0.569624
P35542	SAA4	-0.386568	-0.146756	-0.387988	-0.283205	-0.554107	-0.101787	0.343048	1.32161	-0.294964	0.12376	-0.125397	-0.515218	0.129777	-0.461732	0.280879	-0.779775	-0.527933	-0.500819	-0.21435	0.23789	-0.0703412	-0.224417	0.192645	-0.681598	-0.344733	-0.363332	-0.23125	-0.074367	-0.113197	1.19649	1.01493	-0.323601	-0.14577	-0.39982	-0.201043	0.224881	-0.225826	0.41589	-0.449986	0.155224	0.441811	-0.508994	-0.0953728	-0.280623	-0.0579959	-0.124329	-0.514506	-0.136649
P35555	FBN1	-1.00165	-0.358474	0.247197	1.16087	-0.377217	-0.839574	-0.989683	-0.0481258	-0.594527	-0.618997	0.197112	0.294963	-0.576054	-0.647457	-0.552562	0.342197	-0.482792	-0.727796	0.35536	-0.481273	-0.104978	-0.446711	-0.392571	-1.01768	-0.639109	-0.882469	-0.845757	0.108569	-1.11069	0.148442	0.127802	-0.0849488	-0.529753	-0.357667	-0.476023	0.0557062	0.194153	-1.17668	-1.57711	0.189657	0.0131001	-0.55896	-0.776578	-1.01235	-0.128525	-0.785618	-1.13514	-0.671526
P35579	MYH9	-0.910336	-0.500168	-0.664889	0.21004	0.312909	-0.805368	-0.669406	-0.244871	-0.635284	-0.580629	-0.551363	0.406865	-0.183223	0.262643	-0.817437	-0.0166302	0.867368	0.0644216	0.0247924	0.236123	0.16751	-0.178091	0.795656	-0.200404	0.270334	-0.418264	-0.114628	0.523051	-0.508858	-0.580473	-0.00637915	0.100579	-0.228677	0.264244	-0.038502	-0.380399	-0.055816	-1.27686	-0.255122	0.0659696	-0.764585	0.814852	-0.427634	-0.239032	-0.860831	0.332566	0.756291	-0.1644
P35613	BSG	-0.46143	-0.0997282	0.151761	-0.187899	-0.192735	-0.539817	-0.106682	0.0770206	0.0547256	-0.347502	-0.0869112	0.111571	-0.753109	-0.0398368	0.200497	-0.618963	0.0691759	0.162087	-0.215802	-0.0237045	-0.566508	-0.823793	-0.52144	-0.23709	-0.442093	-0.420823	-0.264672	0.155888	-0.777462	-0.0635876	-0.153626	-0.115409	-0.264604	-0.1065	-0.632989	-0.0566405	0.319393	-0.511389	0.135652	-0.0089152	0.232502	-0.206467	-0.0496422	0.351012	0.628048	-0.357296	-0.351825	0.0931957
P35625	TIMP3	-0.387567	-0.115054	-0.564132	0.249012	-0.553243	-0.511335	-0.723613	0.136466	-0.74836	-0.590356	0.759942	-0.341847	-0.994791	-0.144986	0.135792	1.27171	-1.15557	-0.996447	0.307131	-0.84162	-0.152423	-0.682104	0.0766199	-0.613404	-0.30275	0.204805	-0.268495	-0.126467	-0.329186	-0.330637	-0.100302	-0.54031	-0.568984	-0.303334	0.126481	-0.169824	-0.684614	-0.681628	-0.356902	0.149677	-0.549994	-0.738676	-0.417184	0.725332	-0.582611	-0.649088	-0.70325	-0.689417
P35659	DEK	-0.0136221	0.324743	2.0846	-0.0764967	-0.140462	0.173333	0.252154	0.403915	0.0943391	-0.486946	-0.692195	0.88354	0.925393	-0.364362	-0.854515	-0.198678	0.0435912	0.742335	-0.453451	-0.416748	-0.302977	0.198979	0.479027	0.527258	-0.19607	-0.233832	0.913081	-0.0535296	-0.240152	-0.00147397	-0.592518	0.447304	-0.632419	0.351509	0.0281382	0.980254	-0.0878559	0.0491941	-0.188064	0.00422914	-0.232724	0.443574	-0.311019	-0.637331	0.422701	0.24551	-0.0593063	0.0323736
P35716	SOX11	0.345057	0.111928	0.458162	0.53533	0.238675	0.868528	-0.640943	0.451584	0.209753	-0.0921894	0.174199	0.553107	-0.22333	-0.140588	-0.511904	0.493013	-0.0705218	0.335996	-0.0304087	0.495893	0.0592891	0.552214	0.512658	0.350389	0.65168	-0.197265	0.636092	0.0548977	0.00810123	0.601268	0.937032	1.27496	-0.0335354	1.04384	0.358991	0.533069	0.497893	0.0395783	-0.145329	0.341315	-0.335351	0.204052	-0.109335	-0.402676	-0.406931	0.30475	-0.021056	0.61148
P35749	MYH11	-2.13481	-1.45795	-1.55468	-0.513152	-0.321249	-0.946004	0.498657	-0.751279	-0.75862	-0.900581	-0.87322	-1.47712	-1.51998	-0.644004	-0.753515	0.193239	-0.431471	-0.471348	-0.507639	-0.826777	-0.277478	-1.09618	-0.43019	-1.40067	-0.401614	-1.13699	-0.763522	-0.451804	-0.615101	-0.0864407	-0.516404	-0.131904	0.556717	0.0543622	-0.940585	-1.07181	-1.50235	-1.25533	-0.915095	-0.884521	-1.04264	-0.0547111	-0.694999	-0.59388	-0.832985	-0.887572	-0.661426	-0.576136
P35968	KDR	-1.83468	-1.87261	-2.00144	-1.60658	-1.88056	-2.24915	-2.29247	-2.45259	-1.98755	-1.46651	-1.4214	-1.3271	-1.30437	-1.43066	-1.20619	-1.24019	-1.1359	-1.19827	-1.01908	-1.27719	-2.33963	-2.47835	-2.61695	-2.60334	-2.45547	-2.46401	-2.55978	-2.62095	-2.50821	-2.07747	-1.79497	-1.83749	-1.71397	-1.69665	-2.31057	-2.01537	-2.49199	-2.29052	-1.6964	-2.31134	-2.30775	-2.07322	-2.06635	-2.48175	-2.42802	-2.37072	-2.46137	-2.44879
P36402	TCF7	-1.41562	-1.37877	-2.05559	-1.40043	-1.70601	-1.94973	-1.70045	-1.70041	-1.80841	-1.52807	-1.72901	-1.74963	-1.63166	-1.54205	-1.43064	-1.94544	-2.14312	-1.86351	-2.005	-1.7282	-0.97281	-1.05586	-1.05862	-1.27051	-1.39775	-1.14989	-1.26842	-1.38355	-1.25021	-1.17745	-0.998479	-1.1299	-0.916944	-0.82805	-0.680577	-0.485117	-0.838143	-0.52051	-0.199998	-2.86042	-2.77026	-2.61932	-2.63638	-0.721193	-1.27044	-0.834744	-0.641616	-0.734574
P36405	ARL3	0.870959	0.200512	0.0803141	-0.0600078	-0.450644	0.224972	0.290115	-0.299143	-0.326029	-0.457007	0.804508	0.0612784	-0.0696144	0.137505	0.165446	0.322998	-0.487322	0.141835	-0.104491	-0.773772	0.733048	0.0323551	-0.297867	-0.608493	0.051341	0.111074	0.0937418	0.201498	-0.147745	-0.374291	0.476451	-0.156332	-0.570984	0.0534809	0.298711	0.53395	0.116256	0.331938	-0.412943	-0.0234943	0.26752	-0.328907	0.3182	0.33635	0.624746	-0.179547	0.0605404	-0.261131
P36871	PGM1	0.596101	0.872538	0.230055	0.0519621	-0.174998	0.556929	0.353975	0.033219	0.58628	0.548912	-0.0957466	0.376055	-0.310002	0.187397	0.909465	0.221288	-0.106097	-0.0954347	0.568093	0.183296	0.276902	-0.622447	0.280949	0.483349	-0.246126	-0.196667	0.0184889	0.960961	0.475247	0.0716241	-0.10978	0.0708131	-0.302512	0.240299	0.3262	0.628244	0.157435	-0.756537	-0.337588	0.690664	3.07844	-0.269093	0.00595708	0.435368	-0.102164	0.24352	-0.02284	0.53235
P36952	SERPINB5	-1.81442	0.438033	1.10863	-1.25493	-1.15131	-0.805214	0.348256	0.0699685	-0.426522	-1.06274	-0.217327	0.349886	-0.516927	-1.61064	-1.05782	-0.280759	-0.335638	0.706383	-0.463353	-1.41541	-1.30641	-1.87285	-1.40877	-1.88321	-1.2866	-0.0973745	0.855425	0.455826	-1.40278	-1.61281	-1.01696	-0.416792	-1.1191	0.394634	-1.47287	0.238549	1.5708	0.222241	-0.701836	0.0465352	-0.964686	-1.3954	-1.51303	-0.762636	2.23601	1.15208	-2.37237	-1.3445
P36955	SERPINF1	-0.482677	-0.136802	-0.388785	0.794628	-0.590815	-0.584792	-0.110887	-0.0853	-0.263806	0.231844	0.485453	0.57317	-0.917695	0.747377	0.582621	0.735174	0.561891	-0.769938	1.30673	-0.546982	0.345048	0.136426	0.294848	-1.0278	-0.266751	0.131708	-1.32715	0.432065	-0.483827	-0.0867073	0.154738	0.150404	-0.445821	0.487468	0.399308	0.582541	-0.378401	-0.0579224	-0.0557001	0.307445	0.688246	-0.793133	0.911881	0.557364	0.315795	-0.408735	-0.663646	-0.697812
P37268	FDFT1	-0.476298	-0.0951736	-0.0892657	-0.194667	0.26622	0.336869	0.0982673	-0.269533	-0.0862332	1.08141	-0.259326	-0.916524	-0.496764	-0.24562	-0.522385	-0.151694	0.339868	-0.0989268	1.08088	0.192219	-0.11744	0.0478946	-0.449491	-0.504248	-0.593846	-0.594543	-0.843842	-0.894561	0.29962	-0.338001	-0.244853	-0.328627	0.919045	-0.255955	-0.357391	-0.115753	-0.24063	0.10451	1.07345	-0.30393	-0.45234	-0.119371	0.0894843	-0.324757	-0.0856148	-0.177521	-0.157474	-0.0368617
P37802	TAGLN2	-0.613041	0.00471465	0.313613	-0.377249	-0.318801	-0.180199	0.427841	0.00127995	0.296286	-0.220211	0.599867	0.120729	0.306279	0.57784	0.028811	-0.0602503	0.553148	0.453238	0.837415	-0.292601	-0.0180491	-0.426653	1.06699	0.0689602	-0.525529	0.413573	1.56103	0.413975	-0.716113	-0.209874	-0.298376	0.0227254	-1.11462	0.370066	-0.242928	0.404683	0.965429	0.325714	-0.0168818	0.162368	0.488958	-0.00894277	0.250136	-0.844613	0.339369	0.294668	0.011279	0.215049
P38117	ETFB	-1.03767	-0.534045	-0.927192	0.282625	0.510245	0.317316	0.236723	-0.436738	-0.274895	-0.628461	-0.157964	0.266724	-0.933248	0.18529	0.70584	-0.121321	-0.248356	-0.410644	0.175766	-0.170259	0.167078	0.313773	-0.0553938	1.28551	0.569235	0.158858	-0.887173	0.497368	0.754393	0.316057	-0.100304	-0.39145	0.65145	-0.0458991	0.155955	-0.0995753	-0.0841636	0.0577724	0.422904	-0.0174901	-0.288882	-0.00968328	-0.737795	-0.130242	-1.10309	-0.097306	0.497437	0.0853902
P38398	BRCA1	-0.376489	-0.47392	-0.749843	-0.215056	-0.515558	-0.108351	-0.109713	0.0077888	0.094493	-0.247855	0.394189	-0.0932955	0.0212687	0.258065	-0.0902724	0.813563	0.242703	0.196364	0.599264	0.700411	-0.224391	0.0717771	-0.195605	-0.221803	0.90769	1.06805	1.20082	1.22845	0.951867	1.08391	-0.358319	-0.271043	-0.534663	-0.355078	0.303508	0.6476	0.474983	0.51325	1.12631	-0.249337	-0.187338	-0.0763954	-0.0337128	0.0942457	-0.396685	-0.0541031	-0.0193547	-0.123156
P38646	HSPA9	0.487023	-0.895488	-0.185793	0.148727	0.00139398	-0.0947575	-0.675242	-0.645968	-0.876258	-0.4873	-0.494047	-0.429433	0.200546	0.557819	-0.173535	-0.235207	0.344131	0.771935	0.414514	-0.388187	-0.239683	-0.239907	-0.208825	0.142337	0.526954	-0.222994	-1.14651	-0.0489724	0.417666	-1.07403	-0.034434	-0.273089	0.784667	-0.563124	0.729775	-0.439415	0.0704412	0.49535	0.343279	-0.18873	-0.433832	0.336024	-0.199248	0.414563	0.0650535	-0.0779453	-0.237701	-0.227859
P39019	RPS19	-0.0535219	0.0150303	0.203563	-0.509603	-0.27326	0.252668	0.713496	-0.0694628	0.262117	0.628235	0.285649	0.422185	0.501451	0.056203	0.428099	0.0856936	-0.115414	0.158387	0.20919	-0.0420406	0.117172	0.0503317	0.000676121	0.156983	-0.400638	0.0807093	0.312869	0.0133034	0.105918	0.569425	0.181996	-0.148679	-0.215445	-0.228179	0.368877	0.133401	0.289041	0.610046	0.631549	0.108368	0.167705	-0.622477	0.263977	-0.0470453	0.64366	0.375338	0.0781128	0.781483
P39060	COL18A1	-0.433032	-0.412972	0.115654	-0.00490459	0.00610885	-0.494007	0.087949	0.329045	-0.0413713	0.0531275	0.494183	0.0334526	-0.495212	0.103581	-0.482556	0.0963838	-0.0715861	-0.305459	0.436088	-0.394131	0.282774	-0.478865	-0.0869662	-0.349606	-0.370678	-0.504773	-0.213896	-0.16923	0.179284	0.0665882	0.249809	-0.173559	-0.273209	0.110556	-0.523203	0.237141	-0.0307766	-0.0675308	-0.533482	-0.08174	-0.0575361	-0.590888	-0.560609	-0.189749	0.547471	-0.215049	-0.308764	-0.264026
P39656	DDOST	-0.465114	0.0273439	-0.132789	0.248122	0.708371	0.256608	-0.00980446	-0.406216	-0.20161	-0.162216	-0.414421	-0.0688268	0.133537	0.443397	0.212824	-0.169336	0.687375	0.253005	0.288104	1.13247	-0.259151	0.399695	0.0836586	0.50627	0.385627	-0.386661	-0.189409	0.537027	-0.0837889	0.369023	-0.027745	0.481627	0.286117	-0.00233052	-0.0398109	-0.0601099	0.451836	-0.33536	-0.396565	0.473075	-0.0334189	0.224234	-0.21514	-0.202236	-0.60104	0.0680781	0.446005	0.68395
P39748	FEN1	0.310414	0.453714	0.556952	0.235134	-0.133208	-0.00155413	-0.380518	-0.142593	0.00310383	-0.582271	-0.64782	0.0635443	0.83121	-0.916611	-0.492369	-0.337687	0.216311	0.99307	0.40878	0.684378	-0.260186	1.0543	0.159478	0.241418	0.00432252	-0.17522	0.572617	-0.156366	-0.68168	-0.276649	-0.0241449	-0.00876328	-0.579632	0.524217	-0.693009	0.401781	0.0782513	1.04072	0.192405	-0.28197	-0.333691	0.308991	0.917561	0.0580558	0.268195	-0.155101	-0.0264409	0.137312
P40121	CAPG	0.453786	0.739961	0.373726	-0.253129	0.0483101	0.557948	-0.682696	-0.0121844	0.182098	-0.117748	-0.40213	1.38642	-0.0900461	-0.4213	0.881517	-0.422148	0.279583	0.667322	0.189238	0.546448	0.144407	0.208743	0.0545807	-1.09189	0.32421	0.267424	1.15009	0.47462	-0.87091	0.222442	-0.232095	0.117604	-0.454821	-0.307235	0.126602	-0.21404	0.891987	-0.203601	0.818408	-0.315376	1.25643	-0.593107	0.210096	-0.31618	-0.48586	-0.0945621	0.136858	0.156205
P40227	CCT6A	-0.150267	-0.00133841	-0.174654	-0.443597	0.126964	0.410821	0.570186	-0.260936	-0.0539736	0.570451	-0.408827	-0.112491	0.492883	0.0884175	0.0752249	-0.167054	0.242927	0.433799	-0.0468362	0.0501646	-0.0522361	-0.0338951	0.174828	0.127233	0.414906	0.0899998	0.841821	-0.216864	0.310683	-0.557481	0.0851479	-0.124344	0.26006	0.171306	0.000275759	0.0933763	0.403354	0.331933	0.495681	0.0591169	-0.0538871	-0.266261	0.222428	0.0555854	0.656396	0.363938	0.188653	0.523924
P40261	NNMT	-0.186582	1.88515	0.751318	1.07336	0.0778517	-0.159865	0.281838	0.192761	0.491352	0.155595	0.0530286	0.7526	0.441596	0.848189	0.67522	0.379168	-0.0625675	-0.277665	0.680451	-0.121528	0.890256	0.31267	0.31531	-0.746664	-0.256355	0.208417	-0.451089	1.1021	-0.460463	0.093821	-0.0443001	0.172375	-0.452553	0.674409	0.364166	1.18752	0.0187842	0.12819	0.481422	0.899414	1.37595	-0.317337	0.138337	0.613313	0.0553737	0.154509	-0.180148	0.147134
P40306	PSMB10	-0.757477	-0.0595626	0.565264	-0.924937	0.449457	0.811972	-0.620573	-0.24266	0.683928	-0.28749	-0.652223	0.525086	0.184831	-0.890764	0.464676	-0.536757	-0.539641	0.63462	-0.869923	0.264434	-0.556578	0.418756	-0.129103	0.158884	0.486801	0.347513	0.0854626	-0.175546	-0.880125	1.1481	0.0547278	-0.230992	-1.08865	-0.296229	-0.670061	0.0426495	0.733027	-0.220182	0.0767402	-0.0655562	0.252354	-0.991481	0.258214	-0.108132	-0.437134	0.405196	-0.0176042	0.619901
P40926	MDH2	0.991544	-0.687858	-0.396483	-0.476289	-0.313082	-0.0320128	0.215898	-0.21661	-0.604659	0.597943	-0.0121814	0.483058	0.395231	0.210623	0.472221	0.168014	-0.194183	0.390415	0.279768	-0.390329	-0.163567	-0.423147	0.800241	1.12209	0.302741	-0.149931	-0.34877	0.245258	0.302527	-0.35328	-0.155919	-0.0143206	0.371425	-0.0583978	0.381568	-0.162205	0.628397	0.0107686	-0.56017	-0.641046	-0.654741	-0.353908	0.448357	0.600343	0.640583	-0.156984	0.281065	0.0233814
P40939	HADHA	0.736566	0.202929	-0.277594	0.583935	0.409395	-0.554948	0.0558845	-0.728686	-0.690872	-0.396194	-0.0208502	-0.045907	0.220834	0.450395	-0.0404236	0.146	0.472113	0.0528902	0.469984	-0.339786	0.287863	0.18796	0.818837	1.4937	0.708991	0.26025	-0.619379	0.390804	-0.194947	-0.464876	0.450348	0.465928	0.0978691	0.257066	0.365106	0.0125796	-0.048167	0.222537	0.0555143	0.0410993	-0.101729	0.152412	0.214676	0.522895	-0.127424	-0.263673	-0.180461	-0.580497
P41218	MNDA	-0.0172246	0.107092	0.819706	0.482237	0.603462	0.289393	-0.149088	0.688992	1.0993	-0.414855	-0.305135	1.26213	0.641483	-0.41207	-0.202488	-0.07557	-0.0233039	0.642684	-0.176945	0.52982	-0.0731577	0.465182	0.0865616	-0.063199	0.144079	-0.0613572	0.243402	0.25551	-0.526643	0.82021	0.00930748	0.859789	-0.682625	0.533434	-0.391874	0.0704188	0.574773	-0.137966	-0.375757	0.549489	0.444137	-0.0719407	-0.242029	-0.154459	-0.647376	0.586127	0.579111	0.37527
P41226	UBA7	0.0735763	-0.223025	-0.103964	-0.214866	0.397622	0.0832811	-0.582078	-0.417728	0.387309	-0.289193	-0.44057	-0.245169	-0.0157928	0.0836415	0.0757709	-0.153014	-0.404739	6.04469e-05	-0.359941	0.120729	-0.0465881	0.0500234	0.0355759	-0.142092	0.280009	0.991712	-0.0686399	0.0382007	-0.235671	0.551815	0.260343	0.199897	-0.393692	-0.157226	-0.323445	-0.570155	0.206552	-0.093819	0.32831	0.241134	0.272636	-0.31271	0.925025	0.197459	-0.489382	0.240157	0.242049	0.548852
P41240	CSK	-0.231232	0.212213	0.270635	-0.17862	0.489233	0.626061	-0.122053	-0.165623	0.451033	0.258176	-0.245466	0.68389	0.492236	0.228914	-0.0918038	-0.168113	0.164422	0.566397	-0.259265	0.374256	-0.0721859	0.420136	-0.168611	0.126677	0.450683	-0.0488702	0.0911216	0.540602	-0.400388	0.331504	0.353582	0.728071	-0.352605	0.312003	-0.147975	-0.0270242	0.744699	0.0817054	-0.00661257	0.165693	-0.0264162	-0.241781	-0.0932645	-0.184226	-0.127685	0.690607	0.162414	0.3537
P42224	STAT1	-0.208993	0.180546	0.754853	-0.709182	0.986936	0.875944	-1.07195	-0.421925	0.152286	-0.371797	-0.890585	0.173531	0.825434	-0.319973	0.137303	-0.609555	0.282652	0.658022	-0.200921	1.53206	-0.799066	0.542446	0.114974	0.491797	0.918899	1.01904	-0.191651	-0.541782	-1.15552	0.708643	0.99743	-0.162869	-1.10036	-0.342847	-0.714562	0.347922	1.35778	-0.182539	-1.05899	0.633238	0.0636281	-0.726896	0.990895	-0.825716	-0.385526	0.701102	1.28618	1.16413
P42331	ARHGAP25	-0.623124	-0.259104	-0.22819	-0.21528	0.328163	0.533177	-0.403477	-0.291147	0.454235	-0.306552	-0.463828	0.197367	-0.0283376	-0.548517	-0.250604	-0.288521	-0.398726	0.0162026	-0.357881	0.0857681	0.0304478	0.341109	-0.00279727	-0.000623145	0.420433	-0.316026	0.0644359	0.0816577	-0.43811	0.81024	0.192924	0.461112	-0.450453	0.190759	-0.243256	-0.181071	0.687267	-0.142602	0.367589	-0.25319	-0.0976251	0.2074	-0.131429	-0.334204	-0.833692	0.364008	0.0435112	0.057409
P42336	PIK3CA	-0.932737	-1.0002	-1.05378	-1.04719	-0.870987	-1.46793	-1.25324	-1.07886	-1.16921	-1.19051	-1.18072	-0.889074	-0.877337	-1.11471	-0.71299	-0.542585	-0.618155	-0.617721	-0.820355	-0.507546	-0.606402	-1.0407	-1.18183	-1.10556	-0.596901	-0.329404	-0.690537	-0.506701	-0.750432	-0.0135175	-0.909081	-1.04333	-0.550566	-0.557998	-0.836655	-0.878341	-0.919684	-0.903896	0.194475	-0.608063	-0.842012	-0.210898	-0.548539	-0.948413	-0.999091	-0.895646	-0.942615	-0.742278
P42704	LRPPRC	0.138599	-0.150333	-0.333627	-0.405004	0.403087	-0.529058	-0.0197662	-0.797164	-1.17174	-0.0676852	-0.0274227	0.0432168	-0.279779	0.0719571	-0.0913605	-0.0679903	0.41505	0.821297	0.256224	-0.0589919	-0.066212	0.0851722	-0.0347718	1.003	0.575355	-0.0328819	-0.406332	0.0172997	-0.21115	-0.733465	-0.158572	-0.0518496	0.534025	0.217537	0.0905778	-0.0756764	0.0749757	0.0462918	-0.264535	-0.170451	-0.443005	0.222081	-0.218063	-0.0514333	1.02623	0.00730538	1.00535	0.136125
P42765	ACAA2	0.444795	0.584294	-0.109443	-0.211159	-0.056877	-0.0981792	-0.725589	-0.3549	0.261331	-0.210761	-0.10128	0.378175	0.034535	-0.229628	-0.450788	-0.594156	0.251197	0.0634004	-0.408081	-0.313617	0.362454	1.37836	-0.477984	0.993633	-0.15739	-0.00631835	-0.254645	-0.402927	-0.75725	-0.166076	0.406442	0.336164	-0.733319	0.471289	0.113599	0.202008	0.323282	1.4672	0.144011	0.270998	-1.06133	-1.06849	-0.420054	0.00242087	0.961967	0.791883	-0.501165	-0.393624
P42771	CDKN2A	0.499579	0.438743	0.410976	0.996278	0.36778	0.226476	0.40138	0.45401	0.319923	0.316012	0.312675	0.194355	0.189052	0.0919863	0.103334	0.381459	0.115482	0.147696	0.345652	0.396401	1.2322	1.24989	0.905552	0.737955	0.592633	0.901328	0.724593	0.537722	0.547696	0.373771	-1.27701	-1.50376	-1.55066	-1.34381	-0.804044	-0.849788	-0.889461	-0.832189	-0.319241	0.0192374	-0.0303733	0.270691	-0.0563892	-0.172948	-0.499456	-0.406977	-0.239223	-0.295532
P42772	CDKN2B	-0.370407	-0.365456	-0.349974	-0.460103	-0.464999	-4.542	-4.79092	-4.43209	-4.42009	-4.63917	-3.32233	-3.05869	-3.09428	-2.82757	-3.06944	-3.52427	-4.20623	-3.99226	-4.08964	-4.33693	-2.94375	-2.86655	-2.98211	-2.99498	-3.49616	-3.47015	-3.13877	-3.3497	-3.3182	-3.16107	-2.7797	-3.53722	-2.89687	-3.14035	-2.95208	-2.56276	-2.86109	-2.89399	-2.46618	-0.962962	-1.08957	-0.791247	-0.804241	-3.56076	-3.78377	-3.87834	-3.74275	-3.77136
P42773	CDKN2C	-1.40764	-1.72765	-1.71742	-1.25668	-1.60411	-3.34826	-3.09139	-3.62627	-2.92997	-3.25982	-2.32748	-2.45255	-2.54869	-2.21001	-2.58774	-2.74578	-2.97441	-3.02396	-3.05976	-3.17134	-2.20971	-2.12058	-2.18998	-1.94697	-2.3873	-2.26861	-2.80083	-2.64637	-2.7011	-2.40173	-2.22361	-2.31212	-2.59935	-2.45616	-1.94587	-2.12452	-2.10017	-1.93474	-1.36052	-2.42144	-2.22447	-2.31081	-2.60091	-1.25281	-1.54996	-1.57555	-1.62904	-1.64249
P43155	CRAT	-0.24629	-0.919691	-1.07869	-0.0985239	0.0166214	0.220068	-0.521563	-0.630666	-0.165562	2.32197	-0.750755	-0.845141	-1.07829	0.218987	2.41043	0.19514	-0.475021	-0.351172	-0.621881	1.05391	0.0244613	0.759261	-0.747074	-0.805604	-0.105436	-1.34985	-1.16636	-0.863709	1.06825	-0.106636	1.05775	-0.467344	0.969083	-0.347676	0.330755	-0.233462	-0.282225	0.798069	0.400702	-0.66009	-0.0713904	0.816419	-1.03854	-0.381653	-0.720377	-0.62338	0.882459	-0.524519
P43246	MSH2	0.152308	0.572243	1.13789	-0.633359	-0.530328	0.29076	-0.143769	0.212833	0.0397094	-0.376594	0.140042	-0.202447	0.822498	0.166889	-0.228089	-0.281921	0.458434	1.32954	-0.0972575	-0.048309	-0.176376	-0.191196	0.103146	-0.262011	-0.215925	0.522101	0.920075	-0.171753	-0.10608	-0.524119	-0.186199	0.257105	-0.471033	0.131645	-0.151306	0.555402	0.674082	0.521678	-0.278519	-0.213805	-0.524452	-0.777386	0.220447	-0.271982	0.76616	0.184779	0.45352	-0.141718
P43307	SSR1	-0.390585	0.0402119	0.474939	-0.220611	-0.0996488	0.0439224	0.390211	-0.119146	-0.0130845	0.162202	-0.0336653	0.555516	0.250215	0.0242517	0.17913	-0.389613	-0.187292	0.00157069	-0.0260858	0.679367	0.0470384	-0.0707302	0.245976	0.679488	-0.305358	-0.509768	-0.43084	0.117616	-0.303956	0.390533	-0.150028	0.205646	0.347545	-0.403892	0.110232	0.536895	0.305641	0.00231738	-0.390938	0.320299	0.0650293	-0.501706	-0.186688	-0.144447	0.16359	0.266245	0.281978	1.01826
P43487	RANBP1	-0.281803	0.103137	0.898453	-0.422351	-0.555615	0.434753	0.279622	-0.292652	-0.051172	-0.0757334	-0.09849	0.244851	1.08504	-0.28879	-0.429065	-0.35142	-0.290971	0.568701	-0.0380237	0.193567	-0.451205	-0.206737	-0.366492	0.0825419	-0.333545	-0.652041	0.147942	-0.0345106	-0.176841	0.0351119	-0.347555	-0.43127	-0.75087	-0.559368	0.198343	0.399655	0.313378	0.464635	0.533889	0.568163	-0.00336165	-0.715269	0.0816585	-0.64337	-0.171177	0.367568	-0.18916	0.231826
P43490	NAMPT	0.0559253	0.757143	0.0853263	-0.236161	0.443532	1.19967	0.166499	0.0486891	-0.788942	0.87964	-0.63968	0.987191	0.719696	0.44264	2.04001	0.0435306	0.269317	0.278205	0.318355	0.844101	-0.127081	-0.534979	0.464585	0.719831	0.194334	-0.578245	-0.167046	0.434669	0.431829	-0.421349	-0.0211749	0.323383	-0.0194935	-0.474773	-0.569081	-0.626878	-0.49525	-0.498584	-0.664691	0.14609	-0.294359	-0.730135	1.30553	-0.080315	-0.195876	-0.471996	0.398186	0.30861
P43652	AFM	-0.377462	0.0848593	-0.276716	0.00126734	-0.593732	-0.0568848	-0.0416928	0.556143	-0.0713981	0.138685	0.72269	-0.266233	0.174016	-0.178361	0.251592	-0.392304	-0.369419	-0.0989316	-0.0689724	0.686236	-0.180859	-0.229524	0.191018	-0.357849	-0.174899	-0.350988	-0.571727	-0.187433	-0.03354	0.622054	0.615671	0.432621	0.0509278	0.238751	-0.236163	-0.0023427	0.0792929	0.0305432	0.140574	-0.218555	-0.205969	-0.542622	-0.00320292	-0.337303	0.0482519	0.209307	-0.455409	-0.00983662
P43699	NKX2-1	-1.81084	-1.42759	-1.67369	-1.37579	-1.33472	-0.288224	0.0567089	-0.0163003	0.291773	-0.468086	-1.10626	-1.16538	-0.913364	-1.25052	-1.30165	-2.23688	-2.24203	-2.45881	-2.37599	-1.77344	-0.628296	-0.582416	-0.928653	-0.92714	-1.03802	-1.21525	-0.873064	-1.08604	-0.107978	-0.22015	-1.33859	-1.56302	-1.40259	-1.36451	-1.02047	-0.977605	-0.863054	-0.94433	0.279268	-0.397746	0.479846	0.705956	0.153811	-2.12367	-2.0198	-1.87075	-1.73525	-1.94136
P45880	VDAC2	0.68166	-0.139564	1.09065	-0.578505	-0.313904	-0.597243	0.0475488	0.42847	0.435008	0.0407131	0.108713	0.587087	0.254748	1.938	0.106587	-0.412516	0.00777006	0.189144	0.15891	0.31381	-0.175196	-0.233174	-0.199408	1.80242	0.249753	-0.08729	-0.183016	-0.090975	-0.177265	-0.551499	0.285744	-0.086616	0.0500983	0.229051	0.143362	-0.156361	-0.0293869	0.605137	0.765329	-0.777959	0.244661	-0.0331464	-0.657476	0.0302085	0.888068	1.6275	-0.348739	-0.104075
P45954	ACADSB	3.04258	-0.364855	-0.525402	-0.0103299	-0.0595722	0.201366	-1.11944	-0.820605	-0.939608	-0.383291	1.41505	0.443385	-0.352713	-0.639194	-0.194966	1.00823	-0.472529	-0.416946	-0.579366	-0.331053	0.338723	-0.228173	-0.372717	-0.553128	1.11122	0.541323	-0.0105317	-0.116108	0.829598	0.0198299	0.129095	-0.459316	0.445635	-0.356211	0.41662	-0.354887	-0.465665	-0.027865	-0.0835279	-0.47978	-0.500748	0.150329	-0.577049	1.33037	-0.414081	-0.704828	-0.410282	-0.944561
P45974	USP5	1.04508	0.123481	-0.153761	-0.123055	0.374198	0.14495	-0.548189	-0.340706	-0.266001	-0.0220788	0.369004	0.24575	0.306108	0.280857	0.00781509	0.220788	-0.460746	0.0544178	-0.294914	-0.0918109	0.19987	-0.147474	-0.341374	-0.300101	0.427642	-0.181407	0.729708	-0.00766377	0.213696	-0.253517	0.470054	-0.183233	0.198483	-0.206349	0.403356	-0.0536995	-0.0870342	0.586931	-0.433906	-0.187145	-0.248014	-0.274353	0.465872	0.822917	0.807953	0.0903855	-0.0979403	-0.0791251
P46013	MKI67	-0.612507	0.559451	0.382204	-0.216533	-0.0944578	0.144682	-0.280541	0.155367	-0.38994	-0.387254	-0.46942	0.178872	0.00918753	-0.595043	-0.814022	0.0308725	0.409452	0.619798	0.0422608	0.124097	-0.55457	-0.91151	-1.01936	-0.323613	-0.418898	-0.189882	-0.257542	-0.320555	-0.494371	-0.149499	-0.928701	-1.05506	-1.64528	-0.375308	0.212258	-0.0998682	0.151514	0.280355	0.0253383	-0.212743	-0.77828	-0.400185	-0.485976	-0.478032	0.392128	0.00411586	-0.293753	0.0864064
P46063	RECQL	-0.0273703	0.736699	0.427402	0.511551	0.247865	0.507359	-0.32452	-0.0114996	0.663027	0.171006	0.0259457	0.555205	0.22764	0.252654	0.0334798	0.281813	-0.242244	0.254467	0.100706	-0.226854	0.154512	0.292213	0.144325	-0.0468678	0.319571	-0.0604498	0.470018	0.119428	-0.301502	-0.456411	0.510618	0.785521	-0.206115	0.631865	0.0908225	-0.483292	0.0231992	0.789109	0.0476041	0.300771	0.258876	0.172602	0.377788	0.104935	0.484431	0.463906	0.285887	-0.0143046
P46531	NOTCH1	0.128608	0.360403	0.114493	0.611503	0.389453	0.793375	0.829065	0.499307	1.0148	0.620103	0.787812	0.559354	0.450397	0.504172	0.634681	0.83985	0.827586	0.845486	0.879516	1.14311	0.510443	0.600745	0.692132	0.366544	0.716642	0.987104	0.9305	0.721461	0.893643	1.11735	0.744261	0.496701	0.694124	0.780208	0.657166	0.588005	0.291549	0.197247	0.692376	0.698962	0.688759	0.579375	0.328559	-0.239319	0.0985195	0.293644	0.121999	-0.0148051
P46776	RPL27A	0.915228	0.682942	0.113314	0.855239	0.715301	-0.132261	0.037585	0.329528	0.221117	0.347216	0.067052	0.28555	0.274629	-0.0196742	-0.0339045	0.809912	0.569908	0.855347	0.387517	0.638604	-0.209003	0.230764	-0.0384209	0.238294	-0.525652	-0.313426	0.0552359	-0.343037	-0.15343	0.218576	-0.0963223	0.345674	-0.0777009	0.343199	0.679082	0.805186	0.349676	0.643439	0.803798	0.162066	0.00486793	0.128295	0.32925	0.87879	0.88998	0.779166	0.798947	0.729807
P46821	MAP1B	-0.504806	0.392036	0.0232289	0.798293	0.0184905	-0.636748	0.1703	0.382977	-0.180722	-0.238449	0.076023	-0.195569	-0.709165	-0.0360533	-0.107739	0.122167	0.441204	-0.278851	1.42621	-0.578105	0.0629266	-0.199781	0.255145	-0.519335	0.259863	-0.31933	-0.382391	0.360711	-0.172527	0.187663	-0.116034	-0.166994	-0.238015	0.768144	-0.5263	0.658427	-0.479139	-0.258517	-0.189167	-0.130827	-0.0442102	0.596811	-0.278558	0.194078	-0.280328	-0.0334037	-0.260549	-0.601923
P46940	IQGAP1	-0.49743	0.270841	-0.0125493	0.0519944	0.435844	0.372299	-0.513604	-0.431055	-0.331387	-0.563928	-0.748387	0.213752	0.26318	0.828931	0.0173599	-0.194578	0.795261	0.693539	0.591323	0.545613	0.064981	-0.0464668	0.342416	0.532808	-0.00647601	-0.166564	-0.873149	0.752377	-0.0257006	0.07662	0.168997	0.538709	0.203324	0.337639	-0.258172	0.119241	0.602602	-0.175762	-0.280865	0.666159	0.729487	0.517133	0.171234	0.209165	-0.312309	-0.192051	0.421168	-0.0805187
P46977	STT3A	-0.685265	-0.0375179	-0.847977	0.516363	0.53701	-0.0700537	-0.399593	-0.750747	-0.473127	-0.67113	-0.507323	-0.490842	-0.254626	0.096859	-0.576024	-0.367301	1.13746	0.588424	0.420415	1.50413	-0.367581	0.210807	0.245042	0.492494	0.336852	-0.398601	-0.231198	0.461918	-0.617999	-0.11644	0.0867707	0.791632	0.524234	-0.302483	-0.176338	-0.103207	0.791913	-0.463131	-0.684391	0.153701	-0.360968	0.107497	-0.107345	-0.165313	-0.459568	0.00303303	0.594943	0.288755
P47914	RPL29	-1.15989	-1.038	-0.781994	-0.661791	-0.660448	0.430514	-0.766571	-0.555543	1.45305	-0.522783	-0.756527	0.149049	0.155114	0.175723	0.28326	-0.471741	-0.931225	-0.471226	-0.265902	-0.785304	-3.03564	-2.96476	-3.01369	-3.73833	-0.671678	-0.177739	-0.256373	-0.0679144	-0.0873655	-0.314575	-0.448749	0.0132697	-0.0315742	0.223672	-0.510672	-0.243706	-0.340913	-0.292166	-0.627208	0.126609	-0.190607	0.118553	0.127595	0.253125	-0.658893	0.35038	0.0185108	0.260981
P48147	PREP	0.0645022	0.253389	0.305523	-0.355042	-0.272905	0.20766	0.382215	0.740713	-0.310248	-0.17278	-0.551895	0.142565	0.654212	0.0978885	-0.707638	0.0228563	-0.291384	-0.0599344	-0.332941	-0.0469666	-0.487695	-0.20831	0.560449	0.624558	-0.473825	-0.343229	-0.438705	0.048983	-0.704203	-0.441373	-0.00482804	0.50053	-0.189882	0.338551	0.86081	0.359818	0.0294822	0.542919	0.244025	0.249163	-0.0857433	-0.221886	0.47609	0.294218	1.2305	0.195408	-0.175376	0.103547
P48163	ME1	-0.673263	-0.227185	-0.466245	-0.768718	1.49791	0.187186	-0.0560302	0.0810696	-0.589662	0.0763981	-0.544337	0.0464799	-0.171123	-0.0223236	0.452988	-0.574725	-0.536189	-0.15658	-0.349828	-0.0530666	-0.566801	-0.0670656	-0.997206	0.0991108	-0.38287	-0.0837987	0.027359	-0.212198	-0.632317	0.432688	-0.458562	-0.157825	-0.507672	-0.218583	-0.200177	0.311996	0.194741	-0.371747	-0.157719	-0.219962	0.196475	-0.404602	1.50441	-0.432402	0.355739	0.449988	-0.182546	0.883948
P48431	SOX2	0.418726	0.729663	0.762661	0.375625	0.678338	0.722668	0.798975	0.895515	1.27155	0.772581	-0.206622	-0.771103	-1.05688	-0.985391	-0.845887	-0.854476	-0.882787	-1.21614	-0.842465	-1.02544	0.676154	0.686263	0.605397	0.612286	0.983963	1.12938	1.39378	0.824103	1.05681	1.28008	-1.0368	-1.49201	-1.66994	-1.09655	-1.28656	-1.40583	-1.54216	-1.32833	0.163477	-0.917101	-1.46496	-0.588073	-0.909361	0.916259	1.14144	1.07512	0.73855	1.06244
P48509	CD151	-0.582645	-0.590038	-0.306768	-0.049436	0.92531	-0.869982	-0.197423	-1.121	-0.592453	-0.539247	0.382242	-0.615166	-0.324191	-0.222402	-0.653223	-0.44407	0.486112	0.212814	-0.0215931	0.236579	0.116429	-0.0836651	-0.0523953	0.38994	0.148838	0.00136509	-0.453299	-0.127695	0.231617	-0.808359	-0.169643	0.0294755	-0.359879	-0.354357	-0.135584	-0.20049	-0.173345	-0.386601	-0.157639	-0.0561329	0.168302	0.453436	-0.372285	0.374116	-0.761403	-0.518999	-0.264397	-0.391778
P48681	NES	-0.917316	-0.6045	-0.660999	-0.514998	-0.267634	-0.59416	0.319845	-0.576894	-0.00878504	-0.848554	-0.614107	-0.508911	-0.517467	-0.739464	-0.784309	0.0825845	0.848009	-0.0289633	-0.232045	-0.697664	-0.670824	-0.654493	-0.673101	-0.144982	-0.863323	-0.441981	-1.61606	-0.422428	-0.397812	-0.983538	-1.26377	-1.48496	-1.7156	-1.48118	-0.784133	0.118947	0.152311	0.118641	0.0199749	-0.0173558	-0.0462066	-0.683744	-0.502338	-0.0382098	-0.320019	-0.0387268	-0.0839136	-0.199259
P48735	IDH2	0.135771	0.428674	0.331064	-0.674645	0.067153	1.60558	-0.480722	0.263269	-1.72306	1.02093	-0.558624	-0.562626	0.820055	1.37036	1.03476	-0.138509	0.774194	0.353375	-0.0764587	0.83752	0.104777	-0.1408	-0.464414	1.35685	0.689217	0.021851	-1.31702	0.306833	0.922138	-0.117983	0.341406	0.434513	2.71941	0.191224	0.772584	0.325787	0.17718	0.036821	-0.0969515	0.725546	-0.521345	-0.129567	0.23839	-0.204385	-0.821488	-0.548834	0.318619	0.194842
P49006	MARCKSL1	-0.0982966	-0.264171	0.0331748	-0.114226	-0.353676	-0.475089	0.546466	-0.750218	0.0817001	-0.297722	0.592907	-0.895053	0.754268	-0.142268	-0.885444	-0.117977	0.912021	0.432159	0.0182084	-0.305955	-0.297326	-0.421392	-0.497379	0.255513	-0.229617	-0.619716	-0.496675	0.523931	-0.226172	-0.45566	0.167424	-0.263423	-0.178945	0.0893829	0.287958	0.159506	0.467407	0.228387	0.016907	0.122374	-0.742161	-0.118237	-0.226999	-0.262819	0.472116	-0.0326396	-0.649395	0.215305
P49189	ALDH9A1	0.158226	0.0357392	0.367493	-0.0888837	-0.0789159	0.188176	-0.206387	-0.236328	-0.233771	0.138985	0.196423	-0.251953	0.188215	1.41425	-0.0178842	0.604717	-0.164066	-0.00661441	-0.596451	-0.297345	0.214097	-0.58901	0.199711	-0.263997	-0.0537377	0.390169	-0.454687	-0.524879	0.584505	0.119391	-0.281988	0.227754	0.389684	0.211295	0.117484	0.061475	0.0476294	-0.468945	-0.11004	0.0202138	-0.0203661	0.24368	-0.0902757	0.657736	0.166731	0.136134	-0.823371	0.147711
P49257	LMAN1	-0.405569	-0.079112	-0.341461	0.496343	0.0445111	-0.536829	-1.86702	-1.31176	-0.870149	-0.662345	-0.825405	0.536683	-0.256	0.156346	-0.381206	0.0627308	0.961909	0.0574407	-0.0743943	1.10781	-0.067797	0.0586316	0.0778332	0.534631	-0.65247	-0.321302	-0.0576377	0.432416	0.0344563	-0.0411981	0.0931906	0.527523	0.564627	-0.434082	0.226993	0.147392	1.14819	-0.751672	-0.330281	0.0889392	-0.400353	0.201307	0.238368	0.313334	-0.178642	-0.0294682	0.548105	0.601825
P49321	NASP	-0.0576255	0.879482	1.03959	-0.151961	-0.139631	-0.0645487	0.137478	-0.327692	-0.0279513	-0.709618	-0.166328	-0.600613	0.0346853	-0.404703	-0.47299	0.0448022	-0.114121	0.41958	0.129522	-0.0452818	-0.185167	-0.0130092	0.364945	0.110819	-0.517047	0.185926	0.216345	-0.216443	-0.578217	-0.295577	-0.348726	-0.0917772	-0.453208	-0.0490228	-0.23529	0.34277	0.466078	0.270496	-0.889755	0.985136	-0.121937	-0.343807	-0.280596	-0.155777	0.0486516	0.3273	0.300641	0.149576
P49327	FASN	-1.05235	-1.68154	-1.15545	-1.33773	1.62467	0.00661587	-1.13217	-0.97961	-1.32416	1.82801	0.0676839	-1.4589	-0.703092	0.582456	2.88489	0.566704	-0.669178	-1.01832	0.825342	2.20167	0.701796	1.14192	-0.543924	-1.41006	-0.132748	0.146195	-0.534476	-1.32184	3.10889	0.394372	-0.51739	-1.37513	2.82024	-1.2799	0.426069	-1.37683	-1.61512	-0.093687	0.494973	-1.5579	-1.85615	1.26563	0.14813	1.40649	-1.07367	-0.596488	0.0189001	-0.133928
P49419	ALDH7A1	-0.0490714	0.195104	0.556502	0.130702	-0.0363821	0.0387584	-0.152601	-0.877114	-0.787382	0.251584	-0.930568	-0.256643	0.395915	0.365186	0.279622	0.234378	0.368666	-0.175194	-0.325028	0.0985045	-0.207667	-0.764014	0.310302	0.602119	0.0322531	0.321195	-0.0627125	0.321466	0.333101	-0.390145	-0.572979	0.0703006	1.28154	-0.114558	0.256877	-0.503671	-0.669516	-0.409675	0.0702296	0.528936	-0.349909	0.345016	0.438362	0.416787	0.938786	0.07821	-0.00241555	-0.591539
P49454	CENPF	0.42891	-0.0920119	0.471828	-0.170665	-0.0299836	-0.502059	-0.466918	-0.607419	-0.897292	-0.752305	-1.25469	-1.45151	-1.19074	-1.41925	-1.32122	0.108108	0.0931123	0.148808	-0.155422	0.0352175	-1.80052	-2.1198	-1.92089	-2.42479	0.0649881	-0.171927	-0.0453163	-0.554612	-0.3725	-0.146726	0.176749	-0.231556	-0.415705	-0.144723	-1.91216	-1.41432	-2.20584	-2.15459	-1.12105	-0.172493	-0.504528	-0.483746	-0.0113954	-0.879725	-0.473853	-0.325347	-0.373869	-0.527303
P49736	MCM2	-0.0739797	0.33932	0.99043	-0.949914	-0.035745	0.514645	-0.300381	0.208263	0.111159	-0.932844	-0.537107	-0.0587056	0.610086	-0.544308	-0.036208	-0.427211	0.567324	0.472238	-0.230143	-0.429984	-0.629507	0.320888	0.534442	-0.43273	-0.0236888	0.339926	0.697465	0.428976	-0.357546	-0.454139	-0.571838	0.0566633	-1.14564	-0.575252	-0.476143	0.552913	0.400007	0.375325	-0.0368563	0.789677	-0.457165	-0.845408	0.33846	-0.553374	1.0305	0.275725	0.168932	0.287995
P49747	COMP	-0.242632	0.0471068	0.0133734	0.813858	-0.110874	-0.198573	-0.498733	-0.500404	-0.609519	-0.554486	0.201044	0.0797356	-0.92208	0.863091	-0.239436	1.72697	-1.15475	-1.22307	1.28473	-0.708537	0.222966	0.133314	-0.437908	-1.20855	-0.460382	-0.33807	-0.417206	-0.271185	-0.809496	-0.610961	-0.441401	0.126214	-0.796359	0.122508	0.711969	0.144477	-0.149044	-0.618383	-0.0763515	-0.0749325	-0.659205	-0.688164	0.0613048	1.23762	0.583653	-0.616871	-0.972778	-0.830856
P49773	HINT1	1.01126	-0.166785	0.807822	0.367669	-0.0974879	0.736368	-0.21497	-0.0102924	-0.0549859	-0.247701	-0.388545	-0.03457	0.185238	0.37686	0.32384	-0.0105518	-0.29087	-0.18774	0.144883	0.0721706	-0.302583	-0.479514	-0.471185	-0.0284193	-0.212207	-0.561866	-0.117967	0.0275914	0.268789	0.112643	-0.138728	-0.268396	0.0842265	-0.368949	0.0104902	-0.21143	-0.229189	0.0536367	0.399156	-0.348028	-0.580834	0.391454	0.227752	-0.280114	-0.0512663	-0.267358	-0.590823	-0.259538
P49863	GZMK	-2.33127	-2.09275	-2.17392	-1.76826	-1.54945	-0.124927	-0.691779	-0.758951	-0.484707	-0.863405	-0.805373	-0.922516	-0.944712	-1.01753	-1.29338	-0.900206	-1.25413	-1.22317	-1.00792	-1.36226	-0.862649	-0.588656	-0.637088	-0.952048	-1.882	-3.37765	-2.87804	-3.31927	-3.42227	-1.92621	-1.07545	-0.486783	-1.74086	-0.899392	-1.06667	-0.826735	-0.954085	-1.46702	-1.13704	-2.50941	-2.84107	-2.78301	-2.99195	-2.5815	-2.60487	-2.20722	-2.76693	-2.54888
P49915	GMPS	0.468043	0.674619	1.00152	-0.668225	0.218708	0.239979	-0.466479	-0.392237	0.0728594	-0.162521	-0.0965754	0.261512	0.4393	0.223412	0.0788914	-0.366575	1.25343	0.998874	-0.0943807	0.089984	-0.316676	0.159411	-0.105514	-0.0430324	0.102098	-0.0156611	0.781155	-0.0441557	0.361988	-0.470011	-0.406141	0.22137	-0.296767	0.525311	-0.0123521	0.525007	0.295969	0.274407	0.0245971	0.344452	-0.447373	-0.0314077	0.353254	-0.545053	0.544819	0.0262468	0.377355	0.419669
P50135	HNMT	0.285436	0.126285	0.0461419	1.07332	0.138182	0.273371	-0.579466	-0.0736404	-0.0202776	0.21201	0.12807	0.371693	-0.186732	-0.0353643	0.314742	0.333414	-0.317548	-0.0352792	0.294713	-0.043712	0.905074	0.122543	-0.21848	-0.348628	-0.964268	0.31933	-0.25797	0.225777	0.880473	0.285062	-0.29499	0.130946	0.612464	-0.0343972	0.0684074	-0.242017	0.0763253	1.17757	0.401485	-0.0888439	0.65676	0.613528	0.256775	-0.15001	-0.768307	-0.210858	-0.641547	-0.353656
P50238	CRIP1	0.530516	-0.498784	-0.263025	-0.105587	1.29616	0.337104	-0.998012	-0.801232	-0.236834	1.11024	1.20518	-0.260138	-0.609566	0.355235	1.38278	1.72085	-0.905933	-0.249152	-0.0547927	0.788366	0.532422	0.825577	-0.317024	-0.803079	1.32835	0.0126465	-0.313935	-0.566867	0.693811	0.525577	1.92698	-0.871341	-1.58449	0.948153	-1.17067	-0.329535	-0.539618	-0.394905	-0.232956	-0.894687	-1.60332	-0.221265	-1.08223	0.0600453	-1.26115	-0.600985	1.05648	-0.374122
P50395	GDI2	-0.245978	0.946549	1.55889	-0.250348	-0.0386978	0.504578	0.654688	-0.512269	0.0206556	0.114947	-0.163593	0.17597	0.0856128	0.0535853	-0.20435	-0.238298	0.839536	1.49313	0.140139	0.241025	-0.17079	-0.326793	-0.465212	1.30531	0.217447	-0.28266	0.15364	0.727891	-0.161387	-0.514259	0.11113	0.235361	-0.479946	0.406016	-0.287765	-0.115068	0.964932	0.14228	0.180693	0.270208	0.282797	-0.221546	0.163688	0.271211	0.550629	0.460291	0.391508	1.98225
P50440	GATM	0.535418	-0.0817415	-0.363437	-0.0766453	0.2459	1.04767	-0.166504	0.344872	-0.299197	0.726007	-0.392422	0.762256	-0.164457	0.574239	0.319426	0.0593964	-0.541199	0.732139	0.0194714	-0.220157	0.921298	-0.141144	0.194611	-0.344696	-0.176348	-0.490198	-0.480248	0.0773201	0.183196	-0.166362	0.0119468	0.124794	2.3942	0.00290937	0.293571	-0.449592	-0.33768	0.361443	-0.390766	-0.543109	0.0096655	0.633576	0.834244	0.0137627	-0.282033	-0.0879771	-0.335789	-0.122702
P50453	SERPINB9	-0.429026	0.0245326	0.498111	-0.0858615	0.430568	0.721183	-0.301488	0.187405	0.789213	-0.328432	-0.314983	0.552845	0.282305	-0.258798	-0.226758	0.109961	0.44128	0.820968	0.00196221	0.208754	0.0370156	0.414482	-0.16586	0.014594	0.0688141	-0.144995	-0.00062165	-0.0445621	-0.878584	0.555918	0.245037	0.682743	-0.479164	0.191134	-0.364482	-0.0222789	0.806612	-0.117296	0.0058573	-0.149859	0.0143506	-0.575867	0.0230503	-0.407285	-0.518222	0.447311	0.128871	0.176184
P50454	SERPINH1	-0.918516	0.45969	0.101181	0.989972	-0.405133	-0.961033	-0.17753	0.0450537	-0.0877874	-0.214625	-0.395032	0.121171	-0.519601	0.879217	-0.037969	-0.029363	0.629571	-0.232244	0.899911	0.322336	0.469123	-0.186264	0.590899	-0.0679718	-0.452059	0.155571	-0.159913	0.824998	-0.754139	-0.566294	0.314513	0.22552	-0.556396	0.602701	0.200784	0.591082	0.602944	0.427962	-0.64663	1.7981	1.83138	-0.209489	0.957621	0.0177355	-0.050141	0.199672	0.924981	0.160004
P50851	LRBA	1.31516	-0.490319	-0.540832	0.014316	-0.0121402	-0.350757	-0.274029	-0.66738	-0.355332	-0.205906	0.450984	-0.583109	-0.240979	0.112889	-0.486979	0.364207	0.22779	-0.354761	0.160085	0.0869407	0.30743	0.585464	-0.469756	-0.221959	0.323097	-0.088992	-0.520998	-0.0770592	0.21018	-0.158373	0.47642	-0.171678	0.211385	-0.374668	0.514645	-0.718549	-0.287713	-0.539165	-0.358315	-0.528422	-0.799953	0.444782	0.627167	0.523479	-0.299304	-0.37129	-0.195754	-0.0884128
P50895	BCAM	0.5393	0.129624	-0.428778	0.328502	0.365742	-0.677165	-0.394631	-0.892116	-0.563781	-0.222194	0.419333	-0.368794	-0.502806	0.00266195	-0.650817	0.690951	-0.143048	-0.334685	-0.258942	0.0928753	0.295429	0.104776	-0.205302	0.338175	0.279105	-0.0415929	-0.362267	0.198413	-0.363897	-0.0669122	0.118921	-0.394061	-0.603835	-0.242572	1.91764	-0.277884	-0.626147	-0.397591	-0.407545	-0.223024	-0.5305	-0.0320305	0.24496	0.689847	-0.881156	-0.629186	-0.843355	-0.906824
P51571	SSR4	0.177398	0.6182	0.606551	-0.0966119	0.272445	0.454093	0.349665	-0.140195	0.33761	0.0871835	-0.290227	0.342832	0.579237	-0.0799316	0.35326	0.182046	1.02264	0.716755	0.214203	0.618083	-0.050167	0.385142	0.395391	1.09639	0.0745494	-0.244259	0.112248	0.359347	-0.0739848	0.603401	-0.0195429	0.441385	0.486529	-0.186923	0.311821	0.743744	0.679256	0.171983	-0.648967	0.616175	0.224669	-0.175873	-0.131475	0.159566	-0.0152838	0.411615	0.769167	1.13033
P51572	BCAP31	-0.370638	-0.483338	-0.668058	0.258413	0.856106	-0.864685	-1.23027	-1.2459	-0.867271	-1.28152	-0.632895	-0.693088	-0.312088	-0.241794	-0.51692	-0.382612	1.48145	0.802499	0.14118	0.759973	-0.119942	-0.346278	-0.00756103	0.112625	1.15723	-0.470218	-0.887885	0.707689	-0.406329	-0.645771	0.0409823	0.34164	0.78988	-0.214849	0.439542	-0.709038	1.17115	-0.465175	-0.66313	0.457132	-0.599751	0.599205	-0.261613	0.382502	-0.986436	-0.152391	1.35549	0.165818
P51587	BRCA2	-3.00445	-2.61519	-2.74361	-2.69533	-2.62766	-4.38699	-4.38696	-4.25031	-4.08662	-4.11435	-3.40182	-3.86167	-3.76893	-3.38196	-3.39511	-3.59928	-4.06703	-4.05406	-3.57402	-2.472	-3.54002	-3.53273	-3.87806	-3.52576	-4.304	-4.02494	-4.08428	-4.37725	-4.2978	-3.12359	-3.75418	-4.08618	-3.918	-3.12593	-3.67229	-3.7126	-3.53215	-3.4403	-2.38792	-4.64074	-4.61619	-3.95043	-3.41938	-3.9068	-4.01785	-4.31233	-4.43753	-3.79193
P51608	MECP2	1.07611	0.107846	-0.252355	0.653797	0.598351	0.381573	-0.383867	0.00338569	0.46799	0.037318	0.792456	-0.0239167	-0.502864	0.218195	-0.587842	1.0675	-0.0579435	-0.485182	-0.354631	-0.162239	0.754774	0.565237	0.293571	-0.131216	0.265101	0.0269672	0.0707364	0.106567	0.0289874	0.638204	0.05947	0.509732	0.113855	0.827644	1.3063	0.000914311	0.338398	-0.444001	0.134102	-0.084942	-0.244646	0.379485	-0.152863	0.533093	-0.72771	0.428179	-0.284795	-0.23083
P51659	HSD17B4	0.263307	0.221953	-0.101256	-0.0856546	0.667763	-0.135418	-0.34608	-0.242561	-0.168491	-0.717025	0.81305	-0.467632	-0.0628401	0.595946	-0.416546	0.69216	0.0867648	0.149203	0.0494808	0.614385	0.462316	0.331474	-0.117681	0.362752	1.39049	0.59179	-0.0162819	0.545963	-0.821109	-0.0468658	1.0123	0.0301015	-0.815062	0.0610709	0.669292	-0.149475	-0.104781	0.300987	0.0897081	0.767198	-0.548707	-0.321723	0.731247	0.525184	0.213239	0.0790803	0.152419	-0.0957382
P51858	HDGF	-0.882554	0.735437	0.66545	-0.266993	-0.15931	0.284625	0.355634	0.434469	-0.0718181	0.0221749	-0.114276	0.210329	0.51354	-0.636677	-0.451246	0.417805	0.250716	0.706117	-0.109242	0.0918827	-0.0504858	-0.0686903	0.109153	0.616149	-0.32197	0.98859	1.49779	0.0664664	0.878642	-0.107867	0.228445	-0.15611	-1.28922	0.229321	0.607523	0.0836913	0.826092	0.222611	0.0165032	0.320005	-0.481116	0.59349	0.133878	-0.322922	0.538441	-0.329172	-0.457582	-0.0860191
P51884	LUM	-1.71159	-1.33073	-0.940083	0.575498	-1.09207	-1.13468	-1.30921	-0.418961	-0.919549	-0.81782	-0.34493	-0.0774941	-1.37797	-0.200969	-1.00802	-0.47416	-1.10849	-1.86404	0.0577619	-1.89753	0.50142	-1.21911	-1.24087	-2.21281	-0.0879944	-0.408292	-0.598658	-0.550768	-0.549303	0.576108	-0.00167209	-0.0279472	0.070956	0.189006	-0.367601	-0.284577	-0.806884	-0.993041	-0.597525	-1.01553	-0.954982	-0.934722	-0.213894	-0.186112	-0.709859	-1.39385	-1.0576	-1.38368
P51888	PRELP	-1.22579	-0.949658	-1.75268	0.993385	-0.71549	-0.89793	-0.647064	0.434834	-1.2906	-0.642701	0.661089	0.427775	-1.99801	-0.982557	-0.977319	-0.450237	-1.49006	-1.87816	-0.663583	-1.42974	-0.0806491	-0.824746	-0.358542	-1.37756	-0.520359	-0.858606	-0.405898	0.135458	-0.671109	1.18215	0.0384878	-0.307295	0.515909	0.0154271	-0.399156	-0.715906	-0.341914	-1.33544	-2.3544	-0.856597	-1.65988	-0.47521	-0.186015	-1.84455	-0.0164145	-0.86402	-1.77145	-0.888139
P51911	CNN1	-1.31262	-0.208856	-0.645445	0.167249	-0.0314727	-1.35368	0.584048	-0.654471	-1.04414	-0.21949	-0.474165	-1.2601	-1.22684	0.513713	0.0201263	0.247324	-0.508414	-0.772181	-0.364077	-0.458982	0.00284016	-0.975276	-0.128355	-1.32096	-0.326616	-0.890947	-0.397621	0.137758	0.237852	-0.785185	-0.305562	-0.188647	0.413876	0.387275	-0.273846	-0.393272	-0.68442	-0.597739	0.289565	-0.115581	-0.667343	0.0782819	-0.144783	-0.29553	-0.719425	-0.548242	-0.350648	-0.457765
P52209	PGD	-0.038425	-0.1902	0.977072	-0.302382	0.618405	0.585033	0.277497	0.022596	0.282157	0.0814213	-0.361464	0.387774	0.490631	0.997487	1.02146	0.388715	0.220793	0.611398	0.494296	0.220631	0.157873	-0.156363	-0.313717	0.504339	-0.0530838	0.447807	0.212315	0.429256	0.992997	0.247267	0.366685	-0.460311	-0.0991181	-0.574688	-0.331546	0.497658	0.165513	0.732352	0.187847	0.135575	0.053091	-0.422602	0.374602	0.283432	0.645942	0.780309	0.298515	0.798705
P52292	KPNA2	-0.549045	-0.229725	0.746648	-0.544678	0.21665	-0.359632	0.734396	-0.303392	0.299468	-0.544948	-0.533192	-0.14989	0.391844	-0.627086	-0.148767	-0.748761	1.08349	0.446898	-0.0828244	0.101131	-0.434124	-0.270224	-0.3195	0.0621136	-0.0141452	0.0503673	0.843532	0.522308	-0.657888	-0.36594	-0.44608	-0.31765	-1.01802	-0.0318474	-0.667262	-0.250327	0.291084	0.90162	0.248187	0.0599127	0.427658	-0.417055	-0.0604098	-0.640237	0.852622	0.238939	-0.173123	1.24664
P52566	ARHGDIB	0.554201	0.0159881	0.270125	-0.15333	1.18191	0.872846	0.199262	-0.0566128	1.06241	0.163552	-0.143661	0.952871	1.05011	0.0966461	0.29693	0.404929	-0.158413	0.202344	-0.0762599	0.225251	0.245903	0.55932	-0.0928275	0.726395	0.553533	-0.312192	0.0561349	0.311922	0.193696	0.927477	0.224335	1.21734	-0.192217	0.372431	-0.375848	-0.190658	0.470933	0.288513	0.00507649	-0.0362253	0.0836828	-0.0983925	0.12978	1.21509	-1.17388	0.74572	-0.203396	0.331928
P52597	HNRNPF	0.567998	1.34824	0.735748	-0.357524	-0.26975	0.686608	1.16586	0.281074	0.392134	0.425716	0.546517	0.0646303	0.752083	0.131801	-0.210459	0.409358	0.593106	0.719937	0.228727	-0.311197	0.135413	0.785617	-0.325593	0.29888	0.547528	0.199704	0.959646	0.0542287	0.488591	-0.427495	0.880048	0.172771	0.107052	0.447651	-0.320187	-0.173226	0.0123992	0.81846	-0.0566656	0.0762675	-0.427525	-0.113391	0.185103	-0.161184	0.561399	0.727575	0.487957	-0.159059
P52701	MSH6	-0.2254	0.73408	0.900461	-0.310942	-0.202826	0.300526	-0.0902897	0.343633	0.127591	-0.574669	-0.222991	-0.26213	0.866849	-0.0138747	-0.208567	0.121724	0.458095	1.10269	0.174224	0.095283	-0.391625	0.000131335	0.137917	-0.210418	-0.124039	0.15048	0.389132	-0.0605411	-0.246731	-0.641954	-0.256365	0.200893	-0.607266	0.0301458	-0.298219	0.428191	0.808384	0.405582	-0.243686	0.0214937	-0.345382	-0.214384	-0.139167	-0.116725	0.548021	0.111805	0.416876	-0.0877611
P52788	SMS	0.774781	-0.121815	-0.107482	0.135085	0.109959	-0.123831	0.56613	0.0611423	-0.120531	-0.381444	-0.100116	0.162825	0.718657	0.088716	0.0567801	0.290356	-0.181518	0.139511	-0.00620631	0.0920101	-0.212613	0.3751	0.401852	0.521758	0.278071	0.0295964	0.683703	0.21854	-0.537278	-0.697326	0.19368	0.232633	-0.411121	0.30146	0.907127	0.764263	-0.125626	-0.128595	-0.74059	0.246523	0.0574267	-0.697917	0.570343	0.586368	0.791988	0.245863	0.169794	0.387676
P52789	HK2	0.201956	0.342108	-0.0683557	-0.195907	-0.438124	-0.348206	0.570602	0.058838	-0.370329	-0.395791	0.109226	0.155409	0.617976	1.48368	0.855423	-0.309447	0.254808	0.370633	0.151504	0.626533	-0.516273	0.125398	0.306887	-0.0299162	-0.113203	-0.452675	0.0504328	-0.149135	-0.789626	-0.720852	-0.400742	-0.854662	-0.931723	-0.291644	-0.327539	-0.0735691	-0.206892	-0.210423	0.220554	-0.174882	0.380103	-0.0204044	-0.467647	-0.361824	0.35965	-0.00789995	0.0414983	0.30455
P52895	AKR1C2	0.0328053	0.719283	-0.19574	-0.180597	-0.0913886	-1.51219	-1.24121	0.0368991	-0.524855	-0.9179	-0.36544	-0.703577	-0.58807	-0.343338	-0.378087	-0.523083	-0.822547	-1.03542	0.240754	0.895052	-0.287734	-0.382326	-0.0696747	3.6958	-1.172	-0.870266	-1.2546	1.11952	-0.8773	0.0227828	-1.53099	-1.00717	-1.16228	-1.03502	-0.820409	-0.530507	-0.902053	-0.853702	-0.858168	-0.607647	-0.965034	-0.366594	-0.815576	-0.709187	1.08495	-0.471925	-1.18855	0.198236
P52943	CRIP2	-0.0805869	-0.334672	-0.195796	-0.0793131	0.261396	-0.884328	-0.82778	0.0194955	-0.538802	0.163462	0.289682	-0.0867389	-0.0212265	0.17475	0.0584278	0.896155	-0.333919	-0.357963	0.494206	0.667905	0.572561	0.538293	0.721678	-0.100429	0.750325	0.484848	-0.127176	-0.122901	0.64165	0.222335	1.164	-0.0394697	-0.00897842	1.11743	-0.176982	0.442324	-0.89059	-0.0206272	-0.140129	-0.860121	0.0676568	0.0649479	-0.223408	0.324114	-0.573645	-0.420554	1.03201	0.12379
P53004	BLVRA	0.610914	-0.019727	-0.359108	-0.0835377	0.662612	0.302223	-0.446513	-0.433782	-0.186294	-0.0300249	0.114757	-0.47612	-0.538181	0.490972	0.591779	-0.350413	-0.613061	0.285582	-0.0746297	0.603141	0.748489	0.248483	-0.319357	-0.090068	0.81472	0.574774	-0.419961	-0.128246	0.280678	0.309522	0.535949	-0.263063	0.738079	0.141945	-0.108825	0.0290858	0.238346	0.469854	0.268535	-0.168508	0.710696	0.517887	0.828755	0.0370425	0.264932	-0.0589174	0.560204	0.65045
P53396	ACLY	0.239099	-0.344391	0.0115078	-0.379356	0.441152	-0.581244	0.643541	-0.422205	-0.360131	1.14784	0.0634511	-0.0143182	-0.264804	1.03645	0.644449	0.703045	0.343157	-0.0359321	0.236636	0.458777	0.561723	0.355255	0.0282277	0.038132	0.325389	0.392784	-0.123197	-0.023973	1.00003	-0.31306	0.177421	0.329388	1.81943	-0.00424082	0.844257	0.142219	0.133732	0.383452	-0.019293	-0.252204	-0.300346	0.185521	0.185201	1.08151	0.376978	0.746132	0.888692	0.506857
P53634	CTSC	-0.449848	0.239957	0.571803	-0.893256	0.0856629	0.643302	-0.351789	-0.349082	0.612737	0.626681	-0.493131	0.158065	0.0860756	-0.501305	0.597098	-0.642901	-0.211879	0.528278	-0.335728	-0.547888	-0.303236	-0.443708	-0.176556	-0.29337	0.224421	-0.418916	-0.211873	-0.144303	-0.591273	0.224655	-0.234142	0.732463	0.250733	-0.541502	-0.937477	-0.271863	0.89469	0.0322181	-0.382972	0.305876	0.695515	-0.658544	-0.0827489	-0.609776	-0.118001	0.0637461	0.0171074	0.40927
P53999	SUB1	0.219448	0.0596069	0.0664392	-0.695229	-0.0977981	0.542032	0.15248	-0.516118	0.474062	0.163187	-0.516489	0.21906	0.0318627	-0.307785	-0.373137	0.502802	0.482215	0.130721	-0.571037	0.229955	-0.0320365	-0.0661089	0.328588	0.164172	-0.0114872	0.312074	0.594465	-0.569222	-0.372076	0.915371	-0.163124	1.23678	-0.493869	1.18056	-0.723917	-0.0783184	0.880207	-0.0998534	-0.326657	0.605343	-0.709281	-0.546834	-0.344144	-0.114673	-0.385603	0.0454095	0.0907831	0.556446
P54577	YARS1	-0.261588	-0.0596395	0.077556	-0.175156	0.12251	0.115296	0.120071	-0.281549	-0.172751	-0.173112	-0.0637365	0.237921	0.712917	0.550338	-0.0764206	-0.172107	0.588391	0.772086	0.323428	0.21591	-0.327148	-0.403574	0.11107	0.014029	-0.278953	-0.444376	-0.300047	0.629432	-0.0763726	-0.342895	0.0937562	-0.108184	0.399736	0.121978	-0.0201857	0.616714	0.963603	0.147304	-0.72652	0.054169	0.430007	0.23792	0.277728	-0.235655	0.611907	0.0122382	0.219198	0.52737
P54578	USP14	0.420921	-0.139864	-0.273617	-0.354518	-0.119736	-0.113539	0.0447502	-0.0770795	0.354512	-0.184445	-0.150268	-0.381772	-0.672114	-0.0143738	-0.325506	1.23457	-0.0620956	0.260825	-0.516787	0.0771094	0.121967	-0.307673	-0.282091	-0.0660318	-0.0371943	-0.15769	0.508612	0.277598	-0.0556972	-0.245338	-0.49908	-0.383084	-0.526965	0.0164513	0.326831	-0.0731529	0.535775	0.411164	-0.150154	0.143328	-0.508251	-0.490151	0.35987	-0.163453	0.319923	0.48226	0.0128086	1.06258
P54652	HSPA2	0.236059	0.0402175	-0.280221	0.159237	-0.39363	0.00549279	-0.129672	-0.0723008	-0.223576	-0.490473	-0.559721	-0.581742	-0.473947	-0.386051	0.0324295	-0.0769555	-0.648258	0.309385	-0.488589	-0.557387	-0.50545	0.535273	-0.66635	-0.838826	0.262976	-0.734371	-1.17383	-0.508958	-0.536669	0.0400838	-0.0660493	-0.248755	1.12705	-0.239314	0.839606	-0.0145499	-0.0364466	0.0754557	-0.3592	-0.327326	0.0518589	0.420475	-0.506371	-0.173061	-0.558484	-0.279227	-0.456371	-0.567085
P54868	HMGCS2	-0.320872	-1.65688	-1.63127	-1.45992	-0.59869	-1.37675	-2.20044	-2.08342	-1.56988	-0.441783	-1.29602	-1.57194	-1.51684	-1.86691	0.698144	0.473384	-2.45	-2.29957	-2.36288	-2.29668	-1.13675	-1.5021	-1.83149	-1.84803	2.32327	-1.60951	-1.80914	-1.81969	3.48284	-0.377309	-0.757721	-1.04594	4.59386	-11.9041	-0.947145	-1.43537	-1.50402	-0.809385	-1.32441	-0.795425	-0.614994	1.55472	-0.26587	1.20668	-2.44105	-1.89561	-2.18085	-2.34945
P54886	ALDH18A1	-0.371174	-0.152875	-0.566689	-0.638124	0.125664	0.665466	0.700177	-0.353514	0.0911414	-0.331557	-0.333028	-0.4895	1.09513	0.37818	0.449479	-0.263708	0.304599	0.0921066	1.17879	-0.202117	0.0338103	0.353943	0.23889	0.040965	-0.236509	-0.245982	0.221197	0.356524	1.19399	-0.753298	-0.0155975	-0.327251	0.701971	-0.0598396	0.412523	0.0209199	-0.290949	0.971599	1.21985	0.608684	0.161267	0.520996	0.953179	0.351943	0.533064	0.208426	0.430975	0.127096
P55001	MFAP2	-0.0731922	0.599757	0.129186	0.747071	-0.0704729	-0.113638	0.639189	1.05778	0.27359	0.264641	0.777317	1.26822	-0.0163183	-0.250955	-0.107173	0.580794	-0.555085	-0.439993	0.268818	-0.318913	-0.141176	-0.219637	0.541338	-0.746082	-0.0715811	-0.0898455	-0.344312	0.340023	-0.280914	-0.295	0.166303	0.560997	-0.359932	0.28592	0.1555	-0.0442496	0.0536111	-0.359192	0.151928	0.914097	0.480095	-0.458097	-0.0640405	-0.218442	0.306852	-0.127528	-0.33758	0.0212948
P55008	AIF1	-0.310906	0.111717	0.254136	0.00798057	0.0737157	0.465367	-0.445147	-0.0056738	0.408448	-0.554351	-0.122251	0.487855	0.0801279	-0.488657	-0.194573	-0.206312	-0.197871	0.0226422	0.0952845	-0.474726	-0.0687652	0.205429	-0.0973179	0.100979	0.404326	-0.644846	-0.161324	0.298897	-0.429247	1.71097	0.158854	0.333655	-0.755199	-0.129641	-0.187249	-0.0915597	0.45004	0.279819	0.129695	0.203194	1.32811	-1.08379	-0.120831	-0.22892	-0.675589	0.0628987	-0.24069	0.186426
P55060	CSE1L	-0.146041	0.356468	0.26531	-0.683818	-0.0486124	0.429125	0.280009	-0.0632314	-0.213751	-0.112863	-0.787646	-0.0486847	0.0309821	-0.418449	-0.249735	-0.269211	0.937442	0.565851	-0.102882	0.885059	-0.188077	0.244175	-0.486987	0.150999	0.493289	0.505071	0.613269	-0.110191	-0.47323	-0.716329	0.199266	-0.251881	-0.20325	0.0970489	-0.111005	0.0831725	0.313569	0.719498	0.369832	0.430494	-0.511663	-0.306145	0.0825115	-0.243998	1.22089	0.135879	0.547391	0.232962
P55083	MFAP4	-1.73213	-0.00224519	-1.48277	3.17031	-0.287174	-0.249347	0.216388	-0.152249	0.230433	0.712646	1.12179	-1.27849	-1.13024	0.382014	-0.667072	2.84065	-1.63457	-1.57899	-0.340236	-1.86349	0.509347	-0.832509	0.738983	-1.7955	-1.40019	-0.419715	-0.877987	0.447319	0.754035	0.602149	0.410714	1.53098	0.0225194	-0.186267	-0.0998169	-0.722908	-2.22437	-1.79643	-1.14939	0.36613	-1.92203	0.279326	-1.73217	0.766741	-0.988013	-0.849069	-0.743385	-1.0411
P55212	CASP6	-0.140426	0.357939	1.0921	-0.073502	-0.171979	0.0521967	0.817908	-0.623707	-0.393662	0.322617	0.669218	-0.64215	0.234476	0.180912	0.350851	0.378111	0.429424	0.356476	1.06036	0.123443	0.0815809	-0.0837467	-0.633363	0.709183	0.448678	0.00744216	0.0836162	0.258328	0.639256	-0.0953307	0.267975	-0.0382416	0.0839293	-0.200103	-0.29657	0.172426	-0.165281	0.33915	0.0753666	0.125567	-0.365024	-0.17023	0.442726	0.400012	0.00343697	0.204631	-0.27911	0.190974
P55263	ADK	0.0560508	0.414585	0.301865	0.150862	0.0517005	-0.0485096	0.708782	0.800139	-0.391986	0.188794	-0.90162	0.233333	0.58941	2.17372	0.0756771	0.664587	-0.213385	-0.017143	-0.0610426	0.891455	-0.0584852	-0.490734	-0.110644	0.752378	-0.0570885	0.409332	0.969129	0.133945	-0.33407	-0.292108	0.808935	-0.0543291	0.731462	0.355636	0.21696	0.406867	0.0430405	0.110675	1.25297	-0.238603	-0.117909	-0.06834	0.312581	0.0150753	-0.180952	1.05003	-0.0165037	-0.129849
P55327	TPD52	1.97454	-0.545144	0.549064	-0.987019	1.14924	-0.165287	-0.0908693	0.637478	-0.630554	-0.109798	-0.114285	-0.503856	0.0623348	-0.75681	-0.108205	-0.0704829	0.64948	-0.427315	0.973494	0.412736	-0.837304	-0.0253036	1.03824	0.061853	-0.0988925	-0.0360487	0.000102276	0.930497	-0.26344	-0.255288	0.138596	-0.613283	-0.923534	-0.573975	2.15139	0.239415	-0.181805	-0.466605	-0.440818	-0.239997	-1.97283	-0.881925	-0.109631	0.185519	-0.33816	-0.402656	0.146153	0.763348
P55809	OXCT1	-0.410005	-0.01837	-0.354727	-0.212651	0.216416	0.494035	-0.358161	0.0941885	0.078909	0.775558	-0.514508	-0.11733	-0.251151	0.310564	-0.774042	0.366392	0.217665	-0.119378	0.392992	-0.55625	-0.5738	-0.320932	0.869688	-0.703088	-0.278192	-0.278171	0.564379	-0.0433963	0.969949	-0.311401	-0.238429	0.668791	0.046505	0.491396	-0.708577	-0.713924	0.664935	-0.136413	-0.0447309	-0.0803143	-0.44	-0.934343	0.00770303	-0.0166136	0.417662	0.0218714	-0.214139	-0.360351
P56545	CTBP2	0.720872	0.637958	0.568533	0.219448	0.0396886	-0.000152388	0.469179	0.372865	-0.17415	0.105223	0.556507	0.429294	0.244268	-0.267633	-0.818288	0.373534	-0.388887	0.202329	0.342478	-0.342199	0.283761	0.534319	-0.0237906	0.529497	0.00718624	0.403715	0.489934	-0.219062	0.124055	-0.183841	0.336218	-0.0260109	-0.500465	0.0709646	0.700999	0.117418	-0.635954	0.251388	0.197602	0.279556	-0.455251	0.419206	0.0594946	-0.111173	0.577325	-0.185508	0.236758	-0.262306
P56704	WNT3A	-1.84308	-1.91489	-2.35657	-1.40781	-0.963303	-0.94953	-1.26378	-1.03387	-1.06095	-1.13665	-0.793331	-1.07053	-0.809941	-0.858677	-0.614898	-1.08209	-1.46365	-1.44231	-1.32487	-1.30662	-1.76425	-2.03617	-2.40033	-2.32882	-0.630455	-0.850574	-0.621545	-1.08049	-0.92602	-1.19101	-1.35699	-1.34318	-1.74856	-1.16194	-1.21409	-1.25253	-1.16622	-1.02669	-0.767381	-0.0864954	0.208799	-0.0764849	0.140062	-0.259494	-0.661396	-0.391235	-0.468498	-0.628045
P57735	RAB25	-0.0084733	-0.0796887	0.0688602	-0.0106094	-0.190737	-0.415546	-0.0767741	-0.208631	0.415941	0.715556	0.340546	-0.29302	0.550461	0.695323	0.377065	0.66362	0.649548	0.586439	-0.158396	0.363041	0.243336	-0.0904792	0.339495	0.853092	-0.345563	0.679589	0.477575	0.437729	1.3118	-0.42403	-0.26478	0.448632	0.00426896	-0.00341005	-0.168523	0.538447	0.0766334	-0.140634	-0.636887	-0.109252	-1.00862	1.2011	0.316581	0.756094	-1.19965	-0.178511	0.467823	-0.63264
P58107	EPPK1	-0.137737	0.0764882	0.27361	-0.417639	0.452633	-0.747163	1.24234	-0.726623	-0.494214	0.663829	0.41441	0.212931	0.498457	0.265618	-0.167606	0.602162	0.220272	-0.220041	-0.359623	0.817343	0.460286	-0.196177	-0.308028	0.211832	-0.330896	0.240398	-0.564076	-0.451774	0.0718889	-0.34803	-0.703459	0.0438608	-0.391585	0.228544	1.43703	-0.145421	-0.346833	0.320094	0.680169	0.868636	-0.507836	-0.0794538	0.612813	-0.512157	-0.562883	-0.114133	1.94639	-0.311758
P60174	TPI1	0.359002	0.773936	-0.00833845	-0.371751	-0.0775963	0.0614341	0.0283323	0.19319	-0.102581	0.131755	-0.0307528	1.44957	0.60836	0.229976	0.387779	0.228701	-0.403963	1.25172	-0.040477	-0.344333	0.0314924	-0.183828	0.162345	0.547762	-0.138544	-0.248187	1.03784	0.896693	-0.0142345	0.361691	0.311174	-0.0366516	-0.198524	0.0709969	0.309405	0.383926	0.357064	0.77069	0.108626	0.115722	0.723934	-0.446133	0.243239	0.551706	1.68847	-0.131981	-0.548598	0.36711
P60484	PTEN	-0.9684	-0.828995	-1.18712	-0.256845	-0.776849	-2.64869	-2.49587	-2.43941	-2.32244	-2.64543	-1.88849	-2.2714	-2.06329	-2.08764	-2.17893	-0.912015	-1.15632	-0.935707	-1.05552	-0.792241	-1.78096	-1.70293	-1.90977	-2.06376	-1.31907	-1.03048	-1.22223	-1.57597	-1.47778	-0.859418	-0.925195	-1.07897	-1.29919	-1.0059	-1.72264	-2.03228	-1.9735	-1.6088	-1.60831	-1.72077	-1.6943	-1.15784	-1.5441	-0.832237	-1.38927	-1.10324	-1.06856	-1.12119
P60981	DSTN	0.760177	-0.175806	0.59381	0.100656	0.256915	-0.264124	0.32974	1.15093	-0.562596	0.283774	-0.106989	-0.216428	-0.0881218	0.71085	0.0572233	0.460618	-0.649978	-0.260252	0.767541	0.723654	0.373231	-0.142648	0.353701	-0.504167	0.185786	-0.12186	-0.293195	0.29125	0.155401	-0.263234	-0.0611601	-0.0706726	0.760068	0.152832	0.818437	0.267587	0.749285	-0.00592479	0.78402	-0.219183	-0.276157	0.22743	-0.0496164	0.599988	-0.159604	-0.26874	-0.106292	0.244297
P61158	ACTR3	0.0266604	0.453268	0.387025	0.139335	0.584355	0.148502	-0.081785	0.0823865	0.199456	0.428824	-0.320097	0.623041	-0.00141714	0.468918	0.701413	-0.0252755	0.428378	0.00913759	0.591095	-0.0691909	0.162082	0.507924	0.445418	0.383105	0.284688	0.144565	0.125636	0.466392	-0.211102	0.668511	0.0478371	-0.124559	-0.467204	-0.0621415	-0.132111	0.745076	0.962042	0.160397	0.365524	0.344633	0.663571	-0.493476	0.261986	0.206536	-0.0787849	0.67442	0.22662	0.662376
P61457	PCBD1	0.498847	-0.0050688	-0.313887	-0.461236	0.382998	-0.322133	0.388044	-0.564584	-0.419223	0.189081	-0.111286	-0.514331	-0.236262	0.168204	0.015165	0.185871	-0.433374	-0.637268	-0.216455	-0.475568	-0.319127	-0.275358	-0.652006	-0.577586	0.197789	-0.0772091	0.470178	-0.290437	1.37211	-0.155541	0.116101	-0.994382	-0.196241	-0.0748489	0.490546	-0.0649316	-0.0451724	0.7235	0.26466	-0.298357	-0.336496	0.415667	0.479271	-0.194583	-0.18853	-0.586235	-0.555775	-0.397099
P61604	HSPE1	-0.172132	-1.14417	-0.117973	-0.403624	0.456998	0.198157	-0.502868	-0.640921	-0.392443	-0.00684152	-0.299954	0.0637907	0.514237	0.0951586	0.0170449	-0.610572	0.217774	0.819122	0.546316	-0.55923	-0.757588	-0.855581	-0.389516	0.577857	0.779335	-0.55431	-0.200778	0.188905	0.13545	-0.0666528	-0.272294	-0.628899	-0.349545	-0.478187	0.184145	0.150339	0.126985	-0.495057	-0.460699	0.388562	-0.711791	-0.618688	0.325875	0.172385	1.18922	0.0822489	-0.508178	0.437931
P61619	SEC61A1	-0.703565	-0.00377259	-0.848805	0.741096	0.434179	-0.375291	-0.722603	-1.21306	-0.669569	-1.13262	-0.692098	-0.838397	-0.0641942	-0.0898863	-0.745463	-0.18772	1.53272	0.701248	0.744925	1.60417	-0.0354531	0.166704	0.13483	0.316041	0.332347	-0.306159	-0.339444	0.280302	-0.756397	-0.15182	-0.0739198	0.352723	0.420368	-0.309565	-0.426892	-0.107598	0.432246	-1.09245	-3.16709	0.180369	-0.667359	0.142414	-0.5931	-0.861213	-1.21935	-0.0769632	0.7673	-0.0769368
P61626	LYZ	-0.131412	-0.0249619	0.797016	0.347399	0.17527	0.770088	1.05728	1.07423	1.27303	-0.745241	0.152267	2.19414	0.184572	-0.484071	0.810087	-0.442543	-0.201611	1.07089	-0.521118	-0.0539112	-0.137507	0.0124808	-0.203313	-0.670339	-0.478619	-0.240677	-0.653374	-0.164841	-0.731114	0.220633	-0.0311097	-0.274217	-0.727377	-0.781858	-0.337225	-0.0177947	-0.109887	0.17252	-0.0217082	0.000217419	0.098157	-0.29495	-0.750416	0.478371	-0.875726	-0.154807	-0.0417163	0.0872414
P61916	NPC2	0.444193	0.118357	0.903362	-0.344639	-0.406552	0.196456	0.715166	-0.537791	0.459179	0.14323	0.176114	1.16439	0.102196	-0.393109	0.914472	-0.0958311	-0.47188	0.570052	-0.145406	-0.1564	0.13493	0.189427	0.259395	0.0169513	-0.184516	-0.0775774	-0.255189	0.162979	-0.662929	0.205254	-0.010937	0.663232	0.211383	-0.248918	-0.311693	-0.517248	-0.236482	-0.346582	0.00310078	-0.0454057	0.454849	-0.111177	-0.263374	-0.528191	-0.70293	-0.435067	-0.175349	-0.576165
P61970	NUTF2	-0.514104	0.457908	0.775134	-1.00512	-1.00391	0.376581	0.246724	0.18678	0.0236623	-0.170564	-0.273992	0.67351	0.128868	-0.177405	-0.143289	-0.302851	0.163371	0.748275	-0.497236	-0.0906268	0.319297	-0.0612935	0.165845	0.660617	-0.187995	0.0986627	0.0192917	0.50712	-0.246614	-0.0664129	0.000837971	0.111788	0.106164	-0.121849	0.147462	0.277988	0.413971	0.233837	-0.759589	0.0355315	0.502636	-0.210587	0.439423	-0.159964	0.649063	0.0502111	-0.370724	0.454182
P62258	YWHAE	0.292892	-0.00968588	1.68445	-0.416816	-0.271153	-0.479497	0.330515	-0.340823	-0.158862	0.173718	-0.841826	0.286015	0.529727	0.164813	0.0877538	-0.301683	0.804075	0.558904	-0.159425	0.107984	0.0815266	-0.178511	-0.00240049	0.326123	-0.311183	0.0401718	0.0276712	0.564416	0.439136	-0.761761	-0.164671	0.580709	-0.441573	0.131849	-0.218459	0.360734	-0.0669569	0.420492	0.286864	0.16576	0.133944	0.0594027	0.0426124	0.162579	0.830795	0.525571	-0.280338	0.386262
P62328	TMSB4X	-0.719229	0.678752	0.519745	-0.169774	-0.170522	-1.22977	-0.553908	-1.46651	-0.986075	-2.34361	-1.11129	0.577108	-0.0819962	-1.44051	-0.764172	-1.69529	-0.987384	-0.439262	-0.962688	-0.899224	0.493838	-0.32157	-0.0160646	1.19415	0.192537	0.230986	0.614647	0.380952	-0.0920588	0.395141	-0.626824	-0.775401	-1.48652	-0.670584	-0.799465	-0.807439	-0.426579	-0.458814	-0.492069	-0.309592	-0.268294	-0.0821791	-0.300014	-0.480578	-0.526391	0.433052	-0.415556	0.0282269
P62805	H4C1; H4C2; H4C3; H4C4; H4C5; H4C6; H4C8; H4C9; H4C11; H4C12; H4C13; H4C14; H4C15; H4-16	0.663197	0.271646	0.804472	0.032355	0.383367	0.975881	0.117964	0.677081	1.37055	0.284812	0.369854	0.689062	0.143663	-0.249215	0.0082407	0.719222	-0.277563	0.175098	-0.566394	-0.323932	0.149464	0.716365	0.234044	0.268093	0.249213	0.199366	0.229873	-0.1442	0.0540888	1.08325	0.631623	0.505514	-0.388638	0.646113	0.392418	0.438434	0.361774	0.408875	-0.753635	0.0824802	0.0246341	-0.11573	0.199093	-0.180058	-0.266003	0.283055	0.299097	-0.088526
P62857	RPS28	-0.378758	0.0672227	0.412336	-0.646642	-0.681455	0.356902	0.482869	0.0883776	0.22878	0.412183	0.0877807	0.658232	0.494918	0.00201236	0.328159	-0.178059	-0.172054	0.390103	0.133132	0.0905686	-0.0350761	-0.0425501	-0.249902	0.337723	-0.190537	-0.360527	0.112566	-0.0394359	0.0359505	-0.789278	-0.175714	-0.237155	-0.16318	-0.33819	0.0208181	0.0910557	0.186326	0.253381	-0.235966	-0.326132	0.0816493	-0.747249	-0.138914	-0.368988	0.856601	0.120883	-0.295794	0.896046
P62888	RPL30	0.370806	0.432199	0.294674	-0.173408	0.136155	-0.065591	0.509546	-0.227464	-0.13162	0.123575	0.41327	0.667692	0.418923	0.776964	0.440368	-0.09251	1.13734	0.297937	0.683841	-0.0894549	-0.132361	0.42647	0.212511	0.166976	-0.0408637	0.171798	0.919159	0.0721604	-0.08661	0.689291	-0.0243314	0.388467	-0.484674	0.106794	0.155143	0.261672	-0.353271	0.362242	0.511876	0.319287	0.00682621	-0.419749	0.21318	0.260622	-0.0607489	0.898061	0.169495	0.559194
P62937	PPIA	0.53252	0.33448	0.563832	-0.526895	-0.246085	0.507299	0.820176	-0.0861112	0.0418214	0.307526	0.365554	0.700529	0.565498	0.328241	0.683687	0.0714685	0.168026	0.662311	0.332049	-0.0054561	-0.126395	-0.726523	-0.444336	0.578948	-0.547906	0.0566517	-0.101418	-0.0853507	-0.517018	-0.132437	-0.214176	-0.659924	-0.258132	0.068936	0.202492	0.185006	0.101298	0.315975	-0.370117	-0.216694	0.381082	-0.980825	0.565686	-0.705717	-0.619654	0.605359	0.106996	-0.0686247
P62987	UBA52	-0.448547	-0.37422	-0.297517	0.374963	-0.358084	-0.179364	-0.117852	0.33429	-0.147764	0.470687	-0.224744	0.209449	-0.169187	-0.0289901	-0.110845	0.0278187	-0.382344	0.187683	-0.0310729	0.356615	-0.335992	-0.656817	-0.162908	0.309378	-0.398449	-0.703514	0.823687	0.229931	-0.130286	0.908709	-0.191418	-0.220209	-0.0723577	-0.0840576	-0.527191	0.119191	0.350334	0.0438216	0.518618	-0.29927	-0.557446	-0.487496	-0.256859	-0.314082	0.10753	-0.064629	0.0637252	0.502152
P63104	YWHAZ	1.40484	0.106167	0.759306	-1.0836	0.337956	0.144518	0.893328	0.682872	-0.0184408	0.0527645	0.349553	1.0077	0.751014	-0.224583	0.00512476	0.270363	0.508731	0.523136	0.911419	-0.263991	-0.339659	0.472396	0.848727	0.675633	0.0880303	0.903612	0.77656	0.891131	0.112103	0.135928	0.946787	0.196724	-0.939157	-0.199438	0.968185	0.560317	1.05473	0.4344	0.574647	0.260224	0.198188	-0.285471	1.39989	-0.132994	0.0596161	0.424677	0.238477	0.412382
P63241	EIF5A	-1.20728	-0.991194	-1.12762	-0.948988	-1.27693	-0.329375	0.483517	-0.394307	-0.192355	-0.0253425	-0.177701	-0.284621	-0.0767579	-0.462479	-0.406768	-0.650447	-0.544972	-0.3904	-0.330055	-0.281585	-0.0583708	-0.658857	-0.496103	-0.530479	-1.17888	-1.2707	-0.513993	-0.726693	-0.961244	-0.730624	-1.19042	-1.01331	-1.20719	-0.998526	-0.670903	-0.520594	-0.278025	-0.108806	0.0793181	0.0692018	0.121172	-0.0829798	0.246984	-0.661604	-0.0418243	-0.25347	-0.758583	-0.372236
P63313	TMSB10	0.225439	1.78858	1.00735	0.116324	-0.0377663	-0.526933	-0.104346	-0.239992	0.0790183	-0.0615473	-0.702436	-1.0518	-1.29808	-0.549879	-1.06691	-0.235354	-0.044836	-0.169043	-0.0360833	0.125555	-0.272616	-0.175404	0.0469368	0.192295	-0.134426	-0.329344	-0.11507	-0.216255	0.42082	-0.195332	-0.0376234	-0.321499	-0.450448	-0.0558542	-0.0883753	-0.231043	-0.134929	-0.264998	-0.185091	-0.524399	0.0986369	0.174681	-0.456084	0.209102	0.0295526	0.563203	0.223684	0.224665
P67936	TPM4	-0.611569	0.215383	0.488736	0.424362	-0.136868	-0.670041	-0.200617	-0.0479274	-0.129516	-0.264532	-0.171004	0.258944	-0.096115	0.486609	0.0151673	0.160839	0.1209	-0.0272903	0.521083	-0.157863	0.667742	-0.0144261	0.509226	0.171249	-0.141616	0.0339837	-0.481205	0.771831	-0.324833	-0.574435	0.395099	0.454781	-0.584091	0.87335	0.140539	0.594412	-0.113557	-0.0579326	0.734408	0.408284	-0.253428	0.117777	-0.222898	0.184453	0.0458612	-0.281958	0.316632	0.343793
P68366	TUBA4A	0.951735	0.233035	-0.215564	-1.16353	0.29699	0.305077	0.160812	-0.0940848	0.385937	-0.739553	-0.951656	0.787658	0.0115109	0.451023	0.525817	0.164218	0.661161	0.202552	0.577351	0.394686	-0.117512	-0.112032	1.2106	-0.552536	-0.377879	-1.01923	0.812767	-0.338091	1.35502	0.410078	-0.047571	0.706826	-0.646746	1.06288	0.385593	0.24018	-0.0925274	-0.0352588	0.350604	0.95798	0.29331	-0.556252	1.23109	-1.15016	-1.48779	0.459822	0.284266	0.85062
P68431	H3C1; H3C2; H3C3; H3C4; H3C6; H3C7; H3C8; H3C10; H3C11; H3C12	0.428681	0.112591	0.818832	0.054958	-0.678403	0.529121	-0.444643	0.658641	0.363526	-0.392356	0.174163	0.316364	0.301586	-0.252036	0.0101901	-0.690508	-0.221761	0.337477	-0.38694	0.27656	0.150379	0.293711	0.398079	0.27037	0.0835127	-0.0109132	0.509356	-0.403825	0.0735103	0.757547	0.0562752	0.321627	-0.520976	0.0378561	0.199796	0.36605	-0.201371	0.443273	0.721171	-0.0604791	-0.219568	-0.201439	-0.0630744	-0.225781	-0.110402	-0.0662912	-0.269771	0.357249
P68871	HBB	-2.34325	-1.10192	-1.25541	-0.449897	0.143772	-1.53729	1.19345	-0.0482982	-0.463002	1.03024	0.524203	-0.916603	-0.912739	-0.207431	0.262894	0.117291	-0.183826	-0.320519	-0.0219033	1.83417	0.232111	-0.368369	0.127176	-0.646145	-1.41153	-0.417643	-1.35679	-1.29512	0.637966	-0.10356	0.356521	-0.609086	1.06575	-0.045756	-0.532443	0.160767	-0.827603	-0.110211	-0.699879	1.185	-1.98685	-0.246325	-0.663735	0.322307	-1.37757	-0.896915	0.0515169	-0.538827
P69905	HBA1; HBA2	-2.84834	-1.85276	-1.83475	-0.758874	-0.462913	-2.07958	1.17518	-0.447296	-1.06641	0.68238	0.271192	-1.02006	-0.845149	-0.411289	0.434067	0.128053	-0.471181	-0.766717	-0.149745	2.22315	0.0783846	-0.31783	-0.0220748	-0.766201	-0.996512	-0.504231	-1.69509	-1.74009	1.15944	-1.03928	0.0628409	-0.887196	0.953878	-0.136416	-0.662308	-0.135962	-1.04238	-0.283465	-0.442203	0.915319	-1.99409	-0.00510612	-0.719572	0.508859	-1.74452	-0.769249	0.0413307	-0.817697
P78347	GTF2I	-0.0859352	1.00394	1.20666	-0.088934	-0.199917	0.156825	0.418933	0.338519	-0.0557206	-0.428342	-0.4211	0.262676	0.282446	-0.285165	-0.498716	0.130164	0.418934	0.373839	-0.134298	-0.218368	0.357491	0.384116	0.726084	0.75293	-0.342305	0.134307	1.00909	0.242782	-0.345229	-0.795221	0.155614	0.166445	-0.865901	-0.00938749	-0.033323	0.54286	0.41301	-0.232652	-0.605601	0.404676	-1.00006	-0.0543364	0.0160538	0.17251	1.15047	-0.00992106	-0.210116	0.423836
P78417	GSTO1	-0.0202535	0.340053	0.734034	-0.14712	0.0286625	0.133038	-0.245994	0.444695	0.40336	-0.122643	-0.0501977	0.959513	-0.133564	-0.134428	0.431528	-0.328665	0.137764	0.636685	0.247983	0.0829728	0.254923	-0.0738092	-0.20343	0.400634	-0.230522	0.0440467	-0.193695	0.692379	-0.240344	0.0390797	-0.0203587	0.155265	-0.0695526	0.0249435	-0.0677686	0.0578645	0.404692	-0.0191729	0.102613	-0.0606821	-0.153496	-0.430389	0.152047	-0.27507	-0.328301	-0.348564	-0.472293	0.380404
P78527	PRKDC	0.814689	0.610329	0.492924	-0.132451	0.48003	0.221943	0.188568	0.180317	-0.229288	-0.321155	0.137606	0.0327544	0.74951	-0.101182	-0.424035	0.458229	0.731262	0.215397	0.167722	0.0554415	0.125388	0.601851	0.682934	0.622895	-0.665543	0.385562	1.17117	0.373221	-0.183106	-1.31838	0.282299	0.518756	-0.0323841	0.237943	0.953188	0.50841	0.435492	0.402571	0.00226512	0.0332607	-0.248628	0.0852449	0.099512	0.0828962	1.07207	0.597879	-0.0809824	0.297624
P78539	SRPX	-1.03142	-1.16651	-1.03001	-0.247154	-1.14698	-0.645932	-0.645819	0.699216	-0.558982	-0.659867	-0.481931	-0.361865	-0.945979	-0.163216	-0.754017	0.464584	-0.301292	-0.798059	0.182897	-0.645672	0.0550036	-0.658905	0.0647924	-0.984459	-0.339134	-0.275419	-0.561527	-0.42711	-0.834231	-0.396911	0.170335	-0.347995	-0.362486	-0.141915	-0.795869	-0.527772	-1.90083	-1.60387	-1.88145	-0.601653	0.719385	0.0230146	-0.204661	-0.118496	-0.65389	-0.780875	-0.469168	-1.05517
P80188	LCN2	-0.331166	-0.486947	0.703603	0.301465	0.15467	-0.188202	0.561684	1.68571	1.87176	-0.388204	-0.254384	2.14938	0.247367	-0.282516	0.533376	-0.522688	-0.849395	-0.466741	-0.749336	0.709898	-0.572612	-0.174687	-0.543814	-0.810522	-0.840301	-0.834873	-0.600892	0.0704675	-0.330762	-0.554701	-0.298067	-0.395043	-0.444782	-0.312549	-0.666849	-0.580279	-0.79195	-0.151798	0.153544	0.432091	-0.4256	1.2499	-0.575284	0.74193	-0.714876	-0.358282	0.107758	-0.419739
P80404	ABAT	1.73656	-0.397913	-0.461338	-0.385668	-0.298566	-0.677193	-0.786862	-0.535384	-0.532749	-0.200349	0.943303	-0.78209	-0.900451	-0.866913	-0.883717	0.901643	-0.632986	-0.529969	-0.641341	-0.568459	1.37823	-0.286775	-0.971371	-0.923192	0.777132	1.4398	-0.68834	-0.742647	0.145869	-0.403437	0.121203	-0.578362	-0.679348	-0.81307	-0.511026	-0.839966	-0.586568	-0.438537	-0.081517	-0.8529	-0.546269	-0.675506	-0.338839	0.392312	-0.905166	-0.471274	-0.169607	-0.833078
P80723	BASP1	-0.609873	0.241113	0.913331	0.598171	0.0594884	-0.332511	-0.67212	-0.2038	0.455221	-0.517708	0.819205	0.257438	-0.162998	0.395874	-0.131518	-0.615677	-0.529872	-0.411883	-0.285752	-0.313016	0.107122	-0.141377	-0.420227	-0.500191	0.156003	-0.0524434	-0.352086	0.161272	-1.03267	0.283686	0.257451	-0.00515694	-0.783392	0.57064	0.0952013	0.0201888	0.645863	1.07036	0.369226	0.0922391	0.706144	0.13498	-0.406806	0.00530356	-0.826172	-0.464722	0.311144	-0.0277434
P81605	DCD	-0.148998	-0.43303	-0.28539	0.710895	1.46396	-0.506306	-0.676542	0.106447	0.768479	-0.705821	0.0827184	-1.0381	-0.904962	-0.734949	0.125662	0.0239043	-0.734921	-0.909808	-0.664807	-0.14513	-0.133173	0.0075043	-0.274618	-0.676897	0.284432	0.578826	-0.277396	-0.279896	-0.667296	1.15725	-0.0755382	0.240277	-0.357698	0.580873	-0.698333	0.0974005	-1.2608	-0.921284	-0.702724	-0.648299	-0.778576	0.376863	0.472334	0.421946	-1.12571	-0.393881	-0.436635	0.969742
P83916	CBX1	0.464858	0.683529	1.20942	0.0225453	0.0505365	0.68495	0.386438	0.414308	0.140779	0.0567539	0.558065	0.782851	0.0263845	-0.154391	-0.382124	0.6714	0.48558	-0.0175039	-0.0863712	-0.0150022	0.373428	1.55354	0.646585	0.183547	0.431278	0.473358	0.0852841	-0.369482	-0.178751	-0.0793629	0.257431	-0.279376	-0.590653	0.257066	1.03979	0.552397	0.579278	0.673025	-0.183477	-0.141006	-0.481183	-0.251319	-0.215825	-0.0327391	-0.0857913	-0.167989	-0.237889	-0.231372
P84022	SMAD3	-1.42661	-1.61871	-1.56002	-1.57313	-1.24025	-3.12213	-3.02442	-2.53914	-2.56067	-3.01131	-0.594912	-0.450139	-1.05774	-0.990757	-1.04178	-1.45939	-1.71518	-1.65876	-1.6875	-1.38971	-2.2119	-2.03494	-2.40013	-2.48304	-2.08181	-1.73871	-2.09571	-2.2583	-2.26442	-0.75182	-1.28169	-1.16352	-1.85387	-0.794799	-0.938099	-1.03372	-1.0894	-0.911029	-0.298861	-2.20713	-1.01035	-1.87835	-1.696	-1.70818	-1.80983	-1.59611	-1.61245	-1.54916
P84103	SRSF3	0.723288	1.20282	2.10205	0.545441	0.809805	0.951838	0.622854	1.8503	1.07794	0.89258	1.59354	1.48256	1.32408	1.303	0.845606	1.01055	1.22314	1.79547	0.778014	1.36265	0.624698	0.749419	1.00086	1.55172	1.36734	0.821229	2.32329	1.48078	1.19044	1.57681	1.20827	1.09262	0.381193	1.20148	0.315563	0.708071	1.52424	1.5509	1.03744	0.38081	0.824796	0.246855	0.670849	0.250043	0.963725	0.897742	0.762797	1.28369
P84243	H3-3A; H3-3B	-0.0434081	-0.541416	0.517581	-0.388589	0.512654	1.00863	-0.432278	0.228015	1.16169	0.221184	0.125109	0.372183	0.0318632	-0.649898	-0.399973	0.52212	-0.281059	-0.286029	-0.766849	-0.570341	-0.189264	0.285605	-0.0924729	-0.354417	0.161696	-0.0067463	0.107564	-0.311143	-0.728914	1.14627	0.373862	1.22043	-0.00539547	0.47963	0.624683	0.467516	0.232135	0.440753	0.135531	0.128626	-0.0843504	-0.0239166	-0.129211	-0.288641	-0.374317	0.62135	-0.165918	-0.328581
P98095	FBLN2	-1.08689	0.0393164	0.785605	1.29986	-0.306581	-0.486027	-0.453161	0.816542	0.117023	0.0371446	0.0574658	0.319899	-0.575627	0.763281	-0.317436	1.25791	-0.109547	-0.884645	0.316791	-0.65979	0.2321	-0.0536999	0.491875	-0.554891	-0.542739	0.35713	-0.691639	0.275344	-0.210941	0.263902	0.448618	0.139497	-0.53283	0.631886	0.509558	0.54769	0.345224	-0.744973	-0.564692	0.612243	1.51946	-0.145222	0.0198904	-0.331594	-0.527524	-0.262655	-0.21398	-0.535575
P98160	HSPG2	0.0647555	-0.0966098	0.39634	0.52948	-0.255262	-0.583459	-0.191005	0.202921	-0.388309	-0.34173	0.0188656	-0.000630784	-0.494748	-0.0507773	-0.477374	0.0973815	-0.381453	-0.314803	-0.0046716	-0.854797	0.230806	-0.291135	0.141723	-0.673524	-0.209293	-0.163483	0.220207	0.384015	0.0973174	0.164528	-0.151111	-0.280237	-0.415541	0.326033	-0.153961	0.299038	-0.253384	0.198841	-0.341406	0.0824139	0.497268	-0.107851	-0.262881	-0.214149	0.021176	-0.332338	-0.471945	-0.31631
P99999	CYCS	-0.151606	-0.231875	0.612525	-0.520278	-0.399464	0.34739	0.5666	-0.453129	-0.336326	0.21829	-0.190521	0.0274869	0.122584	0.0361552	0.0238692	-0.351409	-0.341503	-0.111247	-0.164177	-0.474455	-0.402285	-0.209019	0.224988	1.21233	-0.284305	-0.527713	-0.48138	0.337083	-0.30147	-0.268762	-0.00199467	0.346789	0.249046	-0.14989	-0.687914	0.378569	-0.572134	0.305772	-0.0780602	0.337071	0.213535	-0.225194	0.00904761	-0.234552	0.521654	-0.538603	0.482618	0.358832
Q00325	SLC25A3	0.598521	-0.548791	-0.945496	0.31802	1.00613	-0.323684	-0.234133	-0.91467	-0.290421	0.0683561	-0.170973	-0.740777	-0.588238	0.302017	0.331867	0.0280907	0.485106	0.167411	0.00828408	0.153114	0.0777234	0.178819	0.559963	0.745051	0.696007	-0.407419	-1.0592	0.192948	-0.209893	0.179963	-0.268738	0.736153	0.543189	-0.11379	0.308552	-0.0287647	0.254832	-0.418642	-0.0340738	-0.29425	-0.494141	0.637761	0.329225	0.346391	-0.632132	-0.210098	1.15284	-0.598357
Q00577	PURA	1.03089	0.105844	0.0484509	0.771545	0.211886	0.168116	0.107743	0.321569	0.637248	0.181477	0.669372	0.0935421	0.25925	0.0884645	-0.0980065	0.645383	-0.200005	-0.186445	0.122352	-0.0138509	0.380188	0.157973	0.277538	-0.122495	0.0526935	0.175279	-0.119265	0.264214	0.361466	0.477901	-0.0499403	0.00405116	0.102485	0.162151	0.557226	-0.0251359	-0.0771839	0.423086	0.112782	0.0338586	0.162467	0.0965386	0.483646	0.267124	-0.317167	-0.0472943	0.113378	-0.0404556
Q00688	FKBP3	-0.242415	0.27036	0.702919	0.457544	0.387036	-0.0311188	0.195288	-0.306568	-0.370991	0.394946	0.181546	-0.257594	0.139918	0.376888	0.611475	0.565276	0.1509	0.460585	-0.182688	0.517187	0.380061	0.116192	0.299905	0.253512	0.327621	0.794154	-0.625905	0.110748	0.147626	0.34339	0.612496	0.0505382	0.418275	0.610395	0.0120196	0.798919	0.32336	0.267837	0.507872	0.242931	0.205565	-0.170007	0.162502	-0.0115842	-0.220934	-0.103979	0.525622	0.511627
Q00765	REEP5	0.85416	-0.716672	-0.312413	0.224859	0.990398	-0.237453	-1.2703	-1.42623	-1.15541	-0.1496	-0.34508	-0.144268	-0.42525	0.352694	0.19821	0.254856	-0.0701075	-0.140275	0.529813	1.30391	0.111844	0.125417	-0.335634	-0.544275	0.842672	0.274549	-1.0021	-0.121955	1.33919	0.11768	0.630826	-0.152772	2.12755	-0.39662	0.71397	-0.625074	-0.547942	-0.150234	-0.0605727	-0.528628	-0.670802	0.458272	0.367692	1.00049	-0.924458	-0.790662	0.786365	0.0876929
Q00796	SORD	0.345084	-0.0380085	-0.784347	-0.780627	-0.301527	-0.0896748	-1.26293	-0.971838	-1.49297	2.21905	0.293438	-0.330557	-0.186645	-0.320075	2.75475	-0.0230483	-0.575496	-0.972382	-0.486222	-0.258296	0.307395	0.0758563	-1.22647	-0.53705	0.956398	0.651532	-0.178924	-0.439777	1.50619	-0.778757	0.739987	-0.405873	0.328874	-0.516871	0.77915	-0.344707	-0.25831	0.153792	-0.421201	-0.341383	-0.968278	-0.0942534	0.808126	0.220144	0.254039	-0.427608	-0.197015	-0.395257
Q01469	FABP5	-1.2446	-0.0191661	1.71611	-0.686934	-0.963154	-0.861974	1.34982	0.129286	-0.141747	-0.578107	-0.349534	0.323529	0.275904	0.0443108	-0.436569	-0.723175	1.93358	0.470655	0.58349	-0.28804	0.20743	-1.13977	-0.550439	-1.3002	-1.57892	-0.829457	0.490468	0.526903	-0.866543	-0.403951	-1.17231	-1.27057	-1.06095	-0.230764	-1.28934	0.191648	1.13879	-0.57824	-1.09141	0.0165227	-0.835754	-2.03223	-0.11349	-0.626188	0.888208	-0.27144	-0.0655964	0.252996
Q01518	CAP1	-0.139282	0.394282	0.189193	0.31962	0.581214	0.134586	-0.0921207	0.1584	0.162046	0.0686536	-0.0293114	0.419994	0.116958	0.763895	0.586147	0.273815	0.393464	0.53089	0.761218	0.435311	0.312334	0.530028	0.324153	0.454659	0.214199	0.173118	-0.0240902	0.630663	0.247746	0.194352	0.150991	0.649002	-0.219831	0.471666	0.23022	0.342827	0.70843	0.216546	0.758318	0.0829824	1.06496	0.420032	0.108026	0.352493	-0.0201816	0.300394	0.804982	0.408754
Q01581	HMGCS1	-0.744802	-0.590192	0.373268	-0.620461	0.279032	0.416616	0.0432133	-0.0609702	-0.749198	0.589547	-0.203124	0.164797	-0.452193	0.423676	-0.314179	0.0601237	-0.0630592	0.535577	1.11821	0.0150307	-0.283425	0.358105	0.389385	-0.88388	-0.255141	-0.0817395	-0.329339	-0.502217	0.33807	0.0621788	-0.578641	-1.18551	-0.145054	-0.666127	-0.35059	-0.578698	0.0538977	0.435799	0.428681	-0.412072	-1.0413	-0.269466	0.072258	-0.315383	-0.94538	-0.314581	0.510229	-0.0327734
Q01813	PFKP	-0.624618	0.856217	1.27993	-0.746622	0.271331	-0.319742	1.02913	-0.12874	-0.000683319	-0.140045	-0.467507	0.10337	0.264862	0.179394	0.325996	-0.827331	0.986832	1.5952	0.850113	0.935001	-0.632405	-0.450594	-0.161675	0.203855	-0.300959	-0.14807	0.14412	0.723071	-1.23076	-0.418984	-0.869874	-0.218209	-1.43077	1.05777	-0.815965	-0.10612	0.377868	0.312043	1.00312	-0.199538	0.063648	-0.383895	-0.333835	-0.949491	0.240955	0.115058	0.0190992	0.992164
Q01995	TAGLN	-0.917076	0.854768	0.045122	0.917271	-0.306112	-1.93086	1.67369	0.387804	-1.04074	0.241022	0.149096	-0.414121	-0.907625	1.05472	0.799367	0.560984	0.268069	-0.732339	0.814042	-0.67114	0.659713	-0.759244	0.416078	-0.42942	-0.462858	-0.0713326	-0.614098	1.46619	0.132305	-0.226623	-0.0998911	1.1547	-0.370289	1.50743	0.380656	0.725543	-0.0837778	0.0162535	-0.128977	1.10041	-0.674379	-0.393301	0.398466	0.621961	0.0791272	-0.0545077	0.121367	-0.121932
Q02252	ALDH6A1	0.170743	-0.440537	-0.508141	0.0534873	-0.0266313	0.527943	-0.270978	-0.380648	-0.291699	1.12302	0.796592	-0.227421	-0.0893894	0.0458947	0.397142	0.563514	-0.287865	-0.236648	-0.673657	-0.272133	0.742357	-0.252991	-0.10398	0.0917438	0.507844	0.535051	-0.312381	-0.293205	0.736006	-0.276771	0.371686	-0.239976	1.49531	0.065032	0.138769	-0.392399	-0.696546	-0.418802	-0.6485	-0.199861	-0.475792	-0.0990572	-0.13442	0.597583	-0.925077	-0.250887	-0.011521	-0.160984
Q02338	BDH1	0.437934	-0.417454	-0.168689	-0.393209	-0.521307	0.320647	-0.0134043	-0.336568	-0.146028	0.576109	0.601226	-0.487592	0.201248	0.12765	-0.392855	0.234933	0.897119	-0.386049	0.0248155	0.150922	-0.0530337	-0.280214	-0.186231	0.262169	0.402736	-0.341959	-0.307248	-0.193857	0.845922	0.041017	-0.0306104	-0.123414	0.519664	0.0845713	0.178213	-0.751422	-0.460082	0.184419	0.19974	-0.489935	-0.382309	-0.127561	-0.183383	0.727463	0.0430577	0.0465119	0.353674	0.0264285
Q02487	DSC2	1.00546	0.43158	0.604259	0.0889886	-0.0289896	0.643024	0.597247	0.575243	0.237818	0.341811	0.447235	0.344474	0.176077	-0.167522	-0.17198	0.884298	-0.38618	0.199307	0.247153	-0.814925	0.551236	0.397772	0.0524776	0.257535	-0.165035	-0.168754	0.234498	0.195195	-0.108529	-0.0278749	0.440628	-0.221134	-0.507951	0.204246	0.54418	0.763379	-0.320226	0.750432	0.324258	-0.0548593	0.0451911	-0.413709	0.331124	0.015872	0.265652	0.224093	-0.26004	-0.24292
Q02539	H1-1	-1.69475	1.31904	2.40307	-0.385661	-1.00989	-0.437905	0.326057	1.19704	-0.349268	-0.528502	-1.0296	0.693628	0.246356	-0.775836	0.343379	-0.16547	-0.178265	0.521099	0.0912077	-0.2569	-0.949441	-0.592707	-1.22909	0.12973	-1.60992	-1.62404	-1.01498	-1.39307	-1.5539	-1.2128	-0.792281	-0.0801652	-1.03942	-0.290349	-1.06912	1.22353	0.982991	-1.01821	-0.520875	1.66072	-0.00783518	-0.883829	-0.952641	-0.262566	0.83219	0.556296	0.549005	1.22897
Q02790	FKBP4	1.22951	-0.470094	-0.638506	-0.439578	0.883205	-0.561218	-0.583822	-0.203987	-1.22528	1.13098	1.07059	-1.32262	0.190292	0.484181	-0.0788492	0.386304	-0.371154	0.211771	-0.328227	-0.460552	0.954824	0.314885	-0.233518	-0.041337	1.34015	0.546183	1.33361	0.954829	0.967587	-0.728558	0.485124	-0.172361	0.404358	-0.295032	1.31875	-0.600201	0.16701	0.506862	-0.171216	0.846981	-0.749669	0.135365	0.840134	1.29936	1.39876	1.46399	0.0294897	-0.0845998
Q02809	PLOD1	-0.452021	0.382342	0.272384	0.35559	-0.172669	-0.76477	0.0700806	0.780383	-0.251882	-0.198032	-0.0934935	0.128894	-0.136736	0.296242	0.332355	-0.387708	1.06284	0.146171	0.681695	-0.182225	-0.212172	-0.423227	-0.0602196	-0.337085	-0.325611	-0.115349	0.00401652	0.854028	-0.684777	-0.805182	-0.138095	0.250164	-0.795689	0.290386	0.149388	0.897928	0.51818	-0.241543	-0.659094	0.885508	1.20323	-0.35645	0.112167	0.3512	0.168902	0.317607	0.627249	0.0414402
Q02952	AKAP12	-0.365875	-0.330143	-0.581046	1.20635	0.0388687	-0.477862	-0.261975	-0.542311	-0.101567	-0.0704905	0.109601	-0.55871	-0.388944	0.0659158	-0.357867	0.348816	-0.367911	-0.716274	-0.240474	-0.686693	0.412727	-0.0899297	-0.0942046	-0.41844	0.229168	-0.133948	-0.471111	-0.0496352	-0.211642	-0.129181	0.0375239	0.119566	0.458452	0.47535	-0.0555858	-0.399245	-0.574247	-0.0490085	0.0421239	-0.24595	-0.770502	0.340179	-0.441512	0.545371	-0.961282	-0.359343	-0.567473	-0.371529
Q03135	CAV1	-0.936064	-0.632768	-0.565161	0.398853	-0.295905	-0.48919	-0.441441	-0.0125634	0.183228	-0.0588203	0.189885	-0.604647	-0.833841	-0.484871	-0.692198	0.0467916	-0.661138	-0.631216	0.0753415	-0.751644	0.159447	-0.295241	-0.129655	-0.807465	-0.145961	-0.355816	0.0559104	-0.145713	-0.114032	0.443302	-0.129215	-0.220872	-0.0116518	0.158224	-0.0574449	-0.161383	-0.604725	-0.578319	-0.0652535	-0.398361	-0.25277	0.23758	-0.527368	-0.271352	-0.913213	-0.666612	-1.03636	-0.967046
Q03518	TAP1	-0.366447	-0.0694993	0.0663333	-0.227573	0.272888	0.0217156	-0.862744	-0.589333	-0.0566028	-0.646276	-1.15107	-0.239005	0.0565841	-1.20011	-0.826848	-1.3692	0.824704	1.28236	-0.993212	0.98689	-1.10065	0.291886	0.757671	0.161951	0.620276	-0.463997	-0.861645	-0.547443	-1.24458	0.503581	-0.0435851	0.140995	-0.614735	-0.401715	-1.12308	0.343237	1.59188	-0.813875	-1.52528	-0.162054	-0.868793	-0.486589	-0.372261	-0.578855	-1.03578	0.182122	1.25812	0.509514
Q03519	TAP2	-0.985736	-0.159435	0.0673448	-0.201661	0.819535	-0.00246052	-0.681085	-0.652658	-0.0236338	-0.675167	-0.887709	-0.213296	0.243647	-0.602897	-0.774865	-0.618416	0.46137	1.17117	-0.658291	0.784892	-0.466139	0.339262	0.681615	0.170144	0.552687	-0.238458	-0.579022	-0.353193	-1.14001	0.726337	0.0259628	0.305354	-0.418648	-0.262966	-0.439176	0.340234	1.36564	-0.498767	-0.139767	-0.00754287	-0.227286	-0.0329833	-0.0583726	-0.0276576	-0.884234	0.258149	1.26759	0.403646
Q03692	COL10A1	-0.368979	-0.34125	-0.832282	1.3198	-1.50483	-1.29041	-0.716075	-0.692171	-1.29225	-0.755063	0.368796	-0.849999	-0.760824	-0.387366	0.0426425	2.03216	-1.22745	-1.31421	-0.196371	-0.218849	-0.171089	-0.445397	-0.058776	-0.673597	-0.45334	-0.020675	-0.351995	-0.344114	-0.526409	-0.319844	-0.208325	-0.474743	-1.06496	-0.942176	0.332412	-0.379627	-0.290535	-0.590779	-0.358678	-0.650063	-0.920097	-0.628925	-0.285769	0.778455	-0.328139	-0.924764	-0.809037	-0.913878
Q04695	KRT17	-2.01957	1.47841	0.905899	-1.62464	-0.42719	-2.78606	1.67957	-0.299435	2.08917	-1.73771	-0.43709	0.909425	-2.4069	-2.92407	-1.75374	-0.25596	-0.0170697	-1.87102	-3.15416	-2.86431	-0.462213	-2.84026	-2.31626	-3.11261	-1.6524	-1.00962	-2.47128	-0.744665	-0.00180593	-0.453114	-0.586369	2.01503	0.074283	1.21934	-1.65528	-0.115854	0.520704	-0.633375	0.160487	-0.216506	-2.11225	-2.16862	-1.16151	-1.82238	1.05949	0.00360885	-2.92345	0.056269
Q04760	GLO1	1.06053	-0.231693	0.905475	-0.381839	-0.414132	-0.280273	-0.206676	0.288474	-0.211907	-0.240688	0.070598	0.765796	0.262912	-0.708283	-0.0600595	0.179743	0.0262716	0.0723127	-0.241524	0.473256	0.117898	-0.24559	0.00792111	-0.703583	-0.662275	-0.321593	0.328972	-0.250552	-0.0699965	-0.851442	-0.435726	-0.293215	-0.60806	-0.477493	0.624622	0.932572	-0.246867	0.197547	-0.0520712	-0.424103	-0.12266	0.112733	0.135976	0.52718	1.38664	0.509349	0.471643	0.606729
Q04837	SSBP1	1.14931	0.760727	1.02415	-0.336165	0.271531	0.156211	0.529236	-0.102426	0.362361	-0.0717233	0.180314	0.90337	1.26343	-0.0966274	0.472329	0.392115	0.375336	0.568431	-0.196868	-0.083519	-0.245278	0.027789	0.0745098	0.702431	0.31449	0.347084	0.652181	0.0955753	-0.268479	0.121982	0.0748185	0.476937	0.0399897	-0.135696	-0.010902	0.228404	0.204529	0.165627	-0.22824	0.49899	-0.276523	-0.798316	0.139342	-0.405866	0.580954	0.725907	-0.33919	0.0993655
Q05639	EEF1A2	0.230757	-0.597737	-0.757928	-0.646824	-0.454395	-1.27087	-1.43177	-1.16848	-0.738414	-1.76706	1.19866	-1.447	-0.866161	0.887157	-0.652594	0.327056	-1.5952	-1.60292	-0.217081	-1.03869	1.53336	0.220397	-0.374324	-0.89964	0.205821	2.87199	-1.09926	1.49257	-0.0514229	-0.87052	0.144538	-1.24136	-1.42552	-1.25021	-0.788441	-0.824159	-1.17652	0.438514	0.23067	-0.410767	-1.43545	0.390352	0.345521	-0.0857003	-1.80714	-1.3033	-1.20919	-1.29018
Q05655	PRKCD	0.3829	-0.235818	-0.128658	-0.421587	0.279835	-0.00436129	0.109116	0.118841	0.371596	-0.0999239	0.728319	0.326732	-0.0416601	-0.090319	0.601134	0.187315	0.020188	0.557832	0.152171	0.318026	0.419752	0.880457	-0.0539644	-0.262514	0.765618	0.702275	-0.236116	0.0939245	-0.699887	0.103978	0.274077	0.139877	-0.563498	0.190792	0.199699	0.0881485	0.177398	-0.121037	-0.274925	-0.0184173	-0.329403	-0.257271	0.136038	0.0800445	-0.231192	-0.0180513	0.482776	0.53528
Q05682	CALD1	-0.936	0.451631	-0.826742	1.23384	0.167425	-1.52034	0.353156	0.535196	-0.658242	-0.194221	-0.410459	-0.0602278	-1.11737	0.694805	-0.106672	0.866403	0.340341	-0.761574	0.854691	-0.377247	0.785579	-0.111229	0.776398	-0.425199	-0.330242	-0.0870731	-0.239832	0.716421	-0.567092	-0.680517	0.460975	0.871071	0.299163	1.29811	0.024507	0.91481	-0.231063	-0.113933	0.358583	0.544932	-0.615104	0.441745	-0.246861	0.496426	-0.150883	0.152343	0.324958	-0.268892
Q05707	COL14A1	-2.58069	-2.59939	-2.25308	1.3957	0.251194	-1.47882	-1.16352	-0.879079	-0.904412	-0.287538	-0.956728	-1.6061	-1.43113	-1.29118	-2.39183	-0.17739	-1.17891	-0.825494	-2.09405	-2.51995	0.28654	-1.08911	-0.982074	-1.92967	-1.33119	-2.25777	-1.1217	-1.52508	-1.50512	-0.191462	-0.131246	0.548288	0.356781	-0.146171	-0.995496	-1.20429	-1.50088	-1.80211	-0.612815	0.00118439	-1.96521	-0.101367	-1.43799	-1.30713	-2.39201	-1.963	-2.35018	-2.16645
Q06033	ITIH3	-0.109133	-0.765315	-0.886101	0.326002	0.13397	-0.788655	-0.444037	1.03302	-0.561934	-0.152721	0.0775718	-0.297232	-0.19974	-0.282361	-0.189929	-0.200958	-0.291324	-0.583647	-0.393595	-0.40365	-0.0442603	-0.0805142	0.0110798	-0.079002	0.98675	0.310682	-0.400844	-0.263345	0.122586	-0.278979	1.42788	0.314221	0.0703387	0.337597	0.207744	0.00560418	0.058782	0.477675	0.0533341	0.346857	-0.301941	-0.50843	-0.522374	-0.0982609	-0.274298	0.522331	0.148229	-0.235791
Q06210	GFPT1	0.188577	0.384374	-0.415492	-0.278291	-0.0413175	0.433994	0.0651371	-0.452887	0.0549377	0.427473	-0.906897	-0.421017	1.64633	1.2375	0.77251	-0.28725	0.174578	-0.282288	0.438586	0.313348	-0.50458	-0.231844	-0.381296	-0.548086	0.645451	-0.173482	0.423448	0.343354	2.86781	-0.476976	-0.131181	-0.011902	0.569232	-0.299257	-0.165759	-0.109797	0.525649	-0.116232	-0.283698	-0.255197	0.133016	-0.104837	0.779184	1.55152	0.0529301	-0.119303	0.954429	0.404647
Q06323	PSME1	-0.462827	-0.141657	0.367919	-0.297612	0.767546	0.664671	-0.508608	-0.665155	0.46098	-0.163047	-0.30039	0.140439	0.278761	-0.781989	0.453228	0.0526509	-0.148853	0.689751	-0.685111	0.486957	0.000764279	0.13043	-0.169014	0.121411	0.697032	0.966776	0.0564077	0.117559	-0.0973871	0.863577	0.762879	-0.0206315	-0.407131	-0.36753	-0.625208	-0.277361	0.96421	-0.071405	-0.120627	0.187937	0.0605675	-0.691737	0.194117	-0.416382	-0.413689	0.234905	-0.247953	0.915908
Q06710	PAX8	-1.88985	-1.57014	-2.14185	-1.51625	-1.71056	-1.76353	-1.57161	-1.72266	-1.52325	-1.88606	-1.51839	-1.61853	-1.5868	-1.51593	-1.3277	-1.68513	-1.4442	-1.67094	-1.46868	-1.32843	-2.55902	-2.31851	-2.48096	-2.81736	-1.69538	-1.84725	-2.19043	-2.17837	-1.83686	-0.88969	-1.52031	-1.48328	-1.85513	-1.83703	-1.39975	-1.34277	-1.23221	-1.32772	-0.406185	-3.22267	-3.28756	-3.2475	-2.87576	-2.28221	-2.71843	-2.59871	-2.7426	-2.77197
Q06830	PRDX1	1.09679	0.471045	0.137827	-0.34623	0.233421	0.888092	-0.03574	-0.238422	0.212676	0.717899	-0.428499	0.337567	0.815649	0.256334	0.656395	0.510688	0.0118431	0.879005	0.642543	-0.121621	-0.190631	-0.0971288	0.197518	0.506655	0.313175	0.337283	0.449488	0.345128	0.884555	0.114844	0.0369107	0.0942399	0.246465	0.148769	0.674163	0.472695	0.795581	0.318762	-0.172574	0.097189	0.0479872	-0.403011	0.699708	1.37054	2.67579	1.1183	0.745535	1.72534
Q07021	C1QBP	-1.92818	-3.50681	-2.41245	-3.44124	-2.83212	-3.02917	-2.10003	-2.85756	-2.8453	-1.68358	-2.14313	-1.97047	-1.63216	-2.86377	-2.2635	-2.80465	-2.26298	-2.10654	-2.39125	-2.77169	-3.44485	-3.19877	-2.75875	-2.80636	-0.0424932	-0.17617	-0.135728	-0.241791	0.0795263	-0.350974	-2.67198	-2.28882	-2.73348	-2.405	-2.08199	-2.14358	-2.1898	-1.90358	-1.98578	-2.90657	-3.23877	-3.2667	-3.16779	-2.51608	-1.05892	-1.39371	-2.34144	-1.88817
Q07065	CKAP4	-0.587228	-0.139193	-0.392295	1.06315	0.378888	-0.965336	-1.06783	-1.18832	-1.18613	-0.71528	-0.910707	-0.325746	-0.973601	0.949328	-0.162994	0.0208056	0.428248	0.382828	0.895588	0.890118	0.138114	-0.0544766	0.243016	-0.333841	0.975225	-0.610425	-0.729381	0.311275	-0.204883	-0.47666	-0.32087	0.416544	0.749054	-0.178533	-0.242325	-0.182116	0.149181	-0.488116	-0.329164	0.571889	-0.277727	0.91854	-0.302133	0.116945	-0.129644	-0.273577	0.953348	0.148808
Q07507	DPT	-1.12659	-0.553033	-0.971171	0.712784	0.290797	-0.323045	-0.714666	0.990333	-0.0914269	-0.273982	0.149049	0.144876	-0.743593	0.0265616	-1.47671	-0.365106	-0.523325	-0.768419	-0.200849	-0.952839	1.03314	-0.144221	-0.74619	-1.66561	0.0651568	-0.207898	-0.33367	-1.41861	-0.0856181	0.677033	0.15428	0.414777	0.23316	0.72152	-0.0409365	-0.307046	-0.797678	-0.64831	-0.378365	-0.282038	-0.266674	-0.290956	-0.0948584	-0.455329	-0.865993	-0.333771	0.154661	-0.586205
Q07812	BAX	-0.20149	0.0567027	-0.0196285	0.0247962	-0.422008	-0.211234	-0.39661	-0.0475405	-0.362011	-0.103892	-0.487078	-0.0121213	0.295642	-0.298653	-0.0197698	-0.224035	-0.422114	-0.0138759	-0.0195771	-0.130357	0.00427372	-0.141658	-0.25767	0.103483	-0.566253	0.356333	-0.0156451	0.115259	-0.48496	-1.00168	0.405306	-0.276436	-0.419994	-0.145655	0.229695	0.0263132	0.0666152	-0.0153681	-0.0330216	-0.206403	0.0549794	-0.69763	0.18343	-0.369685	0.167492	0.0718961	-0.229417	0.216582
Q07954	LRP1	-0.0681307	0.296759	0.0989816	1.06535	-0.015701	-0.408917	-0.361261	-0.0921168	0.132641	0.049338	0.384244	0.0975767	-0.365389	0.612708	-0.107177	0.357902	-0.378371	-0.29508	0.375059	-0.285949	0.720702	0.15494	0.270566	-0.305659	-0.328705	0.205958	-0.553352	0.699486	-0.311458	0.320023	0.184505	0.129343	-0.285241	0.668736	-0.0167066	0.008002	-0.133435	-0.184252	0.0383893	0.251682	0.895729	0.260437	0.0839507	0.736507	-0.43853	-0.169449	-0.0407745	-0.133251
Q07960	ARHGAP1	0.347625	0.698646	0.0553296	0.851672	0.17481	0.408602	0.090882	-0.0287785	0.185725	0.427924	-0.387664	-0.541719	0.218859	-0.013129	-0.0086081	0.271554	0.224911	0.218566	0.434004	-0.0607659	0.759387	0.285621	-0.129791	-0.13872	0.290482	0.278195	0.0635403	0.608065	0.233628	-0.048844	0.526716	0.921994	0.597891	0.526154	0.511959	0.394755	0.0970242	0.36394	0.38025	0.421755	0.369469	0.44414	0.190354	0.635472	0.0209107	-0.184062	0.612878	0.148724
Q08257	CRYZ	0.747642	-0.402733	-0.321422	0.0523256	0.82629	-0.168619	-0.621691	0.0729363	-0.100195	0.133665	0.397776	0.0913027	-0.0441648	-0.293805	-0.239809	0.75024	-0.0315236	0.140772	-0.611732	-0.507674	0.389961	0.134056	0.30667	0.192085	-0.0216873	0.0793106	0.419351	0.160004	-0.0791773	0.480639	-0.0779161	-0.0234997	0.188654	0.0041889	0.543277	0.0395743	-0.298189	-0.205776	-0.0899856	-0.190504	0.45529	-0.0456226	0.451535	0.116289	0.150759	-0.196035	-0.1139	0.0339657
Q08380	LGALS3BP	1.70491	-0.578259	-0.0324762	-1.02872	1.19409	-1.78726	-1.02142	-1.10469	-0.18228	-0.844222	0.941934	-0.510211	1.12786	-0.279367	-0.825912	0.275012	-0.834697	0.717891	-0.904069	1.26639	-0.422612	0.22755	-1.369	0.435586	1.5229	1.90916	-0.0974308	0.822111	-1.54006	0.370498	-0.0371601	0.314461	-2.0583	-1.75569	-0.440844	-0.683615	-0.735162	-0.932786	-1.16207	0.418413	0.42931	-0.367375	0.582119	0.869332	0.810682	0.108909	1.47434	1.63352
Q08431	MFGE8	-0.958812	-0.3142	-0.490081	0.302497	-0.691964	-0.442604	0.3253	1.40201	-0.172126	-0.557045	-0.286061	-0.0554274	0.665391	0.164721	-0.516936	0.446996	0.518655	-0.380475	0.589555	-0.712633	-0.0812771	-0.50353	0.0552326	1.33191	-0.376396	-0.49341	-0.336968	0.47684	-0.663186	-0.0269161	-0.132652	0.613268	-0.750917	0.16251	-0.34843	1.74442	-0.377086	-0.385607	-0.0947165	0.469291	-0.222936	-0.505239	-0.0954914	-0.0352429	0.131711	0.0107279	-0.279328	-0.617331
Q08722	CD47	-0.340862	-0.569313	-0.00122991	-0.35491	-0.610699	0.0393914	0.0362995	-0.376512	0.216823	-0.39014	0.0958717	0.146159	0.486002	-0.299911	-0.356176	-0.60363	0.370929	0.649376	-0.337675	0.327553	-0.715556	-0.947685	-0.657182	-0.0508487	0.221793	-0.123785	-0.187056	0.0444776	-0.656603	-0.1104	-0.315905	-0.108367	-0.414691	-0.317988	-0.583885	-0.627231	0.774215	-0.628724	-0.690011	-0.304863	-0.0273219	-0.768832	-0.506617	-0.385362	-0.522717	-0.145209	-0.149157	-0.0284521
Q08AF3	SLFN5	-0.323287	0.374895	0.516528	0.10444	0.38666	0.321116	-0.234756	-0.141895	0.28091	-0.0456835	-0.137118	0.716415	-0.00513614	0.581881	-0.269644	-0.100425	1.15581	0.544468	0.57749	-0.0552524	-0.0703856	0.0758383	-0.22533	0.553804	0.870742	0.0810874	0.353989	0.139325	-0.146353	0.0334677	0.250883	0.40114	-0.394008	0.660246	-0.0591081	-0.0926815	0.662044	-0.0617381	-0.478495	0.397229	-0.417088	0.540384	0.248633	-0.485675	-0.397494	1.01595	0.46908	0.207214
Q08J23	NSUN2	0.42871	0.326014	0.294672	-0.132492	0.178199	0.400925	0.0503453	-0.59139	0.265526	0.629864	-0.0717559	0.594053	0.0866054	0.186342	0.379039	-0.0347873	0.269037	0.00914054	0.0946449	-0.399579	-0.29662	0.252522	0.105832	0.551414	-0.41732	0.0172846	0.79165	0.00525111	-0.1664	-0.0684124	0.302791	0.401825	-0.0154563	0.56611	0.0929938	-0.207626	0.390332	0.732978	-0.122262	0.575081	-0.216128	-0.504515	0.331896	0.302355	0.471923	-0.0282932	0.24397	0.101917
Q09161	NCBP1	-2.33784	-1.92666	-1.76791	-2.72769	-1.83002	-1.13484	-0.759886	-1.14797	-1.54041	-1.02283	-0.0604336	-0.0273233	-0.0709684	0.0491553	-0.391662	-1.88763	-1.84504	-1.69142	-1.75063	-1.96241	-2.23914	-1.60437	-2.14229	-1.88561	-1.85738	-1.74333	-1.49707	-2.02326	-1.79048	-1.56338	-2.00681	-2.11384	-2.48943	-2.00359	-2.74103	-2.2761	-2.40737	-1.95837	-1.94379	-1.57406	-1.91112	-1.48978	-1.46232	-0.888797	-0.914504	-0.402416	-0.479872	-0.712421
Q09666	AHNAK	-0.604912	-0.976843	-0.921595	0.307392	-0.0481753	-0.577348	-0.601203	-0.370004	-0.491957	-0.359125	-1.02103	-0.594796	-1.03149	-0.17712	-0.886554	0.00645702	-0.419291	0.183676	0.276204	0.544796	0.0266227	0.150409	0.0564018	-0.218193	0.289123	-1.36951	-1.49637	-0.0977032	-1.01078	-1.96367	0.282995	0.229111	0.795698	-0.540767	-0.468201	-0.588274	-0.268041	-0.707584	-0.879278	-0.595178	-0.318483	0.41917	-0.806098	0.0901136	-1.70247	-1.17799	0.485657	-0.897049
Q0VD83	APOBR	0.581927	-0.0959955	0.145301	-0.15799	0.196779	0.592652	-0.133256	0.126934	1.05734	-0.0453371	1.19451	0.67634	0.136823	-0.0474759	0.279501	0.193684	-0.189393	0.201062	-0.198577	-0.294095	0.582652	0.595254	0.0262254	-0.169992	0.153568	0.256862	-0.0949204	0.441839	-0.649796	0.645033	-0.311473	-0.162968	-1.14047	-0.202358	-0.285056	0.0624108	0.0338228	-0.105799	-0.0682442	-0.00407979	0.025298	0.203308	0.311971	0.169598	-0.73669	0.0944373	-0.00875019	0.238354
Q10589	BST2	0.984856	0.0606761	0.0529625	-0.442631	0.439879	-0.65494	-0.997059	-0.879607	-0.183121	-0.0598756	0.506943	-0.0586769	-0.420738	-0.573136	0.197989	-0.0696156	-0.71497	0.1079	-0.706477	0.182793	-0.223218	-0.1488	-0.450115	-0.595956	0.22816	0.467783	-0.56686	0.201478	-0.949416	0.272195	0.594322	-0.500202	-0.881825	-0.524802	-0.746713	-0.423025	0.537586	-0.368537	-0.569696	0.281811	0.131501	-0.416123	0.793778	0.159885	-0.665465	-0.192913	0.595697	0.320673
Q12797	ASPH	-0.38027	-0.601085	-0.275227	0.357196	1.05058	-0.127313	-0.210912	-0.56027	-0.240893	-0.180902	-0.546227	-0.254317	-0.469818	0.138088	-0.141604	-0.135118	-0.0075551	-0.752478	0.452684	0.873604	-0.31114	-0.413884	-0.44992	-0.353039	-0.805784	-0.90788	-0.710033	0.294326	-0.0676619	-0.27788	-0.154852	-0.20559	-0.444054	-0.405002	1.67633	-0.293595	-0.109011	-0.202996	-0.0890206	0.0743994	0.0055677	0.681828	0.017135	-0.660184	-0.933034	-0.441347	0.166139	-0.531664
Q12805	EFEMP1	2.15739	0.0996318	0.263056	1.00315	0.203236	-0.527549	-0.216707	-0.211416	0.0558649	0.0018956	0.409876	-0.797294	-0.408645	-0.102344	-0.263987	0.605569	-0.53041	-0.142382	0.144975	-0.252901	0.132092	-0.252416	1.14095	-0.715781	0.0564376	0.899517	0.333471	1.3954	0.0430427	-0.118618	0.112056	-0.0987305	-0.184985	0.138758	-0.177392	-0.445683	0.188979	-0.416844	-0.76258	1.11426	0.329276	-0.438052	0.256922	-0.111725	-0.311303	-0.161141	-0.0561114	-0.120209
Q12834	CDC20	-2.60427	-2.48474	-2.9113	-2.36028	-2.34837	-0.618421	-0.610083	-1.09052	-1.17599	-0.847392	-1.8813	-2.28921	-2.32879	-2.5129	-2.07235	-1.11113	-1.57074	-1.73285	-1.97726	-1.41838	-1.84996	-1.80348	-2.38922	-2.43715	-2.314	-2.25411	-1.98809	-2.58163	-2.53909	-1.45006	-3.16762	-3.13169	-3.18335	-3.10253	-1.39799	-1.65471	-1.5624	-1.62687	-1.58485	-2.23027	-1.96753	-2.06569	-2.23558	-2.68578	-2.81186	-2.42331	-2.07603	-2.62202
Q12884	FAP	-0.423125	-0.0342468	-0.312469	0.780452	-0.198131	-0.670063	-0.0843404	0.255657	0.10616	0.0621398	0.322911	-0.528351	-0.660769	0.497959	-0.607797	0.388239	0.390259	-0.533785	1.07622	-0.207166	0.651585	0.656996	0.0647184	-0.106676	0.0666598	0.700985	-0.53238	0.636779	-0.77681	-0.0781238	0.291686	0.902239	-0.72259	0.835836	0.658964	0.198801	-0.349344	-0.0218809	0.704213	0.419281	0.765173	0.403672	0.172407	1.10159	-0.718664	-0.26943	0.0276149	-0.248951
Q12907	LMAN2	-0.0111276	-0.378662	-0.0803628	-0.149589	0.517465	0.2498	-0.386314	-0.326894	-0.234189	0.385125	-0.208645	0.0799751	-0.19855	0.570302	-0.0831264	-0.0909592	0.0250672	0.0378929	0.816018	0.982011	0.0445141	0.245837	-0.422144	0.93575	1.17637	-0.0229609	-0.571512	0.0818666	0.724178	0.42838	0.196193	0.261039	1.49271	0.466433	0.0172391	-0.328687	0.190003	-0.028981	-0.516719	0.166785	-0.23277	0.725004	0.0991992	1.31528	-0.544542	-0.68453	0.904418	0.636674
Q12931	TRAP1	0.943162	-0.733986	-0.258722	-0.484449	0.171254	-0.117135	0.162773	-0.196181	-0.220863	0.347608	0.639678	-0.467148	0.407909	0.141898	0.516165	0.0861622	0.689286	0.400542	0.232927	-0.11219	-0.0396421	-0.122535	0.260013	0.152104	0.309877	0.0773354	0.311394	0.52976	0.105396	0.122078	0.0971468	0.0830619	-0.0765602	0.0365059	0.630898	-0.117392	0.140595	0.295623	0.550941	-0.330478	-1.14475	-0.0193816	0.124522	0.470556	0.494339	0.586249	0.318725	0.0884152
Q12948	FOXC1	-0.986028	-0.882441	-0.810207	-0.474253	-0.497442	-2.18997	-2.42621	-2.12036	-2.12155	-2.32135	-1.2514	-0.813026	-0.971114	-0.60224	-0.619588	-0.430283	-0.330294	-0.60751	-0.334991	-0.111748	-0.106274	0.0216763	0.297958	-0.0410785	-1.94237	-2.31371	-1.87018	-2.32933	-2.20053	-1.88254	-1.58427	-1.46118	-1.72395	-1.45838	-2.71371	-2.85917	-2.94275	-2.86166	-1.43605	-0.650684	-0.575252	-1.38309	-0.316913	-1.86077	-2.10503	-1.84045	-2.20353	-3.04137
Q13011	ECH1	1.07297	0.00129164	-0.756626	-0.0394141	0.140419	0.518058	0.258405	-0.0426185	-0.129986	1.09961	-0.0279644	-0.500396	1.14977	0.433436	0.850352	0.0063319	0.725006	-0.352376	0.0768017	0.55036	0.155317	-0.22138	0.0286067	1.51054	0.44692	-0.155186	-0.156077	-0.0225231	0.91298	-0.370735	0.0086089	-0.0746429	-0.305562	0.324576	0.518745	-0.568225	0.0755354	0.606632	0.0197289	-0.0324934	-1.27567	-0.267396	0.157339	1.57942	0.645037	-0.0211151	-0.518062	0.158355
Q13085	ACACA	0.500365	0.122618	-0.282172	-0.577103	0.303549	-0.278618	-0.22531	-0.687007	-0.762921	0.622426	0.240567	-1.10114	-0.244903	-0.116872	0.584524	0.426737	0.0348024	-0.481156	1.09273	-0.0177532	0.123468	-0.221242	-0.131501	-0.0665028	0.746017	0.415761	-0.221768	-0.354626	0.580574	-0.382337	0.00253324	-0.155998	1.92656	-0.2427	0.451852	-0.207486	-0.720137	-0.0461402	-0.159126	-0.112434	-0.327077	0.46342	1.60509	0.254415	-1.05802	0.297456	-0.475507	-0.485665
Q13126	MTAP	-0.239018	-0.553337	-0.506893	-0.225071	-0.614692	0.388379	0.798278	0.0290259	0.146807	0.333418	0.260292	-0.44651	0.67787	-0.328375	-0.0462977	0.427941	-0.5596	0.787179	-0.0732323	-0.0683648	-0.218286	-0.185933	-0.353381	0.855333	-0.922735	-0.610753	0.0750327	-0.384234	-0.243539	-0.697958	-0.0225008	0.398717	-0.576766	0.187498	0.377108	0.740762	0.860678	0.360711	-0.151188	-0.0195378	-0.20078	-0.21033	0.259485	0.0228728	0.859906	0.389992	0.0207029	0.18942
Q13162	PRDX4	-0.751731	0.0199793	0.105972	-0.277123	-0.00270073	0.402569	0.115193	0.0363786	-0.0730482	-0.0740688	-0.211833	0.388567	0.969765	0.225528	0.358434	-0.519468	0.0696951	0.306359	0.337919	1.32288	-0.367545	-0.373885	0.458438	0.342008	-0.221423	-0.235488	0.374311	0.0572213	-0.871557	0.476856	0.199471	0.566553	-0.315844	0.142456	-0.162994	1.10617	0.126692	-0.0502969	-0.108061	0.584522	0.912729	-0.694411	-0.0896261	-0.275975	0.0779039	0.766327	0.513606	1.90877
Q13228	SELENBP1	0.349547	-0.578527	-0.4593	-0.030776	-0.410317	0.0990535	-0.911177	-0.844109	0.194281	0.952457	0.215126	-1.87404	0.284996	0.578763	-1.05616	0.87277	-0.293352	-0.248272	-0.480948	0.0215166	0.856432	-0.999748	-0.877543	1.15418	0.407017	0.385032	-0.804681	0.288629	2.04848	-0.436066	0.62955	-1.0085	0.216616	-0.158593	0.129028	-0.988684	-1.83563	-0.910916	-0.00812404	-0.558582	-1.43841	1.08703	-0.667266	1.74204	-2.47341	2.31905	-0.797392	-1.23962
Q13232	NME3	2.46208	-0.10568	-0.084227	0.16571	0.170275	0.10272	-0.72378	-0.540814	-0.179475	0.361895	1.19973	-0.262947	-0.0158602	0.432203	0.138116	0.413457	-0.368157	-0.218461	-0.111969	-0.128432	0.220829	-0.29606	0.0548899	-0.0130888	0.665632	0.230476	0.24815	-0.0702433	0.6159	-0.135359	-0.494705	-0.267946	0.100645	-0.181198	0.917628	-0.194168	-0.0528537	0.280101	-0.311873	-0.515246	-0.480719	-0.623063	0.456294	1.02997	-0.0353945	-0.800639	-0.376752	-0.200049
Q13263	TRIM28	0.179159	0.764307	0.465277	0.46866	0.130601	-0.300846	-0.696052	-0.366586	-0.392047	-0.373057	0.208914	-0.0706812	0.0564159	0.183187	-0.140896	0.590631	-0.27936	0.418044	0.192369	0.60989	0.151519	0.647367	0.19379	-0.730481	0.459111	0.388445	0.188598	0.127113	0.111952	-0.719043	0.24976	-0.221621	-0.603059	0.0519176	1.08732	-0.25551	0.0164845	0.536694	-0.384585	1.13256	-0.782874	0.00875266	-0.0123267	-0.0868847	0.695927	0.108879	0.306175	0.385155
Q13268	DHRS2	0.550382	-1.02704	-1.15052	-1.02587	-0.661039	0.0456172	-2.30982	-12.1561	-0.943976	0.245993	0.0570899	-0.151421	-0.103215	-0.204058	1.37894	-0.267268	-1.48291	-0.775485	-1.49794	-1.22541	-0.448757	0.471457	-0.705807	-1.06464	-0.440216	0.589388	-0.332337	-0.279386	-0.408827	-0.283997	-2.00418	-1.63604	3.7368	-13.0234	-1.45101	-1.45297	-1.44849	1.92851	-11.3214	-2.4144	-1.0461	-0.832276	-1.69533	-0.923671	-2.94136	-2.38729	-1.82462	-1.73506
Q13303	KCNAB2	-0.478568	-0.195762	-0.312702	-0.391018	0.551666	0.368069	-0.112868	0.178386	0.755786	-0.166783	0.0978287	0.319044	0.200671	-0.207385	0.236764	-0.0466332	-0.101425	0.0247181	-0.0569991	0.0115458	-0.0035221	0.431867	-0.0157225	-0.133459	0.163931	-0.0796153	-0.0677353	-0.0758541	-0.510848	0.926809	0.419393	0.355107	-0.440598	0.407352	-0.185967	0.0687754	0.647275	-0.179784	0.550337	-0.612303	-0.55656	-1.16976	-0.72212	0.0441494	-0.353699	0.372541	0.0806773	0.271538
Q13308	PTK7	-0.277034	0.219651	0.583908	0.228091	-0.31121	-0.472461	0.20364	0.227316	-0.0277375	-0.397996	-0.386414	-0.210073	-0.0720833	0.0908508	-0.235332	0.0326707	0.242791	-0.736131	0.550034	-0.405526	0.426764	0.170029	0.834194	0.0659461	-0.490817	-0.0178578	-0.617364	0.866233	-0.583249	-0.628974	-0.182926	0.0500615	-0.376861	0.742106	0.219495	0.306122	-0.289331	0.0677261	0.0236198	0.330687	0.0127135	-0.202471	-0.309178	-0.0653717	0.0106873	0.177747	0.240152	-0.127112
Q13315	ATM	-0.886878	-0.618693	-1.06501	-0.798511	-0.964792	-3.47639	-3.76069	-4.02364	-3.58633	-4.50323	-0.60517	0.237547	-0.220706	-0.443508	-0.527539	-0.085878	-0.274179	-0.161798	-0.546366	0.02581	-3.31678	-3.33712	-3.6971	-3.48654	-2.7384	-2.88338	-2.79872	-2.89442	-3.19616	-2.59054	0.261531	0.416558	-0.139469	0.284105	-2.90326	-2.90264	-2.90965	-2.98513	-2.94622	-1.98763	-2.25921	-2.00335	-1.93773	-3.42239	-3.33306	-3.39266	-3.3366	-2.95378
Q13433	SLC39A6	-3.75737	-4.02192	-3.984	-3.74574	-2.80842	-4.14469	-3.74423	-3.94678	-3.89196	-3.05253	-4.05627	-4.17235	-3.77441	-4.03742	-3.00621	-3.97701	-4.24734	-3.82588	-4.15929	-2.40495	-4.20855	-4.272	-4.59714	-4.46258	-3.28281	-3.65201	-4.17204	-3.93421	-4.17357	-2.4402	-4.01613	-4.32549	-4.29072	-2.73094	-2.90443	-3.0272	-2.98104	-3.08011	-1.38447	-3.97647	-4.28308	-4.24701	-3.37652	-3.55135	-3.97963	-3.98866	-4.35968	-3.64475
Q13451	FKBP5	-1.36133	-0.373935	0.479748	-0.852636	-0.10321	0.332889	-0.388559	-0.3963	0.0442679	1.32094	-0.5352	0.121055	-0.210318	-0.183182	1.05745	-0.434572	0.76681	0.553567	-0.503116	0.24952	-0.340026	-0.234291	-0.500233	-0.59204	-0.140534	-0.44724	0.512905	-0.660949	-0.599896	-0.277895	-0.102241	-0.135189	1.16546	0.0774636	0.126108	0.0522548	1.02547	0.264587	0.168621	-0.598057	-0.485661	-0.8873	0.405979	-0.686127	-0.0838081	-0.134934	-0.146887	0.272707
Q13509	TUBB3	-0.47232	0.302825	0.496789	-0.125324	-0.208947	-0.216646	0.13994	-0.356073	-0.20288	-0.466023	-0.0457971	0.338866	-0.329319	0.124793	-0.287447	-0.169029	0.2959	-0.57499	0.235766	0.0162018	-0.0202458	0.233432	-0.143631	-0.278373	-0.576594	0.961014	-0.118975	0.55343	-0.731138	-0.733965	0.276225	-0.229101	-0.913369	0.588567	-0.0517645	-0.135449	-0.111144	0.376957	0.251426	-0.017758	0.413083	-0.212171	0.112884	-0.315095	-0.304359	0.0723844	-0.236966	-0.127976
Q13510	ASAH1	0.240908	-0.484855	-0.257897	-0.0704986	0.268963	-0.213302	0.0738175	-0.914912	-0.413732	1.58792	1.52245	0.302889	-0.678965	-0.0518553	1.05881	0.912147	-0.529064	-0.106107	-0.0303455	-0.192186	0.707566	-0.523278	-0.677441	-0.916588	-0.530453	-0.0606987	-0.731757	-0.594065	1.61633	0.168752	-0.247841	0.242841	0.700381	-0.904915	0.542844	0.188452	0.0666044	0.604977	0.233672	-0.330205	-0.701313	0.224116	0.270522	0.0747169	0.0848263	-0.82283	-0.528855	0.106848
Q13557	CAMK2D	-0.651851	0.116549	0.101014	-0.0187682	0.529146	0.167078	-0.194193	-0.176837	-0.360698	-0.0402599	-0.524643	-0.0341871	-0.103758	-0.0624221	-0.217448	0.418848	0.899391	1.01329	0.671498	-0.0239287	0.276426	-0.329765	0.0557518	0.279369	-0.37779	-0.722779	-0.22859	-0.113961	-0.50021	-0.35207	0.831541	0.466411	0.319465	0.191102	0.27693	-0.00354278	0.35207	-0.516646	-0.350446	-0.0621992	0.315093	-0.12826	0.558463	-0.693188	-0.436651	-0.190637	-0.37137	-0.190085
Q13576	IQGAP2	-0.15445	0.309496	-0.28828	0.0971622	0.699862	0.20102	-0.313719	-0.732203	-0.289285	-0.419597	-0.589492	0.174455	0.398108	0.919416	0.031876	0.476925	-0.343895	-0.142626	-0.0283086	0.12275	-0.0605063	-0.0635304	-0.076161	0.22086	0.220441	-0.540382	-0.999159	-0.381895	1.21349	-0.0874433	-0.0668074	0.400414	2.72835	0.140705	0.643122	-0.182492	-0.0949274	-0.565922	-0.382589	0.161548	0.285539	0.177091	0.0143341	0.464918	-0.750674	-0.234121	-0.233152	-0.0928203
Q13630	TSTA3	0.312093	-0.483077	-0.165791	-0.548071	0.642977	0.113841	-0.292593	-0.327605	-0.108843	0.700367	-0.321082	-0.374436	0.579092	0.546655	-0.148307	-0.0984966	0.0494003	-0.134542	-0.270758	-0.356604	0.139106	-0.47935	-0.722454	-0.0297528	-0.335223	0.379972	-0.0193307	-0.447391	1.3541	0.163396	-0.49059	-0.847874	0.977732	-0.146884	0.969373	-0.344408	-0.453855	-0.0195622	0.302199	0.178731	-0.791313	0.694608	0.193041	0.739977	-1.31602	0.0763544	0.611736	-0.0913101
Q13635	PTCH1	-1.18739	-0.896489	-0.918536	-1.37693	-0.874006	-0.699332	-0.539668	-0.45144	-0.487227	-0.612623	-2.03078	-1.8744	-1.74886	-1.91523	-1.91513	-1.99729	-2.1402	-1.57045	-1.93943	-1.84526	0.307938	0.267783	0.259289	0.413353	-1.46395	-1.25435	-0.892129	-1.42515	-1.15999	-0.963127	-1.20545	-1.03315	-1.25231	-0.691143	-2.10358	-2.4798	-2.23876	-2.39182	-2.53718	-1.01289	-1.02525	-1.23053	-0.961559	-2.23622	-2.23527	-1.8474	-2.53527	-2.35052
Q13642	FHL1	-0.239119	-0.170413	-0.523804	0.826861	0.0885389	-1.21095	-0.479372	0.324609	0.0473956	-0.385034	0.557636	-0.290878	-0.633772	-0.294313	-0.846907	0.0218014	-0.638102	-0.645055	-0.0745516	-0.814232	0.26524	-0.32594	0.948916	-0.45968	-0.619482	-0.538232	0.214864	-0.0413413	-0.000881103	0.196829	-0.0961316	-0.33215	-0.175437	0.482689	-0.449766	-0.259874	-0.794766	-0.322196	-0.310201	-0.562082	0.535371	-0.233437	-0.567638	-0.0513115	-0.919994	-0.205349	-0.586532	-0.794937
Q13740	ALCAM	-0.0877435	-0.64839	-0.305824	-0.654814	-0.403675	0.650525	-0.633502	-0.942769	-0.382177	1.74453	-0.00637713	-0.83835	-0.582811	-0.179587	0.69601	-0.171479	-0.790315	-0.692198	-0.295546	1.14548	0.191858	-0.494979	-0.558581	0.928207	0.139783	-0.373608	-0.793518	1.28968	2.10511	-0.163502	0.198145	-0.306822	1.85162	-0.212533	-0.047876	-0.28469	-0.314472	-0.449227	-0.225165	-0.366966	-0.341207	0.230196	-0.402209	-0.948792	-1.37663	1.18517	-0.155257	0.0293446
Q13907	IDI1	-0.539333	-0.361556	1.16485	-0.545367	0.0742272	0.900786	0.466782	-0.42567	-0.578001	1.10828	-0.220878	-0.170614	-0.125805	-0.285695	0.699288	-0.507012	0.000525658	1.00187	0.642066	0.445379	0.0246324	-0.19258	-0.0983301	-0.047305	-0.171641	-0.242256	-0.654996	-0.237016	0.312361	-0.733668	0.185118	0.272845	-0.0523846	0.290618	-0.328462	-0.869848	0.153852	-0.0563325	0.195535	-0.492228	-0.462394	-0.00913818	0.0464646	-0.0401877	-0.261604	-0.237469	-0.109581	-0.351368
Q13938	CAPS	-0.0792876	-0.91319	-1.30699	-0.727867	-0.0914926	-1.41765	-0.853894	0.0609904	-0.471553	-1.29035	-0.835143	-1.42603	0.309147	-0.994177	0.557223	-0.382528	-0.222159	-0.531439	1.69251	-0.548943	-0.671412	0.435319	0.254947	-0.0921694	-0.806449	-0.351799	-0.374586	0.554025	-1.65253	-1.05171	-0.811559	-0.931346	-1.36822	-0.76915	-0.869584	-0.128484	-1.55217	0.240089	-0.197321	-0.1445	-0.0024229	-0.518726	0.365587	-0.841521	0.563158	-1.01075	-0.22343	-0.175663
Q14004	CDK13	-3.72745	-3.50711	-3.54659	-3.89451	-3.92009	-3.76183	-3.89799	-3.91311	-3.78421	-3.82982	0.451997	-0.200102	0.206066	-0.238719	-0.171976	-4.44621	-4.48396	-4.37442	-4.2482	-3.83395	-1.13383	-0.882951	-1.42107	-1.33703	-3.52469	-3.74324	-3.53617	-3.52256	-3.72672	-2.93997	-3.42638	-3.14588	-3.40745	-2.92371	-5.385	-5.39084	-5.46871	-5.04514	-2.86592	-4.7222	-4.77297	-4.66755	-3.95503	-3.60569	-4.34676	-3.9885	-4.42698	-4.08707
Q14005	IL16	-0.577758	0.0676733	-0.0073154	-0.00249676	0.737955	0.451419	-0.793109	0.394902	0.386707	-0.294989	0.0504227	0.325057	0.125857	-0.00111674	0.121866	0.228969	0.132044	0.241793	0.280507	-0.164832	-0.313136	0.511876	-0.199019	-0.0342593	0.659215	-0.191462	0.0884009	0.0136904	-0.510685	1.40245	0.598763	1.02252	-0.327568	0.667409	-0.0954944	0.179195	0.663901	-0.0379943	-0.00962882	-0.141532	-0.275051	-0.31136	-0.5349	-0.415462	-0.570912	0.924313	0.122909	0.349416
Q14011	CIRBP	1.03096	-0.0142683	0.751938	0.138992	-0.114168	0.523229	0.204486	-0.0934373	-0.0503659	0.416356	0.667179	0.276805	0.0466006	-0.517073	-0.250519	0.903177	-0.384542	-0.38498	-0.0743719	-0.335689	0.475892	0.633607	-0.0814429	-0.23605	0.00333271	0.719027	-0.462135	-0.723018	0.601518	0.0235834	0.211399	0.244104	0.373469	0.320421	-0.239031	-0.239086	-0.285032	0.193948	0.531717	-0.400691	-0.419308	-0.394816	0.180177	0.418636	0.040057	0.235954	0.435082	0.228899
Q14019	COTL1	-0.605496	1.39173	0.379046	-0.556504	0.381264	0.932546	0.230559	1.40555	1.2693	-0.0400918	-0.0900881	0.396048	0.537296	-0.584314	-0.17132	-0.0917136	0.178255	0.578109	-0.40815	-0.780396	-0.191567	0.326237	0.158485	0.194068	0.387897	-0.643356	0.758198	0.662853	-0.625705	1.15658	0.669113	1.11719	-0.73865	0.694882	0.498155	0.277576	0.99273	0.224623	0.073324	1.17094	0.153814	-0.815906	-0.245612	-0.335318	-0.25454	1.08309	-0.462536	0.426545
Q14088	RAB33A	-2.58412	-2.83094	-2.79263	-2.47944	-2.30684	-2.26925	-2.23064	-1.82602	-2.08138	-2.42253	-2.90653	-2.54602	-2.92314	-2.90046	-2.49979	-2.27943	-2.12199	-2.24974	-1.88886	-1.74528	-1.53179	-1.6326	-1.6342	-1.70315	-0.513067	-1.41626	-0.853093	-0.687814	-0.840862	-0.430414	-1.6099	-1.36978	-1.87797	-1.51552	-1.35129	-1.50851	-1.53347	-1.38682	-0.887851	-1.20632	-1.09481	-1.28166	-1.4514	-1.70047	-1.56218	-1.6494	-1.37717	-1.83803
Q14108	SCARB2	0.181853	-0.580329	-0.114343	0.168508	0.216639	0.0819221	-0.354351	-0.313698	0.0411857	0.591864	1.07253	-0.652931	-0.211658	0.00829114	0.360838	0.439501	-0.40409	-0.342919	0.435815	-0.334613	0.263828	-0.0166972	-0.499955	-0.423547	0.41577	-0.29858	-0.935747	0.377498	1.01751	-0.191123	0.12591	0.068011	0.771131	-0.313779	-0.0227623	0.110552	-0.238793	-0.0637753	0.498469	0.224566	0.100114	0.589434	0.280373	0.903593	-0.239263	-0.303127	0.0871306	0.40196
Q14116	IL18	0.108761	0.186727	0.883873	-0.0737411	0.226391	0.870171	-0.176163	0.187348	0.203085	-0.438864	-0.00487466	0.915599	-0.382091	-0.32679	-0.0806777	-0.556464	-0.0931253	0.251117	-0.250545	0.126537	0.0447834	0.629091	0.0231564	0.128998	0.0770859	-0.232047	0.205135	0.00715429	-0.463483	0.607639	-0.313875	0.0762621	-0.770816	-0.393307	-0.0850874	0.341333	0.519345	0.0238144	0.127527	-0.217367	0.225107	-0.471611	-0.198713	-0.385578	-0.338014	-0.244369	-0.635018	0.271234
Q14192	FHL2	0.293602	1.11981	0.683703	0.389819	-0.354564	-1.24912	0.171326	0.822509	-0.188486	-0.421528	-0.0573932	0.31903	-0.462619	1.15331	0.307099	-0.139912	-0.107691	-0.697627	1.02037	0.864048	-0.131343	-0.76347	-0.0326191	0.633721	-0.898071	0.266814	-0.10475	0.768445	-0.594348	-1.22707	0.0117954	0.305223	-0.771601	0.250891	0.600186	0.80797	0.476865	-0.0221654	-0.524202	-0.0400847	-0.313344	-0.554015	0.109272	-0.380013	-0.146983	-0.334685	0.108219	-0.00928855
Q14195	DPYSL3	-0.545045	1.16525	-0.0885153	1.74673	0.0537656	-0.707761	-0.286192	0.374754	-0.132112	-0.0851911	-0.399895	0.130244	-0.579197	0.889722	0.232062	0.72878	-0.128077	-0.61437	1.03208	0.00680512	1.05641	0.273058	0.535552	0.223467	0.0345887	0.431026	0.253611	1.14462	-0.878378	-0.539118	0.498445	0.435997	0.0140897	1.15872	1.04696	0.195637	0.329566	-0.084155	0.414378	-0.0928826	0.255821	-0.10723	-0.0726284	0.616565	-0.169767	0.0435802	0.243807	-0.0713652
Q14247	CTTN	0.418451	0.492768	0.248052	0.112648	0.280047	-0.682953	-0.412945	-0.198826	-0.409552	0.0816541	-0.305708	0.228023	-0.0128407	0.328243	0.5054	-0.0570465	0.274383	-0.197536	0.762252	0.394897	0.0587958	0.783199	0.334579	1.90976	0.341809	0.727842	0.133081	-0.0808865	0.319299	-0.981895	0.0308534	0.208929	0.0316784	0.191958	-0.000621475	0.00232855	-0.292662	0.52875	0.516806	0.0216805	-0.388852	0.142286	1.38616	-0.0584115	0.293598	-0.0588788	-0.522029	0.130045
Q14314	FGL2	-0.626034	-0.927732	-0.505825	0.12909	0.399587	0.546978	-0.644944	0.617592	0.222058	-0.473161	0.267569	0.527269	0.135716	-0.325621	-0.151297	-0.393387	-0.142735	0.105735	-0.48213	-0.174772	-0.564623	0.516644	0.136202	-0.410214	0.31898	-0.474115	0.12634	-0.853038	-0.469431	1.49964	0.039763	0.0332656	-0.21259	-0.445384	0.036796	0.367841	0.723209	-0.0989318	-0.734642	-0.088435	-0.134828	0.0474911	-0.0838264	-0.38678	0.248475	0.431299	0.765619	0.0513017
Q14451	GRB7	-0.630306	0.0623008	-0.6567	-0.481552	1.01259	0.754615	-0.682629	-0.805	-1.26035	-0.975495	-0.0894413	-0.208965	-0.468994	1.78871	-0.918088	-0.507434	-0.581463	-0.87308	1.59921	1.42273	-0.53371	-0.00389095	0.00489646	-0.493716	-0.513376	-0.739405	-0.802649	-1.06191	-0.645384	-0.0399821	1.64478	-0.357708	-0.991881	-0.562894	-0.982372	-1.2581	-1.56855	-0.482965	-0.210968	-0.712134	-0.755052	1.05591	0.609914	-0.69777	-0.665374	0.115903	1.26616	1.5897
Q14566	MCM6	0.0915572	0.21217	0.588737	-0.530472	-0.0873921	0.173457	-0.376338	0.160936	-0.0284506	-0.873401	-0.517022	-0.207768	0.47381	-0.722004	-0.463981	-0.518204	0.269307	0.271551	-0.164927	-0.21172	-0.349771	0.140287	0.454158	-0.232585	-0.244913	0.10023	0.491716	0.0688538	-0.980697	-0.747927	-0.263687	0.0778429	-1.16052	-0.333182	-0.72359	0.652737	0.231233	0.42397	-0.530435	0.262647	-0.342569	-0.16934	0.276974	-0.542848	0.870956	0.258067	0.0511537	0.00841296
Q14624	ITIH4	-0.100954	-0.157637	-0.229593	0.240247	-0.459281	0.307796	0.276466	1.16153	0.246451	0.779281	0.037867	-0.354635	0.102072	-0.0954346	0.773383	-0.255897	-0.0497687	-0.209838	0.303978	0.301777	-0.0550161	-0.209636	0.194301	-0.203428	-0.0460392	-0.206302	-0.416895	-0.0247547	0.174822	0.618029	0.952549	0.539803	0.422447	0.463683	-0.615913	0.554306	0.202574	0.602453	-0.46155	0.697385	0.81247	-0.642693	-0.194472	-0.245708	-0.150265	0.183935	0.17249	0.0973058
Q14680	MELK	-0.865733	-0.959221	-0.991181	-0.658054	-0.566537	-1.16847	-1.38867	-1.5567	-1.22661	-1.38178	-1.44301	-1.63005	-1.39411	-1.64403	-1.33574	-1.82769	-1.54632	-2.0333	-1.87765	-1.98534	-0.953039	-0.912023	-0.669748	-0.978944	-1.24799	-1.25386	-1.01077	-1.03919	-1.35087	-0.580777	-1.13108	-0.929891	-1.38486	-0.933597	-1.57092	-1.20535	-1.46719	-1.36848	-0.516275	-1.51361	-1.61712	-0.580938	-1.5356	-1.19497	-1.36614	-1.16536	-1.38812	-1.1856
Q14680-2	MELK	-1.68186	-1.15806	-1.47019	-0.938358	-1.16059	-2.16364	-2.36062	-2.44725	-1.85355	-2.35512	-2.23615	-2.4932	-1.49841	-2.23282	-2.37731	-1.11896	-1.26366	-1.37052	-1.27925	-1.07709	-1.03653	-1.145	-0.738254	-1.27105	-2.30577	-2.26995	-2.37267	-2.27914	-2.26341	-1.32679	-1.49343	-1.42736	-1.58071	-0.989587	-1.14079	-0.806405	-1.35487	-1.09878	-0.195839	-1.89364	-1.35755	-1.2658	-1.46823	-1.98432	-2.27319	-2.1694	-2.24551	-2.21661
Q14683	SMC1A	0.0673987	0.0236149	0.383645	0.284097	0.0279583	0.0910255	-0.773051	0.0392305	-0.577296	-0.526057	-0.240549	0.23004	0.157546	-0.304213	-1.01527	0.0940778	0.258244	0.356297	-0.119906	0.0822655	-0.112449	0.306863	0.271217	0.0314529	0.261949	0.609837	0.446524	-0.05253	-0.501126	-0.86578	0.378753	0.663028	-0.155629	0.735986	0.129768	0.0987822	0.263884	-0.27132	-0.32725	-0.159213	-0.679543	-0.0405743	-0.204729	-0.481634	0.567029	0.252592	0.425624	0.0412861
Q14764	MVP	0.138772	-0.373738	-0.453942	0.608206	0.661219	-0.108065	-0.474211	-0.132759	0.128502	-0.585628	0.883502	-0.426874	-0.23556	0.499103	0.165893	0.610312	0.664588	0.742825	0.588322	0.987683	0.0979941	0.160394	0.0893951	-0.370357	0.874473	0.297006	-0.0211675	0.57932	-0.179844	0.160403	0.514306	0.308088	-0.263328	0.328835	0.414785	0.475918	0.266847	0.414538	0.628916	-0.212632	0.358519	0.533966	0.692042	0.226686	-0.682064	-0.0351818	0.144782	-0.108204
Q14847	LASP1	0.419085	0.701037	-0.177249	0.390235	0.156175	0.4177	-0.46066	-0.553603	-0.24393	-0.145151	0.435803	-0.0197766	-0.722731	1.78272	-0.176274	0.348901	-0.162905	0.50483	1.06255	2.77653	-0.273404	1.22232	0.835297	0.0365194	0.921648	0.317792	-0.952906	0.0776547	0.0402379	0.534948	2.31904	0.0787443	0.0544069	-0.200277	-0.0820141	0.114181	-0.0615154	0.221937	0.0561828	-0.0996616	-0.296904	-0.225523	1.68044	0.352384	-0.662853	0.164747	-0.0644793	0.127269
Q14914	PTGR1	1.1546	0.0838256	-0.268821	0.263213	0.840051	0.87376	-0.162321	-0.425587	-0.131913	0.577344	0.0086728	-0.473987	-0.00376999	1.29524	-0.0221079	1.04049	-0.31491	-0.186119	0.274576	-0.866141	0.234348	-0.426932	-0.127563	-0.0120328	-0.112078	-0.648277	-0.939689	-0.109095	0.702334	-0.225299	0.541544	0.208887	0.831167	0.518786	0.235954	-1.12028	-0.0123052	-0.242108	0.090631	0.022975	0.222903	-0.11937	0.548871	0.156778	-0.178352	-0.348305	-0.444008	0.194102
Q14938	NFIX	-0.374714	-0.0268093	0.46129	-0.0533311	-0.301461	0.157528	-0.0131875	0.0689802	-0.1924	-0.272108	-0.119972	-0.102158	0.509782	-0.243858	0.286504	0.483455	-0.0641812	-0.30072	-0.742779	-0.84957	-0.149294	-0.0403763	0.118197	-0.409009	-0.407384	-0.263756	0.105459	-0.162109	1.25721	-0.5533	-0.399338	0.596175	-0.118371	0.740745	0.140499	0.645875	-0.0384476	-0.445058	-0.00850216	0.307855	-0.438473	-0.386468	-0.25113	-0.208111	-0.0257891	0.524761	-0.83127	-0.416101
Q14956	GPNMB	-0.10379	0.136508	0.0213547	-0.379086	0.507662	0.292251	0.195119	0.390976	-0.615909	1.20687	-0.350059	0.630166	0.0508416	-0.0695165	1.56587	0.308279	-0.651494	0.0591669	0.65081	-0.922039	0.649292	-0.543318	0.666779	-0.988337	0.163513	-0.292643	-0.475571	0.750264	-0.253219	0.229664	-0.429003	0.524451	0.409362	0.378003	0.344436	0.985866	0.703325	-0.384301	-0.573673	-0.237451	-0.312521	-0.178268	0.405058	0.491463	-0.778779	0.186244	-0.355171	0.421931
Q14980	NUMA1	0.736973	0.538204	-0.455651	0.299838	0.190218	0.0575374	-0.946285	0.0331523	-0.407835	-0.449459	0.0341952	0.29564	0.142909	-0.36413	-0.42591	0.794835	-0.640238	-0.00787235	-0.603528	0.308252	0.0262915	0.248639	0.0180119	-0.299732	0.513522	0.600174	-0.116928	-0.0408639	-0.139382	-0.354404	0.61849	0.591625	-0.119504	0.490954	0.770475	-0.0808249	-0.0130592	0.485277	-0.313098	-0.272923	-0.394314	0.346072	-0.0837069	-0.0924975	0.0635393	-0.181742	-0.245903	0.10513
Q15005	SPCS2	-0.379046	0.124981	-0.496878	0.223814	0.286583	0.274988	-0.203749	-0.242374	0.365033	-0.262599	-0.612553	0.342985	-0.0633552	-0.174514	0.0530498	0.105229	0.654164	0.598281	0.278554	1.95712	-0.326661	0.497539	0.00181031	0.603389	0.245658	-0.328044	-0.433776	0.34206	-0.596411	1.00752	0.119849	0.691661	0.378624	0.0578103	-0.230789	0.345679	0.429058	-0.200832	-0.230259	0.174259	-0.331142	0.470746	-0.17451	0.0678931	-0.419721	0.0111061	0.533944	0.408836
Q15063	POSTN	-1.32051	-1.43377	-1.21087	1.5371	-1.32886	-2.08095	-1.58906	-0.578479	-1.27711	-0.88897	0.0234855	0.133857	-1.23	0.616888	-0.748899	1.06783	-0.817559	-1.56784	0.544106	-1.28216	0.92153	-0.247209	-0.274289	-1.10024	-0.733533	-0.513689	-1.55298	-0.170234	-1.09664	-1.66038	-0.16911	-0.705175	0.0820247	0.0964996	0.546499	0.459965	-0.638089	-1.67141	-0.808879	0.00485524	1.16602	-0.330717	-1.00587	0.449333	0.722758	-0.970226	-0.872804	-1.45881
Q15067	ACOX1	-0.446818	-0.296163	-0.363911	-0.653041	0.422128	-0.680941	-0.269464	-0.0976296	-0.0654666	0.953538	-0.146899	0.24944	0.10993	-0.104571	0.201416	-0.605216	-0.356832	-0.296707	0.373747	0.124161	-0.0973553	0.260846	-0.229059	0.225221	0.33878	-0.324019	0.0387119	0.111877	0.330663	-0.00861655	0.011096	0.295911	1.32182	-0.239195	-0.206218	0.172736	-0.0975014	1.33375	0.878285	-0.448374	-0.139485	0.170851	-0.535238	-0.232324	0.133524	-0.166738	-0.10375	0.608067
Q15084	PDIA6	-0.77112	0.227991	-0.219128	-0.307902	0.0972857	-0.349611	-0.0146231	-0.853852	-0.571163	-0.526174	-0.308038	0.446184	0.451382	0.811129	-0.113724	-0.252306	0.187708	0.334288	0.243176	0.663463	-0.308941	-0.228965	0.0234618	0.515176	0.216979	-0.412485	0.00626272	0.410225	-0.458386	0.36401	0.0551154	0.213087	0.290888	0.0748855	-0.39059	0.223592	0.421648	-0.159482	0.232368	0.763431	0.309583	-0.188041	-0.722733	0.115255	0.6569	0.430751	0.497364	0.812592
Q15102	PAFAH1B3	0.606434	-0.592378	-0.17098	-0.10433	-0.158385	0.0942372	-0.170943	-0.579057	-0.64651	0.192923	0.376249	-0.265105	0.595741	0.135183	-0.153461	0.960214	0.193004	-0.117082	-0.143505	0.847989	0.208925	0.144975	-0.921101	0.444001	0.493886	0.64915	-0.0181098	-0.322649	0.705598	0.0331118	-0.0905485	-0.461848	-0.996924	-0.95995	0.353818	-0.375198	-0.330963	0.277705	-0.911304	-0.360098	-1.40948	-0.104586	0.944507	0.85551	0.0550923	0.106056	-0.40529	-0.10953
Q15113	PCOLCE	-0.423039	-0.242723	-0.074974	1.43635	-0.26649	-0.553203	-0.245978	0.655248	0.25211	0.136599	0.50907	0.437897	-0.790076	0.503948	-0.247482	0.657842	-0.305368	-1.06122	1.02996	-0.548599	0.743754	-0.0259235	0.276254	-1.04366	-0.260021	0.256568	-0.589336	0.19239	-0.468491	0.035776	0.753541	0.208253	0.0269923	0.736354	0.166677	-0.0325183	-0.528719	-0.321496	0.0283482	0.0666839	0.682644	-0.0559188	0.0192674	0.825831	0.199977	-0.571034	-0.438132	-0.739902
Q15120	PDK3	0.889026	-0.126397	-0.208524	-0.115319	-0.0313499	-0.0543344	0.271252	0.625509	0.0165993	-0.222767	0.260845	-0.211979	0.513367	-0.0798385	-0.28517	-0.0280645	-0.0435228	-0.113193	-0.0368041	-0.317739	-0.350325	-0.335964	0.869672	0.728508	-0.0297139	-0.104506	0.872658	0.39052	-0.557542	-0.281266	0.135594	1.2215	-0.66913	-0.17055	0.452032	0.967072	-0.409351	-0.0690266	-0.237321	0.0344903	-0.340022	0.00865333	-0.177428	-0.0728376	0.58903	1.1767	-0.749529	-0.380891
Q15124	PGM5	-0.802518	-0.365657	-0.120264	0.673979	-0.317731	-1.08444	-0.934725	-0.0880555	-0.56808	-0.404105	-0.112921	-0.119174	-0.695097	0.650079	-0.955461	0.000480239	0.225766	-0.0386875	0.184977	-0.397807	0.0430229	-0.655509	0.508135	0.620235	-0.356197	-0.0464954	0.220705	0.114487	-0.155817	-1.3384	0.186566	0.763869	0.0724451	0.320317	-0.134025	-0.563166	-0.187802	-0.699948	-0.0955702	-0.628466	0.0998248	0.748613	-0.817067	-0.688104	-0.66769	-0.807106	0.358593	-0.985521
Q15126	PMVK	0.330116	-0.245267	0.372991	-0.435118	-0.0781815	0.62346	0.531075	-0.257123	-0.0697506	0.479207	2.07146	-0.119646	0.368529	-0.0144049	0.304659	0.528703	0.481774	0.217358	-0.0204736	-0.214637	0.29271	-0.1408	0.0522521	-0.132215	0.213653	0.903924	1.5332	-0.156451	1.17558	-0.656121	-0.214923	-0.16929	0.2847	0.196191	0.608391	0.671502	0.241208	0.532879	-0.441246	-0.00665984	0.101386	0.0535168	0.331628	0.203881	0.0141246	0.611571	-0.768966	-0.100675
Q15149	PLEC	0.420734	0.0631632	-0.113483	1.08704	0.530407	-0.705112	-0.863025	-0.332303	-0.524141	-0.822173	-0.0274999	-0.0980972	-0.213165	0.0226264	-0.337129	0.178916	0.154215	-0.0765325	0.00523528	-0.0074956	0.445407	-0.157	0.0141466	-0.291984	0.255665	0.202031	-0.39699	0.427465	-0.263988	-0.458554	0.210736	0.367185	-0.0356426	0.0132418	0.754023	0.0115613	0.285686	-0.236377	0.032493	0.29099	0.269162	0.574553	0.0588742	0.0648749	-0.311482	0.17729	0.672716	0.030931
Q15181	PPA1	-0.0950554	0.391285	2.04478	-0.435349	-0.62311	-0.0972149	0.851548	0.108369	0.212674	0.822442	-0.0956246	-0.196933	0.773977	0.097628	0.339299	-0.593681	-0.175891	1.08931	0.104262	0.467712	-0.666513	-0.711614	-0.49535	0.267297	-0.393143	-0.146961	0.254447	-0.264405	-0.38709	-0.395439	1.59465	-0.366216	-0.192814	-0.351671	-0.45041	-0.0477567	0.311709	0.564767	0.294388	-0.149258	-0.169408	0.0099893	-0.622749	0.0104065	0.780949	0.110406	-0.193414	0.739355
Q15185	PTGES3	0.605737	-0.146894	0.349331	-0.707128	0.0163716	0.391344	0.20415	-0.0423615	-0.264997	0.649742	0.319336	0.244275	0.217969	0.273802	0.151708	0.0501058	-0.230144	0.752467	-0.0644228	-0.044439	0.180573	0.203926	-0.211453	0.223136	0.559698	0.176296	0.188822	0.0207541	0.137719	-0.268905	0.0655737	-0.0903835	-0.0770813	-0.146817	0.174621	0.150953	0.274064	0.474936	-0.423644	-0.154588	-0.0986627	-0.786758	0.426331	-0.369736	0.230535	0.0810604	-0.108791	0.42748
Q15233	NONO	0.66999	0.696155	0.594305	0.0297652	0.0333595	0.240195	0.367869	0.267914	0.174958	-0.0503205	0.0633251	-0.173378	-0.0167491	-0.205586	-0.265018	-0.164842	-0.506836	-0.868542	-0.239827	-0.581806	-0.018406	0.497651	0.139881	0.308219	0.0927432	0.348331	0.472263	0.236072	0.273063	-0.0685706	-0.561854	-0.805622	-1.41065	-0.583254	0.426636	0.55121	-0.159433	0.547795	-0.688913	0.368668	0.145141	0.115287	0.325509	-0.101771	0.812509	0.285419	-0.147644	0.021587
Q15274	QPRT	0.511424	-0.511718	-0.715674	-0.625393	-0.114074	0.0252257	-0.113	-0.0594787	0.000978532	-0.0125641	-0.44005	-0.561125	-0.647617	0.858401	0.684128	-0.172732	-0.600266	-0.232429	-0.282763	0.810655	-0.0232456	-0.334774	-0.817018	-0.91859	-0.384025	-0.563896	-0.863449	-0.960338	-0.758987	0.308438	-0.385085	-0.164224	0.262142	-0.413594	-0.868092	-0.365682	-0.535851	-0.229839	-0.329906	-0.474626	0.780392	0.385524	0.502962	0.218013	-0.644866	0.37154	-0.238902	0.615704
Q15293	RCN1	-0.936646	0.0672058	0.226164	-0.152234	0.234958	-0.733031	0.251648	0.0231885	-0.102512	-0.433835	0.168831	0.500602	0.31085	0.487048	-0.432786	-0.119292	0.525028	0.390257	0.631962	-0.0451467	-0.296833	-0.169528	0.400353	0.817864	0.663258	-0.357776	-0.336987	1.81968	-1.01207	-0.355601	-0.175435	-0.0373239	-0.582576	-0.648832	-0.149281	-0.227398	0.377419	-0.151961	0.25078	0.252135	0.349664	-0.0134902	-0.642456	0.0657139	0.691742	-0.208841	1.47589	-0.392158
Q15370	ELOB	0.712291	0.140932	0.107897	-0.433176	-0.0550345	0.438145	0.943759	0.00780942	-0.111278	0.423595	0.568867	-0.132188	-0.281544	-0.144027	0.236492	0.223255	0.0409856	-0.0516721	0.310099	-0.210256	0.269671	0.0517867	0.0230358	0.421471	-0.109796	0.164113	0.0515021	0.461825	0.147891	-0.159382	-0.068086	-0.100093	-0.59387	-0.0730115	1.04213	0.273757	0.262348	0.593654	0.131116	-0.144993	0.204931	-0.632649	0.269227	0.376978	0.0892352	0.486129	-0.310906	0.436091
Q15437	SEC23B	0.67814	-0.278431	-0.355909	-0.774749	0.214845	0.722736	-0.260026	-0.350645	-0.435031	0.653745	-0.0600529	-0.482308	0.327079	0.870334	0.112438	0.0793003	-0.212126	-0.159252	0.396289	0.288561	-0.131197	-0.362214	-1.0075	-0.188594	0.8114	-0.187067	-0.0785791	-0.00782873	1.20725	-0.0517113	0.156993	-0.473715	0.671596	-1.24248	0.00908099	-0.308637	-0.193371	-0.211636	0.562227	-0.0029709	-0.247712	-0.177744	0.590477	0.348839	0.22883	0.221489	0.123447	0.236148
Q15555	MAPRE2	-0.327079	0.366151	0.900662	0.019334	-0.211979	0.0176833	0.325347	0.155913	0.184734	0.352314	0.228431	0.00886247	0.190529	0.133454	-0.23384	-0.179326	-0.0636845	0.0445916	-0.112709	-0.287193	-0.0694869	-0.182257	0.444557	0.423652	-0.126837	-0.152086	0.0491968	0.159442	0.933199	0.048002	0.18804	0.268361	0.450541	0.038405	-0.321137	0.216962	-0.0934673	-0.536705	0.128699	-0.0954267	0.106895	-0.189706	0.00389814	-0.209924	-0.688868	-0.0139273	-0.441782	0.203389
Q15582	TGFBI	-1.00286	-0.430358	-0.0800611	0.0195708	-0.23455	-0.853641	0.198763	0.873241	-0.305673	-1.11319	-1.07729	1.27029	-0.82803	0.270347	0.0213066	-0.324388	-0.558361	-0.443546	1.39115	-0.768521	-0.0338674	-0.442933	0.211792	-1.12905	-1.34871	-0.292317	-0.0705713	0.248722	-0.980858	0.0352474	-0.383714	-0.476968	-0.61571	-0.020954	-0.485127	0.297598	0.253915	-0.848941	-0.438965	1.15871	2.40683	-0.542267	-0.135817	-0.21768	0.457887	-0.408485	0.443487	-0.674615
Q15645	TRIP13	-0.103719	0.505455	0.182969	-0.572036	-0.391895	-0.0706933	0.343564	-0.201275	0.0943391	-0.18131	-0.321036	0.106414	-0.0617409	-0.42136	0.000790636	-0.475002	0.653055	0.292152	-0.116249	-0.267998	-0.534766	0.167638	0.1543	0.277111	-0.232535	-0.17243	0.88462	0.246585	-0.303801	-0.269297	-0.216393	-0.337535	-0.758602	-0.0289135	-0.349884	-0.0845803	1.02886	0.26347	-0.600384	0.834665	-0.099233	-0.66584	0.0823356	-0.430647	0.74911	0.0939541	0.311632	0.340025
Q15651	HMGN3	0.193042	0.207177	0.388771	0.409254	0.321937	-0.294833	1.17048	0.183147	0.0380921	0.434393	-0.194777	0.431974	-0.496689	0.259902	-0.175581	0.180426	0.366768	0.596959	0.122569	-0.131299	-0.202261	0.441117	0.21664	0.896802	-0.212353	-0.208739	0.27751	0.354466	0.0643271	0.862884	-0.0326854	0.735917	-0.562249	0.0658412	0.771877	0.96752	0.291798	-0.129227	-0.131707	0.133867	-0.393941	0.0409421	0.361051	0.528605	1.03727	0.587988	0.289035	0.529882
Q15661	TPSAB1	1.90888	-0.235187	-0.529998	-0.43926	0.0903239	-0.102744	0.292915	-0.109705	0.195827	0.564028	0.911356	-0.425356	-0.325586	0.0955306	-0.315263	0.658871	-0.50412	-0.35699	-0.206297	0.192655	-0.0947809	-0.121313	-0.600316	-0.691836	-0.299245	-0.419633	-0.223506	-0.411884	0.327072	0.69278	0.215302	-0.0914023	0.206215	0.414566	0.321868	-0.473669	-0.813909	-0.725691	-0.404417	0.807441	-0.206944	0.252263	0.0439311	0.0549549	-0.793005	0.329088	-0.469168	-0.382956
Q15746	MYLK	-0.823503	-0.305471	-0.606608	0.312102	-0.0956966	-0.678435	0.0214009	-0.240649	-0.543091	-0.478874	-0.12377	0.127926	-0.695469	0.177289	-0.280588	0.260309	-0.134208	-0.600674	0.305071	0.0113822	-0.0977951	-0.337479	0.250677	-0.577626	-0.354424	-0.257998	-0.51583	0.0430814	-0.516777	-0.540374	0.432435	0.172734	0.0977908	0.632541	0.250108	-0.00450596	-0.136605	-0.594333	-0.0710538	-0.358312	0.00396998	-0.268381	-0.167384	0.453754	-0.108907	-0.0121337	0.344336	0.0485286
Q15847	ADIRF	1.51746	-0.492542	-0.763074	-0.0383316	-0.31064	-0.579301	-0.71332	-0.651154	-0.471413	-0.542504	0.331475	-0.710213	-0.0709953	-0.00230678	-0.036929	0.0742247	-0.823429	-1.17862	-0.656043	-0.930494	0.470105	0.321997	-0.695968	-1.12818	0.35177	0.81843	-0.619151	-0.416536	-0.308442	0.0208445	0.489457	-0.917583	-0.711381	-0.516763	1.85317	-0.867816	-0.937057	2.65964	0.629831	-0.699228	-0.874238	0.187507	-0.496804	-0.0176026	-0.604462	-0.304922	-0.156588	-0.558094
Q16222	UAP1	-0.0807332	-0.0907333	0.180076	-0.00861731	0.13115	0.329353	-0.309514	-0.318735	-0.280872	0.17415	-0.165742	0.0190303	0.727113	0.395983	1.1481	-0.0577359	-0.0940013	0.267546	-0.0544183	0.308726	-0.469519	-0.772779	0.407781	-0.539699	-0.113102	-0.277419	0.8822	-0.209531	0.911558	-0.26222	-0.194109	0.209057	0.939949	-0.101519	-0.203939	-0.0917594	0.0713413	-0.144247	-0.00829628	-0.124345	0.293635	0.298737	-0.223037	-0.193602	0.389173	-0.0610437	0.031004	0.571435
Q16401	PSMD5	-0.163401	-0.326115	0.0636694	-0.0399548	0.0854061	0.163703	-0.42841	0.286389	-0.367629	0.173341	-0.69272	0.19407	0.0844081	0.353655	0.691371	0.351576	-0.704119	-0.480817	-0.240619	-0.272442	0.115543	0.192054	-0.483255	-0.320318	0.364114	-0.0575864	-0.5234	-0.312069	1.02918	-0.413745	0.49907	0.0117802	1.40134	-0.050893	-0.107566	0.273802	-0.114676	0.187886	-0.102342	-0.273254	-0.0198099	0.714515	1.40338	0.243154	-0.105377	0.0456073	0.625196	0.128994
Q16527	CSRP2	-1.14472	1.24211	0.93257	0.764177	-0.503264	-0.626097	-0.3055	0.107901	0.21167	-0.178888	-0.525396	0.348952	-0.617938	0.756456	0.0532873	0.43034	-0.287844	-0.357448	0.455134	0.144534	-0.194334	-1.18852	0.410316	-1.22152	-0.120745	0.498271	0.61256	0.315268	-0.0357057	-0.404141	-0.193314	-0.18847	-1.10901	0.284682	0.45463	0.457681	0.0563789	-0.162253	0.344455	0.278239	0.470373	-0.277528	-0.0958089	-0.507705	-0.137686	-0.633442	0.489633	-0.195112
Q16555	DPYSL2	-0.829711	1.55416	0.61249	0.612705	0.255008	-0.112525	0.229532	0.842601	0.545081	0.0529493	0.205695	0.785484	-0.236554	-0.151447	-0.128618	-0.0535839	-0.506206	0.128867	0.0363815	-0.297341	0.461069	0.144435	0.509224	-0.204913	-0.170453	-0.149299	-0.255429	0.556364	-0.155673	0.523948	0.234252	0.573524	-0.115945	0.355212	0.0632393	0.789473	0.128343	-0.191422	0.0242499	0.0876253	0.500053	-0.209407	-0.215369	0.0555359	0.662485	0.292447	-0.397502	-0.27055
Q16611	BAK1	-1.28328	-1.25396	-1.10339	-1.19296	-0.765319	-1.46613	-1.2577	-1.3935	-1.04115	-1.37163	-1.15233	-1.48985	-1.41376	-1.21802	-1.26289	-1.35171	-1.41129	-1.30411	-1.32526	-1.31109	0.179988	0.097407	-0.12348	-0.29881	-1.41309	-1.22163	-1.45506	-1.12999	-1.43531	-1.28845	-1.23316	-1.20187	-1.37542	-1.14383	-0.93369	-0.964015	-1.07781	-1.14703	-0.327328	-0.232611	0.162126	-0.111612	-0.197212	-0.0568932	-0.802648	0.0951887	0.122549	-0.291063
Q16643	DBN1	-0.474856	0.182061	0.2313	0.510667	0.0443658	-1.0765	0.454853	-0.199056	-0.267963	-1.03152	0.253104	-0.0230501	-0.361361	0.340997	-0.506757	-0.0183527	-0.17316	-0.0666975	0.682296	-0.23855	0.0449474	0.486248	0.00891917	-0.0401076	-0.0647352	-0.305238	0.374253	1.47358	-0.257364	-0.859911	0.166965	0.160419	-1.01465	0.502987	-0.203091	-0.606677	-0.147212	0.364474	0.770566	0.0379648	-0.245609	-0.335788	0.131375	0.0983897	0.635949	-0.0557019	0.758378	0.476302
Q16658	FSCN1	-0.994285	1.65749	1.39394	0.401359	-0.0418875	-0.814247	0.949911	-0.0194823	0.32618	-0.378198	-0.560974	0.160851	0.79807	-0.259097	0.502404	-0.117702	1.06432	0.777506	0.196188	-0.61621	-0.0115405	-0.35649	0.647751	-0.0211838	-0.842557	-0.176844	0.697552	2.1582	-0.747111	-0.529469	0.175251	0.324703	-0.689058	0.0645794	0.0515434	0.759426	0.0851813	0.10761	-0.426355	0.490155	0.957221	-0.306466	-0.0538758	-0.208037	0.664447	0.10743	-0.393841	-0.521853
Q16666	IFI16	-0.588189	1.0902	1.25138	0.465438	0.789619	0.308419	-0.839853	-0.440977	0.5125	0.168572	-0.435012	0.262899	0.756003	-0.467978	-0.979278	0.0384971	0.748994	0.254578	-0.302098	0.127751	0.0962128	0.320532	-0.122218	0.730431	0.0713086	1.05781	-0.00254139	0.177276	-0.593412	0.0180572	0.200284	1.05394	-0.393137	0.64666	-0.686875	0.0857961	0.789919	-0.736533	-0.506453	0.734039	-0.0483699	0.200092	-0.248403	-0.692242	-0.329974	0.636572	0.479507	0.430171
Q16698	DECR1	1.01141	-0.444137	-0.0142404	-1.07087	0.758296	0.363494	-0.102565	-0.00116389	-0.413723	0.23943	0.00206608	0.373836	0.457682	-0.299519	-0.0616593	-0.234828	0.825359	-0.109388	1.16581	-0.175883	-0.124029	0.0291473	1.30652	0.720515	0.281875	0.0449903	-0.561873	0.303273	0.497514	-0.26451	-0.343707	0.0410342	0.484499	-0.170439	1.51211	0.614478	0.236232	0.937824	-0.0249028	0.392066	-0.0191796	-0.519087	-0.290966	0.66883	-0.10421	0.214488	0.00312723	0.102339
Q16719	KYNU	-0.789739	-0.660014	-0.347139	-0.132527	1.35653	1.24075	-0.815978	-0.30858	-0.37206	0.470964	-0.813336	-0.299332	-0.789744	-0.68867	0.644268	-0.634314	-0.622976	0.227106	-0.122125	0.988294	-0.912333	-0.383181	-0.562692	-0.848498	-0.419725	-0.646733	-0.607043	0.134379	0.852958	0.181994	-0.465215	-0.378521	2.44622	-0.470948	-1.04079	-0.878239	-0.0388929	-0.842448	-0.222482	-0.544534	-0.272712	0.502552	0.0174918	-0.709179	-1.23811	-0.655616	-0.209086	0.0866125
Q16836	HADH	0.836764	-0.254021	0.35619	-0.278189	-0.31369	0.650453	-0.13855	-0.647927	-0.42324	0.756832	0.720701	-0.687178	0.68087	-0.399284	-0.116981	0.0714868	0.44938	0.569416	0.494355	-1.03486	0.274967	-0.351367	0.0229695	1.01602	0.131511	-0.32393	-0.7577	0.295624	0.254749	-0.252231	-0.640015	-0.211386	0.912303	-0.0681047	0.25488	0.265074	-0.352811	0.138247	-0.147342	-0.224581	-0.673802	-0.552275	0.1712	0.59312	0.269432	0.109522	-0.744522	-0.517887
Q16851	UGP2	-0.363263	0.264528	0.099521	-0.264222	-0.0955427	-0.0656708	0.695684	-0.027298	0.108906	-0.138667	-0.42552	0.187393	0.861794	0.412289	0.388467	-0.188493	0.915838	1.24617	0.170766	0.479889	0.0116253	-0.322393	0.414065	0.246797	-0.169905	-0.193184	0.261266	0.383277	-0.00361375	0.039321	-0.334217	1.07538	0.285491	0.315358	-0.347121	0.0746366	-0.0234025	-0.299228	-0.47159	0.681639	0.24736	-0.270297	-0.122058	-0.143648	-0.00103671	-0.0817852	-0.0794949	0.197699
Q16853	AOC3	-0.533624	-0.257905	-0.650267	0.465199	-0.417309	-0.733242	-0.854451	-0.143184	-0.021669	-0.373589	-0.234412	-0.999345	-1.11999	-0.29794	-1.02941	-0.338312	-0.928468	-0.773614	-0.325751	-0.910803	0.788397	-0.294372	-0.002204	-0.726565	-0.582195	-0.633336	-0.0363639	-0.472457	-0.439236	0.0144009	-0.557596	-0.424575	-0.229817	-0.305285	-0.586363	-0.488153	-1.20917	-0.841003	-0.49068	-0.0645939	-0.669127	-0.235203	-0.328052	-0.245929	-1.13618	-0.679892	-0.694828	-1.01022
Q16890	TPD52L1	-0.134162	0.5171	-0.165907	-0.179271	0.0499749	0.429296	0.705357	0.118569	0.0554732	0.141576	-0.759637	-0.493037	0.608254	0.375356	-0.365736	0.00363857	-0.607088	-0.0491562	0.0140884	-0.402711	-0.243856	-0.461341	-0.215715	0.0310685	-0.288466	0.230616	-0.297585	0.176351	0.364425	-0.522812	0.0496603	0.0963321	-0.279644	0.138617	0.855323	0.463502	-0.0699824	-0.259803	0.21203	0.295258	-0.384363	-0.321456	0.719219	0.0128858	-0.322996	0.4683	-0.363337	0.137413
Q32P28	P3H1	-0.317113	-0.131409	-0.24829	0.715174	-0.0259595	-1.24435	-0.663699	-0.522178	-0.465132	-0.792898	-0.387463	-0.00044466	-0.352431	0.137638	-0.110612	0.0744562	0.449779	-0.517653	0.413689	-0.561456	0.444456	0.113606	0.352947	-0.248739	-0.435915	-0.296724	-0.929302	0.26401	-1.01341	-0.818235	-0.202355	0.0543449	-1.30253	0.0927903	0.265102	0.495082	0.477505	-0.383403	-0.196835	0.209434	1.30807	0.25839	-0.0234255	0.169944	-0.292369	-0.0782748	0.368251	-0.0577078
Q3LXA3	TKFC	1.26921	0.189717	-0.412034	0.238365	0.211631	0.32325	-0.331784	-0.118927	-0.0103035	0.428028	0.248396	-0.0971034	0.089755	0.0721621	-0.0620937	0.563383	-0.25406	-0.132518	-0.756935	0.432137	0.591299	0.530643	-0.00296714	-0.442093	0.309582	0.296825	-0.218017	-0.767569	0.274016	0.252272	0.456576	-0.607871	0.585984	-0.23967	0.181288	-0.0693046	-0.443941	0.421684	0.174367	-0.563393	-0.137733	0.237522	0.53498	1.32248	-0.54522	-0.209719	-0.104036	0.0390918
Q53EL6	PDCD4	0.985318	-0.00743134	-0.424128	0.0705174	0.0823067	0.182069	0.232122	0.0680624	0.129403	0.8024	-0.590777	-0.609009	0.649647	-0.999457	-1.06639	0.333242	-0.785961	-0.0107285	-0.698448	-0.70226	0.219297	-0.151353	-0.133681	1.37015	-0.0640697	-0.63899	-0.462108	-0.213114	-0.489185	-0.126879	0.480914	0.37418	0.307465	0.0365233	0.0947152	-0.390697	-0.147899	-0.74376	-0.716321	-0.440537	-0.953602	-0.198674	-0.805532	-0.410103	0.180029	0.0451136	-0.79356	-0.813574
Q53EZ4	CEP55	-1.64578	-1.89257	-2.10775	-1.46064	-1.50669	-2.88491	-2.79712	-3.33521	-2.76081	-2.35376	-0.119763	-0.804758	-0.742154	-0.612295	-1.33559	-1.52655	-1.88252	-2.05203	-2.04365	-1.73186	-2.16397	-1.59773	-2.69883	-2.38849	-2.26532	-2.21192	-2.12774	-2.22111	-2.2077	-1.68358	-1.56141	-2.08756	-2.03109	-1.3473	-2.44858	-2.56415	-2.38805	-2.26231	-1.04192	-3.97263	-3.72796	-3.88835	-3.54355	-2.47932	-2.52327	-2.24543	-2.49663	-2.44874
Q53GQ0	HSD17B12	-0.136273	-0.358428	0.00374142	0.154817	0.378758	-0.110326	0.22258	-0.643124	-0.0525023	0.894245	-0.565486	0.184994	0.540405	0.0982891	0.460728	-0.248515	0.725956	0.249325	-0.0570064	0.155085	0.193576	0.259987	0.603881	-0.0189258	-0.611277	0.14814	-0.251602	-0.159421	0.68144	-0.0600276	-0.0644334	0.488348	1.27019	0.32827	-0.385646	-0.088774	0.0148001	-0.48123	-0.456984	-0.159223	0.0578199	0.304089	-0.471739	-0.116784	-0.420378	-0.308501	0.846307	0.411747
Q53H96	PYCR3	1.41464	0.131243	0.430279	-0.419065	0.643776	0.196568	-0.286142	0.068046	-0.0634299	0.09257	-0.132891	-0.316342	0.294274	-0.313812	-0.227794	-0.00409276	0.194153	0.34505	-0.103178	-0.117219	-0.116282	-0.0506058	-0.396945	0.113368	0.097388	-0.219515	0.0733496	-0.282341	-0.0747177	-0.418627	-0.28847	-0.759282	-0.0328884	-0.529369	0.693529	-0.444092	0.167915	-0.175704	-0.353885	0.296069	-0.512952	-0.109993	0.0778687	0.352719	-1.08922	-0.170449	0.340667	0.310659
Q58FF6	HSP90AB4P	0.11197	-0.347317	-0.47839	-0.867987	0.299806	-0.440729	0.333894	-0.010769	0.0479462	-0.35867	0.0366623	-0.910872	0.00585927	0.13409	-0.249064	-0.283598	0.572575	-0.381391	0.106974	0.265574	-0.199549	0.0596826	-0.0454671	-0.0724081	-0.203303	-0.132828	0.292452	0.1575	-0.244753	-0.598272	-0.0570545	-0.51313	-0.505747	0.315308	0.266479	0.0481496	-0.301202	-0.150566	0.575547	-0.057612	-0.172646	-0.0962578	0.580173	-0.0281008	-0.415151	0.386547	0.393571	0.0276919
Q58FG1	HSP90AA4P	0.268301	-0.118979	-0.615101	0.134241	0.582264	-0.0831583	1.18984	-0.283811	-0.221823	0.29664	-0.588475	-0.501157	-0.0581216	0.147443	0.156273	0.643475	0.644569	0.0498993	0.398176	0.262679	0.321492	1.26881	-0.0258352	0.0366819	-0.235131	0.0481344	-0.15955	0.210084	-0.213537	-0.206937	-0.151986	-0.221595	-0.0841803	0.163752	0.854463	0.720664	-0.247217	0.0318586	-0.125106	0.325098	-0.287615	0.658855	0.20951	1.50389	-0.0474244	0.336546	0.654464	0.217182
Q5SSJ5	HP1BP3	0.734906	0.525683	-0.0945572	0.934309	0.174411	0.235604	-0.0889591	-0.203517	0.221307	0.156466	-0.311788	-0.261253	0.324458	0.0471318	-0.459002	0.823503	-0.280211	-0.0294675	-0.391509	-0.325604	0.485262	0.403494	0.238176	-0.253281	0.071284	0.571116	0.356435	0.0951627	0.339279	0.0838871	0.105011	0.565192	-0.35228	0.915	0.862269	0.0332044	0.145647	0.045527	-0.243909	0.0986045	-0.153739	0.326601	-0.0419308	0.4759	0.141187	0.340877	-0.165148	-0.101783
Q5TEJ8	THEMIS2	-0.506885	-0.233945	0.213937	-0.129806	0.16982	0.0201963	-0.220293	-0.245477	0.556905	-0.481233	-0.354207	0.396675	0.298492	-0.383402	-0.330259	-0.11927	0.118752	0.257871	-0.15048	0.241736	-0.0908673	0.269727	0.132477	-0.0796396	0.0548463	-0.00696154	0.175995	0.183844	-0.518053	0.184354	0.0969299	0.0390356	-0.344084	0.148787	-0.648881	-0.00410781	0.535127	-0.0408195	-0.115125	0.274988	0.48622	-0.629718	-0.113386	-0.244011	-0.50213	0.583807	0.271871	0.454823
Q5VW32	BROX	0.392655	-0.00479176	0.451013	-0.35461	0.0261453	0.231128	-0.206403	-0.0302026	-0.0863316	-0.217416	0.292824	-0.0175865	0.504659	0.0885331	-0.217654	1.06973	1.07689	0.124254	-0.140779	0.324069	0.530592	-0.478997	0.251213	0.0897805	0.367359	1.08393	0.407836	-0.0947254	0.761842	-0.446758	-0.0862941	0.0152116	-0.0050584	-0.0258683	0.683557	0.356189	-0.363703	0.252178	0.277774	-0.609047	-0.991893	0.702111	0.718505	0.160284	-0.494279	0.0815968	-0.0203813	-0.113853
Q5XKE5	KRT79	1.48558	-0.174445	-0.5364	0.00509823	0.0450459	-0.273019	-0.0865226	-0.498422	-0.232922	1.25257	0.924011	-0.964878	-0.872291	1.39694	0.469397	0.238789	-0.450855	0.265126	0.0366319	1.05445	0.853453	0.406082	-0.22946	-8.08117e-05	0.64963	1.14024	-0.269242	-0.142914	0.64957	0.119019	1.18855	0.283571	0.387937	0.171996	1.26487	-0.320075	-0.494011	0.919732	1.01048	-0.358053	-1.03682	0.826908	0.535039	0.883234	0.0945874	-0.381127	1.43152	0.0443635
Q63HN8	RNF213	0.515677	-0.0333974	0.118042	-0.280524	0.847168	-0.114455	-0.883131	-0.623825	-0.060011	-0.588801	-0.295202	-0.282714	0.582303	-0.256565	-0.262593	0.120218	0.259579	0.694051	-0.0633678	1.31384	-0.10964	1.15155	-0.0131679	1.17168	0.970357	1.17732	0.304517	0.0681318	-0.392394	0.0411156	0.490066	0.20568	-0.646455	-0.189097	-0.413274	-0.225501	0.400006	-0.0480721	0.168475	-0.223382	-0.0759835	-0.162211	0.632281	-0.0809923	-0.345917	0.366895	0.756894	0.798915
Q6DD88	ATL3	-0.182765	-0.271072	-0.15779	0.581042	0.541197	-0.0200836	-0.491284	-0.409712	-0.217215	-0.0611862	-0.158987	0.332105	-0.0116276	0.354678	0.239719	0.115439	0.897091	0.0566573	0.770702	0.58642	0.285411	-0.100251	0.929173	-0.0237011	0.574514	0.125813	-0.350983	0.0362395	0.281425	-0.376099	0.348196	0.477317	1.27405	0.415043	-0.0283875	0.0595037	0.241037	-0.306848	-0.583778	-0.262654	0.174526	0.745363	0.428334	0.424243	-0.467993	-0.241005	0.880282	-0.129493
Q6NXG1	ESRP1	0.403949	0.364472	0.444704	-0.807753	0.173174	0.00107463	0.177671	0.228262	-0.0619817	-0.172009	-0.140494	0.0838255	0.699715	0.0583021	0.0668122	-0.202994	0.392462	-0.0894819	0.28534	-0.248022	-0.226449	0.273628	0.208356	0.103946	-0.275616	0.386336	0.653629	0.575236	0.016213	-0.733848	0.782154	-0.0625301	-0.646925	-0.037878	0.72176	0.680588	0.275631	0.601881	0.244628	0.0461481	-1.23589	-0.270218	-0.0649539	0.0795785	0.370236	0.115867	0.538399	0.228697
Q6NZI2	CAVIN1	-0.438518	-0.525326	-0.550999	0.673118	-0.0301526	-0.480983	0.0391417	-0.394938	0.636335	-0.0191604	0.0393982	-0.66689	-0.873793	-0.0261637	-0.460923	0.529651	-0.532596	-0.764996	0.56269	-0.70141	0.373196	-0.136825	0.104399	-0.704387	-0.525162	-0.699431	-1.08575	-0.0492828	0.0681093	0.463309	-0.0127151	-0.045023	0.386272	0.492498	0.15739	-0.617377	-0.594951	-0.267286	-0.148385	-0.322409	-0.449419	-0.00345602	-0.452757	0.201175	-0.310949	-0.522357	-0.0883458	-0.965086
Q6P996	PDXDC1	0.476395	0.790783	-0.664778	-0.292617	0.279835	0.554436	-0.703049	-0.79834	-0.303515	0.49603	0.382311	-1.01284	0.423462	1.47476	-0.0126104	0.334942	0.0228989	-0.0177472	1.12716	0.0318385	0.315346	-0.106151	-0.156301	-0.21803	1.26238	-0.31301	-0.0421037	0.971591	2.09458	-0.430374	-0.00629817	-0.406613	0.882224	-0.654483	0.126534	-0.347244	0.0520619	-0.0137724	-0.0493002	0.0237618	-0.441684	0.148605	1.07292	1.91252	-0.702239	-0.71969	0.741119	-0.343718
Q6P9B6	MEAK7	-0.432422	-0.0744617	0.00697841	-0.155411	-0.151233	0.078525	-0.00338334	0.664703	0.0803849	-0.0172218	-0.38416	0.0280781	0.778192	0.203598	-0.187248	-0.247814	0.725772	0.110795	-0.112709	0.0117588	-0.134564	-0.0483336	-0.406849	-0.129537	-0.625734	-0.419992	0.193807	-0.0167695	1.51164	-0.327691	-0.0319324	0.0383414	-0.125138	0.285772	-0.129316	0.323052	0.00682505	-0.218659	0.531549	-0.0681964	-0.677171	-0.856514	-0.391368	-0.237244	0.209419	0.18046	-0.722092	-0.522119
Q6PGN9	PSRC1	-3.29971	-3.04552	-3.17976	-3.15686	-2.53692	-2.20394	-2.13141	-1.44307	-2.07653	-2.1733	-2.19453	-2.46146	-2.05108	-2.02745	-2.23249	-0.778708	-1.60712	-1.16641	-0.816582	-1.08728	-3.42005	-3.75137	-3.32673	-3.52294	-3.77943	-2.86096	-3.20337	-3.30159	-3.16899	-1.34812	-2.68385	-3.30527	-3.27419	-2.24956	-3.11177	-3.00526	-2.89501	-3.00647	-1.33592	-3.26972	-3.54789	-3.35861	-2.64463	-3.16163	-3.14157	-3.31426	-3.62176	-3.31039
Q6PI48	DARS2	-0.236249	0.204178	-0.336046	-0.637452	0.211587	0.721749	0.145038	0.0331589	-0.106345	0.276902	0.431719	0.245346	0.495661	0.0587591	0.408839	0.553865	1.1908	0.6627	-0.706802	-0.0494929	0.055309	-0.260969	0.505448	0.0543654	-0.169037	0.318595	-0.397474	-0.427908	0.367874	-0.46925	-0.224963	-0.340132	0.21112	-0.286611	0.308944	0.171185	-0.0623726	0.322273	0.622189	-0.2382	-0.293593	-0.0417848	-0.240667	0.260811	0.737548	0.270731	0.246354	0.105535
Q6PL18	ATAD2	0.15915	0.228143	0.602247	-0.22491	-0.0901691	0.301492	-0.0582361	0.179277	-0.0470742	-0.470458	-0.074267	0.346945	0.322096	-0.683589	-0.397824	0.0467789	0.222511	0.484905	0.0632927	0.149033	-0.198518	0.255064	0.271698	-0.0189258	0.0187184	0.196864	0.347383	-0.532522	-0.394946	-0.143779	-0.226962	0.00985574	-0.83074	0.126991	0.135343	0.662716	0.238599	0.233582	-0.015704	0.0110767	-0.150235	-0.0316323	0.283902	-0.342358	-0.291139	0.140852	-0.0609068	-0.125509
Q6UB35	MTHFD1L	-0.0655522	-0.149237	-0.236889	-0.255705	-0.078668	-0.00242098	0.0690894	-0.269459	0.00570038	-0.163705	-0.107896	0.0799451	0.376369	0.105458	-0.147796	-0.34967	0.0359159	0.173237	0.0893683	-0.472752	-0.160163	-0.158625	0.360286	0.427709	-0.488336	-0.441647	0.163902	0.228812	-1.0166	-0.745633	-0.105967	0.208356	-0.567086	-0.119595	-0.49682	0.382535	-0.0771045	-0.208221	-0.0888756	0.000624445	0.0229265	-0.423592	-0.593768	-0.292696	0.918571	0.154027	0.0170351	0.0147303
Q6UXG2	KIAA1324	0.479882	-0.680958	-0.801284	-0.440112	0.452189	-0.188048	-0.218163	-0.64332	-1.04456	0.129072	0.144852	-0.810564	-0.0562481	-0.223113	-0.0873236	-0.110362	-0.830008	-0.968802	0.626389	0.10143	0.0641171	0.0511523	-0.369632	0.32706	0.536041	0.0715593	-1.25193	0.536948	0.248588	-0.50976	0.0439432	0.513307	0.917396	-0.274042	0.317203	-0.947819	-1.27234	-1.03359	-0.467417	0.000199415	-1.44577	0.787371	0.0453614	0.421285	-0.700442	-0.551198	0.337955	0.262094
Q6XQN6	NAPRT	0.0459682	-0.407789	0.344092	0.0317157	0.406061	-0.549548	-0.674721	1.18451	0.00839635	-0.38721	-0.28613	-0.0136596	0.597748	0.0201018	0.0733468	0.0207603	-0.396364	0.259298	-0.59853	-0.339183	0.205613	-0.21627	0.101898	0.548298	-0.062785	0.863995	-0.357854	-0.232638	-0.274608	-0.0393885	-0.480709	-0.0658023	1.00839	-0.0296541	-0.0180286	-0.559091	-0.290918	-0.131583	-0.246135	0.372624	-0.369841	0.0694543	-0.236732	0.593388	-0.726338	-0.606469	-0.279665	-0.678327
Q6YN16	HSDL2	0.880777	-0.0913692	-0.36311	0.31901	0.22538	0.537415	-0.557775	-0.462258	-0.432	0.0906743	0.0529912	-0.26229	-0.0275555	-0.144503	-0.0682616	0.131309	0.23283	-0.188841	0.164724	-0.326036	-4.73127e-05	-0.138477	-0.0737029	0.300066	0.463967	-0.27727	-0.644967	-0.252419	0.247108	-0.547989	0.403482	-0.385119	1.1037	-0.118372	0.474317	-0.475533	-0.106488	0.481052	-0.147804	-0.354439	-0.335837	-0.273578	0.489699	0.230597	-0.693947	-0.388387	-0.252355	0.0937193
Q7Z2K6	ERMP1	-0.419942	-0.521721	-0.510722	0.123656	0.00273955	-0.183215	-0.558671	-0.304483	-0.292226	-0.364294	-0.0148511	-0.731673	-0.265925	-0.248717	-0.630198	0.220678	-0.00257299	0.149648	-0.142398	0.45858	-0.243115	0.39163	0.0802765	0.223532	-0.448626	-0.298879	-0.630231	-0.444447	-0.424496	-0.399778	-0.0535288	0.00097524	0.566822	0.0646112	0.255271	0.180674	0.141998	-0.409612	-0.160038	0.831814	-0.388189	1.03231	0.574729	0.0717502	-0.538886	-0.0108417	0.75107	0.150107
Q7Z406	MYH14	-0.0199485	0.381298	-0.0614044	-0.237266	-0.201296	-1.10521	-0.333934	-0.0934902	-1.06063	-0.380256	-0.698011	-0.267579	-0.282207	0.413483	-0.575893	0.0180729	-0.443643	0.223377	-0.636541	-0.146778	0.284759	0.136107	0.429446	-0.296927	0.031691	0.598703	-0.46698	0.395545	-1.10819	-0.831079	-0.335905	-0.170693	-0.650869	0.490789	0.367307	0.0602323	0.150664	0.410774	0.249341	0.704979	-0.268488	-0.265569	-0.074603	-0.124432	-0.571293	-0.0581874	0.395951	-0.273252
Q7Z4W1	DCXR	0.209488	-0.752926	-0.851722	-0.70098	0.650086	-0.278082	-0.367762	-0.665753	-0.550389	0.859589	0.343874	-0.648258	0.360123	-0.831603	1.02736	0.751808	-0.76113	-1.10632	-0.583778	0.702154	0.74587	-0.401299	-0.15491	-0.136079	0.972685	0.979503	-0.173875	-0.612893	1.20474	-0.597313	-0.11727	-0.650274	1.81044	-0.429435	0.998655	-0.838042	-0.740993	-0.266919	-0.103139	-0.939275	-1.18227	-0.276465	0.00936184	0.793024	-0.998929	-0.20297	0.0707629	-0.584074
Q7Z7G0	ABI3BP	-0.694012	-1.22542	-1.07012	0.587487	-0.241589	-0.366462	-0.338411	-0.320112	-0.192703	-0.149019	-0.0179865	-0.474066	-0.522139	-0.401368	-0.818201	-0.409597	-0.914303	-0.992989	-0.774407	-0.690087	-0.123504	-0.409529	-0.555855	-1.10708	0.161449	-0.480856	-0.487754	-0.756357	-0.347836	0.776831	0.209659	0.296679	0.143264	0.406133	-0.525523	-0.513063	-0.243586	-0.603053	-0.124999	-1.0389	-1.07501	-0.194075	-0.680195	-1.34198	-1.67257	-1.25161	-1.32099	-1.49736
Q7Z7K6	CENPV	1.21567	0.0843075	1.11544	-0.212084	-0.0808813	-0.546364	0.271558	0.243265	-0.311875	-0.748687	-1.25843	-0.318601	-0.294183	-0.959965	-1.7642	0.00927485	-0.159246	-0.162115	-0.0750281	-0.252188	-0.687718	-0.034828	-0.502473	-0.21376	-0.857131	-0.663968	-0.30165	-0.208724	-0.959489	-0.408059	-0.504181	0.304094	-1.05423	0.606497	0.830182	0.80058	-0.462814	0.970157	0.0557014	0.11916	-0.844254	-0.307389	-0.562023	-0.862079	0.0523357	0.94947	-1.07219	-0.458976
Q86SF2	GALNT7	-0.548405	-0.595566	-0.892738	-0.355346	0.966969	-0.189567	-0.721261	-0.747061	-0.185404	0.0241897	0.00977766	-0.884028	-0.698631	0.0751798	0.255559	-0.126887	-0.34154	-0.314898	1.42128	0.0863901	-0.149118	0.281756	-0.736537	-0.967527	0.679269	-0.545281	-0.798872	-0.172865	2.32503	0.102587	-0.123762	-0.16992	1.62256	-0.471519	-0.432689	-0.43877	-0.888535	-0.680894	-0.535045	-0.33661	-0.258342	0.776705	0.197885	0.638929	-0.795032	-0.473676	0.311666	0.276636
Q86V21	AACS	-0.239396	-0.369539	-0.287263	-0.637774	0.134852	0.570002	0.43003	-0.351352	-0.21919	2.11719	-0.539137	-1.04381	-0.731463	0.300713	1.91264	-0.614572	-0.142502	-0.830605	0.0607409	-0.0249286	0.0108668	-0.326143	-0.579681	-0.438219	0.00543945	0.0631088	-0.185539	-0.232385	-0.0600169	-0.658587	-0.602839	0.681132	2.56749	-0.341757	-0.140107	-0.153292	-0.0844224	-0.0156597	-0.0669449	0.0268758	-0.631244	-0.333204	-0.0614548	-0.385634	-0.365228	-0.287561	-0.633328	-0.0046277
Q86V81	ALYREF	-0.36963	-0.067489	0.00482352	0.0837454	-0.474741	0.303124	0.909446	-0.1061	0.255386	-0.0347608	0.112795	0.61032	0.782859	0.0582686	-0.0690401	0.136342	0.082268	0.493869	-0.4875	-0.42338	0.326896	0.361233	0.256845	0.154301	-0.107146	0.173946	0.440332	-0.060226	0.0509725	-0.787823	0.00787975	-0.221882	-0.461846	-0.258366	0.269273	0.187494	0.455056	0.327912	0.244916	0.08263	0.0968656	-0.12222	0.0263414	-0.111085	0.891838	0.304487	0.204517	0.0025462
Q86VB7	CD163	0.0757231	0.2991	0.561035	-0.104921	0.223867	-0.0642843	-0.409775	0.142484	0.606455	-0.40199	-0.179953	0.720823	0.100569	-0.445056	-0.0739928	-0.307404	-0.122033	0.505603	-0.073335	0.105399	0.0497891	0.438181	-0.0038358	0.3239	-0.253687	-0.0896569	-0.295295	0.397944	-0.565059	1.18515	0.259287	0.400297	-0.496843	-0.297065	-0.150438	0.25951	0.499687	0.115332	0.0632181	1.04485	1.70129	-0.161242	-0.142871	-0.159391	-0.348941	0.0384089	0.421807	-0.238564
Q86VY4	TSPYL5	-0.378069	1.64159	0.576216	-0.351604	-0.607511	-0.921062	-0.295447	1.31416	0.0378408	-0.829202	-0.168241	0.357898	0.551973	-0.138092	-0.846303	-0.53181	0.252123	0.120703	-0.480457	-0.0384681	-0.322505	0.260554	-0.230506	0.367811	-0.351145	-0.561856	1.00418	-0.363838	-0.674891	-0.496775	0.661533	0.419496	-0.628618	0.542366	-0.387908	0.281951	0.2881	-0.476018	-0.288793	0.131203	0.210978	-0.252849	-0.288042	-0.788718	0.528436	0.0601612	-0.260866	-0.596405
Q86YZ3	HRNR	-0.0555076	-0.424754	-0.600803	0.369176	0.125816	-0.457853	-1.20399	0.556742	0.2522	-0.629432	0.577438	-1.24489	-0.870888	-0.384831	-0.317332	0.820514	-0.917144	-1.66317	-0.874452	0.145148	0.220934	0.425844	0.12359	-0.708186	0.61182	0.58914	-0.089584	-0.262896	-0.672309	1.21216	0.0714881	0.17464	0.0384978	0.518679	-0.795272	-0.275399	-0.790291	-0.529193	-0.467575	0.630957	-0.223416	0.374535	0.178795	0.325234	-1.39796	-0.520921	-0.306517	-0.150207
Q8IUE6	HIST2H2AB	-0.271832	-0.0387493	0.111769	-0.0166066	-0.0259737	-0.335931	-0.281408	-0.0294235	0.156016	0.23596	-0.0538029	-0.31748	-0.393642	-0.748596	-0.112128	0.210929	-0.309764	0.0124858	-0.459018	-0.53662	0.01908	0.238211	-0.320813	-0.325421	-0.266204	0.195004	-0.0862413	-0.305384	0.426956	0.258651	-0.175848	-0.156123	-0.468684	0.0791986	0.292185	-0.0971958	0.518744	0.490687	0.256595	0.0444301	-0.359602	0.483132	-0.09495	-0.295097	-0.221613	0.00746336	-0.449349	-0.224441
Q8IUX7	AEBP1	-0.723214	0.115056	0.00167338	1.10274	-0.280835	-0.97046	-0.627797	0.707814	-0.850791	-0.592367	-0.131681	0.128783	-1.53441	0.435397	-0.685579	1.04871	-0.110676	-0.596479	0.977051	-0.259866	0.283569	-0.155582	0.254539	-0.64136	-0.0175318	0.0390827	-0.513301	0.0558209	-1.31166	-0.379358	-0.157503	-0.055389	-0.61167	0.319785	0.163682	0.0970952	-0.0052232	-0.301053	-0.272481	0.329009	-0.698807	-0.331266	0.320539	0.326782	0.0995562	-0.709853	-0.243317	-0.268017
Q8IV36	HID1	0.25505	-0.733166	-0.988156	-0.244516	0.491651	0.00323706	-0.278154	-0.122638	-0.45867	0.264593	0.467581	-0.604483	-0.640843	0.287298	-0.0513363	0.375335	-0.338346	-0.610781	0.702999	0.639461	0.316595	0.481707	-0.215384	-0.0543208	0.751284	0.0863246	-0.241829	-0.221115	0.758241	0.152631	0.0394408	-0.546583	1.43719	-0.554032	0.627722	-0.300206	-0.846412	0.0649767	-0.562571	-0.335124	-0.776446	0.64603	0.356092	0.78666	-1.35102	-0.807326	0.672046	0.0850751
Q8IY21	DDX60	0.120976	-0.16765	0.42857	-0.255488	0.797575	0.256421	-0.507958	-0.0580542	0.158469	0.0094329	0.0439889	-0.481259	1.17907	-0.187331	-0.387254	0.391002	0.147518	0.279753	-0.340399	0.148836	-0.297266	0.359177	-0.303969	-0.300209	0.931991	1.23657	-0.401558	0.118885	-0.546466	0.365266	0.673763	0.290933	-0.467668	-0.214115	-0.246987	-0.0974539	0.0624698	-0.325124	0.065994	0.318912	-0.210164	-0.0301231	1.20623	-0.0707663	-0.562866	0.551236	1.23551	0.270809
Q8N335	GPD1L	0.520859	-0.293524	-0.532868	0.00595428	-0.0616188	-0.0402056	-0.398229	-0.695209	-0.591084	0.659407	0.241944	-0.706977	-0.0892214	0.20794	0.645823	0.496917	-0.780511	-0.324751	-0.315593	-0.0724504	0.546273	0.194041	-0.532917	-0.0985753	0.454624	0.542924	-0.0994047	-0.441411	1.26724	-0.169675	0.153648	0.26522	0.769681	-0.0218118	-0.23401	-0.475802	-0.542912	-0.170055	-0.199907	-0.36756	-0.486168	0.504873	-0.130958	0.377932	-0.225696	-0.37174	0.462253	0.433803
[truncated: 208 more rows]
[truncated: 126 more columns]

## Sheet: Supplementary Data 2b
Supplementary Data 2b: Distribution of PAM50 subtypes across the proteome clusters of the 08-13 cohort (n=174)
[truncated: 5 more rows]

[truncated: 6 more sheets: Supplementary Data 2c, Supplementary Data 2d, Supplementary Data 2e, Supplementary Data 2f, Supplementary Data 2g, Supplementary Data 2h]
