# Supplementary material for: Proteomic analysis of archival breast cancer clinical specimens identifies biological subtypes with distinct survival outcomes
Source: Nat Commun. 2022 Feb 16;13:896. doi: 10.1038/s41467-022-28524-0 (PMC8850446; doi:10.1038/s41467-022-28524-0)
Supplement: Supplementary file 6 — Supplementary Data 3 [file 41467_2022_28524_MOESM6_ESM.xlsx]

## Sheet: Supplementary Data 3a
Supplementary Data 3a: Distribution of PAM50 subtypes across the TNBC proteome clusters in the 08-13 cohort (n=88)
PAM50 subtype / TNBC Proteome cluster	TNBC Cluster 1 (n=27)	TNBC Cluster 2 (n=36)	TNBC Cluster 3 (n=17)	TNBC Cluster 4 (n=8)
Basal-like	25	28	0	8
Her2-Enriched	1	7	14	0
Luminal A	0	0	0	0
Luminal B	1	1	3	0

## Sheet: Supplementary Data 3b
Supplementary Data 3b: Differential protein expression analysis comparing the different TNBC clusters
TNBC Cluster 1 vs. others						TNBC Cluster 2 vs. others						TNBC Cluster 3 vs. others						TNBC Cluster 4 vs. others
uniprot	name	n_peptides	log2_FC	p	p.fdr	uniprot	name	n_peptides	log2_FC	p	p.fdr	uniprot	name	n_peptides	log2_FC	p	p.fdr	uniprot	name	n_peptides	log2_FC	p	p.fdr
P05161	ISG15	8	0.923412	4.09324e-33	4.01067e-31	P21246	PTN	7	0.892237	1.2572e-09	2.92813e-08	P54868	HMGCS2	24	2.462	9.23276e-133	7.49568e-130	Q04721	NOTCH2	18	1.28889	8.94582e-23	1.12976e-20
P20591	MX1	40	0.887863	5.18183e-66	2.67712e-63	Q04695	KRT17	24	0.749631	4.59349e-25	4.83422e-23	O15296	ALOX15B	26	1.98371	6.16314e-112	2.69424e-109	Q16678	CYP1B1	20	1.23134	4.79084e-13	2.36751e-11
P01909	HLA.DQA1	5	0.845254	0.000251094	0.00177926	P14555	PLA2G2A	5	0.710488	6.24848e-07	1.02335e-05	P08236	GUSB	21	1.88349	5.17949e-141	5.88701e-138	Q02413	DSG1	10	0.817567	8.44841e-08	1.95969e-06
O15533	TAPBP	8	0.763298	1.97735e-09	3.27618e-08	Q01995	TAGLN	25	0.704571	4.07456e-80	1.78121e-77	Q8WU03	GLYATL2	9	1.86828	2.48149e-24	8.86939e-23	Q9H3Q1	CDC42EP4	11	0.814517	9.55114e-12	4.20768e-10
Q96PP8	GBP5	24	0.724581	2.70601e-12	6.17601e-11	P04004	VTN	17	0.699029	1.04236e-27	1.26037e-25	P55317	FOXA1	3	1.75541	4.41953e-06	3.30912e-05	O14732	IMPA2	7	0.792454	6.09776e-09	1.82387e-07
P23381	WARS	36	0.703805	2.54649e-68	1.60796e-65	P24821	TNC	77	0.688393	2.77055e-192	5.24835e-189	Q9UKG9	CROT	17	1.75023	1.07976e-100	3.60958e-98	O00712	NFIB	7	0.746948	1.45014e-06	2.59155e-05
P13498	CYBA	6	0.702509	2.8603e-07	3.48822e-06	P23297	S100A1	4	0.663865	0.00034368	0.00358373	O15540	FABP7	14	1.73652	2.63184e-21	8.26338e-20	Q13835	PKP1	30	0.729815	6.36391e-20	6.34493e-18
Q03519	TAP2	19	0.700731	4.13138e-35	4.60365e-33	O60347	TBC1D12	2	0.6204	0.00474533	0.0369927	P05090	APOD	14	1.71718	1.51657e-64	2.32937e-62	Q14566	MCM6	48	0.719803	5.51443e-60	1.04462e-56
P09914	IFIT1	20	0.694539	9.03908e-26	6.11537e-24	P26022	PTX3	10	0.594856	0.00493056	0.038123	P49327	FASN	130	1.65567	0	0	Q8NBM4	UBAC2	4	0.70462	0.00098463	0.00850403
Q96PP9	GBP4	15	0.682605	7.49628e-12	1.62601e-10	Q12884	FAP	13	0.591886	1.37318e-19	9.07417e-18	P15428	HPGD	11	1.59554	1.99243e-38	1.36421e-36	Q9Y294	ASF1A	4	0.695403	2.98878e-05	0.000384282
Q6BCY4	CYB5R2	11	0.672596	3.20147e-05	0.000272794	Q96HF1	SFRP2	7	0.584731	9.63693e-09	2.02091e-07	P25311	AZGP1	19	1.53521	6.78329e-128	4.81868e-125	P07195	LDHB	28	0.669681	3.83996e-32	1.03917e-29
P29373	CRABP2	13	0.671134	1.30475e-08	1.95128e-07	P02743	APCS	10	0.547307	1.42479e-16	6.98022e-15	Q96HR9	REEP6	6	1.4958	2.96968e-37	1.91781e-35	P49643	PRIM2	4	0.660096	4.7546e-06	7.50566e-05
P05109	S100A8	14	0.662645	6.41392e-06	6.36131e-05	P02671	FGA	42	0.538026	5.67061e-83	2.68551e-80	P12273	PIP	9	1.48256	4.56531e-42	3.76009e-40	P41212	ETV6	9	0.657351	2.20824e-13	1.15133e-11
P25774	CTSS	11	0.652161	1.1276e-27	8.21559e-26	P02679	FGG	29	0.536963	3.23922e-44	7.3634e-42	P43155	CRAT	23	1.34867	9.44495e-81	2.14703e-78	P54753	EPHB3	14	0.646597	4.09912e-07	8.08865e-06
P32455	GBP1	24	0.635526	1.0305e-39	1.54114e-37	P19823	ITIH2	21	0.531013	6.29533e-45	1.6262e-42	Q86V21	AACS	22	1.2547	5.88017e-64	8.79395e-62	Q86TP1	PRUNE1	9	0.645134	9.68184e-08	2.20088e-06
P36222	CHI3L1	16	0.627266	7.19043e-05	0.000569125	P02675	FGB	36	0.516733	4.12969e-44	9.02654e-42	Q16719	KYNU	22	1.18011	3.41728e-79	7.46938e-77	Q9Y221	NIP7	7	0.642076	4.08764e-06	6.56217e-05
P06702	S100A9	11	0.62477	0.00542851	0.0283623	Q05682	CALD1	72	0.514923	1.77604e-91	1.12147e-88	P15941	MUC1	8	1.15892	1.70245e-29	8.26924e-28	P61601	NCALD	4	0.637854	0.000597456	0.00555703
Q96AZ6	ISG20	6	0.622632	3.96429e-12	8.80041e-11	P15088	CPA3	17	0.504699	5.80822e-16	2.53909e-14	Q9H6R3	ACSS3	23	1.14144	6.1542e-76	1.16581e-73	P04183	TK1	10	0.628636	9.52821e-09	2.79118e-07
P22676	CALB2	12	0.614068	1.69833e-06	1.85607e-05	P13647	KRT5	33	0.502368	3.6183e-13	1.23872e-11	Q96DR8	MUCL1	3	1.11403	5.50263e-18	1.38984e-16	Q02487	DSC2	15	0.617466	2.91968e-08	7.57649e-07
O14879	IFIT3	20	0.613304	2.76029e-37	3.64807e-35	P02751	FN1	105	0.497762	1.41916e-215	8.06507e-212	Q96DG6	CMBL	15	1.10418	9.73935e-77	1.90858e-74	Q96PU4	UHRF2	7	0.607297	1.96251e-05	0.000264287
P29728	OAS2	28	0.612511	2.956e-44	5.41901e-42	P35442	THBS2	34	0.490818	6.58452e-45	1.62695e-42	Q13576	IQGAP2	59	1.04504	1.79955e-214	5.11343e-211	P36952	SERPINB5	19	0.594701	1.99974e-10	7.37957e-09
P04179	SOD2	14	0.594128	4.75284e-25	2.87345e-23	Q12805	EFEMP1	19	0.490267	4.35764e-19	2.69179e-17	Q00796	SORD	21	1.01818	4.70629e-100	1.48588e-97	P29762	CRABP1	9	0.591589	0.00783621	0.0479883
P61769	B2M	4	0.590539	0.000311241	0.00216233	P02511	CRYAB	9	0.483958	0.000553591	0.0055291	P16930	FAH	13	1.01578	5.39578e-78	1.13571e-75	Q9UN36	NDRG2	8	0.590827	1.13353e-06	2.0581e-05
P09913	IFIT2	18	0.576634	4.9178e-18	1.85085e-16	P55001	MFAP2	6	0.479465	1.25081e-10	3.38493e-09	Q969X5	ERGIC1	8	1.01238	1.28772e-44	1.26175e-42	Q8TF68	ZNF384	4	0.588392	1.01262e-05	0.000147937
Q9C002	NMES1	2	0.575683	9.77006e-09	1.48062e-07	Q9HCB6	SPON1	17	0.477295	2.03818e-14	7.62037e-13	P30038	ALDH4A1	29	1.01027	1.08228e-112	5.1255e-110	Q9H0S4	DDX47	15	0.586783	8.84038e-10	3.10123e-08
P04839	CYBB	14	0.572923	4.01469e-12	8.87762e-11	P13611	VCAN	38	0.476965	9.97618e-37	1.66749e-34	Q13907	IDI1	6	0.995395	7.20518e-18	1.80384e-16	O00592	PODXL	7	0.574633	0.00088678	0.00780119
P15153	RAC2	4	0.550414	2.0781e-05	0.000184529	P51911	CNN1	10	0.466055	1.35235e-17	7.46156e-16	O95154	AKR7A3	6	0.99054	3.35756e-12	5.25647e-11	P13647	KRT5	29	0.552498	0.000634733	0.00582744
Q9BT23	LIMD2	5	0.548586	3.57611e-09	5.70872e-08	P55083	MFAP4	6	0.462401	4.61926e-05	0.000559728	P22307	SCP2	39	0.978381	1.56811e-125	9.90174e-123	P33993	MCM7	39	0.551937	8.63654e-38	4.46195e-35
P20701	ITGAL	15	0.54425	1.85027e-06	2.0067e-05	Q96CG8	CTHRC1	6	0.4593	5.31143e-11	1.47243e-09	P00167	CYB5A	5	0.964043	3.39745e-40	2.50749e-38	Q13257	MAD2L1	7	0.550396	0.000122862	0.00137446
P28838	LAP3	42	0.540764	4.93823e-112	7.01599e-109	P17936	IGFBP3	6	0.455386	9.90112e-06	0.000133972	Q13740	ALCAM	26	0.933749	2.44364e-68	3.96777e-66	P25205	MCM3	53	0.548134	8.39792e-42	7.95423e-39
Q9Y289	SLC5A6	3	0.53648	0.000402395	0.00273179	P27918	CFP	5	0.452989	5.72151e-06	8.04836e-05	P21266	GSTM3	15	0.930787	2.65065e-47	2.73885e-45	Q9UHF7	TRPS1	30	0.544789	3.66436e-13	1.84288e-11
Q9HCE6	ARHGEF10L	12	0.53327	2.92053e-11	5.90653e-10	Q6UX53	METTL7B	5	0.449727	0.00263753	0.022239	Q15392	DHCR24	6	0.912483	2.74283e-28	1.23086e-26	Q96SL4	GPX7	7	0.539335	1.44677e-07	3.16231e-06
P42224	STAT1	52	0.531131	4.27778e-117	8.10355e-114	P43235	CTSK	2	0.448845	1.2968e-06	2.02379e-05	O75874	IDH1	40	0.909759	4.89983e-156	6.96143e-153	O75475	PSIP1	37	0.537986	1.26136e-20	1.35252e-18
Q9UKK9	NUDT5	14	0.529267	4.04281e-15	1.16037e-13	P08311	CTSG	11	0.442499	2.22095e-11	6.47265e-10	P11413	G6PD	39	0.898088	6.50654e-140	6.16278e-137	Q7Z7D3	VTCN1	5	0.534225	0.00809307	0.0493523
P31146	CORO1A	29	0.528663	1.37274e-38	1.90275e-36	P11137	MAP2	11	0.44224	2.59729e-06	3.86397e-05	P08729	KRT7	43	0.896369	1.06146e-96	3.01615e-94	Q14938	NFIX	6	0.532125	8.01978e-06	0.000121214
Q9BQI0	AIF1L	4	0.526828	0.00105442	0.00655609	P15502	ELN	9	0.440774	2.23651e-07	3.95943e-06	P46952	HAAO	13	0.879156	4.40754e-34	2.63664e-32	P33992	MCM5	42	0.525645	2.95939e-33	8.40911e-31
P55008	AIF1	9	0.518329	0.000107083	0.000822369	Q96A00	PPP1R14A	3	0.440208	1.29737e-05	0.000171464	Q13268	DHRS2	25	0.875135	1.25835e-55	1.66308e-53	Q92820	GGH	10	0.525575	2.34069e-08	6.1584e-07
P25942	CD40	2	0.51788	0.000341216	0.00236192	Q9Y4K0	LOXL2	14	0.433921	2.38358e-16	1.11032e-14	Q13510	ASAH1	20	0.870242	1.928e-109	7.30456e-107	P23229	ITGA6	40	0.524863	1.78865e-23	2.36393e-21
P07948	LYN	21	0.515772	4.81296e-22	2.3993e-20	P23142	FBLN1	28	0.432223	3.42097e-48	9.72068e-46	O95340	PAPSS2	30	0.866283	2.05794e-75	3.77267e-73	P02533	KRT14	18	0.519374	0.00141696	0.0116874
O95786	DDX58	44	0.515627	4.0188e-65	1.90323e-62	P19827	ITIH1	21	0.431167	4.79442e-24	4.61808e-22	O00757	FBP2	3	0.858699	0.00152876	0.00680874	P10415	BCL2	2	0.51902	0.00346423	0.0247638
P05362	ICAM1	20	0.515046	1.28886e-28	9.76613e-27	P00747	PLG	32	0.429677	7.0866e-40	1.38873e-37	P31151	S100A7	5	0.855737	0.000797171	0.00377842	Q13112	CHAF1B	11	0.518485	4.83979e-08	1.18261e-06
Q8N884	CGAS	17	0.505643	1.19504e-16	3.9716e-15	P21291	CSRP1	16	0.424763	3.88728e-32	5.38814e-30	Q9HCC0	MCCC2	33	0.854341	9.0897e-121	5.16568e-118	P49736	MCM2	40	0.516526	4.87365e-48	6.92424e-45
Q03169	TNFAIP2	32	0.501583	1.97211e-31	1.75118e-29	P00325	ADH1B	5	0.42196	4.92862e-05	0.000594678	P18428	LBP	7	0.83731	2.51688e-20	7.4887e-19	Q9BRS2	RIOK1	8	0.514247	1.97545e-05	0.000265401
P28907	CD38	15	0.501427	2.194e-16	7.04436e-15	P98095	FBLN2	28	0.420968	1.37739e-35	2.17436e-33	Q86SF2	GALNT7	26	0.822462	1.37476e-41	1.11611e-39	P17661	DES	34	0.509935	2.92964e-05	0.000379251
P30273	FCER1G	3	0.491069	1.15416e-08	1.73062e-07	Q9UBG0	MRC2	28	0.41915	1.0411e-53	3.28698e-51	Q8IV36	HID1	17	0.786684	6.06865e-55	7.66403e-53	O14832	PHYH	7	0.507665	0.00292738	0.0216337
Q13257	MAD2L1	7	0.473384	1.24845e-07	1.61985e-06	P34741	SDC2	4	0.414977	0.00422724	0.0336462	Q13451	FKBP5	28	0.782138	8.11151e-94	2.09535e-91	P23921	RRM1	29	0.507634	1.33907e-22	1.65433e-20
P00973	OAS1	10	0.471645	2.29924e-06	2.43779e-05	P00488	F13A1	25	0.410799	3.99058e-34	5.81499e-32	O76062	TM7SF2	3	0.775541	4.29171e-12	6.58931e-11	P53041	PPP5C	20	0.506876	2.04136e-16	1.50663e-14
Q8N257	HIST3H2BB	2	0.469431	0.00440577	0.0235098	O00469	PLOD2	19	0.408142	1.40119e-14	5.38038e-13	Q9H9S4	CAB39L	6	0.767681	1.78878e-12	2.89619e-11	Q86VY4	TSPYL5	18	0.502967	7.93123e-05	0.000917987
P13796	LCP1	38	0.46565	1.83648e-50	4.34863e-48	P08174	CD55	15	0.407844	9.59439e-21	7.5729e-19	Q9UKU7	ACAD8	15	0.761471	7.49703e-41	5.75751e-39	Q9NRX1	PNO1	12	0.501105	1.46246e-08	4.11445e-07
Q9BX59	TAPBPL	4	0.463517	2.30568e-07	2.86095e-06	Q99969	RARRES2	5	0.40414	4.99949e-07	8.30763e-06	Q03154	ACY1	14	0.761305	4.9939e-44	4.65251e-42	P08237	PFKM	21	0.49964	2.06932e-21	2.30587e-19
P09326	CD48	3	0.459464	9.18508e-09	1.40319e-07	P02462	COL4A1	8	0.402321	4.99854e-09	1.0801e-07	P14550	AKR1A1	24	0.758072	1.16293e-111	4.72068e-109	P17676	CEBPB	5	0.499094	0.000269237	0.00278702
P05107	ITGB2	33	0.458138	1.70703e-20	7.69926e-19	P35555	FBN1	104	0.402025	6.25579e-91	3.55516e-88	Q6UXG2	KIAA1324	17	0.756508	2.42744e-12	3.8534e-11	Q15120	PDK3	18	0.498524	8.20282e-09	2.41537e-07
Q96CV9	OPTN	24	0.456984	2.33289e-14	6.25368e-13	Q99715	COL12A1	142	0.401601	2.53895e-113	2.40481e-110	P33121	ACSL1	33	0.746372	2.99316e-103	1.06313e-100	P33991	MCM4	46	0.49329	9.1496e-36	3.46648e-33
Q01650	SLC7A5	5	0.453629	3.1838e-05	0.000272634	Q14195	DPYSL3	21	0.400902	6.57198e-44	1.38328e-41	Q00765	REEP5	10	0.741234	1.10306e-10	1.51098e-09	P52701	MSH6	41	0.482391	1.09723e-36	4.79659e-34
O15117	FYB1	16	0.452553	6.2832e-10	1.10208e-08	O15460	P4HA2	22	0.396744	6.75544e-29	8.34591e-27	O75521	ECI2	17	0.725623	1.12189e-17	2.78415e-16	P43246	MSH2	35	0.482069	7.2297e-24	1.00211e-21
Q9BYX4	IFIH1	23	0.449352	8.51095e-16	2.58651e-14	P01023	A2M	44	0.391449	1.09993e-61	3.90682e-59	P37268	FDFT1	14	0.72398	2.41668e-18	6.32902e-17	P11166	SLC2A1	5	0.475115	0.00359204	0.025327
Q8WU39	MZB1	8	0.449034	3.3723e-08	4.77925e-07	P07996	THBS1	51	0.390787	2.8677e-31	3.88027e-29	Q5SRE7	PHYHD1	7	0.722742	8.04448e-08	7.88221e-07	P16949	STMN1	17	0.465695	3.0058e-09	9.65331e-08
P40306	PSMB10	7	0.444703	4.86148e-16	1.50972e-14	Q96IY4	CPB2	4	0.389216	6.41068e-07	1.04389e-05	P23141	CES1	24	0.720177	6.36762e-30	3.14671e-28	P33527	ABCC1	21	0.463356	5.12818e-08	1.24545e-06
Q03518	TAP1	18	0.444301	1.14397e-25	7.55952e-24	P02748	C9	19	0.38839	1.91411e-19	1.22223e-17	Q8N335	GPD1L	14	0.716704	4.77588e-56	6.46223e-54	Q09028	RBBP4	6	0.455641	4.93202e-14	2.83118e-12
Q96RQ9	IL4I1	25	0.443498	1.63121e-17	5.75788e-16	Q96S86	HAPLN3	13	0.386836	1.94397e-10	5.09104e-09	O00767	SCD	6	0.691144	3.80414e-11	5.47315e-10	O14929	HAT1	9	0.45227	1.42393e-13	7.78098e-12
P52790	HK3	21	0.441013	1.29666e-16	4.2595e-15	P03950	ANG	9	0.386788	0.000289184	0.00306611	Q14108	SCARB2	14	0.684457	5.9262e-65	9.35516e-63	O95453	PARN	24	0.449135	4.19032e-14	2.45501e-12
O15162	PLSCR1	5	0.435327	3.22451e-10	5.89225e-09	P40261	NNMT	12	0.386372	1.01912e-15	4.25856e-14	O00194	RAB27B	5	0.670798	4.83555e-15	9.5088e-14	O96019	ACTL6A	11	0.447125	1.67663e-13	8.90496e-12
Q06323	PSME1	28	0.434377	1.44073e-40	2.21289e-38	P84157	MXRA7	4	0.384661	5.48e-05	0.000657022	P08727	KRT19	32	0.669396	1.25456e-73	2.22802e-71	P49915	GMPS	43	0.446876	1.95307e-34	6.16629e-32
P50453	SERPINB9	19	0.431492	1.66e-39	2.41892e-37	Q96AC1	FERMT2	18	0.37967	3.32412e-25	3.56434e-23	Q8NFJ5	GPRC5A	5	0.668192	1.55901e-05	0.000105763	P05413	FABP3	9	0.445532	3.97699e-05	0.000503369
P04233	CD74	10	0.430393	4.27289e-09	6.76402e-08	Q53GG5	PDLIM3	10	0.378539	3.81577e-13	1.2985e-11	Q9Y365	STARD10	8	0.667804	1.87201e-34	1.14394e-32	Q9NVI7	ATAD3A	7	0.444612	0.00141184	0.011679
P61626	LYZ	9	0.429081	3.81233e-10	6.85616e-09	P13797	PLS3	37	0.378502	8.72682e-52	2.61024e-49	P04066	FUCA1	11	0.663138	6.31589e-38	4.22273e-36	P00492	HPRT1	9	0.44388	1.41647e-07	3.10802e-06
O14933	UBE2L6	5	0.427143	1.51067e-06	1.67678e-05	P10643	C7	19	0.377241	1.57495e-12	5.17368e-11	P09467	FBP1	18	0.659745	3.46681e-31	1.85867e-29	Q9BU76	MMTAG2	9	0.441566	1.09255e-05	0.000157996
P49863	GZMK	4	0.42617	0.00447869	0.0238318	Q16527	CSRP2	11	0.375218	2.13961e-22	1.87067e-20	Q8WV74	NUDT8	2	0.65861	5.71863e-11	8.10448e-10	Q9H2P0	ADNP	34	0.439913	4.88613e-23	6.31089e-21
Q01469	FABP5	12	0.426076	3.12332e-13	7.58539e-12	Q9NR99	MXRA5	62	0.370669	2.84693e-44	6.74128e-42	Q86YB7	ECHDC2	3	0.652604	0.00941958	0.0339451	Q7Z3K3	POGZ	26	0.435852	8.39546e-17	6.36152e-15
P21980	TGM2	30	0.420752	7.72974e-28	5.70495e-26	P49747	COMP	18	0.370572	1.68098e-10	4.46402e-09	O60701	UGDH	42	0.647644	3.901e-98	1.16681e-95	P78310	CXADR	8	0.432987	0.000329348	0.0033304
Q8TCB0	IFI44	12	0.418471	7.68473e-06	7.52971e-05	P29536	LMOD1	23	0.369916	2.81826e-08	5.54192e-07	P17900	GM2A	6	0.627333	7.23102e-23	2.36172e-21	Q9HAV4	XPO5	37	0.431465	1.36907e-14	8.27707e-13
P28065	PSMB9	6	0.415583	2.60704e-15	7.59785e-14	Q9UBX5	FBLN5	10	0.369521	9.07527e-13	3.01607e-11	Q8NFV4	ABHD11	11	0.622791	5.46664e-31	2.90345e-29	P42166	TMPO	22	0.430019	4.26824e-21	4.66469e-19
P19971	TYMP	25	0.41148	1.33801e-56	4.75245e-54	P68871	HBB	8	0.369477	0.00436315	0.0345015	P50440	GATM	16	0.621539	1.05162e-20	3.17891e-19	Q8IUF8	RIOX2	11	0.428325	0.00681277	0.042734
Q9Y508	RNF114	11	0.410793	8.81584e-08	1.17057e-06	Q6KB66	KRT80	9	0.369179	3.08007e-06	4.48821e-05	O75223	GGCT	14	0.613269	5.43583e-41	4.23176e-39	Q9P258	RCC2	33	0.426907	1.12142e-21	1.32772e-19
P27707	DCK	11	0.409694	7.86659e-07	9.19873e-06	P08253	MMP2	17	0.364989	8.35535e-08	1.55684e-06	Q6NUM9	RETSAT	17	0.608561	1.99531e-19	5.58588e-18	Q5VZL5	ZMYM4	21	0.421676	2.87582e-08	7.49693e-07
P08631	HCK	10	0.405631	1.07306e-06	1.23196e-05	Q9Y646	CPQ	11	0.360897	2.3451e-16	1.10142e-14	P45954	ACADSB	18	0.607485	7.01796e-28	3.09171e-26	O95757	HSPA4L	25	0.420311	4.45412e-07	8.69854e-06
O00182	LGALS9	5	0.403187	1.33245e-08	1.98748e-07	P02656	APOC3	3	0.358203	7.67527e-06	0.000106128	Q96CM8	ACSF2	22	0.605322	4.11023e-44	3.8983e-42	Q9H1D9	POLR3F	3	0.419507	0.00244987	0.0185711
Q9UL46	PSME2	20	0.401765	1.04715e-13	2.6686e-12	Q0ZGT2	NEXN	25	0.35696	3.56911e-09	7.83137e-08	Q96HU1	SGSM3	11	0.597093	7.95138e-19	2.16209e-17	P26583	HMGB2	18	0.416926	2.12676e-07	4.53148e-06
Q96DC8	ECHDC3	11	0.401253	7.8583e-08	1.04833e-06	Q15063	POSTN	64	0.353794	3.41057e-34	5.1006e-32	P10636	MAPT	17	0.58809	2.19523e-07	2.00893e-06	O43175	PHGDH	32	0.413852	1.03126e-15	7.06104e-14
Q63HN8	RNF213	192	0.400886	3.62984e-170	2.06284e-166	Q8IUX7	AEBP1	37	0.353675	1.51339e-30	2.00014e-28	Q96IU4	ABHD14B	9	0.587069	3.6361e-17	8.68233e-16	Q9BQ75	CMSS1	5	0.413844	7.71764e-10	2.72418e-08
P19525	EIF2AK2	25	0.399816	3.05681e-33	3.0477e-31	P98160	HSPG2	126	0.353242	3.41702e-171	4.85473e-168	P17174	GOT1	25	0.582444	3.31708e-45	3.36624e-43	Q13895	BYSL	17	0.412819	2.6356e-13	1.34938e-11
Q86VB7	CD163	26	0.398382	1.15821e-31	1.06163e-29	Q15434	RBMS2	3	0.348336	0.00226914	0.0195091	O95716	RAB3D	6	0.577045	3.15406e-12	4.95153e-11	P21926	CD9	11	0.409945	1.29485e-05	0.000183965
Q9Y3Z3	SAMHD1	43	0.3974	1.01148e-59	3.83215e-57	Q12841	FSTL1	11	0.347239	2.69409e-16	1.24476e-14	Q5TH69	ARFGEF3	27	0.576691	3.68682e-21	1.13871e-19	Q15397	PUM3	26	0.406461	6.02827e-11	2.41258e-09
Q9BY50	SEC11C	7	0.397076	0.000489624	0.00325824	P08697	SERPINF2	11	0.346147	1.62433e-12	5.30522e-11	Q9BUP0	EFHD1	13	0.575911	1.92204e-12	3.09433e-11	Q6NXG1	ESRP1	16	0.405619	2.33983e-09	7.77617e-08
Q9Y2J8	PADI2	28	0.394087	1.60334e-11	3.37473e-10	P36955	SERPINF1	18	0.34335	2.86313e-16	1.31219e-14	P46934	NEDD4	6	0.568032	7.13376e-07	6.05996e-06	Q14527	HLTF	26	0.405384	1.03389e-13	5.70446e-12
Q9Y6K5	OAS3	46	0.393392	1.10235e-55	3.2972e-53	Q9HC78	ZBTB20	9	0.341452	0.00576035	0.0434505	Q687X5	STEAP4	8	0.565283	1.78393e-05	0.000119977	Q9UGP8	SEC63	27	0.404214	6.2574e-25	9.61103e-23
Q13094	LCP2	13	0.392794	1.1932e-06	1.3589e-05	Q06828	FMOD	6	0.338721	1.45111e-05	0.000190015	O15327	INPP4B	15	0.56485	3.89692e-13	6.73137e-12	P46087	NOP2	35	0.40281	4.07593e-20	4.13634e-18
P32456	GBP2	18	0.392189	3.11807e-17	1.08711e-15	P02760	AMBP	13	0.334841	2.67833e-09	5.9925e-08	P07099	EPHX1	23	0.564675	1.57311e-41	1.25916e-39	P51648	ALDH3A2	15	0.402797	1.13198e-07	2.52277e-06
Q0VDF9	HSPA14	20	0.39215	6.50452e-21	3.08043e-19	Q9NVD7	PARVA	9	0.333472	6.0776e-22	5.07926e-20	P15088	CPA3	16	0.564211	1.29053e-11	1.90992e-10	O76021	RSL1D1	38	0.402603	4.07527e-26	7.98613e-24
P08243	ASNS	21	0.391972	2.46826e-22	1.25242e-20	Q9BX66	SORBS1	26	0.332599	1.84276e-11	5.48293e-10	P16871	IL7R	3	0.564187	0.00198859	0.00857118	P13051	UNG	5	0.402574	1.03273e-08	2.97919e-07
P41218	MNDA	26	0.391414	4.85429e-20	2.12207e-18	P50281	MMP14	12	0.332477	2.1831e-16	1.03388e-14	Q9ULP9	TBC1D24	7	0.563278	2.19396e-06	1.73653e-05	P45973	CBX5	13	0.402115	1.34049e-10	5.07866e-09
Q92615	LARP4B	25	0.390736	2.37473e-29	1.87439e-27	Q9NR12	PDLIM7	23	0.331476	4.81351e-21	3.90788e-19	P11310	ACADM	28	0.56258	1.76576e-51	2.04792e-49	P16144	ITGB4	46	0.402097	9.40428e-12	4.17535e-10
Q9Y385	UBE2J1	6	0.389787	0.000402822	0.00273179	P20774	OGN	19	0.330044	5.37904e-09	1.15792e-07	O95573	ACSL3	26	0.561047	1.55429e-37	1.02709e-35	Q92922	SMARCC1	28	0.398259	1.44476e-13	7.81959e-12
Q9NRD1	FBXO6	9	0.386721	0.000348449	0.0024032	P00533	EGFR	31	0.32815	1.56343e-06	2.41133e-05	Q9UPQ0	LIMCH1	11	0.56067	2.36517e-06	1.8591e-05	P49005	POLD2	8	0.39637	2.03876e-05	0.000271978
Q9BPX3	NCAPG	18	0.383626	2.15949e-05	0.000190861	Q8TF66	LRRC15	9	0.326798	5.21254e-11	1.4521e-09	Q13228	SELENBP1	30	0.559394	2.23745e-36	1.4287e-34	O95983	MBD3	9	0.395315	6.65605e-05	0.000788049
Q9BUL9	RPP25	4	0.382625	1.67637e-05	0.000151701	Q9NZU5	LMCD1	25	0.325685	3.70419e-39	6.79062e-37	P43490	NAMPT	34	0.554293	1.31444e-38	9.10972e-37	Q93009	USP7	51	0.392489	1.94077e-38	1.22549e-35
O43665	RGS10	8	0.382089	8.16635e-14	2.10952e-12	Q15582	TGFBI	41	0.324086	1.94723e-17	1.05391e-15	Q7Z4W1	DCXR	13	0.548859	3.60222e-43	3.14944e-41	Q96P16	RPRD1A	13	0.389362	0.000219769	0.00234324
P00492	HPRT1	11	0.381128	3.32103e-13	7.9972e-12	P00736	C1R	15	0.322191	7.41734e-21	5.93701e-19	Q13085	ACACA	46	0.545351	2.34319e-57	3.32909e-55	Q13485	SMAD4	12	0.388287	0.00255283	0.0192155
Q9H4I3	TRABD	5	0.378585	6.92109e-05	0.000549337	P02461	COL3A1	32	0.32199	5.57332e-08	1.06644e-06	Q13630	TSTA3	17	0.543661	3.75212e-34	2.26844e-32	Q969T9	WBP2	7	0.387016	0.000481822	0.00460976
P61970	NUTF2	5	0.378059	1.78256e-06	1.93696e-05	Q9ULC3	RAB23	9	0.320124	7.1876e-16	3.07121e-14	Q03426	MVK	10	0.543269	6.21966e-05	0.000374828	O15164	TRIM24	11	0.386139	1.14904e-05	0.000164978
P31949	S100A11	9	0.375014	1.66761e-09	2.80386e-08	O43866	CD5L	12	0.319949	0.000158754	0.00177249	P34913	EPHX2	20	0.541607	3.78552e-17	9.0013e-16	Q9UKK9	NUDT5	13	0.385781	0.00467283	0.0317272
Q96RS6	NUDCD1	18	0.372159	1.92634e-29	1.54189e-27	Q8WX93	PALLD	30	0.319841	9.33991e-24	8.70143e-22	P43699	NKX2.1	2	0.530438	0.00128775	0.00583596	Q13126	MTAP	19	0.385309	4.05153e-14	2.39842e-12
Q08722	CD47	7	0.37215	2.01214e-05	0.000180079	P07358	C8B	16	0.318971	1.91687e-14	7.2143e-13	P54803	GALC	3	0.529155	1.24118e-08	1.36699e-07	Q14839	CHD4	53	0.385277	1.11182e-34	3.71676e-32
Q86UX7	FERMT3	31	0.371425	1.44514e-41	2.28132e-39	P00751	CFB	33	0.318903	4.26194e-46	1.15336e-43	Q8WY22	BRI3BP	3	0.528914	1.3394e-08	1.46947e-07	P07093	SERPINE2	12	0.384792	0.00174186	0.0138836
P08571	CD14	15	0.370593	6.13944e-17	2.11457e-15	P07360	C8G	9	0.318846	4.25849e-10	1.07084e-08	Q01581	HMGCS1	14	0.525058	2.46452e-16	5.51411e-15	P50548	ERF	4	0.38427	0.000910178	0.00799465
P29350	PTPN6	34	0.369998	3.97606e-23	2.11177e-21	P08603	CFH	40	0.317057	1.54927e-35	2.3796e-33	Q6IAN0	DHRS7B	10	0.52389	1.97981e-15	4.00401e-14	Q8IU81	IRF2BP1	17	0.384201	5.62525e-05	0.000680177
Q14314	FGL2	7	0.367006	0.000609038	0.00396468	P04003	C4BPA	19	0.316788	1.87137e-21	1.5413e-19	P02788	LTF	62	0.521909	8.9388e-28	3.84843e-26	Q9UER7	DAXX	7	0.383636	6.5082e-07	1.24109e-05
Q15645	TRIP13	15	0.365315	5.60767e-05	0.000455914	P35625	TIMP3	9	0.315316	6.79688e-05	0.000799724	P26440	IVD	19	0.517016	3.59665e-27	1.45998e-25	P78347	GTF2I	55	0.38163	5.49669e-25	8.67713e-23
P19320	VCAM1	16	0.363468	0.000109754	0.000840612	P18206	VCL	116	0.313312	4.6811e-201	1.33013e-197	Q9BTZ2	DHRS4	5	0.511301	4.84629e-08	4.89191e-07	O43617	TRAPPC3	6	0.381273	0.000411705	0.00404795
P16402	HIST1H1D	15	0.363189	2.85239e-06	2.97434e-05	P13671	C6	26	0.31285	2.13384e-11	6.28323e-10	A3KMH1	VWA8	35	0.511259	1.41718e-17	3.47149e-16	Q92979	EMG1	9	0.378783	0.00208902	0.0162184
O95236	APOL3	14	0.361989	1.52543e-07	1.97024e-06	Q15113	PCOLCE	18	0.312549	4.63674e-20	3.29383e-18	P27449	ATP6V0C	2	0.510466	0.000523637	0.00262419	Q8WXH0	SYNE2	112	0.371979	9.4701e-17	7.08139e-15
P40121	CAPG	18	0.358347	9.99819e-20	4.30452e-18	P78563	ADARB1	6	0.311333	2.00983e-05	0.000259588	P48735	IDH2	34	0.507852	8.64043e-44	7.79422e-42	O95861	BPNT1	16	0.368082	3.79187e-13	1.89028e-11
Q13325	IFIT5	17	0.358185	2.31295e-07	2.86372e-06	Q9Y3E1	HDGFL3	6	0.310609	1.76382e-08	3.52951e-07	P21397	MAOA	14	0.50574	6.84496e-12	1.03183e-10	Q9Y4K1	CRYBG1	33	0.367894	9.36818e-16	6.49261e-14
P08567	PLEK	12	0.353522	3.96312e-05	0.000330241	Q96A08	HIST1H2BA	3	0.310574	0.00194499	0.017137	P21964	COMT	16	0.493136	6.08811e-20	1.76524e-18	P39748	FEN1	23	0.36698	2.76893e-16	2.01741e-14
Q658P3	STEAP3	6	0.351192	5.44943e-06	5.45231e-05	P06310	IGKV2.30	2	0.310503	0.00105575	0.00998304	O15270	SPTLC2	17	0.489708	3.35725e-23	1.10926e-21	Q9Y3B9	RRP15	11	0.365345	6.53372e-09	1.93391e-07
P07195	LDHB	28	0.344195	2.15569e-19	8.8774e-18	Q13976	PRKG1	12	0.310369	0.00233196	0.0199586	Q9BZQ8	FAM129A	30	0.487062	9.23368e-33	5.19555e-31	Q01469	FABP5	10	0.364915	0.00424706	0.0291498
O60234	GMFG	6	0.343654	1.97227e-10	3.72372e-09	Q13885	TUBB2A	2	0.309823	0.000167892	0.00185323	Q3SY84	KRT71	2	0.484613	1.02226e-05	7.15457e-05	Q5UIP0	RIF1	38	0.364866	3.73693e-08	9.39689e-07
P19878	NCF2	19	0.341775	0.000127306	0.000962072	O00423	EML1	14	0.308752	7.5679e-11	2.06771e-09	P10909	CLU	18	0.484432	6.76115e-16	1.4231e-14	Q8N806	UBR7	12	0.362789	4.31071e-07	8.4475e-06
Q9ULZ3	PYCARD	10	0.341511	1.29284e-06	1.45778e-05	Q9P299	COPZ2	3	0.308544	5.79436e-10	1.41937e-08	P30043	BLVRB	11	0.483376	2.70014e-28	1.22759e-26	Q969Z0	TBRG4	16	0.36103	0.0005714	0.0053409
Q96RU3	FNBP1	22	0.341149	3.54347e-10	6.41323e-09	Q08431	MFGE8	13	0.308163	9.57713e-12	2.95798e-10	Q8NFU3	TSTD1	7	0.48085	6.10295e-11	8.58492e-10	Q9P0V9	SEPT10	10	0.359505	5.69703e-05	0.000687393
P0DN79	CBSL	15	0.34025	0.00397058	0.0215313	P00740	F9	12	0.306749	0.00127053	0.0117597	P05783	KRT18	50	0.47781	2.47212e-77	5.01752e-75	P52732	KIF11	19	0.356313	0.000405601	0.00399485
Q14019	COTL1	20	0.339831	1.82022e-09	3.03352e-08	Q13642	FHL1	20	0.305047	6.05697e-13	2.02481e-11	P09110	ACAA1	20	0.477172	1.05805e-30	5.41702e-29	P56545	CTBP2	6	0.354649	2.68381e-07	5.56646e-06
P33241	LSP1	14	0.339796	2.94226e-14	7.85018e-13	Q16853	AOC3	12	0.304554	1.42929e-07	2.57861e-06	P01833	PIGR	35	0.476259	1.84085e-07	1.72918e-06	Q9UBE0	SAE1	23	0.353798	8.00471e-19	7.33722e-17
P00966	ASS1	24	0.3377	1.24082e-14	3.39018e-13	Q9BQB6	VKORC1	3	0.303716	0.000501064	0.00506681	P07108	DBI	8	0.476181	2.03046e-14	3.82089e-13	Q16658	FSCN1	34	0.352524	9.9507e-09	2.88519e-07
P15498	VAV1	26	0.336111	3.50079e-09	5.60423e-08	A0A0B4J1Y9	IGHV3.72	2	0.302831	0.00371579	0.0301238	O43708	GSTZ1	9	0.474169	4.11769e-17	9.75034e-16	Q8TDN6	BRIX1	11	0.352432	8.51962e-08	1.96817e-06
Q01813	PFKP	40	0.336081	7.766e-15	2.18486e-13	Q92626	PXDN	32	0.300766	5.6202e-08	1.0718e-06	P25815	S100P	4	0.470473	0.00746602	0.0276593	Q969U7	PSMG2	7	0.35116	0.00032835	0.00332623
Q5TEJ8	THEMIS2	10	0.33473	3.55203e-08	5.02143e-07	O95678	KRT75	20	0.300051	1.34423e-08	2.74793e-07	P51884	LUM	17	0.469035	8.58613e-19	2.32357e-17	P18858	LIG1	27	0.349745	4.08372e-09	1.27515e-07
P08575	PTPRC	39	0.331109	4.54789e-14	1.20212e-12	P14209	CD99	2	0.299941	0.000747162	0.00724594	P53365	ARFIP2	7	0.467174	2.20979e-08	2.35615e-07	Q13263	TRIM28	42	0.347426	3.88412e-25	6.3067e-23
P15531	NME1	6	0.330956	0.000765665	0.00489457	P07357	C8A	15	0.299918	3.80827e-15	1.52411e-13	Q02252	ALDH6A1	29	0.459704	2.53103e-43	2.24747e-41	Q9Y2P8	RCL1	9	0.347333	0.00424357	0.0291498
O00148	DDX39A	10	0.330358	0.00328889	0.0182706	Q76M96	CCDC80	14	0.299426	9.27693e-06	0.000126126	Q96RQ3	MCCC1	21	0.459398	7.45038e-13	1.2564e-11	P35080	PFN2	9	0.347242	1.1554e-05	0.000164978
O43663	PRC1	8	0.328603	0.000360743	0.00247597	P22792	CPN2	9	0.298094	1.00979e-07	1.85716e-06	P80303	NUCB2	23	0.459208	4.36266e-19	1.19197e-17	Q9UM54	MYO6	64	0.347177	7.5844e-27	1.53936e-24
Q13043	STK4	13	0.328426	0.00131202	0.00800024	Q14766	LTBP1	13	0.296912	3.48454e-11	1.00013e-09	Q8WW59	SPRYD4	11	0.454881	2.3849e-12	3.79647e-11	Q9P0M6	H2AFY2	22	0.346293	2.89854e-06	4.85912e-05
Q8NB16	MLKL	15	0.327948	1.67105e-06	1.82979e-05	Q9BW30	TPPP3	12	0.29665	1.31423e-11	3.93239e-10	P38571	LIPA	5	0.441055	1.43342e-08	1.56657e-07	Q14331	FRG1	11	0.344416	9.19727e-06	0.000137187
Q14739	LBR	26	0.32725	1.89939e-09	3.15621e-08	O00479	HMGN4	10	0.29645	1.29423e-08	2.65528e-07	Q8TE68	EPS8L1	16	0.440614	5.08479e-05	0.00031407	Q9BXJ9	NAA15	42	0.343607	2.61238e-12	1.19727e-10
P50395	GDI2	33	0.326942	1.03855e-55	3.27893e-53	Q07954	LRP1	95	0.296307	1.92316e-89	9.93572e-87	Q9P035	HACD3	11	0.439976	1.32447e-18	3.53379e-17	Q16222	UAP1	20	0.343177	5.62349e-06	8.73177e-05
P10599	TXN	11	0.324469	1.63352e-11	3.42557e-10	Q9P0P8	C6orf203	4	0.295904	0.00365479	0.0297343	P53004	BLVRA	21	0.438198	6.9953e-08	6.92583e-07	O96005	CLPTM1	8	0.342872	0.000135717	0.00149763
Q08AF3	SLFN5	33	0.323322	1.7417e-15	5.18225e-14	Q9Y6C2	EMILIN1	34	0.293294	5.74982e-36	9.33607e-34	Q8N142	ADSSL1	10	0.43314	3.14363e-05	0.00020164	Q14126	DSG2	33	0.342248	1.33332e-11	5.69717e-10
Q9NUV9	GIMAP4	14	0.322858	3.68764e-12	8.25072e-11	P01033	TIMP1	6	0.29304	7.46602e-06	0.000103486	Q15274	QPRT	8	0.432409	1.96018e-16	4.42053e-15	Q96P70	IPO9	26	0.342049	2.72773e-17	2.15301e-15
Q15046	KARS	36	0.32214	8.09449e-43	1.39397e-40	Q13643	FHL3	8	0.292931	6.16907e-10	1.49865e-08	A0AV96	RBM47	13	0.431488	7.30767e-20	2.09745e-18	Q08945	SSRP1	35	0.341302	1.99613e-27	4.20149e-25
P55060	CSE1L	49	0.320051	3.04745e-54	7.87211e-52	P01024	C3	101	0.291714	6.2901e-72	2.55333e-69	Q96M27	PRRC1	12	0.430728	1.71899e-23	5.78049e-22	Q9Y3T9	NOC2L	19	0.341087	0.000497339	0.00472639
Q9BUP3	HTATIP2	16	0.319116	7.30199e-18	2.71224e-16	Q01484	ANK2	7	0.290826	0.00650469	0.0482587	Q9BW04	SARG	11	0.427878	2.63317e-05	0.000171217	Q5NDL2	EOGT	6	0.340702	0.000228456	0.00242223
Q16666	IFI16	46	0.317281	5.44449e-25	3.25695e-23	O15075	DCLK1	18	0.290718	1.52683e-08	3.11002e-07	O00151	PDLIM1	23	0.427718	6.21395e-16	1.31768e-14	P28340	POLD1	37	0.340111	1.47597e-09	5.03785e-08
O00560	SDCBP	7	0.317256	0.00422027	0.0226513	P05156	CFI	16	0.290665	1.08908e-08	2.25885e-07	Q9BXN1	ASPN	18	0.427428	2.89734e-19	8.0703e-18	Q9NRZ9	HELLS	9	0.339949	0.000928211	0.00809053
P80217	IFI35	15	0.315658	4.47121e-10	7.91586e-09	Q15661	TPSAB1	8	0.288204	4.18552e-07	7.03737e-06	Q02083	NAAA	8	0.424445	0.0033004	0.0134549	Q9BW71	HIRIP3	9	0.339375	0.000715348	0.00651585
Q9H299	SH3BGRL3	8	0.315429	3.43757e-11	6.87878e-10	Q8TED1	GPX8	7	0.287123	9.26672e-09	1.95047e-07	P80404	ABAT	16	0.422708	1.43454e-13	2.54765e-12	Q9BW92	TARS2	22	0.339175	9.38038e-08	2.14091e-06
Q9Y666	SLC12A7	17	0.314993	7.20201e-05	0.000569249	P09382	LGALS1	14	0.286056	6.76771e-11	1.85801e-09	P15559	NQO1	21	0.42227	6.48549e-16	1.37015e-14	P55060	CSE1L	49	0.337257	7.76136e-24	1.05019e-21
Q13155	AIMP2	15	0.314572	2.31037e-18	8.8715e-17	P12814	ACTN1	48	0.285833	2.20564e-59	7.37331e-57	P13804	ETFA	25	0.421282	1.10417e-21	3.52527e-20	P11387	TOP1	55	0.336953	4.76386e-11	1.9477e-09
Q8IY21	DDX60	39	0.313058	6.92677e-21	3.22663e-19	P05155	SERPING1	14	0.285636	1.38942e-20	1.06703e-18	P0C0L4	C4A	4	0.420189	0.000171157	0.000959256	P06493	CDK1	14	0.336215	0.00092643	0.00808741
P04440	HLA.DPB1	6	0.312517	0.0062659	0.0323132	P39060	COL18A1	18	0.285605	5.01359e-27	5.93589e-25	Q9H8H3	METTL7A	6	0.417926	3.59254e-06	2.73312e-05	P11172	UMPS	19	0.336105	2.35086e-17	1.88168e-15
Q5JRX3	PITRM1	44	0.311706	1.36094e-36	1.71872e-34	P26447	S100A4	10	0.285243	5.00908e-05	0.000603106	Q6NUK4	REEP3	4	0.417273	6.5116e-05	0.000390352	P09874	PARP1	90	0.335863	7.31471e-40	5.9385e-37
P28062	PSMB8	14	0.311426	2.69406e-10	5.01978e-09	P01780	IGHV3.7	2	0.285046	0.006709	0.0495803	P49419	ALDH7A1	29	0.416828	1.66124e-39	1.19504e-37	P17812	CTPS1	21	0.335357	1.0231e-12	4.76578e-11
Q6P4A8	PLBD1	9	0.308298	2.83792e-09	4.56881e-08	P04217	A1BG	13	0.283665	3.90948e-13	1.32247e-11	P0C7P0	CISD3	4	0.414841	0.00236436	0.00997523	Q96T88	UHRF1	19	0.334905	9.38779e-07	1.72099e-05
P42331	ARHGAP25	22	0.306041	2.93335e-06	3.04201e-05	O43294	TGFB1I1	12	0.282966	7.70298e-06	0.000106252	Q9HDC9	APMAP	21	0.414701	3.01671e-29	1.42866e-27	P05026	ATP1B1	10	0.334427	1.05995e-05	0.000154059
Q96C23	GALM	11	0.303456	2.03074e-06	2.18574e-05	Q96D15	RCN3	11	0.281434	2.85014e-07	4.9232e-06	Q5JS37	NHLRC3	6	0.411679	1.07878e-06	8.84809e-06	Q9NVM9	INTS13	16	0.33373	6.55781e-07	1.24109e-05
Q9UI08	EVL	20	0.303307	1.22969e-07	1.60147e-06	Q9UGM5	FETUB	2	0.279999	0.000222975	0.00240906	Q9H0E2	TOLLIP	10	0.410783	1.29611e-08	1.42472e-07	P17844	DDX5	35	0.333631	1.39526e-28	3.04972e-26
P30511	HLA.F	9	0.302291	1.88366e-07	2.37885e-06	Q14767	LTBP2	21	0.279319	1.51255e-20	1.13103e-18	P55083	MFAP4	6	0.408519	2.37322e-06	1.86285e-05	P22102	GART	48	0.333296	1.3111e-20	1.37981e-18
Q8TCT9	HM13	10	0.301521	3.90748e-08	5.46951e-07	Q7Z7G0	ABI3BP	14	0.278994	0.000569644	0.00564972	Q13057	COASY	16	0.405977	1.04254e-18	2.80793e-17	Q8NE62	CHDH	16	0.33147	4.32096e-06	6.85922e-05
P46976	GYG1	11	0.300734	1.48465e-07	1.92193e-06	Q92743	HTRA1	20	0.276577	1.14609e-08	2.36844e-07	P30046	DDT	2	0.405239	0.000235327	0.00128223	Q9UBT2	UBA2	35	0.331061	1.09352e-15	7.31115e-14
Q8NHV1	GIMAP7	6	0.300692	0.00482215	0.0254923	P05546	SERPIND1	16	0.275947	3.21603e-09	7.13934e-08	P50238	CRIP1	4	0.401699	6.47819e-05	0.00038876	O60508	CDC40	17	0.330288	4.77165e-09	1.45792e-07
Q8TD55	PLEKHO2	15	0.300656	1.70476e-12	3.95435e-11	Q15746	MYLK	51	0.275835	4.70388e-16	2.10118e-14	P04424	ASL	19	0.401521	2.5591e-23	8.55494e-22	O00148	DDX39A	9	0.329501	0.00383087	0.0269108
Q5EBM0	CMPK2	20	0.299759	4.68656e-09	7.35739e-08	P07951	TPM2	25	0.275641	2.87407e-07	4.94949e-06	Q99685	MGLL	6	0.401508	9.22745e-07	7.67783e-06	Q7Z6Z7	HUWE1	124	0.328854	3.28668e-34	9.83064e-32
Q460N5	PARP14	44	0.299372	4.81812e-07	5.75239e-06	P21741	MDK	11	0.275121	0.00219929	0.0190527	Q8IY95	TMEM192	5	0.396685	1.9451e-07	1.81809e-06	Q9Y314	NOSIP	13	0.328589	2.69775e-05	0.000353256
P01871	IGHM	30	0.299229	4.10813e-07	4.94629e-06	P09871	C1S	20	0.274913	1.15263e-19	7.70632e-18	P53396	ACLY	65	0.394654	2.16128e-114	1.1166e-111	O60942	RNGTT	6	0.327894	0.00292193	0.0216337
Q8NF50	DOCK8	35	0.298645	3.68021e-08	5.18973e-07	Q99594	TEAD3	4	0.274845	0.00273303	0.0229761	P00325	ADH1B	5	0.393038	0.0029578	0.0121983	Q8WTT2	NOC3L	17	0.327577	8.11764e-05	0.000935751
P51606	RENBP	10	0.29805	3.7325e-05	0.00031148	Q9NRN5	OLFML3	17	0.274207	5.48485e-13	1.8444e-11	P13798	APEH	27	0.392144	7.93631e-30	3.88811e-28	Q9BQ67	GRWD1	8	0.326809	4.74439e-05	0.000585554
Q6NXE6	ARMC6	15	0.297979	2.08595e-05	0.000184937	Q03135	CAV1	8	0.27081	5.25652e-10	1.29732e-08	Q14435	GALNT3	8	0.388131	1.29201e-05	8.89997e-05	P27348	YWHAQ	19	0.325968	4.59003e-09	1.41001e-07
P01920	HLA.DQB1	8	0.297501	2.19274e-07	2.73275e-06	P15090	FABP4	13	0.270754	4.37022e-07	7.32624e-06	O43657	TSPAN6	2	0.386469	0.00444417	0.0175269	Q9NZW5	MPP6	11	0.324705	1.38342e-05	0.000193645
Q9BRR6	ADPGK	7	0.296723	0.000387077	0.00264077	Q14192	FHL2	24	0.270311	1.59594e-19	1.03065e-17	Q01459	CTBS	8	0.385389	4.13601e-09	4.81658e-08	Q96PZ0	PUS7	29	0.324427	2.81014e-05	0.000364612
O14657	TOR1B	6	0.296698	0.000498258	0.00330409	P08648	ITGA5	14	0.270103	5.38893e-08	1.03814e-06	Q14376	GALE	16	0.382567	2.04473e-11	2.9872e-10	Q99873	PRMT1	15	0.323885	1.0814e-15	7.31115e-14
P20036	HLA.DPA1	3	0.295725	0.00628727	0.032394	Q92629	SGCD	6	0.269629	3.22891e-05	0.000403399	P02743	APCS	9	0.380434	5.5993e-08	5.61213e-07	P78527	PRKDC	229	0.323794	9.31754e-112	5.29516e-108
O00160	MYO1F	34	0.295528	9.24046e-20	4.00867e-18	P35542	SAA4	4	0.269492	0.000467445	0.00476928	Q9NR19	ACSS2	13	0.379497	5.36052e-15	1.04687e-13	Q8TCF1	ZFAND1	6	0.321676	0.00254425	0.0192018
P30740	SERPINB1	21	0.295171	3.15859e-30	2.63974e-28	Q969G5	CAVIN3	10	0.267343	5.44616e-17	2.8395e-15	Q15067	ACOX1	20	0.378588	1.50228e-24	5.43788e-23	O75717	WDHD1	23	0.32123	6.40402e-06	9.80972e-05
Q9UBW5	BIN2	13	0.294565	3.62044e-06	3.72734e-05	P02452	COL1A1	76	0.267312	8.58109e-16	3.61232e-14	P0C0L5	C4B..C4B_2	4	0.374764	0.00188387	0.00817255	O94776	MTA2	32	0.320329	8.82871e-25	1.2865e-22
Q9BV40	VAMP8	5	0.291713	1.26152e-09	2.15291e-08	Q96Q06	PLIN4	78	0.267055	5.07147e-30	6.4047e-28	Q9Y6B6	SAR1B	5	0.373974	1.47018e-13	2.60281e-12	Q5TFE4	NT5DC1	15	0.320147	1.81867e-07	3.9002e-06
Q7Z333	SETX	17	0.29005	0.000406619	0.00275425	Q99439	CNN2	16	0.264765	1.50063e-09	3.45266e-08	Q9HAT2	SIAE	8	0.373341	2.28649e-05	0.000150686	P30041	PRDX6	23	0.318653	9.19848e-14	5.17574e-12
Q9GZZ1	NAA50	13	0.289697	1.61589e-14	4.35217e-13	P00734	F2	27	0.264368	1.55769e-22	1.38318e-20	P62330	ARF6	4	0.372122	5.53945e-11	7.87017e-10	P21127	CDK11B	4	0.31834	1.70275e-06	2.97745e-05
Q9Y624	F11R	13	0.289484	3.64814e-12	8.19462e-11	P04196	HRG	14	0.264326	7.17247e-17	3.67218e-15	P04792	HSPB1	24	0.37208	1.40674e-32	7.83772e-31	O95864	FADS2	5	0.318285	0.00418096	0.0288705
P20702	ITGAX	16	0.288806	0.00210992	0.0122729	P02746	C1QB	8	0.264018	2.43834e-05	0.000312097	Q14914	PTGR1	21	0.37165	6.31517e-11	8.83968e-10	Q9Y606	PUS1	17	0.317644	3.68686e-06	6.02082e-05
Q15646	OASL	17	0.288118	1.1825e-06	1.34942e-05	P20908	COL5A1	21	0.263454	0.000418734	0.00427997	Q8N1S5	SLC39A11	4	0.369291	0.00461092	0.0181342	P05455	SSB	61	0.317431	3.65637e-18	3.19679e-16
Q13488	TCIRG1	16	0.2879	2.83047e-07	3.45926e-06	O15061	SYNM	56	0.263305	6.41691e-08	1.21558e-06	Q9HB40	SCPEP1	13	0.368147	1.48158e-12	2.41949e-11	P11802	CDK4	9	0.316095	0.00238297	0.0181534
Q15397	PUM3	29	0.287536	1.11927e-08	1.6917e-07	P15144	ANPEP	37	0.262007	8.00411e-25	8.27043e-23	P00915	CA1	8	0.367572	0.000325897	0.00171488	P52292	KPNA2	19	0.315674	5.34966e-06	8.35223e-05
P33897	ABCD1	12	0.287002	6.49847e-10	1.13285e-08	P51884	LUM	17	0.261694	7.5333e-12	2.35229e-10	Q16401	PSMD5	24	0.365215	3.55715e-22	1.1486e-20	Q15102	PAFAH1B3	10	0.314995	5.96454e-05	0.000716627
P43405	SYK	25	0.286445	3.24154e-13	7.83901e-12	P06727	APOA4	26	0.26127	1.34703e-12	4.45069e-11	O95810	CAVIN2	14	0.364739	1.40829e-06	1.1417e-05	Q9BQ52	ELAC2	24	0.314253	2.84066e-09	9.27785e-08
Q92556	ELMO1	16	0.286008	1.94714e-08	2.85933e-07	P02654	APOC1	4	0.259577	6.74819e-05	0.000797296	Q02338	BDH1	11	0.364391	1.08427e-07	1.04262e-06	P48147	PREP	33	0.313903	9.26326e-15	5.78496e-13
Q9HAU5	UPF2	29	0.28574	1.50613e-13	3.73771e-12	P12111	COL6A3	211	0.259039	5.05143e-106	3.58841e-103	P00390	GSR	25	0.363885	4.0525e-30	2.03809e-28	Q9NP64	ZCCHC17	5	0.31354	0.00140474	0.0116542
Q9H0J9	PARP12	15	0.284621	0.00943871	0.0453425	Q8IVL6	P3H3	24	0.258915	4.34627e-17	2.28703e-15	P05165	PCCA	31	0.363257	1.42658e-23	4.82575e-22	Q9Y5K5	UCHL5	12	0.312289	1.71586e-06	2.98204e-05
O75663	TIPRL	16	0.283576	2.33359e-12	5.3475e-11	P50479	PDLIM4	14	0.258686	3.44217e-13	1.19279e-11	P48637	GSS	26	0.36123	1.65731e-37	1.08258e-35	P15328	FOLR1	7	0.311364	0.00155385	0.012597
Q9NZI7	UBP1	7	0.283228	1.53836e-09	2.59421e-08	P02790	HPX	22	0.258125	1.28992e-13	4.58165e-12	Q9NRN5	OLFML3	17	0.359954	5.52755e-15	1.07579e-13	Q9BRJ6	C7orf50	7	0.310758	4.2543e-05	0.000533712
O75794	CDC123	8	0.282729	0.000165079	0.00121837	P55290	CDH13	12	0.257501	0.000348819	0.00362402	P27144	AK4	13	0.359951	7.70896e-08	7.59272e-07	P52298	NCBP2	6	0.309509	0.00221691	0.0170714
Q96GX9	APIP	12	0.281702	9.23696e-06	8.89722e-05	P06681	C2	17	0.257095	1.02256e-07	1.87459e-06	Q92506	HSD17B8	9	0.357528	3.74468e-08	3.86226e-07	P22234	PAICS	36	0.309128	1.46031e-13	7.82921e-12
P16885	PLCG2	35	0.278503	1.85569e-23	1.01403e-21	Q96JY6	PDLIM2	10	0.256171	1.09246e-06	1.71505e-05	O75382	TRIM3	14	0.356669	4.30146e-12	6.58931e-11	Q96J01	THOC3	10	0.308206	1.47856e-10	5.56467e-09
Q8IVG5	SAMD9L	20	0.278093	0.00645363	0.0331609	P07585	DCN	31	0.255655	1.40241e-10	3.7772e-09	O76054	SEC14L2	7	0.356182	9.94193e-10	1.26116e-08	P18887	XRCC1	16	0.308059	9.67964e-06	0.000142882
B0I1T2	MYO1G	24	0.27686	3.78058e-06	3.88518e-05	Q9HBL0	TNS1	37	0.255025	4.39179e-12	1.38659e-10	Q8N4T8	CBR4	9	0.354746	7.27458e-14	1.31243e-12	Q9BQG0	MYBBP1A	54	0.307965	1.83654e-10	6.8216e-09
P24557	TBXAS1	13	0.275831	5.03459e-08	6.92775e-07	O60240	PLIN1	33	0.254064	9.52893e-19	5.64093e-17	P04062	GBA	14	0.35464	4.92707e-10	6.4369e-09	Q16576	RBBP7	7	0.307861	0.00279315	0.0208587
Q9BXJ9	NAA15	47	0.2733	6.7482e-31	5.9e-29	Q9NZN4	EHD2	29	0.25276	1.0844e-32	1.54066e-30	P07585	DCN	31	0.352718	1.17059e-15	2.39298e-14	Q9GZZ1	NAA50	10	0.307531	0.000119451	0.00134159
Q00653	NFKB2	31	0.27179	5.36747e-11	1.05184e-09	P12110	COL6A2	44	0.25166	8.32794e-25	8.3031e-23	Q96EK6	GNPNAT1	7	0.350874	2.24022e-08	2.37965e-07	O75446	SAP30	5	0.306069	0.0046911	0.0318132
Q9HB58	SP110	14	0.270608	0.000622285	0.00404165	P08670	VIM	71	0.251202	2.21873e-68	8.40603e-66	P51888	PRELP	17	0.348259	1.10242e-09	1.38915e-08	P06733	ENO1	55	0.305473	1.65933e-21	1.92449e-19
Q15021	NCAPD2	31	0.270229	0.000264627	0.00186817	P50454	SERPINH1	30	0.250818	6.04962e-22	5.07926e-20	Q6P996	PDXDC1	24	0.346574	9.65996e-24	3.34741e-22	Q8N3U4	STAG2	17	0.304328	4.81115e-06	7.57389e-05
P29692	EEF1D	26	0.269533	1.89995e-07	2.39411e-06	P00748	F12	12	0.249039	4.47216e-06	6.33798e-05	Q9UHQ9	CYB5R1	17	0.346491	9.76359e-16	2.01769e-14	Q99959	PKP2	20	0.302934	1.71181e-06	2.98204e-05
P04080	CSTB	8	0.269419	2.15097e-08	3.13435e-07	Q15404	RSU1	12	0.247491	3.58392e-13	1.23439e-11	Q969Z3	MARC2	14	0.345244	3.85688e-13	6.68252e-12	Q15054	POLD3	15	0.302109	1.77709e-05	0.000242188
Q86WQ0	NR2C2AP	3	0.269369	1.14939e-06	1.31428e-05	P09104	ENO2	19	0.247193	9.2099e-10	2.19675e-08	Q9Y2S2	CRYL1	12	0.344249	2.708e-05	0.00017568	Q9NU22	MDN1	55	0.30194	2.47163e-06	4.20548e-05
P33993	MCM7	42	0.269245	5.02954e-11	9.89027e-10	Q14315	FLNC	97	0.246327	1.68413e-38	2.99092e-36	Q8N8N7	PTGR2	11	0.342993	2.27539e-05	0.000150361	Q9NX05	FAM120C	12	0.301794	6.44426e-05	0.000769384
O60568	PLOD3	29	0.268254	1.12738e-19	4.78129e-18	P01031	C5	26	0.245438	1.64154e-09	3.76165e-08	O75976	CPD	27	0.342715	7.73749e-11	1.06988e-09	P49006	MARCKSL1	7	0.301381	0.00038106	0.0037662
Q16512	PKN1	22	0.266266	2.30383e-06	2.43812e-05	P45877	PPIC	6	0.244716	0.000362482	0.0037591	O95749	GGPS1	8	0.342569	9.05128e-05	0.000529202	P42696	RBM34	19	0.30076	8.4388e-07	1.57756e-05
P05091	ALDH2	26	0.264506	7.42728e-08	1.00022e-06	P22352	GPX3	9	0.243259	1.00754e-07	1.85716e-06	Q9Y6Q5	AP1M2	10	0.342137	1.64142e-06	1.31568e-05	P51398	DAP3	15	0.300363	6.24999e-08	1.49868e-06
Q15005	SPCS2	13	0.264437	0.0067396	0.03432	P21333	FLNA	183	0.242296	6.49517e-111	5.27315e-108	Q9NP58	ABCB6	8	0.341639	0.000952347	0.00444716	O43776	NARS	34	0.298472	2.23301e-24	3.17256e-22
Q9H9L3	ISG20L2	12	0.263491	0.00159462	0.00955931	P01008	SERPINC1	29	0.240692	6.79149e-17	3.50873e-15	P50747	HLCS	10	0.33992	0.00169587	0.00745946	Q15345	LRRC41	9	0.297393	0.00027862	0.00286328
Q9H936	SLC25A22	8	0.262339	0.000243358	0.00173309	Q15417	CNN3	17	0.240352	1.07972e-15	4.47886e-14	Q5VT66	MARC1	8	0.338831	0.0030197	0.0124153	Q9UNN5	FAF1	16	0.29509	4.38965e-05	0.000549479
Q9NUQ9	FAM49B	19	0.261971	8.94052e-27	6.27272e-25	P05997	COL5A2	23	0.238959	4.29108e-05	0.00052331	Q9P2T1	GMPR2	11	0.337485	3.66082e-18	9.41378e-17	P10586	PTPRF	41	0.294998	3.12211e-08	8.06498e-07
Q8NFF5	FLAD1	24	0.261457	2.28354e-06	2.42567e-05	Q96E39	RBMXL1	7	0.238575	3.78364e-07	6.39954e-06	Q13232	NME3	8	0.336787	8.68804e-08	8.48353e-07	O43447	PPIH	11	0.293973	0.000120815	0.00135422
O14832	PHYH	7	0.261037	0.00946295	0.0454205	Q6DKJ4	NXN	12	0.238366	0.00122347	0.0113983	P50135	HNMT	11	0.333962	2.67553e-16	5.93948e-15	P26358	DNMT1	57	0.293938	5.9478e-10	2.12587e-08
P16403	HIST1H1C	11	0.260914	9.1092e-06	8.80401e-05	P05556	ITGB1	37	0.238311	3.16671e-19	1.9996e-17	Q8TBQ9	TMEM167A	2	0.33379	0.00836897	0.0306252	Q9Y3B4	SF3B6	5	0.293753	0.00313123	0.0229314
Q9NQT5	EXOSC3	7	0.260291	0.00324501	0.0180798	P02747	C1QC	4	0.238235	6.77256e-05	0.000798515	P68871	HBB	8	0.333359	0.00920633	0.033261	Q9NQ55	PPAN	19	0.293017	3.25182e-08	8.32436e-07
Q6PL18	ATAD2	41	0.259325	4.47718e-06	4.55982e-05	P01834	IGKC	12	0.237946	1.37877e-05	0.000181379	P05166	PCCB	24	0.331458	2.91116e-19	8.0703e-18	Q02790	FKBP4	40	0.291442	1.73272e-10	6.47833e-09
P07814	EPRS	110	0.259259	1.56924e-86	1.48633e-83	P51888	PRELP	17	0.237299	2.97154e-09	6.62247e-08	Q8WVQ1	CANT1	11	0.331122	1.35545e-06	1.10043e-05	Q86W42	THOC6	8	0.29099	5.03647e-05	0.000618191
Q08380	LGALS3BP	20	0.258866	7.5595e-08	1.01322e-06	P21589	NT5E	20	0.237208	6.04803e-16	2.62374e-14	Q12857	NFIA	5	0.325458	0.00079489	0.0037739	Q9NP79	VTA1	8	0.290762	0.000932666	0.00811691
Q5VYK3	ECPAS	71	0.258476	2.19425e-36	2.71085e-34	O95365	ZBTB7A	6	0.236974	0.00274266	0.0230162	Q9UGT4	SUSD2	13	0.324058	3.67173e-08	3.79389e-07	Q9BZ95	NSD3	17	0.290471	7.3642e-08	1.72937e-06
P14317	HCLS1	19	0.257697	9.21294e-09	1.40368e-07	P29279	CTGF	13	0.235088	3.76915e-10	9.60542e-09	P52943	CRIP2	13	0.323932	0.000653358	0.00318169	Q9Y5S9	RBM8A	7	0.290462	0.00657121	0.041586
Q8IWA0	WDR75	12	0.257618	0.00876032	0.042829	P78559	MAP1A	33	0.234828	7.63003e-10	1.8296e-08	Q3LXA3	TKFC	28	0.320844	8.80992e-34	5.10886e-32	Q15717	ELAVL1	14	0.289356	4.27844e-08	1.06176e-06
Q8IV08	PLD3	10	0.257186	2.42997e-08	3.52284e-07	Q07507	DPT	11	0.234345	7.02113e-08	1.32123e-06	Q96CN7	ISOC1	12	0.319948	2.85057e-06	2.20106e-05	Q9BPW8	NIPSNAP1	11	0.288365	0.00793107	0.048517
P63104	YWHAZ	26	0.256173	9.78457e-14	2.50476e-12	P01011	SERPINA3	25	0.233839	2.79115e-15	1.13301e-13	Q8NBQ5	HSD17B11	10	0.319495	3.46644e-05	0.000220602	Q96GG9	DCUN1D1	8	0.288277	0.000243906	0.00256214
P37802	TAGLN2	27	0.255665	1.02923e-21	5.08618e-20	P09493	TPM1	24	0.233571	1.83426e-13	6.43464e-12	Q15661	TPSAB1	8	0.317453	3.67566e-07	3.2844e-06	Q9UGM6	WARS2	7	0.287993	0.00128376	0.0107131
Q7L592	NDUFAF7	8	0.255279	0.00721623	0.0363885	P01876	IGHA1	11	0.233466	9.23849e-10	2.19675e-08	P20933	AGA	9	0.317421	0.00599962	0.0228525	Q9Y265	RUVBL1	25	0.287976	5.96667e-13	2.89817e-11
P12532	CKMT1A..CKMT1B	13	0.255095	0.000177495	0.00130155	Q96S97	MYADM	4	0.233351	2.34178e-06	3.51144e-05	Q8N465	D2HGDH	6	0.316554	0.0144631	0.0492178	P34896	SHMT1	14	0.287823	0.00104661	0.00891736
Q92608	DOCK2	48	0.254133	7.8419e-08	1.04833e-06	P27338	MAOB	23	0.233209	0.000482384	0.00490409	O00462	MANBA	14	0.315233	2.0225e-07	1.87808e-06	Q9NTJ3	SMC4	43	0.287787	6.99753e-07	1.31244e-05
P12004	PCNA	21	0.253952	1.01822e-11	2.1836e-10	Q9Y5X1	SNX9	22	0.233166	4.34225e-10	1.08233e-08	Q8TD06	AGR3	4	0.313974	0.00580483	0.0222597	Q9HB21	PLEKHA1	6	0.285777	0.0014574	0.0119219
P17812	CTPS1	24	0.253758	2.11828e-06	2.25858e-05	P81605	DCD	9	0.232862	0.00100403	0.00957369	P51911	CNN1	10	0.313585	2.96331e-06	2.27882e-05	Q8WXI9	GATAD2B	17	0.285489	9.92187e-07	1.81305e-05
O94804	STK10	39	0.253683	1.12812e-07	1.47382e-06	P01042	KNG1	25	0.232821	8.60302e-19	5.14642e-17	O14745	SLC9A3R1	25	0.312353	3.704e-14	6.85663e-13	Q12931	TRAP1	33	0.28402	1.02562e-14	6.33542e-13
O95466	FMNL1	26	0.253536	1.77318e-09	2.96382e-08	O60504	SORBS3	14	0.232798	3.43101e-05	0.000423879	Q8WUF8	FAM172A	8	0.312262	0.00412196	0.0163812	Q9BZK7	TBL1XR1	13	0.28371	0.000715448	0.00651585
Q10589	BST2	5	0.253094	1.62506e-06	1.78977e-05	O00622	CYR61	14	0.232661	0.00365727	0.0297343	O00214	LGALS8	7	0.310219	4.55618e-07	4.02687e-06	Q8WVV9	HNRNPLL	16	0.282585	4.91576e-05	0.000604681
Q9BZE4	GTPBP4	35	0.2525	1.47188e-25	9.6146e-24	P21810	BGN	22	0.231989	1.45897e-09	3.37046e-08	P61457	PCBD1	7	0.309765	0.00150727	0.00673415	Q9Y5B9	SUPT16H	52	0.282051	1.46186e-11	6.19982e-10
Q92619	ARHGAP45	25	0.252214	0.000394947	0.00268479	Q9NP97	DYNLRB1	2	0.230858	0.00277936	0.0232321	P12532	CKMT1A..CKMT1B	13	0.309207	0.00709661	0.0264806	Q7L775	EPM2AIP1	13	0.281811	0.00265028	0.0198701
Q9NQW7	XPNPEP1	26	0.251603	1.1493e-17	4.16016e-16	P02753	RBP4	9	0.230544	9.82716e-09	2.05323e-07	Q96GA7	SDSL	8	0.308354	4.28954e-05	0.00026877	Q53H47	SETMAR	5	0.281495	0.000704285	0.00643481
Q9H4E7	DEF6	14	0.251005	2.04721e-05	0.000182356	P08123	COL1A2	48	0.230243	3.60292e-11	1.02772e-09	Q6FHJ7	SFRP4	8	0.308287	0.00176867	0.00772587	Q99541	PLIN2	21	0.2792	0.00617573	0.0397471
Q86YV0	RASAL3	32	0.250213	7.01973e-06	6.92589e-05	Q14112	NID2	34	0.230023	1.04701e-10	2.84698e-09	P05091	ALDH2	26	0.307177	1.71481e-09	2.10027e-08	Q86VP6	CAND1	58	0.279027	2.80877e-38	1.59622e-35
Q9H939	PSTPIP2	11	0.248698	1.79948e-07	2.29292e-06	P02774	GC	29	0.229836	1.90589e-16	9.10181e-15	Q9UHB6	LIMA1	55	0.305224	8.63991e-28	3.74814e-26	Q9C0C9	UBE2O	32	0.278579	2.45556e-09	8.06644e-08
Q9H0P0	NT5C3A	12	0.24859	9.87465e-05	0.000762468	Q7Z406	MYH14	78	0.229471	1.35318e-16	6.68707e-15	P15104	GLUL	11	0.304942	6.83507e-06	4.95455e-05	P49790	NUP153	53	0.278579	7.90345e-17	6.06963e-15
P02792	FTL	11	0.248072	0.000113919	0.000867828	P01860	IGHG3	8	0.229156	0.00145248	0.0132525	Q5TC12	ATPAF1	11	0.303577	0.00531629	0.0205527	Q9HAF1	MEAF6	5	0.278027	0.00189273	0.0149602
O00625	PIR	10	0.247065	4.73634e-06	4.79797e-05	P46937	YAP1	13	0.229093	0.000115697	0.00132561	P02730	SLC4A1	19	0.3031	8.8905e-05	0.000520873	Q96KQ7	EHMT2	18	0.277513	0.00121102	0.0101508
P18031	PTPN1	26	0.246955	7.15882e-11	1.38616e-09	P02765	AHSG	12	0.228697	4.63995e-11	1.31057e-09	Q6NVY1	HIBCH	20	0.302467	6.71276e-17	1.57639e-15	P61964	WDR5	13	0.277335	0.000989144	0.00853005
Q02318	CYP27A1	15	0.246299	2.94582e-07	3.58482e-06	P18084	ITGB5	20	0.228616	0.00355036	0.0289479	O75503	CLN5	7	0.302016	0.00414648	0.0164556	O43768	ENSA	10	0.27708	0.000997412	0.00858832
P21283	ATP6V1C1	24	0.246045	4.05073e-23	2.13151e-21	Q13418	ILK	20	0.228527	8.46557e-12	2.62895e-10	Q8NEU8	APPL2	17	0.301774	1.67398e-08	1.80517e-07	Q9UHR5	SAP30BP	8	0.275795	0.000248062	0.0025962
Q13188	STK3	10	0.24586	9.16831e-07	1.06117e-05	Q93052	LPP	20	0.227149	2.16612e-09	4.9044e-08	Q06033	ITIH3	11	0.301699	0.011087	0.0390867	Q9ULW0	TPX2	26	0.275545	1.70663e-05	0.000233143
P23368	ME2	23	0.245642	2.84958e-11	5.78363e-10	Q9BWM7	SFXN3	11	0.227149	4.58437e-15	1.82189e-13	Q12907	LMAN2	14	0.301483	1.2141e-15	2.47303e-14	Q9H0A0	NAT10	43	0.275286	0.00367624	0.0258886
Q969Z0	TBRG4	19	0.245518	5.1386e-08	7.03679e-07	P05452	CLEC3B	10	0.227097	0.000121188	0.00137742	Q9Y2Q3	GSTK1	15	0.299779	2.22557e-09	2.67965e-08	Q96SB4	SRPK1	13	0.274825	0.00212471	0.0164531
P78417	GSTO1	21	0.245108	9.4107e-12	2.0258e-10	O95967	EFEMP2	7	0.225071	1.17649e-05	0.000157318	P48163	ME1	22	0.297173	5.03597e-09	5.80515e-08	Q8NI27	THOC2	39	0.274086	2.7884e-20	2.88118e-18
Q9Y617	PSAT1	28	0.244393	2.08569e-06	2.228e-05	Q15124	PGM5	18	0.224897	9.46925e-05	0.00109824	P50851	LRBA	55	0.295068	4.72561e-25	1.81457e-23	Q96GA3	LTV1	8	0.273654	0.00254253	0.0192018
P20592	MX2	24	0.243554	3.20838e-07	3.87941e-06	Q13751	LAMB3	26	0.22475	0.000382211	0.00394211	P23786	CPT2	28	0.293849	4.05207e-12	6.27464e-11	Q8NB78	KDM1B	7	0.273604	0.00753055	0.0465175
Q14671	PUM1	12	0.242935	0.0013952	0.00846204	P78539	SRPX	10	0.222815	0.00026822	0.00285984	O95197	RTN3	4	0.293466	1.3154e-06	1.06945e-05	Q8IY81	FTSJ3	35	0.273511	4.31184e-06	6.85922e-05
P41240	CSK	22	0.24287	1.51549e-14	4.10822e-13	Q13636	RAB31	7	0.221085	1.19224e-11	3.64274e-10	Q96C23	GALM	11	0.292503	0.000344803	0.00179438	P04406	GAPDH	38	0.271783	6.57345e-07	1.24109e-05
O00410	IPO5	38	0.242822	3.98067e-25	2.48595e-23	Q14624	ITIH4	25	0.219985	1.62322e-17	8.86998e-16	P12235	SLC25A4	5	0.291845	1.56379e-05	0.000105924	Q96S55	WRNIP1	18	0.271151	1.10359e-07	2.46917e-06
P08574	CYC1	7	0.241489	0.00409313	0.0220695	Q96IZ0	PAWR	15	0.218211	0.00520098	0.0397273	P54802	NAGLU	17	0.29122	2.74916e-06	2.13144e-05	Q9UPN3	MACF1	167	0.271035	2.26319e-30	5.35905e-28
Q96HY7	DHTKD1	23	0.239947	0.000897014	0.00567676	P01009	SERPINA1	27	0.218058	1.80078e-16	8.67273e-15	Q08426	EHHADH	28	0.290283	3.92709e-05	0.000247699	Q8WWC4	MAIP1	8	0.271006	3.71158e-05	0.000471877
P55265	ADAR	64	0.2397	4.21543e-48	8.55581e-46	O43639	NCK2	9	0.217986	4.48768e-07	7.47902e-06	O15254	ACOX3	15	0.290198	1.41445e-06	1.14506e-05	Q8WWQ0	PHIP	35	0.270496	2.24077e-08	5.95061e-07
Q9ULX3	NOB1	16	0.239671	3.19283e-05	0.000272794	P02763	ORM1	6	0.217695	0.00419047	0.0334473	P31323	PRKAR2B	11	0.289505	7.26234e-06	5.23882e-05	Q9UBL3	ASH2L	18	0.27032	0.000174366	0.00189832
Q9Y5L0	TNPO3	23	0.23915	3.30591e-12	7.45535e-11	Q6NZI2	CAVIN1	29	0.217383	4.54817e-20	3.2718e-18	P35270	SPR	16	0.289149	6.71617e-09	7.60319e-08	Q92769	HDAC2	10	0.268494	0.000114589	0.00129466
Q8NBJ5	COLGALT1	27	0.238455	5.38261e-13	1.27456e-11	P14207	FOLR2	6	0.216848	0.00378925	0.0305451	P51688	SGSH	8	0.288444	1.06528e-05	7.41911e-05	Q8N1G4	LRRC47	26	0.268195	6.99154e-11	2.77853e-09
Q9NTJ3	SMC4	52	0.237641	0.000516997	0.00340846	O95302	FKBP9	12	0.21646	1.45747e-07	2.62115e-06	O43570	CA12	6	0.288274	0.000146996	0.000832882	Q96KG9	SCYL1	21	0.266266	5.59334e-08	1.35264e-06
Q06203	PPAT	21	0.236465	0.0015003	0.00903199	P06703	S100A6	11	0.215956	1.88602e-06	2.86584e-05	P01591	JCHAIN	6	0.28805	0.00649204	0.0244819	P35249	RFC4	22	0.264667	8.51573e-05	0.000977675
Q9UNL2	SSR3	6	0.236158	0.000187695	0.00136928	Q02809	PLOD1	31	0.214786	6.85275e-20	4.74929e-18	Q8TBX8	PIP4K2C	13	0.287803	0.00147059	0.00659618	Q9Y3F4	STRAP	23	0.264408	6.65182e-05	0.000788049
P06493	CDK1	16	0.235459	6.72064e-10	1.16799e-08	Q8IXM6	NRM	4	0.21472	0.000104314	0.00120247	Q05707	COL14A1	65	0.286373	3.15395e-19	8.65888e-18	P42704	LRPPRC	91	0.26381	5.17894e-16	3.72556e-14
Q15833	STXBP2	25	0.235037	2.75131e-16	8.78411e-15	P36952	SERPINB5	23	0.214655	0.00492322	0.0381181	O00584	RNASET2	8	0.285686	0.000183395	0.0010218	Q9Y230	RUVBL2	37	0.262625	9.09553e-12	4.07007e-10
P57737	CORO7	28	0.23487	8.81221e-15	2.45489e-13	Q16555	DPYSL2	26	0.214544	7.99295e-16	3.38984e-14	P07686	HEXB	23	0.28546	8.32075e-17	1.94596e-15	Q9HAU0	PLEKHA5	20	0.262472	0.0049421	0.0331986
Q13287	NMI	18	0.234609	1.23146e-07	1.60147e-06	Q5EBL8	PDZD11	3	0.213906	0.00241117	0.020513	Q9UNE7	STUB1	16	0.285194	3.55421e-13	6.19589e-12	Q1KMD3	HNRNPUL2	44	0.261415	2.14027e-09	7.16885e-08
Q9H4G4	GLIPR2	8	0.234429	1.56637e-07	2.01852e-06	P11047	LAMC1	55	0.213636	1.63941e-13	5.78681e-12	P06280	GLA	13	0.283464	2.0288e-08	2.17132e-07	O00429	DNM1L	38	0.261307	5.21031e-13	2.5526e-11
O14737	PDCD5	10	0.234382	3.09625e-12	7.01036e-11	P55268	LAMB2	53	0.212566	2.15053e-11	6.29971e-10	Q6ZMP0	THSD4	14	0.283374	0.00194439	0.00840301	P14923	JUP	33	0.261166	4.24844e-14	2.46366e-12
Q9HBL7	PLGRKT	3	0.233957	0.00154259	0.00926693	Q9Y305	ACOT9	20	0.212483	1.13069e-13	4.04134e-12	Q16134	ETFDH	16	0.281427	5.31076e-09	6.07264e-08	P62633	CNBP	11	0.26071	1.22779e-06	2.22215e-05
Q13162	PRDX4	9	0.233439	1.22396e-06	1.38561e-05	P27169	PON1	9	0.212084	0.00410458	0.032854	Q15847	ADIRF	8	0.280343	0.000405466	0.00208719	Q92688	ANP32B	11	0.260529	0.000299893	0.0030708
P09467	FBP1	19	0.233194	0.000425662	0.00286616	Q5ZPR3	CD276	8	0.211957	0.000209051	0.00228469	Q9UII2	ATPIF1	6	0.279663	2.27996e-05	0.000150488	Q9NZL4	HSPBP1	14	0.260346	0.00214537	0.016588
P40763	STAT3	38	0.232381	1.10492e-16	3.69849e-15	P00738	HP	15	0.210064	3.28884e-05	0.0004072	Q66LE6	PPP2R2D	2	0.278315	0.00121045	0.00551201	P28072	PSMB6	8	0.2603	0.000760857	0.00686342
O76071	CIAO1	8	0.231998	0.00422586	0.0226562	P03952	KLKB1	19	0.207905	9.69422e-07	1.53034e-05	Q6NZI2	CAVIN1	29	0.276999	1.55956e-05	0.000105763	Q92925	SMARCD2	17	0.259787	1.3464e-05	0.000189396
P20618	PSMB1	17	0.231677	0.000181013	0.00132394	O75525	KHDRBS3	9	0.207017	0.00280977	0.0234477	O95486	SEC24A	17	0.276382	1.24828e-14	2.38855e-13	P19388	POLR2E	7	0.259493	1.46802e-05	0.000203482
P25098	GRK2	18	0.231634	5.5956e-07	6.65268e-06	P21695	GPD1	20	0.206921	4.60486e-10	1.14277e-08	P20774	OGN	20	0.274732	7.00327e-05	0.000418502	Q99848	EBNA1BP2	19	0.259468	6.09523e-05	0.000730784
P25788	PSMA3	16	0.230895	1.07363e-24	6.29017e-23	Q05707	COL14A1	67	0.20673	2.33649e-15	9.5527e-14	Q01415	GALK2	13	0.274728	6.0948e-09	6.91352e-08	Q9Y2H1	STK38L	7	0.259354	0.000317443	0.00322442
P52566	ARHGDIB	25	0.229624	5.07375e-08	6.96477e-07	Q92747	ARPC1A	14	0.206618	0.00368301	0.0299007	P28288	ABCD3	21	0.274064	4.81104e-06	3.58338e-05	Q9HB71	CACYBP	20	0.25886	2.12899e-07	4.53148e-06
P06239	LCK	8	0.229458	0.0044393	0.0236444	P00450	CP	34	0.206041	4.19276e-19	2.6184e-17	P05546	SERPIND1	16	0.273549	0.000447488	0.00227874	Q14558	PRPSAP1	12	0.25878	0.00116167	0.00976593
Q92598	HSPH1	51	0.228166	1.43876e-22	7.36617e-21	Q9BUT1	BDH2	9	0.205025	2.98858e-07	5.13114e-06	Q96IJ6	GMPPA	16	0.272436	2.13532e-09	2.57644e-08	Q96QR8	PURB	15	0.258648	1.6721e-06	2.93288e-05
Q9GZL7	WDR12	16	0.227548	2.0229e-05	0.000180757	P43121	MCAM	25	0.204009	7.62372e-07	1.22044e-05	Q9BWS9	CHID1	12	0.269454	6.32704e-13	1.07014e-11	Q15050	RRS1	24	0.258317	2.01962e-08	5.45264e-07
P61225	RAP2B	6	0.227537	2.05529e-06	2.20381e-05	Q9Y3X0	CCDC9	16	0.20102	0.00122926	0.0114268	Q9Y2H5	PLEKHA6	17	0.2691	0.0068054	0.0255618	Q13185	CBX3	14	0.257208	3.37583e-06	5.57699e-05
O00154	ACOT7	17	0.227516	5.72028e-10	1.00645e-08	O95816	BAG2	15	0.20079	6.10907e-07	1.00341e-05	P55212	CASP6	15	0.268052	7.47728e-05	0.000443101	P78406	RAE1	20	0.256753	0.00019381	0.00209396
Q15181	PPA1	27	0.227491	6.39701e-05	0.000512031	O60687	SRPX2	11	0.198692	6.48468e-07	1.05293e-05	Q9UJS0	SLC25A13	22	0.268028	3.29779e-08	3.45781e-07	Q8TCS8	PNPT1	38	0.256654	7.88735e-08	1.8446e-06
P49754	VPS41	3	0.226907	1.04135e-05	9.91289e-05	P30837	ALDH1B1	23	0.197347	2.06297e-06	3.12637e-05	Q15599	SLC9A3R2	15	0.265709	9.23362e-10	1.17656e-08	O94903	PLPBP	12	0.256232	1.48026e-05	0.000204679
P31689	DNAJA1	27	0.226757	4.51618e-20	1.98957e-18	Q8NC56	LEMD2	23	0.196843	1.86915e-09	4.24895e-08	P08185	SERPINA6	7	0.264109	0.00742932	0.0275677	P51532	SMARCA4	28	0.256212	7.89393e-06	0.00011963
Q13617	CUL2	31	0.225632	3.62845e-23	1.94533e-21	P09972	ALDOC	18	0.195892	1.91338e-07	3.41942e-06	P28074	PSMB5	13	0.258967	3.5377e-08	3.68895e-07	Q9Y2K7	KDM2A	17	0.256173	0.00235301	0.0179968
Q8WYJ6	SEPT1	13	0.225339	0.00442891	0.0236112	P56199	ITGA1	23	0.19567	0.000220101	0.00238708	P02750	LRG1	10	0.25879	0.000156239	0.000880861	P35250	RFC2	17	0.255773	1.4561e-05	0.000202323
Q13303	KCNAB2	9	0.225173	8.48121e-06	8.2532e-05	Q96PD5	PGLYRP2	9	0.195235	0.000103188	0.00119433	Q9BY49	PECR	8	0.258698	9.04382e-06	6.37668e-05	Q14692	BMS1	24	0.255465	0.000302197	0.00308883
Q99538	LGMN	11	0.224967	7.86289e-07	9.19873e-06	P07225	PROS1	8	0.194908	0.000689354	0.00671973	P54652	HSPA2	31	0.257108	1.16543e-10	1.59211e-09	O95218	ZRANB2	14	0.2554	6.55367e-07	1.24109e-05
Q9Y6M1	IGF2BP2	27	0.2245	4.49256e-08	6.1969e-07	P04216	THY1	3	0.194552	2.2215e-05	0.000286277	P35968	KDR	5	0.256606	0.0116559	0.0408136	O15397	IPO8	11	0.255159	0.00350471	0.0249903
Q9H3K6	BOLA2..BOLA2B	5	0.223499	2.09197e-05	0.000185181	Q16270	IGFBP7	11	0.193661	7.33316e-06	0.000101893	A0MZ66	SHTN1	41	0.255724	3.58702e-15	7.17782e-14	Q9UMY1	NOL7	9	0.255132	0.000234095	0.0024774
P08195	SLC3A2	27	0.222968	5.53404e-08	7.56009e-07	P12429	ANXA3	28	0.192908	1.56569e-06	2.41133e-05	Q9HAV7	GRPEL1	21	0.254614	1.57655e-08	1.7131e-07	O43414	ERI3	7	0.25408	0.00553889	0.0363902
O60711	LPXN	12	0.222429	0.00803736	0.0397877	P48681	NES	74	0.192707	1.24565e-07	2.27622e-06	P10253	GAA	24	0.25448	5.76049e-16	1.2261e-14	Q9GZS1	POLR1E	12	0.253979	0.00766208	0.047226
Q96BY6	DOCK10	24	0.222216	4.80562e-06	4.85949e-05	Q13308	PTK7	36	0.192698	8.7801e-07	1.39378e-05	Q9NXG2	THUMPD1	21	0.254274	2.74074e-17	6.62791e-16	Q9NQG5	RPRD1B	14	0.253469	3.39717e-07	6.79793e-06
P41252	IARS	56	0.220828	2.80133e-35	3.18399e-33	P35749	MYH11	85	0.191707	8.82253e-08	1.63317e-06	Q9HAB8	PPCS	12	0.253497	6.81029e-09	7.69441e-08	Q14684	RRP1B	20	0.253372	0.0014359	0.0118093
Q9Y3A3	MOB4	6	0.220142	0.00116019	0.00712795	P12109	COL6A1	54	0.191009	1.33131e-16	6.63671e-15	Q9Y303	AMDHD2	8	0.253431	1.50158e-05	0.000102198	O43719	HTATSF1	33	0.252917	2.35817e-05	0.000312389
Q9UK22	FBXO2	7	0.220006	3.23573e-06	3.33732e-05	Q9P2K5	MYEF2	22	0.190989	0.00156108	0.0141493	P05787	KRT8	63	0.253354	6.35513e-26	2.50807e-24	O95785	WIZ	19	0.252523	7.67008e-05	0.000891391
Q9BST9	RTKN	16	0.219891	0.00208025	0.0121252	Q9BZL4	PPP1R12C	18	0.190321	0.00103918	0.00984279	P06865	HEXA	16	0.252667	7.72289e-08	7.59329e-07	Q9Y4W6	AFG3L2	43	0.252403	1.64675e-11	6.93221e-10
Q5K651	SAMD9	23	0.219664	0.00312277	0.017519	P02749	APOH	13	0.189832	2.00612e-05	0.000259588	Q6YN16	HSDL2	26	0.250022	9.45757e-25	3.49009e-23	Q9P2K3	RCOR3	9	0.251784	0.000485736	0.00463939
P52292	KPNA2	20	0.219586	1.03631e-05	9.88145e-05	Q9UL18	AGO1	13	0.187809	0.00161414	0.0145484	P61020	RAB5B	6	0.249394	3.08789e-07	2.78548e-06	O60506	SYNCRIP	33	0.251049	2.16977e-07	4.58725e-06
O43252	PAPSS1	25	0.219182	0.00896293	0.043461	P01019	AGT	12	0.1878	0.00152728	0.0138651	Q9Y5P6	GMPPB	13	0.246675	6.35612e-05	0.000381838	Q14683	SMC1A	96	0.250705	1.59506e-17	1.29496e-15
Q9H098	FAM107B	8	0.218731	0.00466958	0.0247548	Q15208	STK38	9	0.187757	0.000116122	0.00132781	Q7Z3D6	DGLUCY	8	0.246158	3.3177e-07	2.97859e-06	P12004	PCNA	20	0.250107	9.61111e-05	0.0010924
Q9UIG0	BAZ1B	67	0.218688	4.43479e-14	1.17771e-12	P36269	GGT5	12	0.187641	2.60481e-06	3.86505e-05	O60218	AKR1B10	20	0.24606	5.86512e-15	1.13759e-13	P10155	TROVE2	25	0.249355	2.37343e-09	7.84196e-08
A6NHR9	SMCHD1	75	0.218353	1.45031e-17	5.18372e-16	P04114	APOB	141	0.187591	1.82181e-18	1.06735e-16	A1L0T0	ILVBL	16	0.242269	2.24753e-06	1.77646e-05	O75351	VPS4B	17	0.249267	1.60023e-06	2.83306e-05
Q9Y6E2	BZW2	29	0.218027	4.22405e-10	7.52517e-09	P80723	BASP1	26	0.187532	1.41719e-09	3.28731e-08	Q03135	CAV1	7	0.241217	0.000156168	0.000880861	O95232	LUC7L3	18	0.248361	3.55845e-08	8.98785e-07
O00515	LAD1	38	0.217882	0.000677776	0.0043763	Q6YHK3	CD109	27	0.187343	0.00101325	0.00964539	Q96KN1	FAM84B	8	0.241208	8.19873e-05	0.000482333	Q9UNF1	MAGED2	36	0.248092	3.7894e-06	6.17053e-05
P42574	CASP3	9	0.217186	0.00028365	0.00199256	P02647	APOA1	33	0.18658	3.42516e-16	1.55721e-14	Q5HYI8	RABL3	8	0.240794	5.52375e-06	4.07153e-05	Q15906	VPS72	8	0.248088	0.000257998	0.00267556
P11388	TOP2A	58	0.217086	6.54559e-06	6.48059e-05	Q15942	ZYX	24	0.186238	3.15943e-12	1.01441e-10	Q96LJ7	DHRS1	10	0.238499	7.32789e-05	0.000435155	Q99623	PHB2	30	0.248013	4.60487e-12	2.09356e-10
Q08AM6	VAC14	23	0.216874	7.17103e-11	1.38616e-09	Q9NZN3	EHD3	6	0.186163	0.00208056	0.0181626	P09525	ANXA4	34	0.238038	1.45911e-11	2.14267e-10	P63165	SUMO1	7	0.247838	0.00029182	0.00299352
P05388	RPLP0	7	0.216504	0.00211727	0.0123031	Q93062	RBPMS	6	0.186046	0.000213902	0.00232875	P21810	BGN	22	0.237164	3.74609e-05	0.000237072	O94888	UBXN7	12	0.246834	0.000846287	0.00752652
P56182	RRP1	27	0.216305	0.0026869	0.0152544	P02787	TF	65	0.185566	6.01853e-18	3.38647e-16	P00918	CA2	14	0.235881	4.4872e-05	0.000279411	P55809	OXCT1	23	0.246149	0.000337893	0.00341074
P49588	AARS	64	0.215021	1.19373e-24	6.92242e-23	O95425	SVIL	51	0.184995	7.33117e-06	0.000101893	Q9P2R7	SUCLA2	24	0.235072	4.19843e-09	4.87928e-08	O95373	IPO7	29	0.246103	4.20369e-05	0.00052853
Q9H5Q4	TFB2M	12	0.214984	0.00780067	0.0387511	Q9Y4K4	MAP4K5	11	0.184474	0.00319805	0.0262259	P36955	SERPINF1	18	0.234994	0.00114463	0.0052459	Q9ULU4	ZMYND8	20	0.245909	5.45839e-06	8.49864e-05
Q96C19	EFHD2	20	0.214303	2.75729e-09	4.46429e-08	P23946	CMA1	8	0.1842	0.00040275	0.00413146	Q9H4A4	RNPEP	31	0.234951	8.79144e-25	3.28696e-23	Q8NFH4	NUP37	8	0.244907	0.00343837	0.0246409
Q10713	PMPCA	23	0.214204	0.00019562	0.00142344	P06396	GSN	51	0.1839	1.7191e-23	1.57575e-21	O60825	PFKFB2	20	0.232886	6.89792e-07	5.90375e-06	Q9H845	ACAD9	27	0.24314	0.00548317	0.0361495
P42704	LRPPRC	99	0.213878	7.19381e-31	6.1943e-29	O00401	WASL	16	0.1834	2.00091e-07	3.56463e-06	P57088	TMEM33	5	0.23263	0.000260589	0.00140505	P56182	RRP1	22	0.24305	6.85065e-06	0.000104376
P31947	SFN	20	0.21355	0.00013971	0.00104745	P04083	ANXA1	38	0.183127	1.11697e-16	5.66761e-15	P00352	ALDH1A1	34	0.232485	1.56478e-19	4.40231e-18	P35232	PHB	22	0.242444	3.26613e-07	6.58029e-06
O43353	RIPK2	11	0.213179	0.00540299	0.0282737	Q9ULV4	CORO1C	30	0.183018	4.14991e-10	1.05285e-08	Q15738	NSDHL	16	0.231244	1.87845e-07	1.75869e-06	Q86XP3	DDX42	33	0.241273	7.54486e-13	3.60314e-11
Q8TCS8	PNPT1	42	0.212817	2.17726e-10	4.08362e-09	Q9UN81	L1RE1	13	0.182782	8.15839e-05	0.000952035	P40616	ARL1	8	0.23093	3.85999e-05	0.000243737	O43396	TXNL1	15	0.239942	3.9762e-05	0.000503369
Q9HC35	EML4	41	0.21254	2.85728e-21	1.3761e-19	Q32P28	P3H1	20	0.182232	0.00303751	0.0251635	P18085	ARF4	7	0.229706	0.000132075	0.000755111	P51531	SMARCA2	26	0.239465	0.00474672	0.0320757
Q9HA77	CARS2	15	0.211785	0.00032991	0.00228923	Q14651	PLS1	26	0.182125	0.00156929	0.014201	Q9BRG1	VPS25	9	0.229278	0.00996346	0.0356115	P46013	MKI67	125	0.239449	1.28895e-05	0.000183587
P26641	EEF1G	35	0.21178	1.1403e-21	5.58651e-20	O75718	CRTAP	11	0.18185	0.000147281	0.00166733	Q7Z7H5	TMED4	12	0.228726	9.07734e-07	7.56401e-06	O43847	NRDC	21	0.238695	0.0053169	0.0352578
P04181	OAT	22	0.211651	2.82738e-06	2.95368e-05	Q9NXG6	P4HTM	3	0.181192	0.00452593	0.0356245	Q9Y3R5	DOPEY2	25	0.228587	0.00653941	0.0246442	P49419	ALDH7A1	27	0.238445	0.00020606	0.00220534
Q9BYK8	HELZ2	35	0.211644	2.0889e-12	4.80617e-11	Q6UVK1	CSPG4	38	0.179478	7.31586e-07	1.17779e-05	P29622	SERPINA4	16	0.227516	0.000226897	0.00124225	P51178	PLCD1	14	0.237774	0.0062561	0.0401558
P15927	RPA2	10	0.211597	1.69926e-08	2.50179e-07	P14543	NID1	31	0.178085	6.32719e-08	1.20259e-06	Q5VWZ2	LYPLAL1	10	0.227069	3.41799e-06	2.61432e-05	Q8TEM1	NUP210	33	0.237534	5.32726e-05	0.000648606
P49247	RPIA	10	0.211321	3.37564e-05	0.000285048	P04275	VWF	59	0.177997	6.8969e-07	1.11667e-05	P46459	NSF	42	0.225636	3.56092e-24	1.2648e-22	Q96FV9	THOC1	23	0.237451	6.27227e-07	1.20018e-05
Q99543	DNAJC2	26	0.21095	3.7956e-08	5.33921e-07	Q7Z5L9	IRF2BP2	12	0.175868	0.00232758	0.0199512	Q02952	AKAP12	71	0.225195	3.61693e-06	2.74799e-05	O14980	XPO1	40	0.237362	4.31278e-10	1.57112e-08
Q00587	CDC42EP1	10	0.210379	0.00969368	0.0464496	O75487	GPC4	7	0.17328	0.000152704	0.00171845	Q16222	UAP1	20	0.22468	0.000318637	0.00168135	O00541	PES1	25	0.237335	8.49273e-07	1.58243e-05
P49736	MCM2	44	0.210141	4.00046e-09	6.35045e-08	P67936	TPM4	31	0.172234	8.52901e-08	1.584e-06	Q9NZN4	EHD2	29	0.224151	5.18285e-12	7.89656e-11	O60341	KDM1A	24	0.236759	2.85953e-06	4.8079e-05
P48507	GCLM	7	0.20997	0.000216968	0.00156675	Q8WUP2	FBLIM1	9	0.17009	0.000522369	0.00526352	Q9BRP8	PYM1	12	0.22324	8.45376e-06	5.99784e-05	Q2NL82	TSR1	22	0.235441	0.00328472	0.0238405
Q99836	MYD88	11	0.209176	0.000707426	0.00454272	P11216	PYGB	41	0.169578	8.98189e-09	1.89755e-07	P22033	MUT	26	0.223127	4.63608e-08	4.69906e-07	O43809	NUDT21	13	0.235339	0.00142057	0.0117002
Q9BZX2	UCK2	7	0.209141	0.00180318	0.0106856	P39059	COL15A1	15	0.169532	0.00157894	0.0142657	P21926	CD9	11	0.223067	0.000944911	0.00441969	Q15427	SF3B4	7	0.235246	0.00397407	0.0276773
P13639	EEF2	81	0.208968	4.53473e-49	9.54477e-47	Q96HC4	PDLIM5	38	0.168193	5.27327e-10	1.29732e-08	Q9NUI1	DECR2	13	0.222485	0.0118066	0.041189	P11216	PYGB	42	0.235039	0.000471514	0.00451875
Q9Y4P1	ATG4B	6	0.208604	0.000861763	0.00545975	Q16363	LAMA4	37	0.167426	8.92108e-05	0.00103678	Q16836	HADH	23	0.221867	1.74394e-05	0.000117706	Q08211	DHX9	64	0.234877	4.68948e-17	3.65072e-15
Q14116	IL18	9	0.208274	0.000801571	0.00509544	O95865	DDAH2	13	0.165814	2.4245e-07	4.2526e-06	Q96N66	MBOAT7	7	0.220846	1.28461e-05	8.85975e-05	P15924	DSP	172	0.234704	1.03067e-09	3.59343e-08
P29590	PML	45	0.208168	2.1406e-18	8.33221e-17	Q9C0C2	TNKS1BP1	78	0.165587	3.71691e-14	1.3806e-12	Q16822	PCK2	38	0.220232	5.37289e-12	8.1642e-11	Q96GQ7	DDX27	34	0.233208	1.15813e-07	2.56095e-06
P13284	IFI30	3	0.208035	4.59291e-05	0.000378832	Q05469	LIPE	29	0.165107	2.83931e-06	4.15871e-05	Q5TDH0	DDI2	11	0.22002	1.58625e-09	1.96398e-08	P61081	UBE2M	14	0.232765	0.000156861	0.00171761
Q15080	NCF4	18	0.206743	0.00181424	0.0107288	P06756	ITGAV	44	0.16477	2.14612e-10	5.59468e-09	Q9BUH6	PAXX	10	0.219592	0.000316062	0.00167087	Q9NY93	DDX56	15	0.231397	4.07742e-06	6.56217e-05
P15529	CD46	6	0.206467	0.00872797	0.0427423	O43707	ACTN4	69	0.164252	2.01171e-07	3.57267e-06	Q5W111	SPRYD7	4	0.218738	2.44223e-05	0.000159899	P12270	TPR	148	0.230054	3.73587e-25	6.24439e-23
O00115	DNASE2	6	0.206412	6.56555e-05	0.00052331	Q02952	AKAP12	72	0.163822	2.35437e-08	4.66198e-07	O75582	RPS6KA5	18	0.218452	0.000631125	0.0030893	P23368	ME2	22	0.228881	1.313e-05	0.000185616
Q9NZT2	OGFR	17	0.20587	3.81909e-15	1.10172e-13	O75339	CILP	32	0.162917	0.00311094	0.0256224	Q12792	TWF1	9	0.218112	0.000108502	0.000626645	P52788	SMS	16	0.22728	0.000771966	0.00694159
Q96C01	FAM136A	13	0.205645	0.000798551	0.00508193	O00159	MYO1C	56	0.162817	9.36594e-20	6.41285e-18	P38117	ETFB	22	0.217064	9.43499e-15	1.81759e-13	Q00059	TFAM	24	0.226338	3.76374e-07	7.45274e-06
Q12882	DPYD	31	0.205527	0.000116831	0.000887638	Q99584	S100A13	11	0.162731	0.00436505	0.0345015	P02652	APOA2	10	0.214903	0.00517296	0.0200395	Q96Q11	TRNT1	20	0.225996	1.33892e-05	0.000188811
P29466	CASP1	17	0.205454	6.07309e-08	8.25679e-07	P02545	LMNA	90	0.162463	3.30372e-26	3.68138e-24	Q6UW02	CYP20A1	11	0.213898	0.00377874	0.0151871	O43148	RNMT	29	0.224862	6.0472e-09	1.81832e-07
Q15003	NCAPH	21	0.205265	7.71802e-10	1.33318e-08	Q14257	RCN2	18	0.161787	9.83604e-06	0.000133409	Q9BW91	NUDT9	11	0.212797	0.0027469	0.0114196	Q9BTE3	MCMBP	15	0.222584	0.00257953	0.0193908
Q53GL7	PARP10	20	0.205037	8.84085e-06	8.55921e-05	O00391	QSOX1	16	0.159527	0.000177133	0.00194333	Q9ULA0	DNPEP	18	0.212688	1.24607e-12	2.05856e-11	P24941	CDK2	10	0.221782	0.000126435	0.00141165
Q8N1F7	NUP93	48	0.204856	2.65734e-09	4.32713e-08	Q9Y2G5	POFUT2	9	0.158456	2.49606e-05	0.000316632	Q9Y5Y2	NUBP2	7	0.212495	0.00174798	0.00765315	P38159	RBMX	13	0.221179	0.000939181	0.00816111
Q6UXH1	CRELD2	8	0.204812	0.00495844	0.0261399	Q9UH99	SUN2	26	0.158299	6.35138e-05	0.000756706	Q15437	SEC23B	23	0.211901	0.0038202	0.0153321	O75683	SURF6	19	0.220931	0.000253454	0.00263806
Q9NZZ3	CHMP5	11	0.204589	0.00461867	0.0245308	Q70UQ0	IKBIP	19	0.156513	0.000662372	0.00649011	Q8TCJ2	STT3B	15	0.210767	0.000185116	0.00103038	Q5PSV4	BRMS1L	5	0.220903	0.0015133	0.0123387
O00231	PSMD11	26	0.204181	9.61404e-18	3.52494e-16	P00387	CYB5R3	18	0.156434	1.01977e-09	2.38492e-08	O75843	AP1G2	14	0.210309	5.97109e-05	0.000361767	Q7Z2E3	APTX	9	0.22026	0.000722205	0.00655637
Q14258	TRIM25	29	0.204075	3.30446e-11	6.65931e-10	P20810	CAST	53	0.155216	1.64964e-06	2.53376e-05	Q9NVS9	PNPO	6	0.209701	0.00085512	0.00402622	O15294	OGT	21	0.219956	2.49945e-05	0.000330334
O00165	HAX1	8	0.204003	5.48034e-05	0.000447482	P60981	DSTN	21	0.15366	4.58845e-05	0.000557183	P32322	PYCR1	14	0.208229	0.000121325	0.00069575	Q9NSE4	IARS2	41	0.219522	6.74873e-05	0.00079736
O60496	DOK2	9	0.203802	1.48195e-05	0.000135401	O43293	DAPK3	7	0.152833	0.0037475	0.0302945	Q9H2U2	PPA2	20	0.206653	1.8626e-06	1.48877e-05	Q9Y3X0	CCDC9	13	0.219465	0.00044929	0.004335
P54577	YARS	52	0.203345	1.69978e-19	7.05097e-18	O43852	CALU	28	0.152378	0.00023172	0.00248935	P35813	PPM1A	11	0.206183	0.000670295	0.0032558	P16401	HIST1H1B	18	0.219416	2.26254e-06	3.87289e-05
P09874	PARP1	101	0.203188	4.61882e-25	2.82245e-23	P60660	MYL6	10	0.151957	0.000342936	0.00358255	Q9BR76	CORO1B	22	0.206168	0.00177686	0.00774973	Q9UBW7	ZMYM2	14	0.219215	0.00240803	0.0183197
Q9UHF7	TRPS1	36	0.203183	1.79579e-07	2.29292e-06	O00468	AGRN	59	0.151459	1.8426e-10	4.84791e-09	O95834	EML2	17	0.204099	1.1162e-16	2.58912e-15	Q9NW13	RBM28	42	0.217168	8.2861e-06	0.000124248
P84095	RHOG	14	0.202695	4.34114e-12	9.48872e-11	Q15436	SEC23A	27	0.15129	0.000605129	0.00596005	O75828	CBR3	16	0.203719	6.03074e-05	0.000364991	P17858	PFKL	23	0.216859	2.63353e-07	5.48217e-06
P01903	HLA.DRA	9	0.202597	0.000142611	0.00106639	P11234	RALB	6	0.150917	0.000530621	0.00532777	Q6UWY5	OLFML1	13	0.202966	0.000652383	0.00317967	P38919	EIF4A3	25	0.216184	2.02918e-05	0.000271977
O75995	SASH3	5	0.201908	0.00348552	0.0192312	P05154	SERPINA5	11	0.150689	0.000562256	0.00558619	Q9P2W9	STX18	11	0.202403	0.00077619	0.00369129	Q1ED39	KNOP1	19	0.214643	4.4509e-05	0.000554704
O14980	XPO1	46	0.201876	5.38982e-14	1.41807e-12	P13674	P4HA1	37	0.150249	2.71537e-06	3.99778e-05	P11234	RALB	6	0.201502	6.19656e-06	4.53218e-05	Q8WUA2	PPIL4	10	0.214371	0.000134076	0.00148819
Q9HC38	GLOD4	23	0.201868	1.48239e-06	1.65184e-05	Q13425	SNTB2	18	0.150205	2.61719e-06	3.8733e-05	Q15257	PTPA	17	0.200816	0.0134978	0.0462655	P35659	DEK	26	0.214238	0.000104359	0.00118142
P47813	EIF1AX	2	0.201779	0.00268428	0.0152544	P12277	CKB	14	0.148522	0.000395894	0.00407584	P51608	MECP2	26	0.200755	3.23683e-10	4.28786e-09	Q9BZZ5	API5	28	0.21327	4.2892e-06	6.84705e-05
P59998	ARPC4	9	0.20139	6.04357e-06	6.01499e-05	P48059	LIMS1	12	0.147717	9.28537e-10	2.1987e-08	O43633	CHMP2A	16	0.200228	7.65305e-05	0.000452103	P60174	TPI1	30	0.212902	5.32991e-05	0.000648606
O75347	TBCA	19	0.201103	4.21404e-05	0.000349611	P02768	ALB	95	0.14721	3.09496e-13	1.07906e-11	P43007	SLC1A4	7	0.200181	0.00232249	0.00982046	Q9HD26	GOPC	12	0.212875	0.00811542	0.0494319
Q16851	UGP2	39	0.201021	2.69325e-08	3.86509e-07	P59998	ARPC4	10	0.146902	0.000242368	0.00259883	P35749	MYH11	75	0.199858	0.00286168	0.0118707	Q02880	TOP2B	61	0.212573	6.31645e-10	2.24352e-08
Q8IXQ6	PARP9	34	0.200788	1.18371e-17	4.25761e-16	Q6PCB0	VWA1	9	0.146039	0.000600968	0.00592934	P08294	SOD3	7	0.199673	0.00686167	0.0257004	Q9BSH4	TACO1	5	0.212089	0.00726475	0.0452693
P09960	LTA4H	38	0.200537	2.22544e-07	2.76743e-06	Q9H425	C1orf198	11	0.145337	0.00221027	0.0190887	Q9GZS3	WDR61	15	0.19948	0.00479165	0.0187513	Q6UB35	MTHFD1L	26	0.211529	0.0020468	0.015978
Q96G23	CERS2	3	0.20007	0.00321875	0.0179864	P40123	CAP2	14	0.143482	0.00449447	0.0354259	P49773	HINT1	6	0.196571	0.00013416	0.000765493	Q00839	HNRNPU	72	0.211262	1.22422e-11	5.31086e-10
P21127	CDK11B	4	0.200053	0.000199578	0.00145039	Q10471	GALNT2	26	0.142185	0.00517868	0.0396103	Q00325	SLC25A3	17	0.196497	2.69055e-05	0.000174747	Q53GQ0	HSD17B12	11	0.211195	5.29899e-05	0.000647616
Q92888	ARHGEF1	47	0.200037	7.10605e-16	2.17117e-14	Q9BUF5	TUBB6	11	0.142135	1.97744e-11	5.85302e-10	P21796	VDAC1	27	0.196189	4.24821e-18	1.08263e-16	P49458	SRP9	9	0.210948	0.000642349	0.00588786
P62136	PPP1CA	5	0.199025	1.71622e-11	3.58577e-10	P10301	RRAS	9	0.141933	0.000530502	0.00532777	Q92828	CORO2A	10	0.195023	0.00257376	0.0107549	Q13523	PRPF4B	25	0.210751	0.000203215	0.00218312
P60900	PSMA6	19	0.19895	1.38415e-24	7.8661e-23	Q96QD9	FYTTD1	17	0.141594	0.00119612	0.0111986	Q14746	COG2	18	0.194839	0.000717658	0.00344755	Q9BVP2	GNL3	32	0.210693	0.000919296	0.00804264
Q8IYM9	TRIM22	14	0.198293	0.00376779	0.0206086	P02750	LRG1	10	0.141408	0.00673258	0.0496255	O60547	GMDS	23	0.194821	0.000200918	0.0011118	Q9BYT8	NLN	17	0.210606	0.00053571	0.00503213
O75131	CPNE3	30	0.198279	1.36043e-11	2.89562e-10	Q96CX2	KCTD12	17	0.139875	0.000167942	0.00185323	Q96KP4	CNDP2	33	0.194537	1.152e-11	1.70934e-10	P61962	DCAF7	10	0.210575	0.003434	0.0246406
P63241	EIF5A	4	0.198257	0.00924388	0.0445031	Q63ZY3	KANK2	20	0.139171	6.11545e-06	8.58126e-05	Q96H20	SNF8	6	0.194437	0.000318207	0.00168064	Q9Y3D3	MRPS16	5	0.21028	0.00170444	0.0136619
Q14289	PTK2B	20	0.19811	0.000699419	0.00450147	Q86V48	LUZP1	35	0.137992	0.00536466	0.0407585	P29992	GNA11	9	0.19432	7.6054e-05	0.000449755	P51114	FXR1	27	0.209738	8.64747e-07	1.60077e-05
Q15052	ARHGEF6	19	0.197667	0.00784251	0.0389249	O94832	MYO1D	51	0.134977	8.01353e-05	0.000937055	Q8IZ81	ELMOD2	5	0.194127	0.000211669	0.00116562	Q12905	ILF2	21	0.207457	6.29732e-08	1.49951e-06
Q9P2J5	LARS	56	0.197572	9.87088e-15	2.7364e-13	P08237	PFKM	26	0.134783	0.00102197	0.00971212	O00534	VWA5A	23	0.193863	0.000624619	0.00306538	Q9UBU9	NXF1	23	0.206826	1.69739e-07	3.65389e-06
O00116	AGPS	27	0.197342	2.27328e-18	8.78847e-17	O15144	ARPC2	27	0.134758	3.09534e-06	4.49893e-05	Q13131	PRKAA1	17	0.192989	2.36812e-09	2.83924e-08	O43395	PRPF3	34	0.2067	3.19904e-08	8.2263e-07
P42696	RBM34	22	0.196986	0.000163936	0.00121151	Q13838	DDX39B	13	0.134302	0.00383575	0.0308761	Q8NHP8	PLBD2	10	0.192975	1.67767e-05	0.000113502	Q6P1J9	CDC73	26	0.206548	2.78803e-08	7.30155e-07
Q9H0A0	NAT10	45	0.19601	1.22519e-13	3.08086e-12	Q8N129	CNPY4	4	0.133513	0.00516717	0.0395755	P07339	CTSD	27	0.192953	0.000505598	0.00255179	P04843	RPN1	44	0.206309	2.61689e-05	0.000344255
P41226	UBA7	20	0.195844	3.93908e-08	5.5002e-07	Q9NZM1	MYOF	112	0.13277	8.74521e-15	3.42752e-13	Q99766	ATP5S	4	0.192546	0.00313164	0.0128221	O95619	YEATS4	8	0.206165	0.00616676	0.0397344
Q14566	MCM6	49	0.195813	1.25643e-13	3.14549e-12	Q9BTV4	TMEM43	18	0.131812	0.000731665	0.00710778	Q96BW5	PTER	12	0.192332	3.56985e-06	2.7195e-05	P61221	ABCE1	29	0.204872	1.30161e-08	3.69853e-07
Q92989	CLP1	7	0.195522	4.78505e-05	0.000393537	P47755	CAPZA2	11	0.131779	0.000336533	0.00352863	Q9BQS8	FYCO1	35	0.192148	0.012591	0.0435039	P35269	GTF2F1	20	0.204157	0.00292445	0.0216337
Q9HB71	CACYBP	22	0.195285	1.58514e-11	3.34882e-10	Q16643	DBN1	33	0.131517	3.46209e-07	5.90842e-06	Q9HBL8	NMRAL1	9	0.192044	0.000760385	0.00362523	Q9NYF8	BCLAF1	42	0.203002	0.0034071	0.0245406
Q9NRL2	BAZ1A	23	0.195041	2.73849e-07	3.35405e-06	Q00577	PURA	15	0.131509	0.00103259	0.0097967	P48506	GCLC	20	0.191957	1.00086e-06	8.2793e-06	Q05048	CSTF1	11	0.201386	0.00318165	0.0232408
Q96KP4	CNDP2	36	0.194362	3.42076e-13	8.2026e-12	Q15293	RCN1	22	0.128947	0.0041633	0.0332771	P17931	LGALS3	12	0.191441	3.95102e-05	0.000248932	Q9NR30	DDX21	53	0.200377	0.00167936	0.01348
P22234	PAICS	38	0.194138	6.84215e-08	9.25809e-07	P01861	IGHG4	7	0.12793	0.000325548	0.00341976	Q9NZD2	GLTP	6	0.191262	0.0103147	0.0367515	O00267	SUPT5H	37	0.200074	0.00123006	0.0102952
Q6PIU2	NCEH1	12	0.193873	0.000205901	0.00149252	P16219	ACADS	15	0.12696	0.00246754	0.0209299	P28072	PSMB6	9	0.190106	0.000580755	0.00286496	Q9UQE7	SMC3	81	0.199797	3.24055e-13	1.64429e-11
Q6UB35	MTHFD1L	31	0.193254	0.000100474	0.000774755	P11766	ADH5	16	0.126104	3.20931e-06	4.65267e-05	O95831	AIFM1	31	0.189562	2.03573e-07	1.88729e-06	Q9BZE4	GTPBP4	33	0.199444	0.00349389	0.0249444
Q14C86	GAPVD1	30	0.19317	3.93866e-11	7.82636e-10	Q9Y4G6	TLN2	73	0.12544	0.00665901	0.0493392	Q9HA65	TBC1D17	8	0.188805	0.00332013	0.0135257	Q9Y263	PLAA	37	0.19907	4.86278e-06	7.63403e-05
Q96TC7	RMDN3	17	0.19286	0.000501286	0.00331643	Q9Y3Y2	CHTOP	9	0.124441	0.000166014	0.00183909	O15173	PGRMC2	9	0.188712	0.000299078	0.00158698	Q9BV38	WDR18	16	0.198648	0.00639967	0.0407728
P22392	NME2	3	0.192719	0.00859181	0.0422284	P50148	GNAQ	8	0.124334	0.000581181	0.0057541	Q9UBW8	COPS7A	11	0.188442	0.00667679	0.0251286	P27694	RPA1	30	0.198481	1.43758e-06	2.57721e-05
P52701	MSH6	51	0.192248	2.16613e-16	6.99438e-15	P08572	COL4A2	15	0.12425	0.000149954	0.00169421	P50570	DNM2	34	0.188238	1.6814e-07	1.58464e-06	P34897	SHMT2	25	0.197917	1.87516e-05	0.000254941
P41250	GARS	51	0.191268	2.37327e-08	3.44943e-07	Q04446	GBE1	19	0.121421	1.51642e-06	2.34818e-05	P54619	PRKAG1	11	0.187957	0.0121249	0.0421699	O43491	EPB41L2	50	0.197602	0.000954352	0.00825507
P19474	TRIM21	20	0.190537	5.14503e-09	8.03275e-08	Q8IZQ5	SELENOH	10	0.12003	0.00604569	0.045267	Q9UBI6	GNG12	6	0.187657	3.24212e-05	0.000207488	Q9NSD9	FARSB	37	0.19713	4.64727e-06	7.35667e-05
P16333	NCK1	18	0.190458	0.000963859	0.00605931	Q9BSJ8	ESYT1	42	0.119356	4.37275e-06	6.24361e-05	P12111	COL6A3	209	0.185458	8.90395e-12	1.33161e-10	Q9Y266	NUDC	34	0.196171	6.30625e-08	1.49951e-06
P62993	GRB2	12	0.190356	1.91569e-13	4.73341e-12	Q9Y696	CLIC4	21	0.116521	0.00612222	0.0457195	O96011	PEX11B	7	0.18437	0.00689932	0.0257953	P26641	EEF1G	33	0.195716	2.79021e-05	0.000363688
Q9UKD2	MRTO4	18	0.18997	1.93096e-06	2.08625e-05	A1X283	SH3PXD2B	34	0.114731	2.83524e-05	0.000358856	Q9Y376	CAB39	19	0.184142	0.000344578	0.00179438	Q9NTK5	OLA1	27	0.195631	6.7932e-05	0.000800949
Q8IZH2	XRN1	28	0.189625	0.00258713	0.0147617	Q99536	VAT1	18	0.113681	0.000125964	0.00142885	Q9Y6Y8	SEC23IP	31	0.184007	8.51073e-10	1.08689e-08	P05023	ATP1A1	39	0.195091	0.000658045	0.00602201
O95433	AHSA1	27	0.189515	3.84662e-12	8.57268e-11	Q5SSJ5	HP1BP3	44	0.113097	0.00496712	0.0383535	O43493	TGOLN2	23	0.18391	0.00019924	0.00110467	P78344	EIF4G2	44	0.195028	2.79247e-07	5.70848e-06
Q8NBS9	TXNDC5	32	0.189437	9.31876e-08	1.23446e-06	Q9UPY8	MAPRE3	8	0.112103	0.00180352	0.016111	Q9UHL4	DPP7	17	0.183231	0.000742645	0.00355556	P45974	USP5	36	0.194322	2.17134e-07	4.58725e-06
Q9Y3B4	SF3B6	5	0.189296	1.50859e-05	0.000137614	O15511	ARPC5	12	0.111262	0.000509968	0.00514769	P53007	SLC25A1	14	0.182582	0.000212215	0.00116749	Q9H6F5	CCDC86	20	0.191924	0.000550379	0.0051614
P09543	CNP	34	0.189142	0.000999024	0.00626676	Q07960	ARHGAP1	21	0.110561	3.50365e-06	5.06647e-05	P29401	TKT	46	0.182223	2.1049e-08	2.24853e-07	Q6PI48	DARS2	23	0.191165	1.51972e-05	0.000209118
P49257	LMAN1	27	0.188637	6.08435e-06	6.04499e-05	Q8N163	CCAR2	47	0.110304	4.11519e-05	0.000502938	P38646	HSPA9	70	0.181946	7.03236e-16	1.47472e-14	P62312	LSM6	7	0.191139	0.000148601	0.00163346
O43447	PPIH	13	0.187	0.000462732	0.00309014	P14618	PKM	61	0.110218	2.32533e-05	0.000298979	P07237	P4HB	65	0.181176	8.10052e-09	9.09788e-08	Q12788	TBL3	19	0.190173	0.00342875	0.0246341
P00491	PNP	21	0.186564	0.00331616	0.0183861	O60506	SYNCRIP	36	0.110047	0.00161535	0.0145484	P00441	SOD1	21	0.179436	0.00101981	0.00474657	P19338	NCL	93	0.189978	3.92849e-08	9.79193e-07
P30405	PPIF	15	0.186337	0.00139275	0.00845619	Q96AE4	FUBP1	29	0.109704	4.3836e-06	6.24361e-05	P01009	SERPINA1	27	0.178618	1.53414e-06	1.23667e-05	Q9UJA5	TRMT6	20	0.188712	0.00152942	0.0124167
Q9NRN7	AASDHPPT	13	0.186275	0.00566918	0.0294766	Q15149	PLEC	446	0.108833	7.92673e-37	1.36508e-34	Q15063	POSTN	61	0.177939	0.00195315	0.00843448	Q99714	HSD17B10	19	0.187077	6.92798e-05	0.00081515
Q9UJ70	NAGK	17	0.18599	3.81338e-08	5.35097e-07	Q12965	MYO1E	27	0.105409	0.00456938	0.0358846	P16278	GLB1	13	0.177676	0.000244346	0.00132882	Q13148	TARDBP	16	0.186971	0.00108936	0.00921254
O60671	RAD1	4	0.185972	3.34857e-05	0.000283606	O00764	PDXK	17	0.105328	0.000221944	0.0024025	P31939	ATIC	49	0.176914	6.0957e-10	7.89109e-09	Q14690	PDCD11	52	0.186658	0.000357829	0.00356762
Q9NVI1	FANCI	13	0.185681	0.00177746	0.0105552	Q9UKM9	RALY	26	0.102317	8.3582e-06	0.000114733	Q32MZ4	LRRFIP1	28	0.176813	0.000247606	0.00134526	O75643	SNRNP200	95	0.185878	9.37512e-14	5.22341e-12
O75190	DNAJB6	7	0.185308	0.003237	0.0180529	Q1KMD3	HNRNPUL2	51	0.100407	8.59644e-06	0.000117719	Q14677	CLINT1	22	0.176782	1.31397e-11	1.93956e-10	Q9NYK5	MRPL39	12	0.185579	0.0023127	0.017713
P30041	PRDX6	26	0.184941	1.74361e-06	1.89826e-05	P26038	MSN	62	0.0996724	0.00458469	0.0359285	P11279	LAMP1	11	0.176419	0.000419829	0.00215139	Q96D46	NMD3	13	0.185314	6.25964e-05	0.000748916
Q04837	SSBP1	12	0.184691	3.16818e-05	0.000271975	Q03252	LMNB2	54	0.0948053	8.84262e-06	0.0001208	Q9Y3B3	TMED7	12	0.175139	0.000540179	0.0026952	P40222	TXLNA	28	0.184031	0.00809368	0.0493523
Q14320	FAM50A	15	0.184304	4.16422e-05	0.000345983	O14974	PPP1R12A	56	0.092454	0.0019098	0.0168531	P22695	UQCRC2	21	0.174205	8.78507e-08	8.56356e-07	Q9NXF1	TEX10	24	0.183511	0.0026207	0.0196743
Q14005	IL16	21	0.183836	0.00536356	0.0281191	O15400	STX7	11	0.0915746	0.00458984	0.0359285	P49590	HARS2	10	0.172802	0.00345551	0.0140077	Q9UKD2	MRTO4	18	0.183103	6.49809e-05	0.000772566
O14818	PSMA7	17	0.183255	2.72652e-06	2.85882e-05	P35580	MYH10	118	0.0908641	0.00326229	0.0266757	Q15363	TMED2	8	0.172796	0.000705762	0.00339614	P22626	HNRNPA2B1	38	0.181509	0.000435048	0.00421907
Q9P289	STK26	7	0.183052	6.50291e-05	0.000519046	Q96CW1	AP2M1	24	0.0900394	0.0007261	0.0070658	Q9UHG3	PCYOX1	21	0.170625	3.40952e-08	3.56838e-07	P18074	ERCC2	13	0.177984	0.00418899	0.0288908
Q9BZ23	PANK2	5	0.182855	0.00831262	0.0409364	Q9H4A3	WNK1	36	0.0894542	0.00174997	0.0156615	Q5VWJ9	SNX30	7	0.170537	0.00108005	0.00499501	Q96JM3	CHAMP1	33	0.177475	0.000615637	0.00569815
P07737	PFN1	20	0.182705	4.41181e-09	6.94524e-08	P27816	MAP4	101	0.0891766	4.2668e-08	8.24769e-07	P23526	AHCY	32	0.168506	7.34718e-09	8.26813e-08	P82650	MRPS22	16	0.177307	0.00683367	0.0428178
Q7RTV0	PHF5A	11	0.182485	0.000131908	0.000992891	P36915	GNL1	23	0.0812851	0.00477122	0.0371437	O15027	SEC16A	41	0.167565	4.11268e-05	0.00025883	O43684	BUB3	15	0.176206	0.00104106	0.00888371
Q9NWB6	ARGLU1	18	0.182455	2.56458e-05	0.000224569	Q96PU8	QKI	16	0.0753525	0.000748977	0.00724684	Q9NQR4	NIT2	22	0.166826	2.72175e-08	2.87504e-07	Q8N684	CPSF7	15	0.1748	0.00551855	0.0362985
P55210	CASP7	9	0.182083	0.000574226	0.00375959	Q00341	HDLBP	99	0.0696838	0.000103665	0.00119741	Q86TU7	SETD3	18	0.166799	0.00413556	0.0164237	Q96I25	RBM17	25	0.174681	0.00321451	0.0234206
O60264	SMARCA5	44	0.181423	7.81232e-27	5.54968e-25	P78371	CCT2	45	-0.067554	0.000154595	0.00173286	O95571	ETHE1	10	0.166332	0.00729218	0.0271391	P12956	XRCC6	55	0.174418	1.01436e-06	1.84763e-05
Q92974	ARHGEF2	47	0.181385	2.67769e-09	4.34781e-08	Q9Y266	NUDC	34	-0.0777285	0.00118546	0.0111355	O60664	PLIN3	32	0.16623	3.39619e-09	3.98771e-08	P49411	TUFM	31	0.174093	1.40736e-05	0.00019603
O60841	EIF5B	66	0.180778	4.28994e-16	1.35443e-14	P06576	ATP5F1B	37	-0.0797967	0.0048895	0.0379604	P36542	ATP5F1C	16	0.165869	1.54462e-05	0.000105001	Q99590	SCAF11	25	0.172575	0.00323987	0.0235752
P41091	EIF2S3	7	0.180676	8.4065e-06	8.19454e-05	Q16881	TXNRD1	29	-0.0799741	0.0051009	0.0391735	P12694	BCKDHA	18	0.165756	0.000425713	0.00217957	Q96NC0	ZMAT2	9	0.171745	0.00607294	0.0393529
P25789	PSMA4	19	0.180196	2.59133e-05	0.000226562	Q9Y265	RUVBL1	28	-0.0804902	0.0024291	0.0206346	Q96CS3	FAF2	17	0.165092	0.00228861	0.00970611	P35222	CTNNB1	28	0.168694	0.000421176	0.00413255
P57678	GEMIN4	19	0.180142	0.000231934	0.00166214	Q9UNM6	PSMD13	21	-0.08077	0.000556828	0.00554195	P08123	COL1A2	47	0.164946	5.20597e-05	0.000319906	Q9Y2X3	NOP58	29	0.168388	0.00476542	0.0321637
Q9HAV4	XPO5	40	0.180045	2.52595e-06	2.65832e-05	P40227	CCT6A	33	-0.0844428	0.00576485	0.0434505	P53367	ARFIP1	16	0.164364	0.000752107	0.00359481	P17480	UBTF	45	0.168323	0.000802286	0.00718014
Q8WWP7	GIMAP1	13	0.179351	1.25278e-06	1.41542e-05	Q14677	CLINT1	23	-0.0845746	0.000223998	0.00241552	Q9Y5P4	COL4A3BP	13	0.163452	0.000585832	0.0028875	P52597	HNRNPF	17	0.16791	0.000854692	0.0075894
Q8WXX5	DNAJC9	23	0.178863	0.00073912	0.00473554	P25789	PSMA4	19	-0.0846811	0.00140505	0.0128789	P13861	PRKAR2A	24	0.163373	3.79678e-06	2.86168e-05	P14866	HNRNPL	28	0.166607	0.00158312	0.012816
Q8TDB6	DTX3L	33	0.178817	0.00468167	0.0247958	P62495	ETF1	21	-0.0866878	2.91903e-08	5.72029e-07	Q9Y673	ALG5	11	0.16293	0.00193848	0.00839662	Q9BYD2	MRPL9	17	0.165758	0.00620357	0.0398811
Q96NY8	NECTIN4	14	0.178634	8.43354e-05	0.000656545	P50990	CCT8	53	-0.0873886	9.4257e-07	1.4921e-05	P58107	EPPK1	115	0.162244	0.00303103	0.012446	O75489	NDUFS3	18	0.16466	0.00626044	0.0401558
Q92973	TNPO1	21	0.178257	2.64246e-09	4.31526e-08	P55072	VCP	83	-0.0877317	0.000681059	0.00665027	Q9NR45	NANS	21	0.16178	1.77017e-05	0.000119335	Q96EE3	SEH1L	14	0.164368	0.000632905	0.00582006
Q9NR30	DDX21	57	0.17817	3.60039e-13	8.59708e-12	P12268	IMPDH2	33	-0.0882632	0.00502138	0.0386673	Q13011	ECH1	24	0.16138	0.0128986	0.0443988	P55769	SNU13	12	0.162959	0.00592969	0.0385453
O75608	LYPLA1	8	0.177846	0.00423754	0.0226974	P10809	HSPD1	78	-0.0916261	0.000152088	0.00171492	P09543	CNP	32	0.161126	0.00896224	0.0325863	Q9UMS4	PRPF19	20	0.162425	0.00039892	0.00393587
Q9Y5A7	NUB1	23	0.177664	0.000144539	0.00107939	P21796	VDAC1	26	-0.0924091	0.00298524	0.0247666	O14841	OPLAH	33	0.160859	2.25128e-05	0.000148941	Q9UPT8	ZC3H4	21	0.162145	0.00355827	0.0252455
P46734	MAP2K3	10	0.177377	0.00144008	0.0086971	P50570	DNM2	34	-0.0930517	0.00016372	0.00182436	P51148	RAB5C	11	0.16018	0.00120931	0.00551123	Q14966	ZNF638	66	0.162088	0.00470779	0.0318505
Q9H4M9	EHD1	24	0.177033	1.02225e-05	9.76378e-05	Q96A35	MRPL24	15	-0.0962473	0.000416235	0.0042621	Q96I99	SUCLG2	32	0.159761	2.78249e-09	3.2875e-08	P49368	CCT3	51	0.161999	4.78927e-07	9.28922e-06
P52209	PGD	38	0.176954	2.30059e-11	4.71996e-10	Q12904	AIMP1	23	-0.0965688	2.96435e-05	0.000374365	Q99797	MIPEP	17	0.157456	8.35874e-05	0.000490996	Q9BUJ2	HNRNPUL1	39	0.161719	1.65441e-06	2.91083e-05
P14406	COX7A2	2	0.176318	0.00238977	0.013746	P25685	DNAJB1	30	-0.0968728	1.15268e-08	2.37343e-07	P04075	ALDOA	33	0.157172	3.90184e-11	5.59954e-10	Q9NWB6	ARGLU1	13	0.160737	0.00162906	0.0131318
Q9BQG0	MYBBP1A	59	0.175674	0.00164147	0.00980912	Q9UMY1	NOL7	10	-0.098127	0.00617573	0.0460586	Q00577	PURA	15	0.156953	1.52153e-06	1.22825e-05	Q9H307	PNN	42	0.160312	0.000792005	0.00709931
P61604	HSPE1	23	0.175348	5.30172e-05	0.000433521	P45974	USP5	38	-0.0983073	0.000289757	0.00306646	P01008	SERPINC1	27	0.156117	0.00108021	0.00499501	Q6PD62	CTR9	22	0.159918	0.0065046	0.0413024
P49368	CCT3	53	0.175045	4.80081e-16	1.50735e-14	P35270	SPR	15	-0.0991402	0.00283348	0.0236109	P04275	VWF	56	0.155024	5.93453e-07	5.10999e-06	Q53GS9	USP39	16	0.15947	0.00228739	0.0175493
P50416	CPT1A	23	0.174887	8.82456e-05	0.000686046	Q99543	DNAJC2	26	-0.10001	0.00163826	0.0147314	Q9NQ50	MRPL40	9	0.154499	0.00297587	0.0122639	O00567	NOP56	40	0.159248	0.0061255	0.0395133
P53999	SUB1	16	0.174332	7.11547e-06	6.99606e-05	P49720	PSMB3	11	-0.100838	0.00119996	0.0112161	Q96FV2	SCRN2	9	0.154383	0.000675176	0.00327391	Q13616	CUL1	32	0.159125	0.0050709	0.0340235
P98171	ARHGAP4	21	0.174124	0.000220803	0.00159242	O14734	ACOT8	11	-0.100966	0.00204357	0.0178671	P53597	SUCLG1	13	0.154077	1.40834e-07	1.33393e-06	P98175	RBM10	24	0.157849	0.0010653	0.00906304
Q9UHV9	PFDN2	16	0.173391	1.78249e-05	0.000161048	P25788	PSMA3	16	-0.101255	0.000173971	0.00191234	P61018	RAB4B	8	0.154013	0.0125926	0.0435039	P50991	CCT4	40	0.15748	2.60829e-05	0.000343919
P19338	NCL	102	0.173214	4.23381e-23	2.20741e-21	Q7Z2W9	MRPL21	9	-0.101766	0.0021296	0.0185622	Q8TE77	SSH3	17	0.152507	0.000634236	0.00309919	Q6UXN9	WDR82	12	0.156704	0.000879866	0.00775237
O60879	DIAPH2	25	0.173034	0.00112403	0.00693576	Q96QK1	VPS35	36	-0.102313	2.6437e-07	4.59455e-06	P43304	GPD2	44	0.151865	0.000633118	0.0030964	Q9Y2A7	NCKAP1	37	0.155796	0.00200891	0.0157471
Q6P1X6	C8orf82	6	0.172955	0.00675195	0.0343214	Q99623	PHB2	30	-0.102436	1.25541e-05	0.000166306	P06727	APOA4	25	0.151447	0.0093818	0.0338519	P50579	METAP2	20	0.155491	0.00770368	0.0473656
Q05655	PRKCD	32	0.172887	1.13192e-08	1.70629e-07	P56192	MARS	40	-0.103321	0.00115341	0.0108524	Q9Y315	DERA	19	0.151141	0.00404814	0.0161104	Q9Y570	PPME1	17	0.154814	0.00562616	0.0369209
P20645	M6PR	10	0.172514	0.00689573	0.0349585	P60900	PSMA6	17	-0.104638	8.39496e-07	1.33637e-05	Q92575	UBXN4	15	0.15089	0.00073994	0.0035456	Q9Y3B7	MRPL11	17	0.15407	0.0044429	0.0304205
Q99720	SIGMAR1	3	0.171938	0.000254628	0.00179982	P31930	UQCRC1	20	-0.105681	3.10576e-05	0.000390487	Q96G03	PGM2	39	0.150346	3.99064e-08	4.08627e-07	O00571	DDX3X	16	0.152643	0.00107696	0.00914855
Q13404	UBE2V1	5	0.171724	0.00152484	0.00917002	P37837	TALDO1	30	-0.10603	0.00549137	0.0416099	Q13825	AUH	13	0.149934	0.00206407	0.00883958	O75533	SF3B1	66	0.152309	2.49032e-06	4.22462e-05
Q15024	EXOSC7	13	0.171419	4.58826e-07	5.50107e-06	P11586	MTHFD1	70	-0.10694	0.000376141	0.00388656	P31937	HIBADH	19	0.149523	0.00885198	0.0322267	Q13620	CUL4B	23	0.152275	0.00358481	0.025327
Q13823	GNL2	31	0.17132	0.000636183	0.0041272	P50395	GDI2	32	-0.107002	0.00135875	0.0125354	P32119	PRDX2	18	0.147917	0.000132298	0.000755629	Q15029	EFTUD2	48	0.151109	1.91096e-08	5.19617e-07
O75439	PMPCB	20	0.171102	7.28865e-12	1.58703e-10	Q9Y285	FARSA	19	-0.107942	0.0018261	0.0162561	P21953	BCKDHB	9	0.145894	0.00173845	0.00762315	P37108	SRP14	15	0.149312	0.00111224	0.0093921
Q9UHX1	PUF60	30	0.171023	0.000129833	0.000979866	P46199	MTIF2	21	-0.108012	0.00575079	0.0434505	P49407	ARRB1	11	0.145672	0.0062532	0.0236755	P43243	MATR3	59	0.14931	0.00255282	0.0192155
Q9BSJ2	TUBGCP2	21	0.170446	0.00572658	0.0297207	Q53GQ0	HSD17B12	12	-0.108079	0.00147121	0.0133989	P00367	GLUD1	16	0.144934	0.00484892	0.0189131	Q9H0C8	ILKAP	15	0.148865	0.00338051	0.024411
P20073	ANXA7	22	0.170241	3.12809e-08	4.45538e-07	Q9Y3B9	RRP15	11	-0.108245	0.00025705	0.00274589	P30040	ERP29	22	0.144856	2.12714e-07	1.96562e-06	Q12996	CSTF3	28	0.148763	0.00610091	0.0394254
P11215	ITGAM	28	0.170231	0.00175798	0.0104614	P48643	CCT5	52	-0.108965	3.22975e-05	0.000403399	Q9Y2T2	AP3M1	11	0.144586	0.0024983	0.0104667	P22087	FBL	26	0.144875	0.00327701	0.0238149
Q9NR46	SH3GLB2	13	0.169789	2.25525e-09	3.69355e-08	O75663	TIPRL	15	-0.10927	0.00472329	0.0368715	Q16795	NDUFA9	16	0.14339	9.82921e-06	6.89622e-05	P40227	CCT6A	29	0.143827	0.00590801	0.0385037
Q6P1N9	TATDN1	14	0.169697	0.00757306	0.0379003	P82650	MRPS22	18	-0.110356	2.48777e-05	0.000316287	Q00688	FKBP3	25	0.142912	0.000106083	0.00061392	Q9BTD8	RBM42	9	0.143765	0.00411479	0.0285175
Q92882	OSTF1	8	0.168674	0.000166237	0.00122533	P61421	ATP6V0D1	11	-0.110453	0.00217627	0.018882	O00264	PGRMC1	12	0.142595	0.00151631	0.00675858	Q13435	SF3B2	60	0.142042	0.00336814	0.0243836
Q6P3X3	TTC27	12	0.168556	0.00899252	0.0435673	P35232	PHB	24	-0.110594	3.28657e-05	0.0004072	Q9UEY8	ADD3	20	0.140267	0.00618967	0.0234758	Q9Y320	TMX2	5	0.141831	0.00770951	0.0473656
P60866	RPS20	12	0.168438	2.79647e-06	2.92677e-05	P07900	HSP90AA1	49	-0.110702	0.00535835	0.0407585	Q8WUM4	PDCD6IP	64	0.13956	4.47297e-09	5.18774e-08	P52272	HNRNPM	65	0.141038	0.000205325	0.00220163
Q00169	PITPNA	18	0.167241	0.000415622	0.00280854	P54577	YARS	51	-0.110893	3.23116e-07	5.53092e-06	P30085	CMPK1	16	0.138359	0.00162406	0.00718886	Q16630	CPSF6	16	0.140887	7.63103e-05	0.000888671
P30566	ADSL	20	0.167161	2.30402e-05	0.000202689	P49411	TUFM	35	-0.111272	3.50634e-07	5.94822e-06	P31930	UQCRC1	18	0.137217	3.67103e-06	2.78166e-05	P55036	PSMD4	12	0.140671	0.00126698	0.0105886
P46977	STT3A	15	0.167139	0.00195537	0.0114797	P25786	PSMA1	23	-0.111362	0.000105342	0.00121186	Q9BTE6	AARSD1	12	0.137216	0.00115339	0.00527712	Q9P2J5	LARS	47	0.139802	0.00381451	0.026829
Q9UBF2	COPG2	25	0.167072	3.80118e-09	6.05101e-08	P43897	TSFM	17	-0.112031	0.00200552	0.0175615	O14773	TPP1	7	0.135528	0.00307476	0.0125983	O94906	PRPF6	50	0.139301	1.65537e-05	0.000226686
P51812	RPS6KA3	14	0.166853	5.86282e-05	0.000473946	P16435	POR	38	-0.11211	1.14393e-05	0.000153687	Q9NY33	DPP3	41	0.135039	0.000219332	0.00120431	Q9BXP5	SRRT	46	0.138437	9.75967e-06	0.00014369
Q96SI9	STRBP	24	0.166167	2.12825e-06	2.26495e-05	P55786	NPEPPS	33	-0.112752	2.46829e-05	0.000314513	P10606	COX5B	8	0.134552	0.00602011	0.0228998	Q15393	SF3B3	38	0.137435	0.00283942	0.0211764
O75153	CLUH	42	0.166052	1.78987e-05	0.000161458	P38646	HSPA9	70	-0.112813	8.11501e-19	4.90613e-17	O75947	ATP5H	19	0.134517	0.00287734	0.011927	Q9UIJ7	AK3	17	0.136705	0.00228823	0.0175493
P46013	MKI67	149	0.16582	0.000510022	0.00336638	Q9BWS9	CHID1	12	-0.112902	0.002557	0.0216242	O60437	PPL	85	0.132613	0.0110277	0.0389256	Q9BUQ8	DDX23	43	0.136184	1.3083e-05	0.000185414
Q9Y3B9	RRP15	11	0.165817	0.00226383	0.0130769	P27824	CANX	45	-0.113571	0.00186249	0.0165125	Q9H223	EHD4	23	0.130017	1.73709e-07	1.63442e-06	Q8N7H5	PAF1	21	0.135231	0.00102294	0.00876828
Q86WJ1	CHD1L	22	0.165768	0.00130171	0.00795441	O00231	PSMD11	26	-0.113753	1.76496e-06	2.68908e-05	Q9NUB1	ACSS1	16	0.129926	0.0125341	0.0433809	P07814	EPRS	99	0.135135	0.00108931	0.00921254
P63173	RPL38	8	0.165765	0.00704965	0.0356434	Q12907	LMAN2	14	-0.114727	0.00105843	0.00999183	Q09666	AHNAK	468	0.128961	2.75064e-28	1.23086e-26	Q96PK6	RBM14	29	0.132115	0.000430378	0.00418272
Q9Y2P8	RCL1	9	0.165656	1.11628e-05	0.000105205	P31948	STIP1	74	-0.115094	2.44579e-06	3.65775e-05	O00203	AP3B1	36	0.124126	0.00013963	0.000794313	Q5VTR2	RNF20	34	0.130491	0.00648352	0.0412146
P26038	MSN	67	0.165362	0.00010799	0.000828217	A6NDG6	PGP	11	-0.115305	0.000302643	0.00319688	O14976	GAK	28	0.12089	0.00216951	0.00922854	P51610	HCFC1	41	0.128851	2.18998e-06	3.77141e-05
P27708	CAD	71	0.165259	1.78735e-16	5.83765e-15	P23368	ME2	22	-0.116747	0.000554994	0.00553339	P02647	APOA1	33	0.119924	0.0103719	0.0369089	Q6P2Q9	PRPF8	103	0.128131	0.00237098	0.0180863
Q9NVV4	MTPAP	14	0.165167	0.000275866	0.00194268	Q9BYD1	MRPL13	9	-0.117501	0.000248665	0.00266132	Q8N5M1	ATPAF2	6	0.116942	0.0075339	0.0278926	Q14697	GANAB	41	0.128017	0.000442683	0.00428581
Q9GZT3	SLIRP	14	0.164825	7.97898e-06	7.79116e-05	O14737	PDCD5	10	-0.117518	0.00180587	0.016111	Q15418	RPS6KA1	19	0.116841	0.000473455	0.00240236	Q12906	ILF3	39	0.12651	0.000919105	0.00804264
Q9BQE5	APOL2	16	0.164309	0.000177471	0.00130155	P49915	GMPS	47	-0.117683	6.36803e-07	1.03993e-05	Q99497	PARK7	25	0.114701	6.06144e-05	0.000366459	Q92616	GCN1	128	0.125503	0.000198515	0.00214072
Q9NTK5	OLA1	28	0.164149	1.52559e-08	2.2578e-07	P62937	PPIA	14	-0.117896	0.00140177	0.0128789	O60762	DPM1	12	0.114082	0.00685915	0.0257004	Q16531	DDB1	48	0.125341	0.00528673	0.0351684
Q68EM7	ARHGAP17	18	0.163891	4.35526e-05	0.000360276	P06744	GPI	41	-0.117953	0.00170765	0.0153069	P48444	ARCN1	39	0.111148	7.40364e-05	0.000439195	Q7L014	DDX46	67	0.105629	0.0030974	0.022713
Q15628	TRADD	10	0.163845	5.70896e-05	0.000462825	Q99497	PARK7	24	-0.118199	7.52445e-07	1.20795e-05	P15586	GNS	11	0.110941	0.00290115	0.0120082	P49756	RBM25	33	0.103102	0.00522285	0.0348683
P38606	ATP6V1A	34	0.163406	4.16055e-12	9.12912e-11	O14744	PRMT5	25	-0.118417	5.13579e-07	8.4845e-06	P13489	RNH1	28	0.110542	0.000487869	0.00246889	O00442	RTCA	11	-0.124643	0.00569112	0.0372182
P22061	PCMT1	14	0.16303	0.000566055	0.00371037	P46926	GNPDA1	8	-0.118503	0.00268	0.0225636	Q15477	SKIV2L	31	0.106668	0.00109048	0.00503427	Q00341	HDLBP	89	-0.127547	0.000149689	0.00164225
P09917	ALOX5	21	0.162768	0.00860469	0.0422284	Q6PI48	DARS2	25	-0.118795	0.000118939	0.00135729	Q8NEZ5	FBXO22	11	0.106366	0.0113675	0.0399266	O00203	AP3B1	28	-0.12954	4.18307e-05	0.000527697
Q8IZP0	ABI1	8	0.162533	0.0089405	0.0434095	P61011	SRP54	30	-0.119086	7.83771e-08	1.47002e-06	Q9H910	JPT2	16	0.101646	0.0108629	0.0384393	O60664	PLIN3	32	-0.142156	0.00630181	0.0402848
Q9Y606	PUS1	21	0.162309	0.000446444	0.00299191	P49368	CCT3	55	-0.119822	3.99595e-06	5.74911e-05	P54920	NAPA	17	0.100674	0.00102526	0.00476416	P98160	HSPG2	119	-0.142563	0.00430982	0.0295449
Q9Y520	PRRC2C	85	0.162295	1.73413e-07	2.22461e-06	Q9Y2Q9	MRPS28	10	-0.119953	0.000947986	0.009085	P25705	ATP5F1A	53	0.099086	0.00675974	0.0254072	Q96I99	SUCLG2	30	-0.145688	0.00136254	0.0113206
P11387	TOP1	59	0.162249	3.14035e-07	3.80524e-06	Q9NSD9	FARSB	40	-0.120015	1.96001e-08	3.89467e-07	P30084	ECHS1	25	0.0970247	7.41913e-06	5.34384e-05	Q9Y3A5	SBDS	20	-0.146083	0.000630091	0.00580358
O43709	BUD23	8	0.161599	0.00538455	0.0282031	P30405	PPIF	15	-0.120079	5.33323e-06	7.52079e-05	P31749	AKT1	13	0.0959644	0.0111918	0.0393338	Q13045	FLII	43	-0.148726	8.11423e-06	0.000121993
Q6YP21	KYAT3	17	0.161597	0.00140807	0.00851284	P14735	IDE	33	-0.120313	0.00464656	0.0363225	O94979	SEC31A	47	0.0831066	0.0138669	0.047416	P54619	PRKAG1	11	-0.148776	0.000919887	0.00804264
P16070	CD44	15	0.161565	0.0006187	0.00402297	P36776	LONP1	50	-0.120465	5.08494e-06	7.18848e-05	Q9NSD9	FARSB	37	-0.0850268	0.00743158	0.0275677	Q9NZB2	FAM120A	38	-0.14952	1.49136e-05	0.000205713
O14744	PRMT5	24	0.160608	1.5978e-10	3.02677e-09	Q9UJ70	NAGK	17	-0.120875	1.20419e-05	0.000160268	P50990	CCT8	53	-0.0857209	0.00948375	0.0341547	P09132	SRP19	8	-0.150823	0.00816454	0.0496778
P16435	POR	40	0.159778	1.66323e-08	2.45509e-07	P09960	LTA4H	36	-0.122409	5.07183e-07	8.40327e-06	Q9UNM6	PSMD13	22	-0.0877134	0.00728554	0.0271322	P28482	MAPK1	13	-0.152644	0.000876821	0.00773753
Q9NVZ3	NECAP2	12	0.159653	0.0014664	0.00884668	O76094	SRP72	41	-0.123456	0.000999143	0.00954307	P50991	CCT4	45	-0.0895464	0.00290554	0.0120176	P06396	GSN	46	-0.156333	0.00458429	0.0312006
Q04760	GLO1	13	0.159218	0.000672051	0.00434501	Q8N9N7	LRRC57	9	-0.123635	0.00220696	0.0190887	Q14204	DYNC1H1	263	-0.0905811	5.40783e-05	0.000331528	P52907	CAPZA1	15	-0.158137	0.00135855	0.011304
Q9UHD1	CHORDC1	20	0.159158	0.00757086	0.0379003	P18031	PTPN1	24	-0.12473	0.00288448	0.0240007	Q6UXN9	WDR82	13	-0.091021	0.0121578	0.0422328	Q9BSJ8	ESYT1	34	-0.158964	4.84152e-07	9.35862e-06
Q9P258	RCC2	34	0.159044	7.23649e-07	8.49689e-06	P13639	EEF2	77	-0.126041	1.7574e-14	6.65821e-13	Q9NUJ1	ABHD10	13	-0.0910996	0.0133261	0.045732	P00387	CYB5R3	16	-0.159504	0.00743328	0.0460669
Q14683	SMC1A	110	0.15904	1.55908e-11	3.30606e-10	Q9BZE4	GTPBP4	35	-0.126541	0.000340935	0.0035682	P49756	RBM25	42	-0.0938536	0.00969377	0.0347569	P61106	RAB14	13	-0.160231	7.9059e-05	0.000916923
Q7Z5R6	APBB1IP	13	0.158917	0.00373844	0.0204875	Q9BYD2	MRPL9	17	-0.127014	3.17862e-05	0.000398766	O95782	AP2A1	33	-0.0957333	0.000272654	0.00145903	P07602	PSAP	25	-0.160282	0.00341962	0.0245996
P45880	VDAC2	19	0.157877	0.00165667	0.00987917	P34932	HSPA4	71	-0.127234	1.80773e-20	1.3342e-18	P62249	RPS16	22	-0.0966116	0.00498922	0.0193806	P23284	PPIB	30	-0.160917	0.00671805	0.0422331
P25786	PSMA1	24	0.15786	9.29197e-12	2.00784e-10	Q92616	GCN1	141	-0.127788	3.61682e-11	1.02772e-09	P23193	TCEA1	22	-0.0997039	0.0108308	0.0383497	Q9BRP8	PYM1	11	-0.161567	0.000876436	0.00773753
Q96IV0	NGLY1	8	0.15785	0.0048779	0.0257392	Q8N1G4	LRRC47	30	-0.127808	1.46317e-05	0.000191154	P22626	HNRNPA2B1	39	-0.102146	0.00196913	0.00849703	Q13418	ILK	18	-0.166249	0.00575222	0.0375745
Q9H0A8	COMMD4	8	0.157628	0.00406645	0.0219465	Q5VYK3	ECPAS	66	-0.128222	1.82192e-09	4.15821e-08	P54578	USP14	39	-0.103456	0.00870751	0.0317414	Q9UQN3	CHMP2B	13	-0.167714	0.00479428	0.0323201
P07437	TUBB	7	0.157208	2.17713e-05	0.000192121	Q15185	PTGES3	9	-0.128226	0.00598126	0.0448437	Q96I24	FUBP3	29	-0.103808	0.000203288	0.00112382	Q9NR12	PDLIM7	22	-0.171042	0.00242858	0.0184514
P15121	AKR1B1	17	0.156223	0.000408954	0.00276677	P42166	TMPO	24	-0.12853	0.000532974	0.00534196	Q3MHD2	LSM12	6	-0.104243	0.00667408	0.0251286	P04114	APOB	123	-0.171845	0.00565564	0.0370715
P09211	GSTP1	15	0.15621	0.00819824	0.0404784	Q9NQW7	XPNPEP1	26	-0.128553	0.00503493	0.0387192	Q96PK6	RBM14	31	-0.104593	0.00423332	0.0167651	P61160	ACTR2	19	-0.172814	0.00656115	0.0415686
Q9NSD9	FARSB	40	0.156021	2.00228e-08	2.93272e-07	P09874	PARP1	95	-0.12903	3.28019e-09	7.25343e-08	Q9UNQ2	DIMT1	14	-0.105195	0.00299455	0.0123319	P05156	CFI	13	-0.174341	0.00145409	0.0119219
P50991	CCT4	45	0.155714	8.2722e-21	3.7912e-19	Q8IXM3	MRPL41	7	-0.129676	0.000593865	0.00586945	O60934	NBN	27	-0.105895	0.00980311	0.0350825	Q15113	PCOLCE	16	-0.177017	0.00515117	0.0345045
P46940	IQGAP1	101	0.155516	1.59668e-17	5.67121e-16	Q8WWC4	MAIP1	8	-0.129951	0.00391407	0.031462	P04843	RPN1	47	-0.106246	0.00909489	0.0329422	P19652	ORM2	5	-0.177843	0.00551615	0.0362985
P22102	GART	57	0.155415	1.03826e-06	1.19684e-05	P31939	ATIC	44	-0.130779	6.21212e-10	1.50228e-08	Q9Y2W2	WBP11	25	-0.107302	0.000578411	0.00285836	Q9UI12	ATP6V1H	16	-0.183477	0.000423717	0.00413255
Q6IBS0	TWF2	15	0.154946	2.21484e-09	3.63785e-08	O95486	SEC24A	17	-0.130852	0.000858096	0.00825137	Q01518	CAP1	37	-0.108288	0.0118336	0.0412579	Q6NZI2	CAVIN1	25	-0.183951	0.000248867	0.00259984
Q86X55	CARM1	14	0.154702	0.000474352	0.00316402	P49406	MRPL19	14	-0.130946	0.000492483	0.00498891	Q8WWY3	PRPF31	27	-0.109599	0.0114247	0.0400781	Q13425	SNTB2	12	-0.184318	0.00631371	0.0403155
Q9NT62	ATG3	12	0.154638	0.0100629	0.0478156	P29144	TPP2	42	-0.132006	0.00305064	0.0252355	P30533	LRPAP1	24	-0.110519	0.0133609	0.0458237	P38117	ETFB	22	-0.185974	0.0014432	0.0118522
Q92900	UPF1	55	0.154237	3.43543e-15	9.96099e-14	Q96G23	CERS2	3	-0.132867	0.00585604	0.044021	P27816	MAP4	99	-0.111184	0.000109348	0.000630247	P07203	GPX1	11	-0.187036	8.74223e-05	0.00099964
P16284	PECAM1	15	0.153918	0.00456597	0.0242735	P54136	RARS	47	-0.133753	1.27454e-14	4.92734e-13	Q13418	ILK	19	-0.111469	0.0044095	0.0174022	Q9NRX4	PHPT1	7	-0.18723	0.00291519	0.021628
O76003	GLRX3	15	0.153353	0.000110867	0.000847991	Q6ZNW5	GDPGP1	7	-0.134553	0.000375035	0.00388219	Q7KZF4	SND1	67	-0.112815	0.000111916	0.000644398	Q15257	PTPA	16	-0.188801	8.53763e-05	0.000978213
Q9P107	GMIP	18	0.152527	0.00105278	0.00655304	Q14197	MRPL58	10	-0.134575	0.00398389	0.031978	Q14152	EIF3A	106	-0.112994	0.000962883	0.00449266	P36543	ATP6V1E1	8	-0.188929	0.00675408	0.0424127
P30520	ADSS	23	0.151922	0.0018076	0.0107006	O75394	MRPL33	3	-0.136815	0.00531096	0.040513	Q08752	PPID	26	-0.113095	5.7771e-05	0.000351512	Q96KP4	CNDP2	29	-0.193265	4.16243e-06	6.6634e-05
O00429	DNM1L	41	0.151887	1.92018e-06	2.07855e-05	Q96HY7	DHTKD1	23	-0.137637	0.000400277	0.00411352	Q96PU8	QKI	15	-0.113732	0.0016255	0.00718886	P53990	IST1	11	-0.195133	0.0020726	0.016113
P26639	TARS	43	0.151865	6.65137e-14	1.74192e-12	Q9BZE1	MRPL37	16	-0.137934	2.21177e-06	3.32526e-05	P10155	TROVE2	28	-0.115176	0.00430236	0.0170267	P08133	ANXA6	59	-0.195443	2.10575e-05	0.000280257
O60870	KIN	14	0.151826	0.00422095	0.0226513	O14976	GAK	25	-0.138421	0.00128606	0.011884	Q9BUQ8	DDX23	48	-0.115587	6.69648e-05	0.00040059	Q5SSJ5	HP1BP3	43	-0.195973	0.000511151	0.00484337
Q96P70	IPO9	29	0.151083	0.00121776	0.00746554	P48506	GCLC	19	-0.138529	0.0014528	0.0132525	Q9H9B4	SFXN1	15	-0.116338	0.000546656	0.00272513	P04196	HRG	14	-0.196605	0.00359197	0.025327
P46199	MTIF2	20	0.150704	6.93158e-05	0.000549403	Q13630	TSTA3	17	-0.138746	1.19429e-05	0.000159322	Q15785	TOMM34	24	-0.116559	0.00022555	0.00123606	P08603	CFH	39	-0.196678	0.00727285	0.0452701
P24941	CDK2	10	0.150683	0.00615118	0.0317504	Q9BQ75	CMSS1	6	-0.139123	0.00290508	0.0241368	P55084	HADHB	32	-0.116706	5.68753e-07	4.93469e-06	O75695	RP2	11	-0.196883	0.00290586	0.0215869
P78347	GTF2I	64	0.150658	0.00137697	0.00836932	Q9UHQ9	CYB5R1	17	-0.139363	0.00140417	0.0128789	O14776	TCERG1	47	-0.116886	0.00172203	0.00756868	Q15149	PLEC	397	-0.198762	1.10815e-46	1.25952e-43
Q9UI12	ATP6V1H	18	0.150612	1.25192e-05	0.000116634	P21127	CDK11B	4	-0.139383	0.000994661	0.00951626	Q9UBS4	DNAJB11	22	-0.117338	0.000414697	0.00212701	Q96QD9	FYTTD1	16	-0.198966	0.000610738	0.00566203
P48960	CD97	6	0.150572	0.00314134	0.0176058	O43681	ASNA1	14	-0.139413	0.000230834	0.00248453	P61247	RPS3A	40	-0.117797	4.7649e-07	4.19179e-06	P38606	ATP6V1A	29	-0.199236	2.51287e-06	4.25019e-05
Q969X6	UTP4	11	0.150435	0.00102799	0.00641279	P41252	IARS	54	-0.139898	6.64197e-16	2.85957e-14	P11586	MTHFD1	71	-0.11785	2.57028e-05	0.000167702	Q9HDC9	APMAP	19	-0.2007	0.00394332	0.0275645
Q2TAA2	IAH1	9	0.150381	0.000174622	0.00128546	Q9P287	BCCIP	10	-0.139904	0.00438425	0.0346051	P54577	YARS	52	-0.117879	0.00122624	0.00557499	Q9P2T1	GMPR2	10	-0.203648	0.000948136	0.00822634
P19388	POLR2E	7	0.149584	0.00300985	0.0169189	Q9Y446	PKP3	34	-0.141719	0.00195913	0.0172349	P08240	SRPRA	33	-0.118028	0.0104723	0.0372429	Q9H8W4	PLEKHF2	8	-0.203751	0.00764334	0.047163
P61221	ABCE1	35	0.149353	2.95874e-06	3.06275e-05	Q00535	CDK5	11	-0.142262	0.00238849	0.0203811	P17612	PRKACA	10	-0.118059	0.00673517	0.0253315	Q9H4M9	EHD1	22	-0.204523	8.55993e-07	1.58974e-05
O60551	NMT2	11	0.149183	0.00674727	0.0343214	P48637	GSS	25	-0.142458	2.69847e-08	5.32478e-07	Q9NUQ9	FAM49B	19	-0.118574	0.0116917	0.0408884	Q96H20	SNF8	4	-0.204529	0.00355687	0.0252455
P27797	CALR	40	0.149065	1.01801e-09	1.75313e-08	Q9Y6D5	ARFGEF2	34	-0.142981	1.29981e-06	2.02379e-05	O14828	SCAMP3	14	-0.119243	0.0126946	0.0437498	Q9Y6I3	EPN1	10	-0.205115	0.00705875	0.0441308
Q14699	RFTN1	15	0.148951	0.00728097	0.0366824	P28288	ABCD3	21	-0.143267	0.00197714	0.0173396	Q86W42	THOC6	10	-0.120527	0.00963599	0.0345934	O75083	WDR1	34	-0.205141	1.86004e-08	5.13135e-07
Q9NZ08	ERAP1	30	0.148923	0.000543619	0.00357155	O14841	OPLAH	34	-0.143378	0.0063951	0.0475897	P25788	PSMA3	15	-0.120998	0.00721648	0.0268926	P04275	VWF	48	-0.205996	0.00158967	0.0128508
P62258	YWHAE	27	0.148665	3.02717e-05	0.000261053	P08243	ASNS	20	-0.143533	6.85017e-05	0.000804328	P62917	RPL8	24	-0.121037	0.00504977	0.0196023	P60660	MYL6	9	-0.2083	0.00206958	0.0161115
Q6PI48	DARS2	25	0.148525	0.0025754	0.0147392	P40926	MDH2	35	-0.143726	0.000195404	0.00213966	P61289	PSME3	15	-0.121442	0.00863573	0.0315201	P12110	COL6A2	43	-0.20854	0.00042359	0.00413255
O95470	SGPL1	21	0.148324	4.9154e-05	0.000403674	Q16401	PSMD5	25	-0.144551	1.61076e-05	0.000208994	P62906	RPL10A	19	-0.121827	0.000264731	0.00142072	P09960	LTA4H	33	-0.210752	3.46547e-07	6.91027e-06
Q14157	UBAP2L	31	0.148135	1.31218e-05	0.000121848	O43776	NARS	34	-0.144942	7.05544e-07	1.13909e-05	Q9Y580	RBM7	6	-0.121934	0.0145091	0.0493448	Q13131	PRKAA1	15	-0.210764	0.00538557	0.0355886
P06737	PYGL	41	0.147569	0.000688619	0.00443699	A0MZ66	SHTN1	40	-0.14497	1.36023e-05	0.000179355	P11021	HSPA5	72	-0.121975	7.26766e-05	0.000432483	O60701	UGDH	40	-0.210874	0.00610494	0.0394254
O14828	SCAMP3	13	0.147513	5.5343e-05	0.00045124	Q9BYC9	MRPL20	6	-0.145002	0.00673119	0.0496255	Q9BS26	ERP44	18	-0.122133	0.0125054	0.0433344	Q9BWS9	CHID1	12	-0.215002	0.00193657	0.0152643
P29401	TKT	47	0.147434	1.20316e-05	0.00011246	Q96NY8	NECTIN4	15	-0.145173	0.00217209	0.0188746	P28066	PSMA5	13	-0.122447	0.00316267	0.0129212	Q9ULH1	ASAP1	12	-0.215889	0.00316813	0.0231718
Q9UDY2	TJP2	50	0.147197	0.000956484	0.00602627	P10586	PTPRF	44	-0.145646	1.1749e-05	0.000157318	Q9Y265	RUVBL1	31	-0.122996	0.000553619	0.00275019	P35270	SPR	14	-0.216037	0.000581902	0.00542122
Q99714	HSD17B10	20	0.146809	1.5253e-05	0.000138915	O60343	TBC1D4	24	-0.148631	0.00138186	0.0127279	Q8TBC4	UBA3	21	-0.12335	0.00335291	0.0136494	Q86VR2	RETREG3	5	-0.216512	0.00588396	0.038391
P19387	POLR2C	8	0.146779	0.00904256	0.043698	O95831	AIFM1	32	-0.14969	1.40123e-05	0.000183907	Q9Y230	RUVBL2	37	-0.123736	0.00254358	0.0106445	O00161	SNAP23	11	-0.218204	5.92367e-06	9.14789e-05
P25325	MPST	13	0.1467	0.000481222	0.00320608	O75153	CLUH	40	-0.150009	4.33831e-06	6.21023e-05	O75934	BCAS2	16	-0.123961	0.00182644	0.00795375	Q05707	COL14A1	62	-0.218507	9.22889e-07	1.69734e-05
Q15365	PCBP1	13	0.146319	0.00043872	0.0029471	Q92947	GCDH	8	-0.151656	0.00031939	0.00336752	Q15056	EIF4H	23	-0.124419	0.00384143	0.0153955	P08670	VIM	64	-0.219153	1.11781e-10	4.35104e-09
P25205	MCM3	54	0.146193	0.000180371	0.00132094	Q63HN8	RNF213	170	-0.152144	2.4494e-05	0.000312808	Q93009	USP7	55	-0.124621	4.67898e-06	3.49417e-05	O94979	SEC31A	45	-0.2192	7.93936e-16	5.5703e-14
Q14141	SEPT6	12	0.146192	0.010001	0.0476009	P51398	DAP3	17	-0.152284	1.21508e-05	0.000161339	P49792	RANBP2	86	-0.124722	0.00720325	0.0268609	P46459	NSF	41	-0.219422	1.29288e-10	4.93115e-09
O15145	ARPC3	10	0.146102	0.000160263	0.00119056	P31153	MAT2A	18	-0.152654	2.17699e-10	5.64924e-09	P05026	ATP1B1	15	-0.125028	0.0116724	0.0408463	Q9NVJ2	ARL8B	6	-0.219492	0.0074744	0.0462209
Q13459	MYO9B	61	0.146091	1.53782e-06	1.70359e-05	Q00325	SLC25A3	17	-0.152817	0.000539081	0.00539366	O43660	PLRG1	18	-0.125791	3.58394e-08	3.73032e-07	O14773	TPP1	6	-0.220407	0.000128779	0.001435
P04899	GNAI2	13	0.14592	3.97878e-06	4.08148e-05	Q12931	TRAP1	37	-0.153344	1.04369e-13	3.77788e-12	Q9Y295	DRG1	22	-0.126142	0.00950554	0.0342115	Q02952	AKAP12	64	-0.220943	4.18778e-05	0.000527697
Q6NXG1	ESRP1	19	0.145777	0.00529809	0.0278529	P09525	ANXA4	32	-0.153925	2.84619e-15	1.14716e-13	Q9H6Z4	RANBP3	17	-0.126289	2.34715e-05	0.000154206	P47755	CAPZA2	10	-0.221714	0.000239212	0.00252216
P62312	LSM6	8	0.145743	0.000138156	0.00103717	P00505	GOT2	33	-0.154177	4.45903e-07	7.45313e-06	Q9H307	PNN	45	-0.126351	0.00685425	0.0257004	P07355	ANXA2	14	-0.221834	0.000747128	0.00675029
P62877	RBX1	3	0.145628	0.00403515	0.0218606	P23786	CPT2	28	-0.155855	1.35026e-07	2.45161e-06	P27695	APEX1	29	-0.126735	0.00273244	0.0113762	Q9Y5K8	ATP6V1D	13	-0.222354	0.00141656	0.0116874
Q9BQ75	CMSS1	6	0.145231	0.00886216	0.0431935	P04062	GBA	14	-0.156072	0.00118951	0.0111551	P61160	ACTR2	24	-0.126826	0.0111258	0.0391989	Q05655	PRKCD	28	-0.222385	0.000167364	0.0018259
Q04637	EIF4G1	72	0.145175	1.02713e-14	2.83358e-13	P62877	RBX1	3	-0.156271	0.000829619	0.00799106	Q16629	SRSF7	9	-0.126946	0.00209176	0.00895143	P13804	ETFA	20	-0.22273	0.000220656	0.00234829
P56192	MARS	40	0.144799	3.37662e-11	6.78069e-10	Q6PIU2	NCEH1	11	-0.156774	0.00277984	0.0232321	O15371	EIF3D	28	-0.127091	4.26623e-05	0.000267604	Q9NUQ9	FAM49B	17	-0.223923	5.69934e-07	1.09423e-05
P33176	KIF5B	67	0.144626	0.00670797	0.0341896	Q9GZT3	SLIRP	14	-0.157768	0.00235287	0.0201073	P62424	RPL7A	33	-0.127448	2.95217e-05	0.000190434	P52630	STAT2	21	-0.224179	0.0014113	0.011679
O00541	PES1	27	0.144408	9.83807e-08	1.29421e-06	A0AVT1	UBA6	40	-0.15799	3.08378e-18	1.77022e-16	Q8TAT6	NPLOC4	25	-0.127504	9.78588e-06	6.87431e-05	Q68CZ2	TNS3	20	-0.224518	0.00774856	0.0475541
P51659	HSD17B4	43	0.144393	3.04148e-10	5.61193e-09	Q9HC36	MRM3	13	-0.159661	0.00577772	0.0434898	Q6P2E9	EDC4	35	-0.128217	0.000686932	0.00332008	P10301	RRAS	7	-0.224953	0.000208869	0.00223121
O43592	XPOT	23	0.144368	6.13218e-05	0.00049222	P50991	CCT4	44	-0.160659	6.70882e-18	3.73787e-16	Q9UKF6	CPSF3	18	-0.128321	0.00347961	0.0140845	Q6YP21	KYAT3	12	-0.226395	0.00186108	0.0147515
P49720	PSMB3	11	0.144167	4.77369e-05	0.000393172	Q9NUB1	ACSS1	19	-0.162418	0.0053539	0.0407585	P62241	RPS8	19	-0.128365	5.0078e-05	0.000310014	P00747	PLG	32	-0.227438	0.00522749	0.0348683
P62857	RPS28	7	0.143981	0.000345881	0.00238838	P14406	COX7A2	2	-0.162508	0.00150423	0.0136776	P22087	FBL	26	-0.128384	2.01485e-05	0.000134394	P01024	C3	94	-0.227834	3.28379e-08	8.35429e-07
P51398	DAP3	16	0.143967	1.85735e-05	0.00016728	Q92615	LARP4B	25	-0.162718	0.00232617	0.0199512	Q14697	GANAB	49	-0.128864	0.00276163	0.0114725	P21283	ATP6V1C1	21	-0.228105	6.06934e-08	1.46153e-06
P22314	UBA1	59	0.143798	6.82062e-13	1.60836e-11	Q96GC5	MRPL48	7	-0.16286	0.00184518	0.0163846	O15372	EIF3H	24	-0.128874	1.87825e-06	1.49917e-05	P61020	RAB5B	5	-0.228161	0.00537633	0.0355689
O95347	SMC2	65	0.143615	0.00197138	0.0115498	P00491	PNP	21	-0.163406	0.00512383	0.0392966	O60216	RAD21	27	-0.128899	0.00479422	0.0187513	P13798	APEH	23	-0.228526	1.08896e-07	2.44606e-06
P50990	CCT8	52	0.143487	8.9583e-18	3.30585e-16	Q86WQ0	NR2C2AP	3	-0.163468	0.00260524	0.0219994	P19367	HK1	48	-0.129025	2.00285e-09	2.43209e-08	P05155	SERPING1	12	-0.228827	0.000356914	0.00356475
Q9BTW9	TBCD	33	0.142952	4.13331e-05	0.000343918	P49419	ALDH7A1	30	-0.163593	3.3415e-09	7.36037e-08	P27797	CALR	39	-0.129495	5.49929e-06	4.05876e-05	Q08AM6	VAC14	16	-0.229453	0.00267269	0.0199854
P46783	RPS10	9	0.142679	0.00177553	0.0105548	Q15833	STXBP2	25	-0.163602	1.03482e-06	1.62905e-05	P10644	PRKAR1A	20	-0.129762	0.000324229	0.0017086	Q05469	LIPE	18	-0.230207	0.000875747	0.00773753
P15104	GLUL	13	0.142507	0.00894467	0.0434095	Q6YN16	HSDL2	25	-0.164512	1.64781e-07	2.9541e-06	P62701	RPS4X	18	-0.129875	0.0109407	0.038684	Q6UWY5	OLFML1	11	-0.230696	0.00602318	0.039075
Q9H845	ACAD9	34	0.142331	0.00406342	0.0219465	Q7Z4W1	DCXR	13	-0.164939	0.000153065	0.00171911	Q9Y2X3	NOP58	33	-0.130576	0.000356911	0.00185066	P35754	GLRX	6	-0.232747	0.00660254	0.0416914
Q14974	KPNB1	38	0.142219	1.12919e-13	2.86482e-12	P07814	EPRS	110	-0.165066	1.93559e-23	1.74602e-21	Q9Y3F4	STRAP	23	-0.130578	6.1537e-05	0.000371247	P01023	A2M	42	-0.234202	3.13342e-06	5.22206e-05
P55084	HADHB	34	0.141568	7.85066e-06	7.67905e-05	P53365	ARFIP2	7	-0.165171	0.00592016	0.0444442	Q9UBQ5	EIF3K	8	-0.130723	0.000528906	0.0026436	P07384	CAPN1	38	-0.234259	4.42454e-18	3.8098e-16
Q9Y4E8	USP15	26	0.141532	0.00262816	0.0149657	P50416	CPT1A	21	-0.165512	3.27123e-05	0.0004072	P50402	EMD	12	-0.130908	0.000559806	0.00277365	Q96FV2	SCRN2	6	-0.234673	0.00186114	0.0147515
P07203	GPX1	15	0.140501	9.65612e-06	9.26955e-05	P55060	CSE1L	50	-0.16584	1.22284e-16	6.1499e-15	P46940	IQGAP1	103	-0.13111	1.49003e-09	1.85291e-08	O60240	PLIN1	29	-0.234706	8.05263e-06	0.000121388
Q00613	HSF1	9	0.140158	1.61468e-05	0.000146351	P42126	ECI1	8	-0.16584	1.55958e-05	0.000203282	Q16555	DPYSL2	26	-0.131181	0.000857227	0.0040328	Q14764	MVP	49	-0.234821	3.04018e-09	9.70637e-08
Q13347	EIF3I	19	0.140058	1.99799e-09	3.30075e-08	Q6NXE6	ARMC6	14	-0.16607	0.000905607	0.00869352	O95758	PTBP3	9	-0.131296	0.000283046	0.00151038	P29401	TKT	44	-0.234957	4.68535e-07	9.11878e-06
O75688	PPM1B	13	0.13948	2.72388e-06	2.85882e-05	P48163	ME1	22	-0.166256	0.000789624	0.00761873	P53582	METAP1	10	-0.131974	0.0122423	0.0425002	P35237	SERPINB6	19	-0.236014	3.54798e-05	0.000452089
P30626	SRI	11	0.138952	0.000251648	0.00178096	P11387	TOP1	60	-0.166303	1.12033e-13	4.02965e-12	Q9UBB4	ATXN10	19	-0.131984	0.000803868	0.00380699	P02765	AHSG	11	-0.236202	0.000245048	0.00256939
P61289	PSME3	16	0.13873	0.00196279	0.0115114	O75340	PDCD6	9	-0.166976	4.85451e-05	0.000586983	Q9GZR7	DDX24	50	-0.13201	0.00115422	0.00527712	Q9H299	SH3BGRL3	7	-0.236721	0.00658921	0.0416535
P78527	PRKDC	235	0.138355	5.39124e-33	5.1064e-31	P28838	LAP3	40	-0.167016	2.65622e-06	3.92085e-05	P67936	TPM4	30	-0.132085	0.0144061	0.0491318	P04003	C4BPA	17	-0.2369	0.00718273	0.0448073
Q96T88	UHRF1	20	0.138208	0.00440524	0.0235098	O75608	LYPLA1	8	-0.167019	6.25421e-05	0.000746695	Q9Y2W1	THRAP3	59	-0.132216	4.8128e-07	4.22738e-06	P84095	RHOG	12	-0.237101	0.000134472	0.00148968
P61026	RAB10	16	0.138075	9.28574e-06	8.92908e-05	Q9BXJ9	NAA15	49	-0.167148	6.58554e-10	1.58583e-08	O60879	DIAPH2	23	-0.132528	0.000709807	0.00341272	Q9P107	GMIP	13	-0.237249	0.00568068	0.0371927
Q06787	FMR1	21	0.13801	0.000702891	0.0045187	Q92598	HSPH1	52	-0.167532	3.44171e-12	1.09883e-10	Q15691	MAPRE1	19	-0.132536	0.00102663	0.00476663	P62330	ARF6	4	-0.237329	0.0010128	0.00869446
P48739	PITPNB	21	0.137768	4.23313e-08	5.86754e-07	Q9Y223	GNE	12	-0.167813	0.000171529	0.00188915	Q14966	ZNF638	67	-0.13264	0.000249676	0.00135134	P56199	ITGA1	20	-0.237576	9.30868e-05	0.00106227
P26640	VARS	58	0.137561	7.06727e-11	1.37546e-09	Q8WUM4	PDCD6IP	63	-0.169	2.62093e-18	1.51987e-16	Q9Y3B8	REXO2	12	-0.13278	0.0110429	0.0389551	Q12907	LMAN2	11	-0.238231	0.00191487	0.0151142
P37837	TALDO1	32	0.137225	4.45714e-05	0.000368167	Q99805	TM9SF2	12	-0.169733	0.0042269	0.0336462	Q9H6R4	NOL6	21	-0.132851	0.00221265	0.00939096	Q99536	VAT1	16	-0.238497	3.00657e-09	9.65331e-08
Q9UKN8	GTF3C4	26	0.136938	0.0090757	0.0438209	P07099	EPHX1	24	-0.170114	0.000484127	0.00491302	P14866	HNRNPL	33	-0.133275	2.89417e-06	2.22867e-05	P23497	SP100	12	-0.238572	0.00390382	0.0273556
P51114	FXR1	32	0.13682	4.97066e-05	0.000407623	P46459	NSF	44	-0.170517	1.55316e-19	1.01455e-17	P11387	TOP1	58	-0.133286	5.20699e-05	0.000319906	P57764	GSDMD	12	-0.238725	0.00667184	0.041989
Q9HC16	APOBEC3G	13	0.136799	0.00868765	0.0425987	P53367	ARFIP1	17	-0.170835	0.00166308	0.0149309	Q07866	KLC1	22	-0.133684	0.000967721	0.00451153	P35442	THBS2	34	-0.240807	0.00714963	0.0446498
Q68E01	INTS3	26	0.136792	0.00554851	0.0289021	P45954	ACADSB	19	-0.171184	6.51926e-06	9.12535e-05	Q9H0B6	KLC2	23	-0.133833	0.0144119	0.0491318	Q9UBG0	MRC2	28	-0.241636	3.19545e-05	0.000409926
O75695	RP2	12	0.136337	0.00799933	0.039634	Q06830	PRDX1	21	-0.171348	4.09864e-07	6.91175e-06	Q8IVM0	CCDC50	16	-0.134114	0.0111858	0.0393338	Q96FS4	SIPA1	15	-0.242621	0.00354192	0.0251924
O43747	AP1G1	29	0.136315	0.00104595	0.00651771	P23526	AHCY	33	-0.171884	7.14632e-12	2.24379e-10	Q8IWX8	CHERP	22	-0.134131	0.00229316	0.00971816	P61158	ACTR3	24	-0.242877	1.24022e-10	4.76229e-09
P52306	RAP1GDS1	20	0.135689	0.000437763	0.00294415	O75131	CPNE3	29	-0.172734	5.22096e-14	1.90197e-12	O43290	SART1	50	-0.135048	2.92721e-07	2.65316e-06	Q12965	MYO1E	20	-0.243043	0.00489468	0.0329189
Q14137	BOP1	25	0.135293	0.000223148	0.00160526	Q9NUI1	DECR2	15	-0.172876	0.00312462	0.0256979	Q969G3	SMARCE1	24	-0.135088	0.0114659	0.040198	Q16822	PCK2	34	-0.243945	7.13376e-13	3.43569e-11
Q9Y3C1	NOP16	15	0.135127	0.00023682	0.00168864	O43768	ENSA	11	-0.174194	0.00649194	0.0482271	P23246	SFPQ	48	-0.135162	2.85571e-07	2.59664e-06	P00751	CFB	27	-0.244151	0.000116784	0.00131423
O00743	PPP6C	15	0.13495	0.000491397	0.00326621	P29401	TKT	45	-0.174633	4.29285e-10	1.07473e-08	Q9H3N1	TMX1	12	-0.135556	0.00111733	0.00514274	Q9BR76	CORO1B	17	-0.244624	0.000139356	0.00153481
Q9UK76	JPT1	6	0.134762	0.00751467	0.0376928	Q9H939	PSTPIP2	11	-0.176728	0.00373347	0.0302241	P30050	RPL12	16	-0.135702	2.84216e-06	2.19755e-05	P78417	GSTO1	20	-0.245291	9.3169e-06	0.000138245
Q00610	CLTC	84	0.134745	1.19461e-09	2.04487e-08	P15531	NME1	6	-0.177389	0.00320546	0.0262487	Q13526	PIN1	9	-0.136844	0.00742534	0.0275677	Q6NUM9	RETSAT	15	-0.245707	0.00487092	0.0327979
P61964	WDR5	13	0.134635	5.46873e-06	5.45979e-05	Q9GZZ1	NAA50	13	-0.177434	0.000158197	0.00176975	P40429	RPL13A	14	-0.136855	0.000553045	0.00274974	Q9Y3B3	TMED7	8	-0.246511	0.000566922	0.00530777
Q7Z2Z2	EFL1	33	0.134252	9.72612e-06	9.30531e-05	P07954	FH	31	-0.17755	9.40117e-10	2.21688e-08	P62888	RPL30	12	-0.136935	0.00686491	0.0257004	Q9Y2J2	EPB41L3	22	-0.246977	1.92672e-05	0.000260085
O00139	KIF2A	26	0.134	0.00129301	0.00790974	P82664	MRPS10	3	-0.177724	0.00309023	0.0254888	Q8NC51	SERBP1	37	-0.137336	0.0101912	0.0363342	Q96C19	EFHD2	17	-0.248542	0.00628899	0.0402482
P46926	GNPDA1	8	0.133839	2.93195e-06	3.04201e-05	Q15126	PMVK	14	-0.177903	4.31686e-06	6.19513e-05	P55884	EIF3B	31	-0.137509	6.82944e-06	4.95455e-05	Q13492	PICALM	21	-0.248741	4.01556e-06	6.48307e-05
Q13867	BLMH	15	0.13383	0.00394678	0.0214227	P49754	VPS41	3	-0.178694	0.000112539	0.00129204	Q01844	EWSR1	11	-0.138302	0.0109456	0.038684	P22352	GPX3	8	-0.250114	0.00254063	0.0192018
Q9Y277	VDAC3	20	0.13359	0.00915377	0.0441603	O60825	PFKFB2	17	-0.178718	0.00214631	0.0186792	P62699	YPEL5	5	-0.138557	0.00218071	0.00926923	Q8IV08	PLD3	10	-0.251322	0.00058106	0.00542122
Q12931	TRAP1	39	0.133304	4.22694e-05	0.000350171	P43007	SLC1A4	7	-0.178934	0.00144827	0.0132525	Q96L92	SNX27	15	-0.139266	0.000405865	0.00208736	P41240	CSK	19	-0.251855	2.71972e-07	5.62043e-06
P52758	RIDA	7	0.133119	0.00320991	0.0179723	Q13825	AUH	13	-0.179451	2.67382e-07	4.63272e-06	O75044	SRGAP2	7	-0.139402	0.00565054	0.0216827	P02768	ALB	88	-0.251965	2.65289e-06	4.4737e-05
Q9UNM6	PSMD13	22	0.133079	1.37208e-10	2.61661e-09	Q9NR45	NANS	19	-0.179675	2.40787e-07	4.23652e-06	P42167	TMPO.1	14	-0.139578	0.000395755	0.00204462	Q9Y613	FHOD1	19	-0.252224	0.000236902	0.00250245
O43847	NRDC	25	0.13294	0.000301493	0.00209974	Q9NP92	MRPS30	10	-0.179775	0.00669742	0.0495591	P62314	SNRPD1	4	-0.140527	0.0121554	0.0422328	P49720	PSMB3	9	-0.252341	0.00302396	0.0222317
P62140	PPP1CB	5	0.132372	0.00336557	0.0186237	P25098	GRK2	15	-0.179909	0.00224825	0.0193588	Q9Y6E2	BZW2	28	-0.14074	0.000328108	0.00172492	P02671	FGA	39	-0.252662	2.24889e-05	0.000298608
P61011	SRP54	29	0.132032	5.21527e-06	5.22722e-05	P52209	PGD	38	-0.180261	5.99557e-09	1.28577e-07	Q02878	RPL6	30	-0.140981	7.81145e-05	0.000460981	O15144	ARPC2	26	-0.253227	1.2389e-08	3.53804e-07
P62487	POLR2G	6	0.131784	0.0100172	0.0476385	P04066	FUCA1	13	-0.181576	0.00639777	0.0475897	P49368	CCT3	52	-0.140989	8.41895e-06	5.98061e-05	P00734	F2	24	-0.253615	0.00421489	0.0290342
Q9UKY7	CDV3	15	0.131707	0.00236478	0.0136161	Q9NYK5	MRPL39	14	-0.182504	2.28241e-09	5.14721e-08	P84095	RHOG	12	-0.141064	0.000142179	0.000807198	P55145	MANF	17	-0.254025	5.09655e-07	9.8182e-06
Q5JTJ3	COA6	5	0.131334	0.00405382	0.0219408	Q9H4A4	RNPEP	30	-0.183177	6.69852e-20	4.69972e-18	Q01081	U2AF1	8	-0.141075	0.00294252	0.0121529	P04216	THY1	3	-0.254043	0.00163705	0.0131776
Q08945	SSRP1	38	0.130967	8.34067e-09	1.28108e-07	Q10713	PMPCA	21	-0.183574	1.66923e-10	4.45362e-09	Q00169	PITPNA	18	-0.141265	0.000505353	0.00255179	P61009	SPCS3	3	-0.254066	0.00731516	0.0454837
Q53GS9	USP39	20	0.130666	3.43421e-05	0.000288281	Q9NY33	DPP3	38	-0.184482	4.42445e-18	2.51442e-16	Q7KZ85	SUPT6H	54	-0.141355	0.00273771	0.0113897	O60762	DPM1	11	-0.254906	1.11748e-09	3.84886e-08
Q9BYD2	MRPL9	17	0.130613	0.00107241	0.00665341	P02788	LTF	62	-0.186359	0.0042853	0.0340607	P22234	PAICS	37	-0.141409	0.00173797	0.00762315	Q92506	HSD17B8	9	-0.255752	0.000511354	0.00484337
P11021	HSPA5	76	0.130589	1.45433e-08	2.15796e-07	Q16222	UAP1	21	-0.1866	0.00547168	0.0415161	Q9Y4Z0	LSM4	9	-0.141985	0.00481573	0.0188095	Q9UHB6	LIMA1	48	-0.257345	7.94962e-08	1.85155e-06
P55884	EIF3B	32	0.129651	1.31723e-09	2.24127e-08	Q15738	NSDHL	16	-0.187128	1.73282e-06	2.64721e-05	P11216	PYGB	42	-0.142288	0.0012458	0.00565034	Q9NRZ7	AGPAT3	5	-0.257355	0.00417401	0.0288576
P62633	CNBP	11	0.129557	0.00335307	0.0185726	O95573	ACSL3	26	-0.187168	3.6283e-08	7.08577e-07	Q9Y263	PLAA	37	-0.142701	0.00695632	0.0259742	P21281	ATP6V1B2	16	-0.257478	6.42241e-09	1.91092e-07
Q00535	CDK5	11	0.129481	0.0053302	0.02797	Q9NTK5	OLA1	27	-0.187618	2.41558e-10	6.23988e-09	O00178	GTPBP1	20	-0.142739	0.00049423	0.00249885	O75382	TRIM3	10	-0.258296	0.00047008	0.00451261
Q9UKF6	CPSF3	18	0.129234	0.00119342	0.00732422	O96011	PEX11B	7	-0.188743	0.000676165	0.00661385	P23396	RPS3	28	-0.14288	0.00141377	0.00636647	Q8WX93	PALLD	28	-0.259064	1.80997e-06	3.136e-05
P48643	CCT5	53	0.129227	0.000267341	0.00188498	A3KMH1	VWA8	36	-0.188819	0.00339665	0.0277344	P78344	EIF4G2	47	-0.143114	3.95166e-06	2.97054e-05	O00159	MYO1C	52	-0.260219	2.50466e-13	1.294e-11
Q96C86	DCPS	15	0.12867	0.00848204	0.0417346	P42704	LRPPRC	98	-0.189395	7.3465e-24	6.95836e-22	Q1KMD3	HNRNPUL2	51	-0.143164	0.000135347	0.000770719	Q01518	CAP1	34	-0.260224	1.90893e-08	5.19617e-07
P05386	RPLP1	3	0.128342	0.00204399	0.0119506	Q96EL2	MRPS24	2	-0.18941	0.0049089	0.0380591	Q8IUI8	CRLF3	14	-0.143381	0.0125223	0.0433665	Q15005	SPCS2	13	-0.261586	0.00358821	0.025327
Q7KZF4	SND1	67	0.128066	1.02178e-15	3.08871e-14	O75439	PMPCB	19	-0.189477	3.81828e-16	1.72216e-14	Q8WUZ0	BCL7C	3	-0.143491	0.00628581	0.0237831	Q96Q06	PLIN4	62	-0.261791	1.51537e-06	2.69963e-05
Q9Y446	PKP3	32	0.127193	0.000535048	0.00352338	P30041	PRDX6	24	-0.189842	1.23016e-11	3.73849e-10	P30876	POLR2B	44	-0.143525	5.69664e-06	4.1881e-05	P48426	PIP4K2A	5	-0.262677	0.00299131	0.0220226
Q9BVJ7	DUSP23	8	0.126975	0.00339874	0.018789	Q14376	GALE	16	-0.190348	6.62502e-05	0.000784375	O60925	PFDN1	11	-0.143542	0.000198211	0.00110003	P05452	CLEC3B	9	-0.263148	0.00204559	0.015978
P10412	HIST1H1E	10	0.126872	0.0058171	0.0301355	Q9ULX3	NOB1	15	-0.191385	0.00435396	0.0345015	P20700	LMNB1	62	-0.143731	0.000229166	0.00125226	P08729	KRT7	41	-0.26508	0.00111608	0.00941053
P17844	DDX5	44	0.126774	0.000224761	0.00161481	Q9P2J5	LARS	53	-0.192311	1.03974e-26	1.18177e-24	P12270	TPR	161	-0.143923	4.4518e-08	4.52587e-07	Q9UJ70	NAGK	17	-0.265407	1.9191e-05	0.000259672
Q8NCN5	PDPR	29	0.126505	0.00106608	0.00662132	Q96RQ3	MCCC1	17	-0.193053	2.88208e-10	7.41124e-09	Q6PI48	DARS2	25	-0.144034	0.000506224	0.00255268	P15121	AKR1B1	15	-0.266412	1.0308e-05	0.000150206
Q53H82	LACTB2	9	0.126283	0.000394739	0.00268479	P13798	APEH	26	-0.193128	6.42153e-09	1.3668e-07	Q9H6F5	CCDC86	22	-0.144087	3.81681e-05	0.000241278	Q9NNW7	TXNRD2	11	-0.267718	0.00100593	0.00864853
P61421	ATP6V0D1	10	0.125999	0.00186855	0.0110041	Q5JRX3	PITRM1	41	-0.194273	1.6673e-10	4.45362e-09	P80723	BASP1	25	-0.144248	0.00788242	0.0290693	P10253	GAA	22	-0.269144	5.90201e-06	9.13927e-05
P57764	GSDMD	15	0.125742	0.000710121	0.00455487	P21926	CD9	11	-0.194358	0.000659671	0.0064748	Q2TAA2	IAH1	8	-0.144327	0.0146347	0.0497423	P63218	GNG5	4	-0.269377	0.00204069	0.0159741
Q9UQE7	SMC3	87	0.125673	8.47084e-15	2.37142e-13	Q15181	PPA1	25	-0.194736	5.43724e-08	1.04391e-06	Q6P4A8	PLBD1	9	-0.144359	0.0077391	0.0285964	Q00577	PURA	13	-0.269444	9.28408e-06	0.000138119
P40925	MDH1	31	0.125566	0.000457592	0.00306301	Q9H1P3	OSBPL2	9	-0.196012	0.00252615	0.0213951	Q12874	SF3A3	28	-0.144412	0.000279263	0.00149159	Q9Y6B6	SAR1B	4	-0.2697	0.000423506	0.00413255
P11586	MTHFD1	71	0.125312	2.56414e-17	8.99507e-16	Q5VWZ2	LYPLAL1	10	-0.196412	8.30459e-09	1.76101e-07	Q6IBS0	TWF2	15	-0.145117	0.00537676	0.0207531	O94804	STK10	31	-0.270689	3.22007e-07	6.51233e-06
Q12905	ILF2	23	0.125303	4.08896e-06	4.17941e-05	P30520	ADSS	20	-0.198769	3.73181e-08	7.23818e-07	P09012	SNRPA	11	-0.145408	0.00800703	0.0294715	Q9NZN4	EHD2	28	-0.27088	1.04969e-08	3.01281e-07
P54136	RARS	48	0.125226	1.30346e-15	3.89871e-14	P53396	ACLY	64	-0.200371	1.32794e-40	2.69524e-38	P09382	LGALS1	14	-0.145418	0.000860047	0.00404272	Q9BZQ8	FAM129A	24	-0.271186	0.000450783	0.00434203
Q9UHY7	ENOPH1	8	0.124441	0.00812087	0.0401312	Q8NFU3	TSTD1	6	-0.201242	0.00125479	0.0116329	Q5JTV8	TOR1AIP1	27	-0.146326	0.00908238	0.0329178	P08727	KRT19	32	-0.272134	0.00245088	0.0185711
Q86V81	ALYREF	15	0.124325	6.06164e-05	0.000487246	Q9Y6B6	SAR1B	4	-0.201793	0.000653966	0.00642991	P36578	RPL4	63	-0.146333	1.14483e-05	7.95362e-05	O75843	AP1G2	11	-0.272258	0.00030729	0.00313524
P52788	SMS	19	0.124167	0.00285985	0.0161556	Q9Y6E2	BZW2	28	-0.202733	9.26471e-06	0.000126126	P62312	LSM6	8	-0.146347	0.00639639	0.0241854	Q9NTJ4	MAN2C1	9	-0.272425	0.00529723	0.0351684
Q09161	NCBP1	28	0.124051	0.00160577	0.00961599	Q53H82	LACTB2	9	-0.204211	6.04582e-05	0.000723335	Q08AM6	VAC14	22	-0.146715	0.00875539	0.0318955	P02790	HPX	19	-0.27264	0.00049181	0.00468167
Q14160	SCRIB	52	0.124009	0.000660521	0.00427533	P30040	ERP29	21	-0.204329	0.000284709	0.0030243	Q9H4L5	OSBPL3	16	-0.146761	0.011759	0.0410734	Q9NR99	MXRA5	54	-0.274649	0.00018747	0.00203319
Q9Y262	EIF3L	27	0.123884	1.19574e-13	3.02018e-12	Q02338	BDH1	10	-0.204421	0.00016462	0.00183079	Q05048	CSTF1	13	-0.146889	5.4314e-05	0.000332615	Q8N392	ARHGAP18	16	-0.274987	4.41867e-05	0.000551896
P43686	PSMC4	37	0.123868	2.9452e-12	6.69502e-11	P09543	CNP	35	-0.204614	1.47077e-14	5.60964e-13	Q04917	YWHAH	18	-0.147647	5.71134e-05	0.000348631	Q9HCC0	MCCC2	28	-0.275905	0.00206469	0.0160955
Q8TEX9	IPO4	28	0.123756	0.00300853	0.0169189	P26583	HMGB2	18	-0.204671	0.00221353	0.0190887	P11717	IGF2R	79	-0.14771	0.000264316	0.00142072	P04083	ANXA1	35	-0.275913	1.35657e-06	2.44742e-05
P40227	CCT6A	36	0.123448	0.000115325	0.000877364	Q0VDF9	HSPA14	20	-0.205666	2.55247e-06	3.80726e-05	Q13263	TRIM28	44	-0.147898	0.00492861	0.0191713	P08648	ITGA5	14	-0.276436	0.000135028	0.00149293
Q86U38	NOP9	15	0.123393	2.5192e-05	0.000220935	Q8NFV4	ABHD11	10	-0.206814	2.3696e-05	0.000303983	Q13155	AIMP2	14	-0.148038	0.00154366	0.00685896	Q9ULA0	DNPEP	16	-0.276588	5.8222e-09	1.75998e-07
P33992	MCM5	43	0.123344	0.0074625	0.0374972	O43708	GSTZ1	10	-0.207662	3.84721e-05	0.00047324	O95825	CRYZL1	11	-0.148065	0.00114304	0.0052459	Q12805	EFEMP1	16	-0.276723	0.000533122	0.00501611
Q2NL82	TSR1	24	0.123097	0.00274272	0.015519	P25774	CTSS	11	-0.20966	0.00239443	0.0204011	Q5VYK3	ECPAS	67	-0.148149	0.000477359	0.00241786	P07357	C8A	14	-0.276821	0.000133857	0.00148819
P30101	PDIA3	58	0.123047	0.00371993	0.0204057	P15529	CD46	6	-0.20996	0.000217303	0.00236124	Q02543	RPL18A	19	-0.148506	0.00110237	0.00508504	Q96BW5	PTER	11	-0.277437	1.09372e-05	0.000157996
P43246	MSH2	36	0.122848	3.38185e-05	0.00028515	Q5VW32	BROX	13	-0.209985	0.00196222	0.0172354	Q96FV9	THOC1	26	-0.148799	0.000473395	0.00240236	Q9Y6C2	EMILIN1	30	-0.277949	2.74163e-07	5.64518e-06
O75694	NUP155	26	0.122457	9.7437e-05	0.000753381	P53004	BLVRA	21	-0.210058	1.90963e-08	3.80787e-07	P63244	RACK1	26	-0.149093	3.41889e-08	3.57161e-07	P01861	IGHG4	7	-0.27871	0.00152878	0.0124167
O75822	EIF3J	22	0.121447	0.00369709	0.0203001	P22234	PAICS	38	-0.210097	2.31309e-09	5.19577e-08	Q13601	KRR1	19	-0.149752	0.0136582	0.0467587	P58107	EPPK1	97	-0.27894	1.57692e-07	3.41564e-06
P54578	USP14	36	0.120763	0.00876475	0.042829	Q08623	PUDP	5	-0.210599	0.00122004	0.011385	P62913	RPL11	12	-0.149864	0.00165497	0.00729651	P36269	GGT5	9	-0.27895	0.00175503	0.0139494
P61158	ACTR3	23	0.120072	1.11156e-05	0.000104933	Q13510	ASAH1	20	-0.213644	1.0206e-05	0.000137769	P46063	RECQL	36	-0.150056	2.5036e-05	0.000163728	Q32MZ4	LRRFIP1	25	-0.282707	4.74996e-05	0.000585554
Q9Y5M8	SRPRB	18	0.119562	0.00247956	0.0142193	O95716	RAB3D	6	-0.214287	0.00308538	0.0254858	O94906	PRPF6	53	-0.150064	6.05911e-08	6.01992e-07	Q9UKX5	ITGA11	8	-0.283357	0.00353381	0.0251662
Q16576	RBBP7	7	0.119412	0.00330057	0.0183175	P26440	IVD	20	-0.214299	4.58485e-05	0.000557183	A5YKK6	CNOT1	68	-0.150357	7.10104e-07	6.04201e-06	P04792	HSPB1	23	-0.283513	1.47782e-08	4.13717e-07
P02786	TFRC	43	0.118986	1.76227e-07	2.25562e-06	P49773	HINT1	7	-0.215401	1.59643e-08	3.24017e-07	Q8NI27	THOC2	45	-0.150854	0.000434772	0.00222395	P51148	RAB5C	9	-0.283543	6.94281e-05	0.000815207
O43615	TIMM44	31	0.118828	0.00993988	0.0473498	Q8NFF5	FLAD1	26	-0.215586	0.000324512	0.00341518	P18124	RPL7	31	-0.150921	6.67618e-06	4.85797e-05	Q07954	LRP1	83	-0.283939	1.9819e-21	2.25263e-19
O14964	HGS	25	0.118702	0.00146923	0.00885433	Q15041	ARL6IP1	4	-0.217126	4.00663e-05	0.000490726	Q92973	TNPO1	21	-0.151181	3.66928e-07	3.28386e-06	Q14195	DPYSL3	21	-0.284137	3.82668e-06	6.21343e-05
P31153	MAT2A	18	0.118556	5.15337e-06	5.17431e-05	O95861	BPNT1	16	-0.217368	3.24358e-10	8.30328e-09	O15212	PFDN6	14	-0.151354	0.000208461	0.00115018	Q9NZM1	MYOF	96	-0.284554	2.57128e-35	9.13286e-33
Q9NY12	GAR1	8	0.117689	0.00547031	0.0285471	Q15274	QPRT	9	-0.219461	0.00187067	0.0165592	Q9Y3D7	PAM16	7	-0.151359	0.00199221	0.00857708	Q9UL46	PSME2	16	-0.285572	6.18614e-06	9.52733e-05
Q9NUJ1	ABHD10	13	0.116895	0.00212221	0.0123192	P32119	PRDX2	19	-0.219676	1.15421e-11	3.54562e-10	O60271	SPAG9	41	-0.151531	1.56664e-06	1.25929e-05	P98095	FBLN2	24	-0.286595	0.00215907	0.0166485
Q15029	EFTUD2	51	0.116556	1.38087e-09	2.33556e-08	Q14166	TTLL12	26	-0.221676	1.07435e-14	4.18188e-13	Q14498	RBM39	19	-0.151601	1.16409e-07	1.1156e-06	P00966	ASS1	22	-0.28705	0.00593474	0.0385453
O76094	SRP72	44	0.116127	1.18623e-05	0.000111244	Q9H936	SLC25A22	7	-0.222031	0.00113898	0.0107344	Q9P013	CWC15	12	-0.151624	0.00994279	0.03556	Q8NBS9	TXNDC5	27	-0.287259	3.44296e-06	5.6714e-05
P30876	POLR2B	44	0.116114	0.000244731	0.00174068	Q15437	SEC23B	24	-0.223382	1.73397e-08	3.48204e-07	Q9NRF8	CTPS2	19	-0.151641	0.00232579	0.00982709	Q13630	TSTA3	17	-0.289177	2.71192e-05	0.000354295
Q5T4S7	UBR4	115	0.116001	0.000135207	0.00101638	Q9HB71	CACYBP	21	-0.223716	8.18787e-08	1.53065e-06	P52597	HNRNPF	18	-0.151667	2.16787e-07	1.99031e-06	Q969H8	MYDGF	7	-0.291324	1.05907e-07	2.38837e-06
P08133	ANXA6	64	0.115996	4.9509e-07	5.89852e-06	P37268	FDFT1	14	-0.224492	0.00484278	0.0376492	Q9UPU5	USP24	39	-0.151713	0.00997294	0.035623	P02649	APOE	27	-0.292722	0.000340495	0.00343091
P61981	YWHAG	18	0.115894	5.95647e-05	0.000480151	Q9BUP3	HTATIP2	13	-0.224573	4.23402e-10	1.06942e-08	O15355	PPM1G	26	-0.151754	0.00608223	0.0231052	P26572	MGAT1	6	-0.293652	0.00195958	0.0154029
P31948	STIP1	75	0.115463	1.96105e-07	2.46018e-06	Q96KP4	CNDP2	36	-0.226074	5.58455e-27	6.47694e-25	Q14690	PDCD11	61	-0.151847	1.96936e-07	1.83576e-06	P29728	OAS2	26	-0.29458	0.00319466	0.0233059
Q9NXF1	TEX10	23	0.115461	0.000206804	0.00149715	O00115	DNASE2	6	-0.226235	6.53888e-08	1.23457e-06	Q8IYM9	TRIM22	13	-0.151931	0.000511008	0.00256996	Q13636	RAB31	6	-0.296364	0.000167393	0.0018259
Q9NQR4	NIT2	22	0.115419	0.000295631	0.00206905	Q13155	AIMP2	15	-0.226729	5.15199e-14	1.88895e-12	O60684	KPNA6	12	-0.152158	0.00123813	0.00562452	Q99439	CNN2	16	-0.296879	0.000835533	0.00744253
Q06830	PRDX1	21	0.115317	1.32452e-05	0.000122794	Q9Y624	F11R	13	-0.226882	1.72508e-06	2.64248e-05	P82979	SARNP	16	-0.152503	0.000832551	0.0039232	O75348	ATP6V1G1	5	-0.296905	0.000950811	0.00823698
Q16698	DECR1	24	0.115002	0.000151133	0.00112715	Q9P035	HACD3	9	-0.230098	7.79892e-07	1.24498e-05	Q9Y5K6	CD2AP	38	-0.152547	1.01482e-05	7.11123e-05	Q15942	ZYX	23	-0.297627	5.47221e-12	2.46814e-10
Q15185	PTGES3	9	0.114405	0.00483401	0.0255313	Q96IU4	ABHD14B	9	-0.230312	2.72278e-06	3.99833e-05	O00571	DDX3X	17	-0.152556	0.00488682	0.0190218	P35475	IDUA	10	-0.298145	0.000625567	0.00577126
Q13177	PAK2	15	0.114065	1.6309e-06	1.79273e-05	Q02790	FKBP4	45	-0.230877	3.36794e-17	1.78879e-15	Q13428	TCOF1	84	-0.152585	3.71853e-10	4.91451e-09	P04899	GNAI2	12	-0.298416	2.25508e-06	3.87179e-05
Q9UGV2	NDRG3	7	0.113802	0.00227055	0.0130886	Q01415	GALK2	13	-0.231526	2.0707e-06	3.12973e-05	O00231	PSMD11	26	-0.152688	1.35804e-09	1.69994e-08	P07585	DCN	30	-0.298806	1.53238e-05	0.000210351
Q9H3U1	UNC45A	47	0.113628	0.000163836	0.00121151	O95340	PAPSS2	28	-0.23344	3.4743e-07	5.91151e-06	O94913	PCF11	27	-0.152726	0.00640539	0.0241873	Q8TF66	LRRC15	9	-0.300024	0.000531677	0.00501081
P35998	PSMC2	41	0.113504	0.000388629	0.00264817	O60678	PRMT3	7	-0.234148	0.00499118	0.0384869	Q9NYF8	BCLAF1	49	-0.152982	0.000102099	0.000592675	P09871	C1S	17	-0.300374	7.19957e-05	0.000841876
Q7Z2W4	ZC3HAV1	43	0.113377	0.00189918	0.0111614	Q15067	ACOX1	23	-0.234692	1.01688e-09	2.38492e-08	Q9H4G0	EPB41L1	28	-0.153127	0.00202391	0.00868068	P16284	PECAM1	12	-0.301167	1.54872e-07	3.37217e-06
O43395	PRPF3	39	0.113102	0.000424068	0.00285882	Q13085	ACACA	48	-0.235241	3.77701e-12	1.19915e-10	P33316	DUT	12	-0.153151	0.00237891	0.0100218	Q9BS40	LXN	4	-0.30273	0.00061817	0.00571229
Q6P2E9	EDC4	34	0.112872	3.20172e-05	0.000272794	Q9NUL7	DDX28	18	-0.236403	3.75902e-05	0.000463395	P62826	RAN	19	-0.153564	0.000269775	0.00144635	Q8IWB7	WDFY1	14	-0.302887	1.48042e-09	5.03785e-08
Q6P2Q9	PRPF8	114	0.112819	1.8926e-12	4.3722e-11	Q06323	PSME1	27	-0.239687	4.57994e-09	9.93428e-08	Q92841	DDX17	40	-0.153985	2.56197e-14	4.75806e-13	P13284	IFI30	3	-0.303458	0.000447095	0.00432116
Q92621	NUP205	50	0.11191	0.00274443	0.015519	O14745	SLC9A3R1	28	-0.24135	2.59088e-07	4.51656e-06	Q9NPA8	ENY2	8	-0.154073	0.00383177	0.0153676	Q969Q0	RPL36AL	2	-0.304144	0.00175145	0.0139405
P16152	CBR1	21	0.111463	0.000583443	0.00381116	P09211	GSTP1	14	-0.241409	2.49933e-07	4.37036e-06	Q15459	SF3A1	43	-0.154448	1.18071e-13	2.11006e-12	P27105	STOM	12	-0.304656	0.000350643	0.00351258
P13984	GTF2F2	17	0.110709	0.00390863	0.0212562	P16422	EPCAM	16	-0.24555	6.48816e-05	0.000771385	Q9Y450	HBS1L	29	-0.154628	0.000989329	0.00460849	P53634	CTSC	9	-0.30663	0.000733137	0.00664501
P27694	RPA1	32	0.110687	2.68674e-08	3.86509e-07	P14550	AKR1A1	25	-0.247586	6.31888e-15	2.49377e-13	Q5JRX3	PITRM1	42	-0.154686	0.00134529	0.00608215	Q9Y4P3	TBL2	20	-0.307377	4.76249e-08	1.17166e-06
Q8NFH4	NUP37	8	0.110601	0.00792702	0.03931	Q9NQR4	NIT2	22	-0.247947	2.40102e-30	3.10113e-28	Q12788	TBL3	22	-0.15479	0.00599382	0.0228456	Q96RF0	SNX18	12	-0.307974	5.19055e-05	0.00063573
Q10570	CPSF1	35	0.110086	0.00771715	0.038458	Q9H6R3	ACSS3	26	-0.248562	0.00457161	0.0358846	Q9Y5K5	UCHL5	14	-0.155026	2.08224e-05	0.000138564	P49441	INPP1	4	-0.308071	0.00821788	0.0499489
P51610	HCFC1	47	0.109994	1.40766e-06	1.57785e-05	P57088	TMEM33	5	-0.24904	2.20168e-06	3.31887e-05	Q9BXP5	SRRT	50	-0.155454	1.07548e-15	2.21447e-14	P17900	GM2A	6	-0.30829	0.00454978	0.0310029
P49915	GMPS	48	0.109709	0.00375034	0.0205329	P07108	DBI	9	-0.254696	6.6167e-05	0.000784375	P32456	GBP2	18	-0.15564	0.00977867	0.0350171	Q9P299	COPZ2	3	-0.309035	0.00215311	0.0166252
Q15435	PPP1R7	18	0.109507	0.00113316	0.00698457	P09110	ACAA1	19	-0.256981	1.48054e-16	7.1914e-15	Q12996	CSTF3	30	-0.156122	5.44301e-06	4.02769e-05	P47895	ALDH1A3	19	-0.309274	0.00407395	0.0283035
Q9BYG3	NIFK	20	0.109129	0.00406104	0.0219465	P05091	ALDH2	24	-0.257471	3.05038e-12	9.84961e-11	O14979	HNRNPDL	26	-0.156245	1.62689e-08	1.75772e-07	P17931	LGALS3	12	-0.311159	3.29291e-08	8.35429e-07
Q9NZL9	MAT2B	15	0.109061	0.00892425	0.0434095	P61604	HSPE1	23	-0.257729	4.26374e-14	1.57343e-12	O43809	NUDT21	17	-0.156331	1.61185e-08	1.74812e-07	P57737	CORO7	25	-0.31205	4.66332e-11	1.92041e-09
Q14694	USP10	27	0.10902	0.000234344	0.00167519	Q8TCT9	HM13	10	-0.258842	1.03538e-05	0.000139433	P19174	PLCG1	22	-0.156556	0.00234995	0.00992182	Q16864	ATP6V1F	2	-0.312722	0.000317733	0.00322442
P30050	RPL12	16	0.108964	0.000160507	0.00119081	P17900	GM2A	6	-0.261695	4.41613e-06	6.27422e-05	Q5TFE4	NT5DC1	15	-0.156651	0.00417479	0.0165449	Q92556	ELMO1	13	-0.314832	0.000789871	0.00709137
P39656	DDOST	16	0.108865	0.00356622	0.0196384	Q9ULZ3	PYCARD	10	-0.264424	1.38892e-06	2.15662e-05	Q13303	KCNAB2	8	-0.156719	0.0141222	0.0482602	P26447	S100A4	9	-0.315631	0.000430563	0.00418272
P25787	PSMA2	15	0.10867	0.000236389	0.00168768	P14324	FDPS	12	-0.266598	1.38505e-07	2.50676e-06	Q96JM3	CHAMP1	36	-0.156981	0.000510978	0.00256996	P98082	DAB2	10	-0.315801	1.70959e-08	4.73933e-07
Q9BS26	ERP44	21	0.108592	3.41688e-05	0.000287676	P61457	PCBD1	7	-0.267377	0.000119805	0.00136443	P04899	GNAI2	12	-0.157012	2.21586e-05	0.000146769	Q15628	TRADD	10	-0.315871	8.70875e-07	1.60688e-05
Q92616	GCN1	143	0.108475	2.38755e-05	0.000209713	Q6IAN0	DHRS7B	10	-0.2712	0.00608209	0.0454796	Q9BW27	NUP85	16	-0.157108	0.00543657	0.0209181	Q9H223	EHD4	21	-0.316044	5.26141e-19	4.90173e-17
Q96QK1	VPS35	35	0.10804	0.00108561	0.00672079	A8MXV4	NUDT19	11	-0.277754	7.36571e-05	0.000863079	Q16630	CPSF6	19	-0.15727	1.08419e-08	1.20577e-07	Q14699	RFTN1	11	-0.316522	1.15285e-05	0.000164978
O60613	SELENOF	6	0.107944	0.00687406	0.0348797	P12273	PIP	8	-0.277775	0.000471896	0.00480607	P31150	GDI1	19	-0.157298	0.000148525	0.000840705	Q969Q5	RAB24	5	-0.317752	9.75939e-05	0.00110704
P48556	PSMD8	14	0.107848	0.00156432	0.00938759	O75874	IDH1	38	-0.279505	1.10599e-19	7.48257e-18	Q9NW64	RBM22	19	-0.157336	3.08142e-05	0.000198096	Q14141	SEPT6	8	-0.318166	0.000251649	0.00262408
Q6FI81	CIAPIN1	16	0.107458	0.000113083	0.000863778	Q8IWA5	SLC44A2	9	-0.280336	5.2194e-05	0.000627101	Q9H0C8	ILKAP	18	-0.157441	0.000159133	0.000895858	Q13043	STK4	10	-0.318446	0.00117239	0.00984152
Q6NUQ4	TMEM214	22	0.107315	0.00102342	0.00639132	Q03169	TNFAIP2	26	-0.280767	5.37166e-07	8.84845e-06	O15145	ARPC3	10	-0.15746	0.000779429	0.00370359	Q96RU3	FNBP1	16	-0.320034	0.00413058	0.0285921
P55145	MANF	19	0.106757	0.000124552	0.000942517	Q96DG6	CMBL	15	-0.282185	0.00021102	0.00230178	P52758	RIDA	6	-0.157522	0.00603069	0.0229247	P51608	MECP2	24	-0.321785	4.77589e-10	1.71781e-08
O75643	SNRNP200	103	0.106755	2.68562e-13	6.57861e-12	P38571	LIPA	6	-0.283771	1.65566e-08	3.33657e-07	O60613	SELENOF	6	-0.157565	0.000754852	0.00360489	Q96GA7	SDSL	8	-0.321878	0.000373075	0.00370662
Q13895	BYSL	20	0.106371	0.00745985	0.0374972	Q9Y2J8	PADI2	27	-0.284867	2.88406e-06	4.2134e-05	P38606	ATP6V1A	34	-0.157861	1.94793e-05	0.000130083	Q08AF3	SLFN5	27	-0.322684	1.09538e-05	0.000157996
P09496	CLTA	15	0.106217	0.00757607	0.0379003	Q9BZQ8	FAM129A	29	-0.285313	3.67649e-09	8.03595e-08	P08865	RPSA	18	-0.157988	0.000249149	0.00134977	O43189	PHF1	7	-0.323781	0.00539638	0.0356186
Q9GZR7	DDX24	46	0.106076	0.0042446	0.0227138	P10599	TXN	10	-0.290281	2.98922e-12	9.70728e-11	O95470	SGPL1	19	-0.158093	0.00107698	0.00498814	Q13094	LCP2	4	-0.323876	0.00235608	0.0179968
A0AVT1	UBA6	41	0.105876	1.13283e-06	1.29796e-05	O15258	RER1	3	-0.298092	0.00190072	0.016799	Q68E01	INTS3	24	-0.158163	0.00833677	0.0305467	Q5T6V5	C9orf64	17	-0.325573	5.40989e-09	1.64408e-07
O43681	ASNA1	15	0.104339	0.00641189	0.0329763	P33121	ACSL1	33	-0.298992	6.41278e-19	3.91869e-17	O60841	EIF5B	68	-0.158304	1.06355e-06	8.75966e-06	Q9NRN5	OLFML3	16	-0.326825	9.1266e-06	0.000136491
Q9NUQ8	ABCF3	29	0.103868	0.000379573	0.00259893	Q03154	ACY1	13	-0.299163	2.24342e-07	3.95943e-06	P06703	S100A6	11	-0.158571	0.00028627	0.00152329	P04424	ASL	18	-0.326863	2.29942e-08	6.07795e-07
O15372	EIF3H	25	0.10362	0.000290993	0.0020391	P43490	NAMPT	33	-0.300456	4.83695e-16	2.13088e-14	O60884	DNAJA2	23	-0.158839	0.00291679	0.0120553	Q16799	RTN1	5	-0.326906	0.00285084	0.0212337
P55072	VCP	87	0.103272	9.69747e-06	9.29355e-05	P11310	ACADM	28	-0.303451	4.73255e-16	2.10118e-14	Q9NTI5	PDS5B	56	-0.159127	0.000206991	0.00114318	Q01995	TAGLN	22	-0.327318	0.00356396	0.0252544
P19838	NFKB1	22	0.102811	0.00983339	0.0469607	P15104	GLUL	13	-0.307161	7.13912e-06	9.96846e-05	Q8IZH2	XRN1	26	-0.159137	0.00785617	0.0289913	P11234	RALB	6	-0.328095	2.63542e-05	0.000345892
Q00839	HNRNPU	80	0.102773	3.07666e-09	4.93917e-08	P30046	DDT	2	-0.307375	0.000276532	0.00294295	Q14008	CKAP5	103	-0.159367	9.64756e-06	6.78553e-05	P29590	PML	42	-0.328297	1.95193e-19	1.88014e-17
P60953	CDC42	14	0.102597	0.00779012	0.0387325	P16930	FAH	13	-0.309071	1.32739e-07	2.41781e-06	Q04637	EIF4G1	72	-0.159726	1.332e-13	2.37297e-12	P13611	VCAN	32	-0.329048	0.000600819	0.00557917
P12268	IMPDH2	31	0.101447	0.000176471	0.00129739	P46952	HAAO	11	-0.310594	0.00377111	0.0304421	Q9UKM9	RALY	26	-0.159873	1.03571e-06	8.55518e-06	Q01432	AMPD3	6	-0.329233	0.000720667	0.00655288
P05198	EIF2S1	29	0.101277	0.00327636	0.0182187	Q969Z0	TBRG4	16	-0.312842	1.31472e-11	3.93239e-10	Q9NPH2	ISYNA1	15	-0.160006	0.00902272	0.0327434	Q13740	ALCAM	21	-0.329476	0.00448945	0.0306653
Q14254	FLOT2	29	0.101145	0.00924832	0.0445031	Q03426	MVK	10	-0.31288	0.00398965	0.0319791	Q8NE71	ABCF1	43	-0.160129	1.35634e-07	1.28682e-06	P43405	SYK	18	-0.33056	7.15177e-05	0.000838011
O75152	ZC3H11A	26	0.100346	0.00883153	0.0430812	Q9HCC0	MCCC2	33	-0.322671	4.65838e-11	1.31057e-09	Q7L0Y3	TRMT10C	25	-0.16018	9.34975e-07	7.76822e-06	Q16666	IFI16	40	-0.331341	2.03407e-08	5.45264e-07
P62277	RPS13	20	0.0997202	8.15067e-05	0.000637142	Q96C23	GALM	10	-0.326331	1.20394e-06	1.88485e-05	Q9BZZ5	API5	33	-0.160245	5.19993e-09	5.96994e-08	P04179	SOD2	14	-0.331434	0.0045948	0.0312348
Q96GQ7	DDX27	34	0.0995034	0.000924204	0.00582936	P48735	IDH2	35	-0.329054	1.3701e-20	1.06662e-18	P30622	CLIP1	48	-0.160274	0.00592569	0.0226163	O15511	ARPC5	11	-0.333587	2.03388e-08	5.45264e-07
O76021	RSL1D1	42	0.0989608	0.000597054	0.00389112	Q13576	IQGAP2	58	-0.330679	1.46969e-20	1.11364e-18	P60842	EIF4A1	16	-0.160294	4.57068e-09	5.29026e-08	Q8N1S5	SLC39A11	5	-0.33498	0.00265927	0.0199112
P61247	RPS3A	41	0.0988359	0.00226425	0.0130769	P17174	GOT1	25	-0.34476	6.79878e-26	7.43028e-24	Q14103	HNRNPD	29	-0.160542	0.00511781	0.0198394	Q9Y2S2	CRYL1	9	-0.334997	5.44992e-05	0.000661792
Q9H223	EHD4	23	0.0976759	0.00180123	0.0106852	Q02083	NAAA	8	-0.34499	8.89489e-05	0.00103585	P60228	EIF3E	28	-0.160567	1.04836e-07	1.0098e-06	Q06323	PSME1	25	-0.335139	4.5462e-08	1.12331e-06
Q99460	PSMD1	48	0.0973103	6.51449e-07	7.71289e-06	Q13740	ALCAM	24	-0.3509	6.17076e-10	1.49865e-08	Q9Y277	VDAC3	17	-0.160707	1.07992e-06	8.84809e-06	P02746	C1QB	6	-0.335449	0.00195356	0.0153768
P78371	CCT2	47	0.0972194	0.00889397	0.0433114	P22307	SCP2	39	-0.355648	2.86006e-17	1.53337e-15	Q8WVM0	TFB1M	9	-0.160744	0.00804951	0.0295895	P80217	IFI35	10	-0.335911	8.22613e-05	0.000946338
Q08J23	NSUN2	51	0.0964432	0.00592047	0.0306151	P09467	FBP1	19	-0.35732	6.53564e-11	1.80301e-09	Q14318	FKBP8	15	-0.160817	0.00247589	0.0103918	Q9UGT4	SUSD2	12	-0.337159	0.0069149	0.043279
P29966	MARCKS	16	0.0953902	0.00660696	0.033796	Q9NP58	ABCB6	7	-0.364788	0.00561145	0.0424632	P52272	HNRNPM	72	-0.161143	4.99788e-30	2.49149e-28	Q9UNN8	PROCR	2	-0.339892	0.00536588	0.0355411
P36969	GPX4	13	0.0948911	0.00772793	0.038458	P12532	CKMT1A..CKMT1B	13	-0.368949	6.41213e-09	1.3668e-07	Q9Y3C6	PPIL1	8	-0.161234	0.00153377	0.00682035	Q13303	KCNAB2	5	-0.343572	0.00173766	0.0138836
P18124	RPL7	30	0.0947366	4.00687e-06	4.10289e-05	Q13268	DHRS2	24	-0.374517	3.52368e-06	5.0825e-05	Q99459	CDC5L	47	-0.161505	8.6594e-07	7.24763e-06	O95810	CAVIN2	12	-0.344224	0.00636385	0.0405901
Q9Y2Z0	SUGT1	23	0.094141	0.000102754	0.000791265	P11413	G6PD	39	-0.376677	3.79805e-22	3.27035e-20	Q9H2K8	TAOK3	20	-0.161773	1.04558e-05	7.30875e-05	P02760	AMBP	10	-0.344514	4.6443e-05	0.000576279
Q9NVH1	DNAJC11	18	0.0938756	0.00218333	0.0126482	Q8WV74	NUDT8	2	-0.404628	1.59583e-05	0.000207531	Q13435	SF3B2	64	-0.161849	2.06755e-11	3.0128e-10	Q86YV0	RASAL3	16	-0.344994	0.00399498	0.0277888
P63244	RACK1	26	0.0925664	0.001833	0.010806	O75223	GGCT	17	-0.409513	1.04206e-24	1.02104e-22	Q12830	BPTF	39	-0.161886	0.00190179	0.00824401	P35555	FBN1	100	-0.347205	2.69224e-15	1.73863e-13
Q9NZM5	NOP53	13	0.0923915	0.00562205	0.0292583	Q9Y289	SLC5A6	3	-0.410867	0.00123055	0.0114268	Q8N5K1	CISD2	8	-0.161949	0.00829861	0.0304461	Q96CM8	ACSF2	19	-0.347904	0.000739839	0.00669507
Q7L2H7	EIF3M	17	0.0916844	0.000922144	0.00582283	Q96HR9	REEP6	6	-0.450586	0.000165343	0.00183525	P05388	RPLP0	6	-0.161979	0.00119978	0.00547221	Q92930	RAB8B	3	-0.350689	4.59448e-05	0.000571345
P46459	NSF	46	0.0899394	0.00827233	0.0407733	P08236	GUSB	22	-0.454031	1.0253e-08	2.13436e-07	Q13423	NNT	43	-0.162233	1.12229e-06	9.17696e-06	P05546	SERPIND1	15	-0.350765	0.000191142	0.00206906
P07900	HSP90AA1	49	0.0898842	0.00413983	0.0222662	P43155	CRAT	23	-0.458198	2.62571e-11	7.61321e-10	Q8WU90	ZC3H15	31	-0.162591	5.22183e-08	5.25233e-07	P33121	ACSL1	29	-0.351671	2.21595e-07	4.66417e-06
O43172	PRPF4	27	0.0882473	0.00108564	0.00672079	Q13907	IDI1	6	-0.467268	0.000749805	0.00724684	Q2TAY7	SMU1	23	-0.162912	8.01685e-06	5.72359e-05	P59998	ARPC4	8	-0.352203	2.14448e-09	7.16885e-08
Q8WUA4	GTF3C2	18	0.0871984	0.00497524	0.0262041	Q00796	SORD	19	-0.484697	8.16445e-25	8.28546e-23	P41252	IARS	55	-0.163152	3.10508e-06	2.38462e-05	P10909	CLU	15	-0.352501	0.00298678	0.0220226
Q9Y2W1	THRAP3	61	0.086732	3.42249e-05	0.000287722	O95154	AKR7A3	6	-0.485329	2.99337e-05	0.000377191	P30740	SERPINB1	22	-0.163283	2.03647e-05	0.000135677	Q9Y2Q3	GSTK1	12	-0.353062	1.90999e-08	5.19617e-07
P40926	MDH2	35	0.0864143	0.00807559	0.0399422	Q15392	DHCR24	6	-0.493431	3.67913e-08	7.16045e-07	Q99848	EBNA1BP2	20	-0.163317	0.0059232	0.0226163	Q12882	DPYD	19	-0.354648	2.79846e-05	0.000363928
P49411	TUFM	34	0.0843313	0.00935114	0.0449598	Q86V21	AACS	23	-0.495334	3.09937e-11	8.94098e-10	O43684	BUB3	16	-0.163551	5.85936e-08	5.84188e-07	Q969X5	ERGIC1	8	-0.354702	0.000818088	0.00731005
P17987	TCP1	38	0.0837924	0.00049203	0.00326659	Q13451	FKBP5	27	-0.518869	1.73204e-39	3.28107e-37	Q13610	PWP1	9	-0.163671	0.00210705	0.00901005	O76070	SNCG	9	-0.355176	5.93584e-05	0.00071469
P60842	EIF4A1	16	0.0834282	0.00571802	0.0297034	P49327	FASN	130	-0.548791	3.84061e-117	4.36524e-114	Q66K74	MAP1S	28	-0.163682	8.05391e-05	0.000474304	P29466	CASP1	10	-0.35615	0.00160612	0.0129653
O00303	EIF3F	11	0.0827176	0.000124536	0.000942517	Q16719	KYNU	21	-0.562378	1.80643e-15	7.43909e-14	P08579	SNRPB2	7	-0.163853	0.00913193	0.0330553	P49327	FASN	119	-0.356451	4.38127e-09	1.35319e-07
Q96L92	SNX27	15	0.0821961	0.00598732	0.0309327	P15428	HPGD	12	-0.67567	4.00061e-05	0.000490726	Q96MW1	CCDC43	7	-0.163862	1.73131e-05	0.000116992	Q86SF2	GALNT7	23	-0.357121	0.00782726	0.0479852
Q99832	CCT7	51	0.0815208	0.00101671	0.00636341	P15941	MUC1	7	-0.725423	4.51451e-09	9.82987e-08	Q8NCN5	PDPR	27	-0.163994	0.000931219	0.00435924	Q9NZ08	ERAP1	25	-0.360444	1.16913e-07	2.57527e-06
P51149	RAB7A	22	0.0784869	0.0025849	0.0147617	P05090	APOD	14	-0.733477	1.60889e-08	3.25384e-07	P62277	RPS13	20	-0.16407	6.11784e-06	4.48037e-05	Q9H8H3	METTL7A	6	-0.36052	0.00592173	0.0385453
Q9Y490	TLN1	168	0.0779373	0.0034086	0.0188252	Q9UKG9	CROT	17	-0.739312	5.08846e-11	1.42452e-09	O75179	ANKRD17	21	-0.1641	0.00439805	0.0173691	Q10589	BST2	4	-0.362579	0.00645849	0.0411015
Q6UN15	FIP1L1	19	0.0778485	0.00903855	0.043698	P54868	HMGCS2	25	-0.789799	1.79126e-10	4.73477e-09	Q9HB21	PLEKHA1	8	-0.164324	0.000263983	0.00142072	P23141	CES1	22	-0.365933	0.000253958	0.00263847
P62241	RPS8	20	0.0773992	0.00293966	0.0165899	O15296	ALOX15B	28	-0.878733	2.81789e-20	2.05308e-18	Q9NV06	DCAF13	18	-0.164339	0.00144619	0.00649699	Q13510	ASAH1	19	-0.36778	1.52294e-09	5.1517e-08
P62826	RAN	19	0.0735153	0.00771168	0.038458	O15540	FABP7	14	-1.17305	1.28103e-11	3.87239e-10	Q14157	UBAP2L	31	-0.164386	8.15006e-08	7.97191e-07	P04233	CD74	9	-0.368156	0.00661565	0.0417278
Q9Y265	RUVBL1	31	0.0661439	0.00322506	0.0180039	Q658P3	STEAP3	6	-0.239578	0.00680804	0.0501167	P18031	PTPN1	25	-0.165372	0.00247345	0.0103892	Q9Y6N5	SQOR	27	-0.368167	7.55058e-14	4.29099e-12
P17980	PSMC3	34	0.0628638	0.00269603	0.015291	Q9UBR2	CTSZ	9	0.160067	0.0068725	0.0505258	Q9UGP8	SEC63	30	-0.1655	0.0089875	0.0326573	P07339	CTSD	22	-0.369339	1.09096e-10	4.27581e-09
P13861	PRKAR2A	24	-0.0744794	0.00183164	0.010806	Q96S42	NODAL	2	0.375503	0.00688829	0.0505764	O60496	DOK2	8	-0.165638	0.0127784	0.0440118	P51606	RENBP	9	-0.369452	0.00447508	0.0306039
P00390	GSR	26	-0.0967164	0.00584686	0.030262	O00194	RAB27B	5	-0.261566	0.00690408	0.050627	Q13724	MOGS	25	-0.165731	7.73257e-07	6.53931e-06	Q9H098	FAM107B	7	-0.370462	3.28293e-06	5.43933e-05
P08758	ANXA5	40	-0.0967234	0.000119216	0.000904548	O43847	NRDC	24	-0.103122	0.00696733	0.0510249	Q96GQ7	DDX27	36	-0.165831	3.16849e-05	0.000203005	Q14314	FGL2	7	-0.373093	0.00409708	0.0284294
Q6DD88	ATL3	23	-0.102152	0.00684363	0.0347563	P05161	ISG15	8	-0.210521	0.00712843	0.0520705	P35269	GTF2F1	21	-0.165891	0.000159215	0.000895858	Q96RQ9	IL4I1	17	-0.373297	0.00391354	0.0273899
Q9UNE7	STUB1	19	-0.10311	0.00636831	0.0327818	Q9H857	NT5DC2	13	0.213478	0.00712339	0.0520705	Q9UHY1	NRBP1	9	-0.165897	0.00199537	0.00858381	Q14108	SCARB2	14	-0.377097	4.84863e-08	1.18261e-06
Q07960	ARHGAP1	21	-0.110165	0.0104199	0.0494294	Q9BV40	VAMP8	5	-0.130745	0.00720773	0.0525822	Q9P021	CRIPT	2	-0.166188	0.0111687	0.0393014	P23142	FBLN1	28	-0.377946	0.000461001	0.00443294
Q16643	DBN1	31	-0.111021	0.00658765	0.033758	Q9Y508	RNF114	11	-0.210168	0.00723005	0.0526774	O43172	PRPF4	25	-0.166251	1.69692e-09	2.08285e-08	Q9Y5P6	GMPPB	9	-0.379447	1.34432e-08	3.80087e-07
P00367	GLUD1	14	-0.117002	0.00267978	0.0152445	Q8WY22	BRI3BP	3	-0.223009	0.00724769	0.0527383	P53999	SUB1	15	-0.166354	0.00024857	0.00134792	Q9BWM7	SFXN3	11	-0.380726	8.07484e-05	0.00093271
P38117	ETFB	23	-0.118098	2.78719e-08	3.98983e-07	Q00765	REEP5	10	-0.172519	0.00741007	0.0538509	Q96DI7	SNRNP40	20	-0.166481	2.62685e-05	0.000171001	P19971	TYMP	23	-0.381794	7.7918e-13	3.69007e-11
P13674	P4HA1	37	-0.118211	0.00030271	0.00210563	P09455	RBP1	12	0.212606	0.0075182	0.054567	Q99986	VRK1	16	-0.166554	0.000103639	0.000600389	Q6PIU2	NCEH1	11	-0.381817	1.40375e-06	2.52453e-05
Q8NEU8	APPL2	18	-0.120408	0.00247071	0.0141828	P30043	BLVRB	11	-0.143674	0.00761959	0.0552323	P51812	RPS6KA3	14	-0.16671	0.00132023	0.00597364	P49407	ARRB1	10	-0.383971	1.00208e-05	0.000147153
Q13630	TSTA3	17	-0.123202	0.000444119	0.00297985	P22105	TNXB	73	0.131378	0.00766247	0.0554035	Q13347	EIF3I	19	-0.166857	5.50015e-05	0.000336462	B0I1T2	MYO1G	15	-0.384874	1.15031e-05	0.000164978
P04216	THY1	3	-0.124956	0.00257827	0.0147408	P82979	SARNP	17	0.0905573	0.00767106	0.0554035	P35244	RPA3	5	-0.166956	0.00487772	0.0189994	P01857	IGHG1	12	-0.386059	2.07361e-06	3.58186e-05
Q09666	AHNAK	471	-0.126068	3.11754e-36	3.76958e-34	Q9BVC6	TMEM109	5	0.139114	0.00767245	0.0554035	Q13523	PRPF4B	29	-0.167253	0.000216424	0.0011895	Q96AZ6	ISG20	6	-0.386435	0.00086844	0.00769944
Q8N163	CCAR2	47	-0.126358	2.79966e-05	0.000243279	P13489	RNH1	28	-0.0874587	0.00772108	0.0556133	O75533	SF3B1	68	-0.167429	2.30247e-30	1.1683e-28	P42224	STAT1	43	-0.386919	1.05667e-09	3.66161e-08
Q3LXA3	TKFC	30	-0.126477	2.01572e-07	2.51766e-06	Q92871	PMM1	5	0.204714	0.00771649	0.0556133	P62318	SNRPD3	6	-0.167452	0.00113304	0.00520962	P30038	ALDH4A1	26	-0.388807	3.63813e-06	5.95835e-05
P55795	HNRNPH2	8	-0.126739	0.00139707	0.00846432	Q9BYX4	IFIH1	19	-0.212799	0.00773991	0.0556783	Q07955	SRSF1	25	-0.167676	8.50634e-12	1.2755e-10	P54802	NAGLU	12	-0.390801	0.00052353	0.00495045
Q9BRP8	PYM1	12	-0.127108	0.0101988	0.048421	Q7Z7K6	CENPV	12	0.164506	0.00776526	0.0557901	P62993	GRB2	13	-0.168076	4.96147e-06	3.69058e-05	Q8TD55	PLEKHO2	12	-0.392289	8.88343e-08	2.03567e-06
P11234	RALB	6	-0.127827	0.00860423	0.0422284	P50440	GATM	17	-0.123595	0.00779781	0.0559532	Q04864	REL	14	-0.168479	0.0126536	0.043635	P24557	TBXAS1	8	-0.397627	0.00516884	0.0345583
P62714	PPP2CB	2	-0.132869	0.00894107	0.0434095	P00746	CFD	11	0.180631	0.00782574	0.0560829	P13639	EEF2	80	-0.168486	1.16652e-24	4.24957e-23	P15559	NQO1	17	-0.398451	0.00027116	0.00280182
Q9C0C2	TNKS1BP1	75	-0.133559	1.28813e-05	0.000119811	P02766	TTR	10	0.230319	0.00794169	0.0568421	P49711	CTCF	17	-0.168797	0.00263369	0.0109927	P09917	ALOX5	13	-0.39932	1.54565e-08	4.30586e-07
Q00577	PURA	14	-0.133828	1.46677e-05	0.000134446	Q9HAB8	PPCS	11	-0.090273	0.00805218	0.0575604	P16219	ACADS	14	-0.168959	0.000528055	0.0026436	P16885	PLCG2	20	-0.399442	2.89687e-09	9.40737e-08
Q16204	CCDC6	26	-0.133922	0.00971575	0.0465161	Q9BPZ3	PAIP2	3	-0.157495	0.00819881	0.058535	P29084	GTF2E2	16	-0.168974	3.62318e-05	0.000230239	O60234	GMFG	6	-0.399671	7.2795e-08	1.71657e-06
P25686	DNAJB2	8	-0.134316	0.0053267	0.02797	P27487	DPP4	12	0.198005	0.00828598	0.0590831	Q05519	SRSF11	17	-0.168997	0.00163474	0.00721852	Q14019	COTL1	19	-0.399854	3.15616e-07	6.40587e-06
Q12792	TWF1	10	-0.134405	0.00542991	0.0283623	Q8N8S7	ENAH	30	0.149508	0.00830294	0.0591299	Q9UIS9	MBD1	13	-0.169021	0.00376222	0.0151421	P01860	IGHG3	8	-0.400203	0.000272336	0.00280887
Q9Y3E7	CHMP3	10	-0.134814	0.00667565	0.0340554	P98082	DAB2	15	0.0754917	0.00851045	0.0605318	Q13148	TARDBP	15	-0.169336	4.44896e-05	0.000277535	P02743	APCS	8	-0.401182	0.000531118	0.00501081
P02787	TF	66	-0.135445	5.80217e-05	0.000469711	P09486	SPARC	10	0.169721	0.00873075	0.0619899	P53041	PPP5C	20	-0.169496	0.00389346	0.0155492	Q12884	FAP	11	-0.403587	2.03766e-05	0.000271978
Q70UQ0	IKBIP	20	-0.135626	0.00514357	0.0270657	P50851	LRBA	59	-0.141593	0.00873727	0.0619899	Q8IU81	IRF2BP1	19	-0.169512	0.0106364	0.0377791	Q8IY95	TMEM192	5	-0.403749	4.15168e-07	8.16402e-06
P55268	LAMB2	53	-0.135643	2.03089e-05	0.000181186	Q86X76	NIT1	10	-0.188325	0.00876455	0.0621059	O60234	GMFG	6	-0.169558	0.0136247	0.0466722	P11413	G6PD	35	-0.40431	3.85208e-08	9.64378e-07
Q13308	PTK7	35	-0.136862	0.00981723	0.0469229	Q9P2T1	GMPR2	12	-0.114592	0.00886122	0.0627127	P18754	RCC1	19	-0.169713	0.000573605	0.00283707	P05362	ICAM1	18	-0.408816	3.27683e-07	6.58029e-06
P54289	CACNA2D1	20	-0.138113	0.000507393	0.00335292	Q9BQC6	MRPL57	3	-0.156413	0.00894603	0.0632342	Q8IYB8	SUPV3L1	22	-0.169852	0.00930397	0.0335924	P09668	CTSH	5	-0.410422	0.00740419	0.0459367
P50148	GNAQ	7	-0.138475	0.00101941	0.00637325	P30101	PDIA3	57	-0.128755	0.00896806	0.0633111	Q3ZCQ8	TIMM50	16	-0.169915	3.08839e-05	0.00019832	Q9NZK5	ADA2	5	-0.417693	0.000423944	0.00413255
P62330	ARF6	4	-0.138699	0.00980926	0.0469229	Q9UKX5	ITGA11	10	0.342215	0.00926432	0.0653215	Q15084	PDIA6	37	-0.169987	5.81959e-07	5.01862e-06	Q8NF50	DOCK8	20	-0.418986	0.000345999	0.00347405
Q9Y618	NCOR2	40	-0.13902	0.00692277	0.0350643	Q9NPQ8	RIC8A	15	0.135106	0.00939177	0.0661381	O95478	NSA2	12	-0.170417	0.00593373	0.0226318	P28838	LAP3	38	-0.41968	6.3793e-18	5.25414e-16
Q16795	NDUFA9	17	-0.140019	0.00133751	0.00814691	Q03591	CFHR1	2	0.394721	0.00943083	0.066331	Q14258	TRIM25	29	-0.170519	0.00231412	0.00979593	Q9H7D0	DOCK5	7	-0.420402	0.00664819	0.0418865
O00214	LGALS8	7	-0.141113	0.00414136	0.0222662	O94826	TOMM70	40	-0.0888224	0.00946565	0.0664936	Q15269	PWP2	13	-0.171102	0.00148101	0.00663442	P10643	C7	15	-0.421175	0.0028893	0.021492
Q9UBI6	GNG12	6	-0.141428	1.48055e-05	0.000135401	O00767	SCD	7	-0.342616	0.00952569	0.0668327	Q14694	USP10	25	-0.171241	5.25798e-16	1.12335e-14	P02654	APOC1	4	-0.421185	9.43531e-05	0.00107457
Q9NZN3	EHD3	6	-0.142269	0.00361912	0.0199104	P53814	SMTN	24	0.189148	0.00972566	0.0681516	P49790	NUP153	55	-0.171289	5.40045e-06	4.0014e-05	Q96IU4	ABHD14B	6	-0.423403	0.000762747	0.00686955
P51608	MECP2	28	-0.144889	3.31509e-05	0.000281609	Q8N335	GPD1L	14	-0.18078	0.00975266	0.0682566	Q86WQ0	NR2C2AP	3	-0.171778	0.0130691	0.0449042	P12429	ANXA3	25	-0.42368	6.8624e-08	1.62496e-06
Q16555	DPYSL2	27	-0.145776	3.37377e-05	0.000285048	Q9NP72	RAB18	13	-0.0963161	0.00996223	0.0696376	Q96E39	RBMXL1	7	-0.172324	0.000774416	0.00368594	O75874	IDH1	37	-0.427599	1.25157e-12	5.78264e-11
Q9H081	MIS12	3	-0.147233	0.00202177	0.0118329	Q6NVY1	HIBCH	21	-0.136472	0.0100461	0.0701373	O00764	PDXK	17	-0.173115	2.45147e-09	2.92682e-08	P27487	DPP4	8	-0.427977	6.94147e-06	0.000105477
P20340	RAB6A	5	-0.148088	0.00259309	0.0147809	O95433	AHSA1	27	-0.0956879	0.010207	0.0710963	Q14C86	GAPVD1	31	-0.173118	0.000675947	0.00327486	Q96BX8	MOB3A	2	-0.428736	0.00345642	0.0247391
P40261	NNMT	12	-0.148339	0.00749075	0.037606	P07942	LAMB1	61	0.143108	0.0102084	0.0710963	Q96KR1	ZFR	35	-0.173161	1.75618e-08	1.88665e-07	Q13576	IQGAP2	49	-0.432112	1.83047e-13	9.63202e-12
Q12841	FSTL1	11	-0.150177	0.0098505	0.0470029	Q86YB7	ECHDC2	3	-0.199909	0.0102549	0.0713325	Q8NEB9	PIK3C3	17	-0.173213	0.000115555	0.000664005	P14207	FOLR2	6	-0.432546	3.21998e-05	0.000412144
O95817	BAG3	20	-0.150936	0.00187084	0.0110062	Q5TH69	ARFGEF3	27	-0.379931	0.0102682	0.0713376	Q9Y2K7	KDM2A	19	-0.173252	0.000168146	0.00094331	Q14847	LASP1	21	-0.436231	6.18624e-18	5.17006e-16
Q9HDC9	APMAP	22	-0.151302	0.00114737	0.00706446	Q8IWB7	WDFY1	16	0.117837	0.0102941	0.0714302	P62750	RPL23A	22	-0.173417	0.000398225	0.00205364	P00488	F13A1	24	-0.436659	1.23155e-10	4.76117e-09
P46934	NEDD4	7	-0.152337	0.002547	0.0145913	Q02388	COL7A1	33	0.174457	0.0103679	0.0718548	Q86WB0	ZC3HC1	10	-0.17345	0.00433061	0.0171265	P05091	ALDH2	23	-0.436806	3.81717e-11	1.58343e-09
Q96M27	PRRC1	13	-0.152817	0.000913917	0.0057773	P15391	CD19	3	0.332942	0.0105269	0.0728678	Q9UK76	JPT1	6	-0.173499	0.000899593	0.00422163	P08174	CD55	12	-0.441602	2.9888e-07	6.08794e-06
Q9HA65	TBC1D17	7	-0.153056	0.00369628	0.0203001	Q9C002	NMES1	2	-0.359538	0.0108526	0.0750311	Q15050	RRS1	27	-0.174072	7.70302e-06	5.53429e-05	O15145	ARPC3	8	-0.443084	1.30928e-11	5.63683e-10
P08670	VIM	72	-0.154142	1.01556e-19	4.33941e-18	P07738	BPGM	8	0.118879	0.0108776	0.0750454	P62136	PPP1CA	5	-0.174114	7.67273e-07	6.49838e-06	P01903	HLA.DRA	6	-0.444373	0.00011603	0.00130833
Q6PCB0	VWA1	10	-0.154495	0.000215902	0.00156103	Q01581	HMGCS1	16	-0.215366	0.0108811	0.0750454	Q14974	KPNB1	37	-0.174117	2.00821e-14	3.79159e-13	O43866	CD5L	11	-0.446587	1.3915e-05	0.000194297
P02545	LMNA	95	-0.15599	1.41817e-18	5.55825e-17	Q14134	TRIM29	23	0.291402	0.0112085	0.077151	O43390	HNRNPR	34	-0.174161	3.7871e-06	2.85818e-05	O95236	APOL3	10	-0.447613	0.000351072	0.00351258
P40616	ARL1	8	-0.156717	0.000228624	0.00164049	Q86U38	NOP9	14	-0.127652	0.0112136	0.077151	Q15080	NCF4	18	-0.174427	0.00687037	0.025704	Q15771	RAB30	6	-0.451114	0.00299164	0.0220226
Q8WWI1	LMO7	39	-0.15724	0.00826009	0.0407483	P62314	SNRPD1	5	0.118458	0.0113632	0.0780859	P04004	VTN	16	-0.174485	0.0107817	0.0382237	P32942	ICAM3	6	-0.459909	0.000359331	0.00357632
O95573	ACSL3	26	-0.157668	0.000789246	0.00502835	Q9H6S0	YTHDC2	19	-0.10611	0.0119715	0.0821668	P60174	TPI1	32	-0.174645	4.2803e-07	3.79485e-06	Q96F85	CNRIP1	4	-0.460481	0.0018887	0.0149491
Q9BTZ2	DHRS4	5	-0.160418	0.00472303	0.0249916	Q9NXU5	ARL15	6	-0.159889	0.012046	0.0825783	P07814	EPRS	101	-0.174651	1.06024e-23	3.62971e-22	P02745	C1QA	2	-0.46062	0.00103181	0.00883096
P06756	ITGAV	45	-0.161305	0.000299413	0.00209037	P02745	C1QA	2	0.208793	0.012114	0.0829446	O00160	MYO1F	32	-0.174661	0.00263453	0.0109927	P10275	AR	5	-0.461258	3.42784e-05	0.000437762
Q9NZU5	LMCD1	25	-0.16161	0.000194992	0.00142069	Q86W92	PPFIBP1	20	0.135448	0.0121384	0.0830117	P06396	GSN	52	-0.174694	9.23002e-08	8.96653e-07	Q9NYL4	FKBP11	5	-0.461278	2.75999e-07	5.66246e-06
Q8TF66	LRRC15	9	-0.161937	0.00133905	0.00814759	Q03692	COL10A1	3	0.249999	0.0121904	0.083267	Q86VP6	CAND1	63	-0.175412	3.05912e-20	9.05468e-19	Q99538	LGMN	6	-0.463432	2.31195e-06	3.94558e-05
O75874	IDH1	41	-0.162533	0.0002981	0.00208377	P51580	TPMT	13	-0.0984343	0.0122205	0.0833721	Q9UKY7	CDV3	15	-0.175429	7.14127e-05	0.000425854	P06310	IGKV2.30	2	-0.463663	0.00337958	0.024411
P40123	CAP2	14	-0.162842	0.000499092	0.00330576	Q96EY1	DNAJA3	15	-0.105966	0.0123153	0.083918	Q9Y4P1	ATG4B	6	-0.175452	0.00018884	0.00104905	Q4G0F5	VPS26B	3	-0.466655	0.00527159	0.0351213
O15270	SPTLC2	17	-0.163115	0.00434681	0.0232389	Q5XKP0	MIC13	8	-0.198473	0.0124243	0.0845598	P31689	DNAJA1	25	-0.175631	1.61342e-09	1.99327e-08	P50135	HNMT	11	-0.470534	1.11352e-11	4.86779e-10
Q93052	LPP	20	-0.166857	5.0234e-06	5.05274e-05	P15374	UCHL3	10	-0.116985	0.0125011	0.0849803	Q13416	ORC2	9	-0.175683	0.00155552	0.00690086	P53801	PTTG1IP	3	-0.47114	0.00197392	0.0154942
P56199	ITGA1	22	-0.167542	0.00297815	0.0167739	P08185	SERPINA6	7	0.129812	0.0125605	0.0851174	P00736	C1R	17	-0.176268	0.00194422	0.00840301	Q8WWP7	GIMAP1	9	-0.473394	6.66139e-07	1.25353e-05
O95865	DDAH2	13	-0.167797	4.70013e-06	4.76979e-05	Q8TEA8	DTD1	7	0.207211	0.0125662	0.0851174	Q9NPF5	DMAP1	15	-0.176276	0.0019426	0.00840301	P01834	IGKC	12	-0.475314	1.81667e-15	1.18668e-13
P06865	HEXA	16	-0.16805	8.14129e-05	0.000637142	Q9H3Q1	CDC42EP4	11	-0.167768	0.0125397	0.0851174	O00566	MPHOSPH10	22	-0.176315	2.92172e-05	0.000188683	Q96CX2	KCTD12	16	-0.475439	8.1198e-26	1.48854e-23
P07686	HEXB	23	-0.168051	4.96624e-09	7.77498e-08	P69905	HBA1..HBA2	7	0.360397	0.0127993	0.0865931	Q9NW13	RBM28	46	-0.1766	1.18067e-05	8.17263e-05	Q4V9L6	TMEM119	6	-0.480662	3.15152e-06	5.23686e-05
P04114	APOB	150	-0.168369	2.28062e-15	6.6808e-14	O75794	CDC123	7	-0.154747	0.0128377	0.0866469	Q9UJZ1	STOML2	23	-0.176849	0.000445415	0.00227444	O95466	FMNL1	18	-0.483015	1.00766e-07	2.28148e-06
Q15582	TGFBI	40	-0.168757	0.00210358	0.0122486	P23381	WARS	35	-0.172194	0.0128286	0.0866469	Q12965	MYO1E	27	-0.176984	0.00381139	0.0153075	Q7Z6I6	ARHGAP30	6	-0.48568	0.00151858	0.012364
P11047	LAMC1	57	-0.169057	2.23999e-11	4.61227e-10	P08069	IGF1R	6	0.268666	0.013093	0.0882654	P54922	ADPRH	5	-0.176987	0.0019968	0.00858381	P20702	ITGAX	13	-0.486357	2.52953e-10	9.27439e-09
O95197	RTN3	5	-0.170311	0.00140192	0.00848465	Q9H446	RWDD1	5	-0.22643	0.0131549	0.0885774	Q92900	UPF1	56	-0.17721	4.48291e-14	8.21818e-13	P01920	HLA.DQB1	7	-0.488689	3.01758e-06	5.04379e-05
P46821	MAP1B	95	-0.170701	8.1419e-17	2.78737e-15	P08579	SNRPB2	7	0.0917216	0.0132758	0.0892854	Q9HB71	CACYBP	21	-0.177247	5.06703e-05	0.00031334	P29350	PTPN6	31	-0.492751	2.01437e-19	1.90794e-17
Q96CM8	ACSF2	21	-0.171671	0.00227088	0.0130886	O96005	CLPTM1	10	-0.138157	0.0135071	0.0906265	P09661	SNRPA1	22	-0.177619	0.00028363	0.00151207	P30273	FCER1G	3	-0.498745	1.3711e-05	0.000192394
P20908	COL5A1	21	-0.171679	3.62231e-05	0.000303295	P80303	NUCB2	23	-0.149011	0.0135035	0.0906265	P61158	ACTR3	23	-0.178044	2.0379e-12	3.26236e-11	P08567	PLEK	6	-0.499935	0.00529622	0.0351684
Q02252	ALDH6A1	28	-0.171704	4.17252e-08	5.79767e-07	Q6UX71	PLXDC2	8	0.221151	0.0137273	0.0919959	Q9NRG9	AAAS	8	-0.178188	0.00540173	0.0207981	P32456	GBP2	17	-0.500555	3.21747e-09	1.01021e-07
P60981	DSTN	20	-0.171963	1.43888e-08	2.14061e-07	Q9HD20	ATP13A1	29	-0.131918	0.0138162	0.0924821	P43487	RANBP1	11	-0.17821	1.11419e-08	1.2343e-07	Q9UBR2	CTSZ	9	-0.50128	2.13424e-08	5.69432e-07
P12694	BCKDHA	17	-0.172494	1.07367e-05	0.000101695	P52926	HMGA2	8	0.21438	0.0139093	0.0929961	P26196	DDX6	25	-0.178548	1.04814e-05	7.31768e-05	O15143	ARPC1B	17	-0.503208	1.06344e-25	1.88861e-23
Q16853	AOC3	11	-0.173308	8.75382e-06	8.48941e-05	P62760	VSNL1	6	0.356671	0.0139561	0.0931994	Q9H479	FN3K	8	-0.178694	0.000796115	0.00377656	Q9BQE5	APOL2	14	-0.505762	5.48212e-11	2.22535e-09
O60547	GMDS	22	-0.173632	0.000592256	0.00386428	Q8IWU6	SULF1	18	0.22128	0.0141313	0.0942583	Q9BUJ2	HNRNPUL1	41	-0.178858	6.51276e-14	1.18249e-12	P51159	RAB27A	5	-0.506865	1.64642e-06	2.90578e-05
P18085	ARF4	7	-0.174233	4.96274e-06	5.00058e-05	P19971	TYMP	24	-0.10378	0.0142777	0.0950914	Q96C86	DCPS	16	-0.178877	2.53129e-05	0.000165349	P11215	ITGAM	16	-0.510026	5.476e-05	0.000663542
O00534	VWA5A	26	-0.175682	0.000768601	0.00490782	Q16647	PTGIS	10	0.256887	0.0143064	0.0950914	Q9NZM5	NOP53	13	-0.17892	0.000345109	0.00179438	P00352	ALDH1A1	29	-0.51008	5.70726e-18	4.84095e-16
P08294	SOD3	7	-0.17578	0.00321678	0.0179864	Q96HS1	PGAM5	14	-0.144551	0.0142985	0.0950914	P22061	PCMT1	14	-0.179252	4.40424e-07	3.89865e-06	P55008	AIF1	5	-0.511419	0.00454199	0.030987
Q14185	DOCK1	22	-0.17626	0.00721596	0.0363885	P20340	RAB6A	5	0.168264	0.0143936	0.0955399	Q6UN15	FIP1L1	17	-0.179335	9.98502e-10	1.26381e-08	P38571	LIPA	4	-0.515639	0.00133456	0.0111207
P25940	COL5A3	10	-0.179673	0.00661656	0.0338147	Q16658	FSCN1	39	0.120664	0.0144075	0.0955399	Q96AE4	FUBP1	31	-0.179356	1.4805e-10	2.01767e-09	P08571	CD14	12	-0.516018	3.18642e-09	1.01021e-07
Q7Z5L7	PODN	11	-0.179778	0.00108885	0.00673334	Q53FA7	TP53I3	11	0.121443	0.0144406	0.0956478	O43491	EPB41L2	52	-0.179658	7.49195e-05	0.000443508	P98171	ARHGAP4	13	-0.516449	2.9883e-05	0.000384282
O94832	MYO1D	51	-0.179831	2.72771e-05	0.000237755	Q5TDH0	DDI2	12	-0.0780465	0.0145345	0.0961581	P14923	JUP	34	-0.179848	4.90146e-07	4.29861e-06	Q03518	TAP1	14	-0.517038	1.57984e-06	2.8057e-05
P05556	ITGB1	38	-0.179956	2.76043e-11	5.64299e-10	P50452	SERPINB8	12	0.09485	0.0146307	0.096682	P50452	SERPINB8	11	-0.179902	1.19667e-05	8.27334e-05	P28065	PSMB9	5	-0.518742	9.85073e-09	2.87086e-07
Q13425	SNTB2	18	-0.179957	1.87903e-05	0.000168964	Q8TBN0	RAB3IL1	4	0.220648	0.014716	0.0971324	Q92619	ARHGAP45	24	-0.179932	0.000728593	0.00349712	P0C7P0	CISD3	3	-0.519098	0.000241339	0.00253987
Q04446	GBE1	20	-0.180205	2.87097e-06	2.98823e-05	P61088	UBE2N	6	-0.128335	0.0147578	0.0972953	O43847	NRDC	24	-0.180211	9.37958e-05	0.000547271	P20292	ALOX5AP	2	-0.525839	0.00515473	0.0345045
P50895	BCAM	20	-0.180583	7.19529e-06	7.06232e-05	Q86VY4	TSPYL5	19	0.235317	0.0148367	0.0977022	P28370	SMARCA1	21	-0.180223	0.000404203	0.00208258	Q92608	DOCK2	28	-0.52684	1.68495e-11	7.04087e-10
Q96HC4	PDLIM5	37	-0.181713	5.26969e-09	8.20483e-08	Q14520	HABP2	7	0.242865	0.0149807	0.0985363	P55196	AFDN	54	-0.180247	0.000210399	0.00115975	P02788	LTF	59	-0.527171	8.69913e-13	4.08572e-11
P61020	RAB5B	6	-0.183277	0.000113574	0.000866366	Q15172	PPP2R5A	11	-0.125629	0.0150371	0.0987929	Q86XP3	DDX42	38	-0.180386	3.2241e-07	2.89914e-06	Q9BXD5	NPL	3	-0.527679	0.00147316	0.0120287
Q53GG5	PDLIM3	10	-0.184328	0.00183292	0.010806	P55287	CDH11	8	0.20225	0.0150568	0.0988081	Q9Y3A2	UTP11	15	-0.180427	0.00047231	0.00240084	P08236	GUSB	16	-0.52944	0.00734641	0.045628
O43795	MYO1B	45	-0.1857	1.49866e-12	3.49053e-11	Q92973	TNPO1	21	-0.0684777	0.0153282	0.100473	Q10471	GALNT2	24	-0.180467	0.000446941	0.002278	Q86VB7	CD163	22	-0.529972	8.65632e-20	8.4817e-18
Q5JS37	NHLRC3	6	-0.186121	0.00657659	0.0337318	Q92665	MRPS31	26	-0.105544	0.0153828	0.100715	Q96EE3	SEH1L	15	-0.180853	9.20906e-06	6.48514e-05	P40261	NNMT	11	-0.531383	3.57372e-06	5.86978e-05
Q9NZD2	GLTP	6	-0.186144	0.00387749	0.0211273	P09914	IFIT1	19	-0.207365	0.0154655	0.10114	Q96ST3	SIN3A	42	-0.180972	0.00843781	0.0308572	Q86UX7	FERMT3	28	-0.531644	8.0703e-31	2.0847e-28
P36871	PGM1	38	-0.186727	6.75301e-10	1.17004e-08	Q15847	ADIRF	9	0.168142	0.0154936	0.101207	P40763	STAT3	36	-0.181212	3.38144e-06	2.58986e-05	P43155	CRAT	19	-0.533185	2.94269e-05	0.000380075
Q07954	LRP1	94	-0.186763	3.83702e-18	1.45372e-16	P60174	TPI1	31	-0.0703503	0.0157331	0.102653	Q86WA6	BPHL	8	-0.181288	0.00361375	0.0145859	P52790	HK3	14	-0.534997	0.00747143	0.0462209
Q96N66	MBOAT7	7	-0.1891	1.39047e-05	0.00012828	O94855	SEC24D	23	0.0981	0.0159969	0.104255	O60518	RANBP6	5	-0.181441	0.00473979	0.0186024	O00160	MYO1F	26	-0.544431	1.03577e-18	9.19728e-17
Q9UHL4	DPP7	17	-0.189148	1.37507e-05	0.000127065	Q02880	TOP2B	71	-0.0836061	0.0160701	0.104612	Q12906	ILF3	45	-0.18147	4.29176e-13	7.3686e-12	P25311	AZGP1	19	-0.549098	1.14666e-07	2.5455e-06
O00469	PLOD2	20	-0.19165	0.00664282	0.0339184	Q9Y490	TLN1	167	0.069107	0.0160951	0.104655	Q13573	SNW1	35	-0.1815	1.98521e-06	1.57789e-05	P05107	ITGB2	24	-0.54916	4.44987e-26	8.42954e-24
P22033	MUT	27	-0.191977	1.95286e-05	0.000175049	Q08209	PPP3CA	7	0.0826006	0.0161913	0.10516	Q9HAF1	MEAF6	6	-0.181528	0.00325975	0.0133083	Q5TEJ8	THEMIS2	8	-0.550834	6.49397e-05	0.000772566
P05155	SERPING1	14	-0.192525	2.41705e-07	2.98611e-06	Q6PD74	AAGAB	6	-0.145251	0.0163565	0.106112	O75940	SMNDC1	14	-0.181751	7.47301e-06	5.37584e-05	O43516	WIPF1	8	-0.551417	9.54106e-06	0.000141203
P11216	PYGB	43	-0.193017	5.65729e-07	6.71197e-06	P01857	IGHG1	14	0.214614	0.0166176	0.107683	Q99439	CNN2	16	-0.181776	0.000528699	0.0026436	Q9UI08	EVL	15	-0.554008	2.13005e-14	1.27422e-12
P08572	COL4A2	15	-0.193892	2.05887e-05	0.000183108	P50747	HLCS	12	-0.250506	0.0167171	0.108204	Q9UBB9	TFIP11	25	-0.182033	0.000342351	0.00178494	P14317	HCLS1	18	-0.559711	8.57331e-08	1.97255e-06
Q96MM6	HSPA12B	18	-0.19433	3.33343e-05	0.000282744	P19652	ORM2	5	0.149178	0.0167992	0.108612	Q969U7	PSMG2	7	-0.182034	8.13205e-06	5.78404e-05	P50453	SERPINB9	17	-0.561737	3.03413e-25	5.22513e-23
P04792	HSPB1	24	-0.194712	5.47613e-06	5.45979e-05	Q6P5R6	RPL22L1	4	0.237502	0.0169114	0.109213	Q9UBL3	ASH2L	21	-0.182567	8.05516e-06	5.74373e-05	O94768	STK17B	2	-0.569711	0.00174007	0.0138836
P28072	PSMB6	9	-0.196274	1.59927e-07	2.05625e-06	Q9UHB6	LIMA1	58	0.114472	0.0170542	0.11001	Q96G21	IMP4	8	-0.182578	0.00150958	0.00673914	Q92619	ARHGAP45	16	-0.576841	1.01138e-05	0.000147937
P05166	PCCB	25	-0.196327	2.10277e-08	3.072e-07	P47897	QARS	50	-0.103505	0.0172048	0.110856	Q9Y624	F11R	12	-0.183078	0.00108315	0.0050045	P23469	PTPRE	3	-0.583179	0.00609519	0.0394254
P43652	AFM	21	-0.196485	0.00387639	0.0211273	O95834	EML2	17	-0.102973	0.017236	0.110931	P57740	NUP107	26	-0.183253	0.0053809	0.0207531	Q14005	IL16	17	-0.586316	7.68321e-11	3.0322e-09
P14543	NID1	33	-0.196887	7.10118e-07	8.35529e-06	Q8TCS8	PNPT1	41	-0.115833	0.0173107	0.111286	P61221	ABCE1	34	-0.183458	1.96781e-14	3.72769e-13	P41218	MNDA	19	-0.589517	5.55201e-16	3.94401e-14
P02765	AHSG	14	-0.196889	0.00015143	0.00112788	O95817	BAG3	20	0.178895	0.0173986	0.111598	Q15393	SF3B3	43	-0.183692	4.21354e-16	9.13953e-15	P05186	ALPL	2	-0.593721	0.00173793	0.0138836
Q92626	PXDN	31	-0.19696	0.001644	0.00981392	P48729	CSNK1A1	7	-0.0558595	0.0173855	0.111598	Q9UPN7	PPP6R1	14	-0.1839	0.00335593	0.013652	P01714	IGLV3.19	2	-0.597856	0.00395815	0.0276341
P02652	APOA2	10	-0.197458	0.000300715	0.00209688	P54920	NAPA	17	-0.0964515	0.0174752	0.111963	O43852	CALU	29	-0.184481	0.00906398	0.0328721	P23381	WARS	33	-0.607233	8.06796e-15	5.09447e-13
P08603	CFH	40	-0.197492	2.09272e-10	3.93806e-09	P08473	MME	17	0.222348	0.0175169	0.112104	Q6NUQ4	TMEM214	23	-0.184493	0.00018108	0.00101088	P33241	LSP1	13	-0.607886	5.5429e-11	2.23406e-09
Q9UHG3	PCYOX1	21	-0.197899	1.05609e-09	1.81323e-08	P10909	CLU	19	0.180174	0.0181638	0.116114	Q99543	DNAJC2	26	-0.185319	0.00369154	0.0148787	P30740	SERPINB1	19	-0.623143	1.60496e-36	6.51499e-34
Q9P0M6	H2AFY2	23	-0.198412	0.00115665	0.00711388	Q9C005	DPY30	5	0.175466	0.018206	0.116253	P16455	MGMT	10	-0.185432	0.0117503	0.0410684	P55160	NCKAP1L	8	-0.625596	6.51404e-06	9.95143e-05
P05997	COL5A2	21	-0.198566	1.82589e-07	2.32138e-06	P29558	RBMS1	3	0.114545	0.0183018	0.116733	P22314	UBA1	59	-0.185818	2.43181e-09	2.90947e-08	P42331	ARHGAP25	12	-0.625636	2.37172e-07	4.95532e-06
O76054	SEC14L2	8	-0.198951	0.00224102	0.0129692	O14498	ISLR	4	0.299775	0.0183736	0.117059	Q13247	SRSF6	16	-0.185967	0.00231496	0.00979593	P13498	CYBA	3	-0.627241	4.71842e-05	0.0005842
P04217	A1BG	13	-0.199737	2.61267e-08	3.77807e-07	P42574	CASP3	9	-0.083133	0.0184396	0.117348	P62244	RPS15A	14	-0.185976	5.53248e-07	4.8075e-06	Q9Y3Z3	SAMHD1	40	-0.630098	5.32869e-63	1.51415e-59
P80404	ABAT	18	-0.199796	0.00924348	0.0445031	Q9BW04	SARG	11	-0.206825	0.0188853	0.120051	P33176	KIF5B	65	-0.186021	6.63648e-10	8.55219e-09	P20701	ITGAL	7	-0.632759	0.00653538	0.0414515
Q9NR99	MXRA5	64	-0.201041	1.86961e-07	2.37166e-06	Q99733	NAP1L4	17	-0.0697021	0.019257	0.122277	Q9Y5V0	ZNF706	5	-0.18621	0.00163292	0.00721608	P20036	HLA.DPA1	3	-0.637604	0.000203127	0.00218312
Q14192	FHL2	24	-0.201189	0.00205475	0.0119889	P24844	MYL9	5	0.144468	0.0193393	0.122662	O95373	IPO7	29	-0.186304	4.94283e-09	5.70937e-08	P43699	NKX2.1	2	-0.637847	0.00386309	0.0271036
P16671	CD36	11	-0.201266	7.78103e-05	0.000610768	Q9Y6X3	MAU2	5	0.145097	0.0195013	0.123552	Q8IYB5	SMAP1	5	-0.187028	0.014424	0.0491436	P01780	IGHV3.7	2	-0.654027	0.000276579	0.00284746
Q9ULC3	RAB23	9	-0.201788	2.94094e-05	0.000254389	P55854	SUMO3	2	0.312701	0.0197458	0.124961	Q9Y3Y2	CHTOP	9	-0.18742	3.37797e-05	0.000215213	P05164	MPO	12	-0.656796	0.00767018	0.047226
P12814	ACTN1	50	-0.202106	9.15175e-14	2.35337e-12	O15327	INPP4B	14	-0.289512	0.0199813	0.126171	Q9BUL8	PDCD10	12	-0.187469	0.000125286	0.00071774	P01591	JCHAIN	4	-0.658702	6.28602e-06	9.65499e-05
P05783	KRT18	51	-0.202418	1.13706e-19	4.78661e-18	P62328	TMSB4X	6	0.114029	0.0199775	0.126171	Q8WWM7	ATXN2L	35	-0.188254	9.79777e-05	0.000569915	P32455	GBP1	15	-0.663315	1.5807e-07	3.41564e-06
P49419	ALDH7A1	31	-0.202563	3.32911e-10	6.06389e-09	Q9NVI7	ATAD3A	8	-0.0857472	0.0200186	0.126266	Q8N684	CPSF7	16	-0.18828	2.88262e-08	3.03932e-07	Q8WU39	MZB1	8	-0.663907	0.000379938	0.00376165
O60240	PLIN1	32	-0.20375	1.07621e-07	1.40923e-06	Q6P6C2	ALKBH5	15	0.0743998	0.0201738	0.127063	O15231	ZNF185	31	-0.188308	0.00398202	0.0158694	Q9UBW5	BIN2	8	-0.667825	7.62956e-05	0.000888671
Q16134	ETFDH	16	-0.20385	1.33408e-06	1.49833e-05	Q96RP9	GFM1	31	-0.0955242	0.0201896	0.127063	Q15424	SAFB	37	-0.188355	1.28461e-06	1.04741e-05	Q8WYJ6	SEPT1	5	-0.672736	0.00303541	0.0222871
Q63ZY3	KANK2	18	-0.204855	0.00379062	0.0206936	P25311	AZGP1	19	-0.219737	0.0203311	0.127812	Q15233	NONO	47	-0.188365	1.33963e-05	9.18348e-05	P00325	ADH1B	4	-0.684346	0.000179269	0.00194797
P07951	TPM2	23	-0.205757	0.000248667	0.00176426	Q7Z7H8	MRPL10	5	-0.150703	0.0204725	0.128558	Q9UBU9	NXF1	24	-0.188848	5.92308e-11	8.37335e-10	P40306	PSMB10	6	-0.684828	4.40592e-10	1.59483e-08
Q13643	FHL3	9	-0.205874	4.53898e-06	4.61449e-05	O43299	AP5Z1	5	-0.140543	0.0205647	0.128718	Q16643	DBN1	28	-0.188981	1.87151e-05	0.000125127	P52566	ARHGDIB	21	-0.690737	1.17329e-37	5.55652e-35
Q15067	ACOX1	23	-0.206432	0.00574851	0.0298073	Q13505	MTX1	10	-0.101103	0.0205368	0.128718	O43402	EMC8	6	-0.189028	5.28889e-05	0.000324587	Q9BY50	SEC11C	6	-0.691298	0.00108398	0.00919442
P05154	SERPINA5	12	-0.207539	3.02594e-08	4.3207e-07	Q9UBF2	COPG2	22	-0.10597	0.0205659	0.128718	Q9UGU0	TCF20	22	-0.189278	0.00916196	0.0331429	P01876	IGHA1	11	-0.692398	2.85547e-15	1.82333e-13
P21695	GPD1	20	-0.209305	7.92223e-07	9.2286e-06	Q96DV4	MRPL38	15	-0.147924	0.0206285	0.128968	Q9Y490	TLN1	164	-0.189364	1.16596e-49	1.29925e-47	Q9BT23	LIMD2	2	-0.699683	0.00115386	0.00971466
Q03154	ACY1	14	-0.210473	0.000458957	0.00306853	P00167	CYB5A	5	-0.177494	0.0211254	0.131929	Q9NUL3	STAU2	21	-0.189402	0.011384	0.0399601	O95379	TNFAIP8	3	-0.701596	5.20856e-06	8.15434e-05
Q6NUM9	RETSAT	15	-0.211026	0.000248641	0.00176426	Q13619	CUL4A	20	-0.13255	0.0212197	0.132373	Q8WUM0	NUP133	35	-0.189459	0.000556294	0.00276107	P28907	CD38	10	-0.708249	1.89144e-05	0.000256541
P00748	F12	12	-0.211068	0.000542964	0.00357137	Q9UJS0	SLC25A13	21	-0.112694	0.0213167	0.132832	Q9BTV4	TMEM43	19	-0.189526	7.04894e-05	0.000420789	Q9HC16	APOBEC3G	8	-0.708319	2.29837e-07	4.81978e-06
P02749	APOH	13	-0.211341	5.79094e-11	1.13092e-09	P28906	CD34	2	0.242328	0.0216075	0.134203	Q16512	PKN1	22	-0.189548	0.000142006	0.000807021	Q9NUV9	GIMAP4	13	-0.718553	1.67893e-15	1.10946e-13
O75382	TRIM3	14	-0.212253	1.4387e-05	0.000132514	Q8IY95	TMEM192	5	-0.0823198	0.0215915	0.134203	Q13636	RAB31	8	-0.18969	0.0142506	0.0486696	P08575	PTPRC	24	-0.71971	9.77138e-19	8.81441e-17
P02753	RBP4	9	-0.212918	2.80631e-05	0.000243485	Q9NSE4	IARS2	44	-0.109457	0.0215911	0.134203	Q12789	GTF3C1	63	-0.189891	0.000550956	0.00274175	P13796	LCP1	33	-0.723642	3.02613e-39	2.14969e-36
P50479	PDLIM4	15	-0.21296	1.25878e-10	2.40863e-09	Q99832	CCT7	52	-0.0860638	0.0216385	0.134248	Q9Y5B0	CTDP1	16	-0.189993	0.0118688	0.0413553	P21980	TGM2	27	-0.729726	7.6255e-25	1.14041e-22
Q9HCC0	MCCC2	33	-0.213596	9.24127e-05	0.000717461	Q9Y3C1	NOP16	16	-0.169074	0.0216804	0.134362	Q08170	SRSF4	13	-0.190416	0.00694536	0.0259503	P61626	LYZ	7	-0.74164	4.36904e-09	1.35319e-07
P28074	PSMB5	13	-0.215238	5.48591e-09	8.51814e-08	A4D1E9	GTPBP10	11	-0.199539	0.0218304	0.134417	Q13459	MYO9B	51	-0.190596	3.87199e-06	2.91451e-05	P06312	IGKV4.1	4	-0.745809	0.000823675	0.00734842
Q14767	LTBP2	21	-0.215485	1.21963e-06	1.38346e-05	O60831	PRAF2	6	0.115261	0.0218568	0.134417	Q9BUP3	HTATIP2	15	-0.190631	0.000264745	0.00142072	P11086	PNMT	3	-0.756575	0.00167291	0.0134472
Q15599	SLC9A3R2	16	-0.216579	6.5012e-05	0.000519046	P55345	PRMT2	5	0.174677	0.0217865	0.134417	P18887	XRCC1	21	-0.191277	0.0055233	0.0212231	P01579	IFNG	3	-0.763282	0.00224141	0.0172367
Q9HBL0	TNS1	36	-0.217144	3.96533e-08	5.52328e-07	Q15046	KARS	35	-0.095534	0.0219008	0.134417	O94804	STK10	37	-0.191536	0.000743384	0.0035561	P31146	CORO1A	23	-0.770017	9.5788e-31	2.3668e-28
Q96Q06	PLIN4	77	-0.217741	5.83652e-15	1.65845e-13	Q15811	ITSN1	15	0.139898	0.0218487	0.134417	P41226	UBA7	19	-0.19168	0.000566768	0.0028057	P54868	HMGCS2	19	-0.771846	0.00340289	0.0245406
P18206	VCL	117	-0.218716	6.80263e-55	1.84092e-52	Q969E4	TCEAL3	2	0.261378	0.0219022	0.134417	P36915	GNL1	23	-0.191801	1.48053e-05	0.000100886	P14555	PLA2G2A	4	-0.773879	0.0010411	0.00888371
Q9NXG2	THUMPD1	23	-0.220529	4.67956e-10	8.25899e-09	Q96MM6	HSPA12B	20	0.194434	0.0217982	0.134417	P61978	HNRNPK	37	-0.191815	1.76287e-27	7.4764e-26	Q16719	KYNU	19	-0.79276	3.21715e-09	1.01021e-07
P07996	THBS1	49	-0.221306	0.000105007	0.00080752	Q96TC7	RMDN3	17	-0.143098	0.0217678	0.134417	Q9H6S3	EPS8L2	36	-0.191911	1.25863e-05	8.69114e-05	Q96C23	GALM	7	-0.83389	1.06687e-14	6.51936e-13
P22105	TNXB	76	-0.221388	9.51438e-05	0.000736652	Q9UHA4	LAMTOR3	4	-0.12296	0.0217668	0.134417	Q99714	HSD17B10	19	-0.191991	3.62849e-08	3.7629e-07	Q8NHV1	GIMAP7	5	-0.837515	0.00470651	0.0318505
P24347	MMP11	9	-0.221489	0.00710625	0.0358976	Q86UU1	PHLDB1	30	0.201015	0.0219899	0.134664	Q5T4S7	UBR4	112	-0.19218	2.0134e-12	3.23225e-11	O15117	FYB1	7	-0.842492	0.000311982	0.0031774
O15460	P4HA2	23	-0.221632	3.63265e-07	4.38309e-06	Q9BXN1	ASPN	20	0.13506	0.0219665	0.134664	P57737	CORO7	30	-0.192622	5.78977e-07	5.0005e-06	P15153	RAC2	2	-0.860499	3.84959e-06	6.23283e-05
O60437	PPL	90	-0.221869	4.33604e-13	1.03103e-11	O00425	IGF2BP3	32	0.166179	0.0220738	0.135033	O94901	SUN1	21	-0.192756	0.000414313	0.00212696	P01871	IGHM	20	-0.861405	6.86664e-30	1.56092e-27
Q15746	MYLK	46	-0.222193	3.82668e-11	7.63054e-10	Q8N490	PNKD	5	-0.227728	0.0225211	0.137473	Q96JH7	VCPIP1	29	-0.193208	0.00186697	0.00810541	P05109	S100A8	11	-0.897312	0.000374195	0.00371125
P39060	COL18A1	18	-0.222841	1.51808e-14	4.10822e-13	P07237	P4HB	64	-0.0934498	0.0228523	0.139345	O00299	CLIC1	23	-0.193216	2.09088e-05	0.000138977	P06702	S100A9	9	-0.991907	0.000488732	0.00466017
Q13576	IQGAP2	57	-0.223504	2.39843e-06	2.52881e-05	O76071	CIAO1	7	-0.131175	0.0228932	0.139445	Q14444	CAPRIN1	20	-0.193259	3.49386e-12	5.43989e-11	P08246	ELANE	3	-1.01164	0.0033154	0.0240324
P01011	SERPINA3	23	-0.223973	5.97525e-05	0.000480983	O00483	NDUFA4	5	-0.093557	0.023244	0.14143	Q96S55	WRNIP1	20	-0.194367	2.77409e-07	2.52647e-06	P09467	FBP1	16	-1.03412	2.47229e-22	2.98936e-20
P19652	ORM2	5	-0.224109	5.153e-05	0.000421967	A1L0T0	ILVBL	14	-0.124779	0.02351	0.142895	P48634	PRRC2A	53	-0.194432	0.00249925	0.0104667	P01619	IGKV3.20	2	-1.12392	0.000227229	0.00241372
P02766	TTR	9	-0.224157	3.31426e-05	0.000281609	Q9NQS3	NECTIN3	4	0.243798	0.0239703	0.145537	O43639	NCK2	9	-0.194473	0.000693541	0.00334868	O00757	FBP2	2	-1.71065	3.76012e-07	7.45274e-06
P22694	PRKACB	6	-0.224577	0.000660344	0.00427533	O43665	RGS10	9	-0.166494	0.0242071	0.146662	Q9Y5Q8	GTF3C5	17	-0.195168	6.31882e-08	6.26699e-07	Q8IV38	ANKMY2	9	-0.299875	0.00827728	0.0502562
P02760	AMBP	13	-0.224824	2.05215e-11	4.27192e-10	Q96PP9	GBP4	9	-0.323925	0.0242034	0.146662	P38159	RBMX	14	-0.195396	8.76977e-06	6.2039e-05	P23634	ATP2B4	20	0.274051	0.00835226	0.0506573
Q96CG8	CTHRC1	8	-0.225048	0.000289864	0.0020337	Q58FF6	HSP90AB4P	4	0.165672	0.0243207	0.147193	Q13043	STK4	13	-0.195478	0.000579062	0.00285909	P05067	APP	13	0.275193	0.00836174	0.0506607
Q14108	SCARB2	14	-0.225241	3.64072e-05	0.000304268	Q9HB07	C12orf10	12	0.110373	0.0243777	0.147381	Q92522	H1FX	26	-0.195552	5.90333e-05	0.000358426	P34949	MPI	8	-0.219644	0.00837411	0.0506611
Q14315	FLNC	91	-0.225401	6.68557e-26	4.5776e-24	P00918	CA2	12	-0.126985	0.0244343	0.147567	P05386	RPLP1	3	-0.195588	0.00601324	0.022889	Q9NR56	MBNL1	3	0.309915	0.00837962	0.0506611
Q66LE6	PPP2R2D	2	-0.225452	0.00394268	0.0214209	Q99714	HSD17B10	20	-0.0805755	0.0245377	0.148034	Q9UNL2	SSR3	6	-0.195928	0.00962457	0.0345934	Q9ULX3	NOB1	11	0.214857	0.00843827	0.0509614
Q9Y6C2	EMILIN1	33	-0.22629	3.52063e-10	6.39226e-09	Q9NRN7	AASDHPPT	13	-0.149752	0.0246241	0.148397	O43719	HTATSF1	39	-0.196332	1.16256e-05	8.06692e-05	Q9NP81	SARS2	22	0.187518	0.00847838	0.0511493
P04003	C4BPA	18	-0.226436	7.92462e-07	9.2286e-06	P08567	PLEK	11	-0.151701	0.0247266	0.148857	Q92925	SMARCD2	20	-0.196382	6.6439e-06	4.84477e-05	Q14956	GPNMB	3	-0.431279	0.00851188	0.051297
P13797	PLS3	35	-0.226796	1.84985e-16	6.00727e-15	Q969X5	ERGIC1	8	-0.134804	0.0248043	0.149009	Q96C01	FAM136A	13	-0.196465	0.00615255	0.0233567	Q7Z2K6	ERMP1	13	0.265877	0.00856841	0.0515829
P45877	PPIC	6	-0.22753	0.00992444	0.0473159	Q9HDC9	APMAP	21	-0.0859808	0.0248032	0.149009	Q9UBT2	UBA2	39	-0.196586	3.82116e-09	4.45907e-08	P02675	FGB	33	-0.250181	0.00862895	0.0518924
P02790	HPX	23	-0.2276	3.03583e-10	5.61193e-09	O60763	USO1	51	-0.0723429	0.0248449	0.149096	P19387	POLR2C	7	-0.196981	9.22091e-05	0.000538566	P84101	SERF2	6	-0.268972	0.0086586	0.0520157
P78559	MAP1A	34	-0.229569	4.52465e-07	5.43628e-06	P63313	TMSB10	6	0.143727	0.0249405	0.149469	Q9H0H5	RACGAP1	15	-0.196992	0.00102231	0.00475435	Q12769	NUP160	16	0.197296	0.00889016	0.0533504
P02647	APOA1	34	-0.23134	5.15207e-19	2.09137e-17	Q13257	MAD2L1	8	-0.186797	0.0249597	0.149469	P98095	FBLN2	27	-0.197079	0.00288892	0.0119663	Q96SY0	INTS14	6	0.271611	0.00895877	0.0537053
Q9Y365	STARD10	9	-0.231407	2.93648e-05	0.000254389	P01040	CSTA	6	-0.225813	0.0250607	0.149916	P36507	MAP2K2	14	-0.197142	0.000312505	0.0016536	P13716	ALAD	7	-0.16134	0.00907566	0.0543487
P29279	CTGF	12	-0.232227	0.000999399	0.00626676	Q7Z2E3	APTX	11	-0.0878001	0.0251179	0.1501	O43818	RRP9	21	-0.197207	0.00462809	0.0181765	P48436	SOX9	2	0.530768	0.00912235	0.0545708
Q15417	CNN3	17	-0.23453	2.39178e-06	2.52649e-05	Q7Z6K5	ARPIN	12	0.117211	0.0254576	0.15197	Q08209	PPP3CA	7	-0.197509	0.000902834	0.00423334	Q96RP9	GFM1	31	0.248802	0.00923322	0.055176
Q96QR8	PURB	16	-0.234594	2.71349e-07	3.33062e-06	P53384	NUBP1	8	-0.102948	0.0254867	0.151984	P78346	RPP30	13	-0.197527	7.85317e-06	5.62794e-05	Q96B97	SH3KBP1	23	0.180595	0.0092996	0.0555143
Q8IV36	HID1	18	-0.23563	0.000383671	0.00262068	P67775	PPP2CA	3	-0.0872132	0.0258948	0.154094	O43516	WIPF1	9	-0.197745	0.00619219	0.0234758	Q9Y333	LSM2	8	0.24089	0.00931251	0.0555331
P00738	HP	14	-0.236472	7.75935e-05	0.000609908	O94992	HEXIM1	15	0.153196	0.0259641	0.154345	P61962	DCAF7	11	-0.198152	6.1129e-05	0.000369178	P51452	DUSP3	8	-0.157132	0.00938242	0.0558913
P02654	APOC1	4	-0.236948	0.00058121	0.00380094	P29590	PML	45	0.0929275	0.0265231	0.157503	Q53GS9	USP39	20	-0.198169	1.57458e-09	1.95379e-08	P19823	ITIH2	19	-0.274433	0.00945013	0.0562357
P55001	MFAP2	6	-0.237934	3.62375e-05	0.000303295	Q8TEX9	IPO4	29	-0.114994	0.0266881	0.158318	Q9BQ52	ELAC2	27	-0.198225	0.00304469	0.0124931	Q7RTV0	PHF5A	11	0.161873	0.00947606	0.056331
Q8IVL6	P3H3	24	-0.238738	2.85107e-10	5.29498e-09	O75781	PALM	15	0.153756	0.02711	0.160637	Q96ST2	IWS1	16	-0.198295	4.41197e-05	0.00027553	Q9BXX0	EMILIN2	8	-0.224075	0.00957476	0.0568583
P22352	GPX3	9	-0.238868	2.12614e-09	3.50228e-08	P16104	H2AFX	9	0.116565	0.0271356	0.160637	Q9BW92	TARS2	27	-0.198297	2.8756e-06	2.21738e-05	P02647	APOA1	31	-0.246244	0.00967378	0.0573863
Q14651	PLS1	26	-0.240541	0.00770343	0.038458	P61769	B2M	4	-0.291562	0.0278527	0.164711	Q5HYJ3	FAM76B	6	-0.198363	0.0052322	0.0202552	O15533	TAPBP	5	-0.438922	0.00969414	0.0574471
Q8WW59	SPRYD4	10	-0.241733	8.25849e-05	0.000644684	P49257	LMAN1	27	-0.118767	0.0279709	0.165237	Q7L2H7	EIF3M	16	-0.198405	0.000254558	0.00137645	P03950	ANG	7	-0.46398	0.00972265	0.0575443
O76062	TM7SF2	4	-0.241918	0.00173782	0.0103522	A0FGR8	ESYT2	24	0.0985898	0.02827	0.166658	Q86TB9	PATL1	14	-0.198694	0.000588744	0.00289933	Q04760	GLO1	12	0.181145	0.00973171	0.0575443
O60504	SORBS3	13	-0.242667	6.8993e-08	9.31324e-07	Q9BXF6	RAB11FIP5	16	0.160289	0.0284863	0.167759	Q9H2P0	ADNP	37	-0.198841	9.02829e-07	7.54526e-06	Q7Z5R6	APBB1IP	10	-0.429702	0.00974091	0.0575443
P04733	MT1F	2	-0.243738	0.00734496	0.036972	Q9NS86	LANCL2	10	0.286593	0.0286326	0.168446	P35637	FUS	16	-0.198944	0.000376405	0.00194642	Q96KM6	ZNF512B	15	0.241077	0.00975887	0.0575905
P04275	VWF	57	-0.244303	1.24673e-16	4.11929e-15	Q9NRD1	FBXO6	8	-0.284239	0.0287023	0.16857	Q9UHD1	CHORDC1	19	-0.199189	0.000155653	0.000879303	P21695	GPD1	19	-0.222266	0.00989999	0.05832
P05787	KRT8	63	-0.244455	1.74606e-30	1.48103e-28	Q9Y680	FKBP7	7	0.174013	0.028713	0.16857	P11172	UMPS	24	-0.199572	5.24998e-09	6.01525e-08	Q9Y277	VDAC3	14	0.205895	0.009903	0.05832
P02042	HBD	8	-0.245461	0.000350732	0.00241602	P29034	S100A2	7	0.5028	0.0287635	0.16865	Q96B97	SH3KBP1	33	-0.199595	6.02362e-08	5.99513e-07	P30043	BLVRB	8	-0.282962	0.00998491	0.0586807
Q6ZMP0	THSD4	10	-0.248187	0.000784546	0.00500401	Q9C0C9	UBE2O	38	-0.104996	0.0287859	0.16865	Q9UKD2	MRTO4	18	-0.199609	4.22617e-05	0.000265385	Q13596	SNX1	20	-0.170599	0.00998477	0.0586807
Q8WUF8	FAM172A	6	-0.24902	5.56889e-05	0.000453409	Q9Y3B8	REXO2	10	0.154099	0.0289047	0.169171	O43318	MAP3K7	7	-0.199849	0.00589426	0.0225722	Q15003	NCAPH	18	0.231817	0.0100687	0.0591119
P12235	SLC25A4	5	-0.24957	1.18568e-05	0.000111244	O43709	BUD23	8	-0.146897	0.0290307	0.169588	P12814	ACTN1	47	-0.200138	9.0737e-12	1.35343e-10	P23246	SFPQ	46	0.140049	0.0102439	0.0599152
P02462	COL4A1	7	-0.249614	7.30233e-05	0.000576377	P47985	UQCRFS1	3	0.0725639	0.0290406	0.169588	O95071	UBR5	50	-0.200211	0.00175747	0.00768286	P48163	ME1	17	-0.245711	0.0102462	0.0599152
P07099	EPHX1	23	-0.249673	6.25303e-09	9.68283e-08	P82912	MRPS11	7	-0.0888273	0.0290655	0.169588	Q8TCS8	PNPT1	43	-0.200517	6.09485e-11	8.58492e-10	P15090	FABP4	8	-0.506745	0.010301	0.060148
Q9P299	COPZ2	4	-0.249712	2.26143e-05	0.000199251	Q9UK22	FBXO2	6	-0.236171	0.0294344	0.171565	Q15029	EFTUD2	49	-0.200634	5.09017e-25	1.94144e-23	Q16512	PKN1	13	-0.287949	0.0103087	0.060148
Q12805	EFEMP1	20	-0.250006	6.62839e-07	7.82009e-06	Q7L5D6	GET4	9	-0.121564	0.0294692	0.171592	P24928	POLR2A	62	-0.200647	7.27071e-10	9.34829e-09	Q06787	FMR1	19	0.197315	0.010379	0.0604961
P52926	HMGA2	7	-0.250118	0.00204918	0.0119686	P46976	GYG1	10	-0.155989	0.0296211	0.172299	P51809	VAMP7	10	-0.200671	0.00368392	0.0148586	Q8TDD1	DDX54	29	0.219773	0.0104784	0.0609508
Q13510	ASAH1	20	-0.25013	6.79573e-06	6.71654e-05	O95163	ELP1	23	-0.111299	0.0298224	0.172697	P36405	ARL3	10	-0.201179	8.36326e-05	0.000490996	P16070	CD44	14	-0.203869	0.0105348	0.061216
Q8WUH6	TMEM263	7	-0.250911	6.86592e-05	0.000546485	P29762	CRABP1	9	0.336046	0.02973	0.172697	Q7Z6E9	RBBP6	50	-0.201186	5.0899e-05	0.00031407	P15144	ANPEP	34	-0.169139	0.0106116	0.0615362
P00450	CP	33	-0.251068	1.72281e-21	8.36815e-20	Q5SW79	CEP170	43	0.096563	0.0298225	0.172697	P78406	RAE1	21	-0.20129	6.84075e-11	9.52843e-10	P25490	YY1	10	0.246504	0.0106066	0.0615362
Q9UGT4	SUSD2	13	-0.251083	0.00122388	0.00749492	Q92597	NDRG1	11	0.190582	0.0298414	0.172697	Q53F19	NCBP3	17	-0.201515	0.00345571	0.0140077	Q9HBL0	TNS1	31	-0.150604	0.0106714	0.0618203
Q6NUK4	REEP3	4	-0.251248	0.0096624	0.0463387	Q96CM8	ACSF2	22	-0.161405	0.0297844	0.172697	Q86VM9	ZC3H18	34	-0.20154	1.62754e-09	2.00636e-08	Q76M96	CCDC80	10	-0.332318	0.0107424	0.0621683
P18827	SDC1	5	-0.251368	0.00660683	0.033796	O75190	DNAJB6	7	-0.107991	0.0299508	0.173154	P49915	GMPS	48	-0.201627	6.59896e-14	1.19433e-12	P05997	COL5A2	21	-0.247587	0.010772	0.0622761
P23946	CMA1	8	-0.251858	2.04505e-06	2.19698e-05	P02655	APOC2	5	0.340643	0.0300495	0.173372	P51610	HCFC1	44	-0.201732	6.17915e-21	1.88796e-19	Q07507	DPT	9	-0.161892	0.0107929	0.0623087
Q9UGM5	FETUB	3	-0.252768	6.26945e-05	0.000502529	Q96I51	RCC1L	12	-0.159654	0.0300299	0.173372	P35249	RFC4	26	-0.201988	6.18092e-07	5.30606e-06	Q16775	HAGH	9	-0.140285	0.0108106	0.0623087
Q9Y2G5	POFUT2	11	-0.254232	4.30844e-06	4.39584e-05	Q9UM22	EPDR1	2	0.1124	0.0302272	0.17422	P35222	CTNNB1	28	-0.202296	0.00177579	0.00774973	Q8IVS2	MCAT	9	0.257501	0.0108088	0.0623087
Q99959	PKP2	24	-0.254743	1.19849e-06	1.3622e-05	Q6PCE3	PGM2L1	18	0.136829	0.0306227	0.176321	P12931	SRC	8	-0.203275	0.0119087	0.041469	P21589	NT5E	18	-0.188029	0.0108491	0.0624676
P98095	FBLN2	28	-0.255261	1.32557e-06	1.49172e-05	P08758	ANXA5	40	0.0794173	0.0306575	0.176342	Q9UKJ3	GPATCH8	26	-0.20328	7.99797e-06	5.71729e-05	Q9NYL9	TMOD3	19	-0.12898	0.0108995	0.0626943
Q9UKU7	ACAD8	13	-0.255443	3.05337e-05	0.000262913	Q8IVT2	MISP	12	0.191649	0.0307408	0.176643	P02679	FGG	27	-0.203557	0.0117688	0.0410823	Q15642	TRIP10	19	-0.202448	0.0109832	0.0631119
P07360	C8G	9	-0.259487	1.55429e-05	0.000141103	Q8NF37	LPCAT1	11	0.0821554	0.0314043	0.180274	Q16527	CSRP2	11	-0.203584	0.00551501	0.0212056	Q6NYC8	PPP1R18	20	-0.285531	0.0111151	0.0637411
Q8N335	GPD1L	14	-0.261426	4.27564e-08	5.91203e-07	Q99523	SORT1	12	0.222229	0.0315111	0.18034	Q53HL2	CDCA8	10	-0.203649	0.00385002	0.0153974	Q96FW1	OTUB1	12	0.134238	0.0111147	0.0637411
P15090	FABP4	12	-0.261897	1.18068e-05	0.00011109	Q9HCD6	TANC2	10	0.148052	0.0314817	0.18034	Q8TD55	PLEKHO2	15	-0.203818	0.00592553	0.0226163	O43818	RRP9	16	0.203429	0.011318	0.0648051
P12109	COL6A1	55	-0.262031	7.02659e-16	2.15849e-14	Q9UNN8	PROCR	2	0.136992	0.03151	0.18034	P08174	CD55	12	-0.203838	0.0126013	0.0435075	P48059	LIMS1	8	-0.169594	0.0113235	0.0648051
P05452	CLEC3B	9	-0.262432	1.88306e-07	2.37885e-06	O43760	SYNGR2	5	-0.145027	0.0319831	0.182857	P07910	HNRNPC	23	-0.203943	0.00067262	0.00326431	Q9Y4P1	ATG4B	6	0.303546	0.0113791	0.0650321
Q9UHB6	LIMA1	58	-0.265037	2.86435e-34	3.01446e-32	Q9NZI7	UBP1	7	-0.301981	0.0321455	0.183601	Q96T37	RBM15	39	-0.204286	0.0132434	0.0454756	O15551	CLDN3	4	0.978245	0.011445	0.0653032
P09493	TPM1	24	-0.266288	1.16243e-15	3.49527e-14	P49005	POLD2	8	-0.153652	0.0322966	0.184278	P78362	SRPK2	13	-0.20446	0.000508018	0.00255945	P48444	ARCN1	35	-0.111035	0.011485	0.0653999
O75781	PALM	16	-0.266487	1.06687e-05	0.000101219	Q8N3V7	SYNPO	10	0.140514	0.0323753	0.184543	Q9UNI6	DUSP12	11	-0.20493	0.00215777	0.00918691	Q96EY1	DNAJA3	15	0.243538	0.0114735	0.0653999
Q7Z4W1	DCXR	13	-0.266687	1.14145e-08	1.7161e-07	A5A3E0	POTEF	4	0.187589	0.0328076	0.186273	P21980	TGM2	29	-0.205151	0.00376729	0.0151518	P00736	C1R	14	-0.209722	0.0118251	0.0672695
Q9UBG0	MRC2	29	-0.268493	4.70995e-15	1.34506e-13	P0C0L4	C4A	4	0.15064	0.03281	0.186273	Q9GZR2	REXO4	17	-0.205288	0.00184509	0.00802268	O95071	UBR5	43	0.201978	0.0118825	0.0675282
Q06033	ITIH3	10	-0.26869	0.00130547	0.00796882	Q01518	CAP1	36	0.0849109	0.0327976	0.186273	Q9NVC6	MED17	14	-0.205596	0.00461418	0.0181344	P50613	CDK7	7	0.162541	0.0119353	0.0677603
O60687	SRPX2	11	-0.269006	5.63707e-08	7.68236e-07	Q13232	NME3	8	-0.121916	0.0327418	0.186273	P22102	GART	56	-0.206009	9.97878e-08	9.62808e-07	P42229	STAT5A	7	-0.379966	0.0120252	0.0682027
P06681	C2	17	-0.269291	7.52996e-08	1.01165e-06	Q96Q11	TRNT1	22	-0.0955782	0.0329712	0.187001	P46087	NOP2	37	-0.206148	7.0284e-06	5.08173e-05	P15941	MUC1	5	-0.686321	0.0120626	0.068347
P02461	COL3A1	32	-0.271495	3.20294e-08	4.55058e-07	Q6P1K2	PMF1	5	-0.130307	0.0330276	0.187134	Q9NUQ6	SPATS2L	26	-0.206399	1.05074e-06	8.6667e-06	Q92785	DPF2	15	0.143144	0.0121121	0.0684908
P12110	COL6A2	44	-0.271741	4.23114e-25	2.61365e-23	Q8IXK0	PHC2	9	0.148577	0.0333294	0.188656	P23921	RRM1	29	-0.206412	0.009559	0.0343822	Q9Y6K5	OAS3	43	-0.17092	0.0121043	0.0684908
Q13642	FHL1	19	-0.272847	1.08318e-05	0.000102424	P62745	RHOB	6	0.150117	0.0336729	0.190411	Q15024	EXOSC7	11	-0.206903	0.00080487	0.00380856	Q99447	PCYT2	18	0.219989	0.012134	0.0685463
P01024	C3	101	-0.272941	3.28356e-68	1.86605e-65	Q9H6X2	ANTXR1	6	0.342259	0.0339104	0.191563	Q9H4E7	DEF6	14	-0.206919	4.9352e-05	0.000305853	Q06203	PPAT	17	0.217287	0.0122502	0.0690655
P01019	AGT	12	-0.274603	7.626e-05	0.000600257	Q12800	TFCP2	6	-0.130189	0.0339905	0.191825	Q9H074	PAIP1	11	-0.206925	8.23813e-07	6.92564e-06	Q13557	CAMK2D	11	-0.189479	0.0122404	0.0690655
Q6YHK3	CD109	24	-0.274815	1.36825e-05	0.000126641	Q9Y3B7	MRPL11	19	-0.0750394	0.0342186	0.192921	Q13185	CBX3	18	-0.207157	3.40996e-09	3.99563e-08	P54252	ATXN3	3	0.293065	0.0123454	0.069533
Q02952	AKAP12	73	-0.274826	1.27788e-22	6.60199e-21	Q9H334	FOXP1	4	0.275526	0.0344487	0.194025	P42785	PRCP	8	-0.207204	0.00014356	0.000814222	Q15477	SKIV2L	31	-0.145288	0.0124891	0.0702729
Q76M96	CCDC80	14	-0.276757	0.00162996	0.00975057	Q9Y3F4	STRAP	22	-0.0750184	0.0346137	0.194762	Q15717	ELAVL1	15	-0.207454	1.07822e-10	1.48367e-09	O00506	STK25	3	-0.208133	0.0125323	0.0703765
P02763	ORM1	6	-0.278573	9.26461e-05	0.000718292	Q9NTX5	ECHDC1	13	0.0933821	0.0347444	0.195304	Q13867	BLMH	15	-0.207558	8.49373e-09	9.52068e-08	Q03135	CAV1	7	-0.246128	0.0125235	0.0703765
O00423	EML1	14	-0.278878	0.00109134	0.00674141	P04075	ALDOA	33	-0.062916	0.0349879	0.196478	Q8TDB6	DTX3L	32	-0.207564	6.96153e-07	5.94923e-06	P07910	HNRNPC	19	0.17475	0.0126238	0.0708203
Q96IZ0	PAWR	14	-0.279029	2.83493e-09	4.56881e-08	O14653	GOSR2	7	0.175061	0.0354641	0.198956	Q9UPN3	MACF1	198	-0.207643	1.87749e-13	3.31359e-12	O76075	DFFB	4	0.431311	0.0126709	0.0710146
Q6UWY5	OLFML1	13	-0.279326	6.63255e-07	7.82009e-06	Q16540	MRPL23	6	-0.17563	0.0357004	0.200084	Q16656	NRF1	6	-0.207669	0.00798028	0.029392	Q9H1P3	OSBPL2	7	0.197029	0.0127259	0.0712528
P21953	BCKDHB	9	-0.281668	1.94628e-07	2.44707e-06	Q6SPF0	SAMD1	11	0.221749	0.0359076	0.201047	Q9H583	HEATR1	33	-0.20793	1.07845e-06	8.84809e-06	Q15836	VAMP3	2	-0.381922	0.0128128	0.0714783
Q9H8H3	METTL7A	5	-0.282045	0.000356218	0.00244787	Q9GZP8	IMUP	4	0.147793	0.0363052	0.203073	P38919	EIF4A3	27	-0.208311	2.83398e-11	4.08769e-10	Q96PD5	PGLYRP2	8	-0.293829	0.0128151	0.0714783
O60701	UGDH	42	-0.283476	2.69693e-25	1.72209e-23	Q9BYD3	MRPL4	12	-0.0546129	0.0365575	0.204283	P13984	GTF2F2	15	-0.208624	1.89331e-06	1.50907e-05	Q9BZV1	UBXN6	12	-0.170058	0.0128108	0.0714783
Q7Z7G0	ABI3BP	12	-0.28352	0.000339519	0.00235303	Q06265	EXOSC9	13	-0.0996108	0.0366399	0.204342	Q9UEE9	CFDP1	12	-0.210245	0.0059068	0.0225897	Q9NZ45	CISD1	5	0.218488	0.0128165	0.0714783
Q0ZGT2	NEXN	23	-0.284201	1.64565e-06	1.80545e-05	Q16787	LAMA3	24	0.268479	0.0366063	0.204342	P46734	MAP2K3	10	-0.210568	3.24887e-05	0.000207686	Q9Y624	F11R	12	0.228536	0.0129768	0.0723012
Q9Y3X0	CCDC9	17	-0.284555	0.000131766	0.000992891	Q09028	RBBP4	6	-0.0969365	0.0367697	0.204865	Q8NFH3	NUP43	6	-0.210794	0.000760175	0.00362523	O00423	EML1	9	-0.269987	0.0130496	0.0724225
Q8WX93	PALLD	28	-0.28479	1.23747e-18	4.91786e-17	P62714	PPP2CB	2	0.0988567	0.0371609	0.206842	P85037	FOXK1	21	-0.211027	0.00398802	0.0158822	P13489	RNH1	27	-0.123853	0.013015	0.0724225
Q99969	RARRES2	5	-0.28535	3.11841e-05	0.000268107	P31483	TIA1	9	0.208228	0.0374555	0.208074	Q14137	BOP1	25	-0.211868	4.52602e-12	6.91434e-11	P50238	CRIP1	4	-0.332443	0.0130376	0.0724225
Q13740	ALCAM	26	-0.285683	8.05494e-05	0.000631396	Q9NZI8	IGF2BP1	30	0.113649	0.0374233	0.208074	Q9Y5A9	YTHDF2	10	-0.211902	0.000224739	0.00123281	Q06136	KDSR	5	0.26404	0.0130438	0.0724225
Q13976	PRKG1	13	-0.287458	0.00902628	0.0436936	Q12929	EPS8	22	0.108872	0.0374967	0.2081	Q96NY8	NECTIN4	15	-0.211905	0.00336782	0.0136905	Q01167	FOXK2	9	0.202867	0.0130988	0.072625
P82970	HMGN5	11	-0.28754	5.90329e-05	0.00047654	Q9NZL9	MAT2B	15	-0.0820294	0.0376824	0.208926	Q99873	PRMT1	14	-0.211984	9.26751e-08	8.98759e-07	O60343	TBC1D4	22	0.292632	0.0133192	0.0737751
P35749	MYH11	82	-0.289445	1.28052e-24	7.35071e-23	Q96GM8	TOE1	9	-0.0919558	0.0378706	0.209765	Q9HA64	FN3KRP	11	-0.212072	5.12396e-05	0.000315487	P00167	CYB5A	5	-0.40231	0.0134444	0.074396
P22792	CPN2	9	-0.290304	7.03289e-06	6.92685e-05	O14907	TAX1BP3	2	0.148835	0.037973	0.209923	Q9Y305	ACOT9	20	-0.212188	2.31018e-06	1.82091e-05	Q8NB16	MLKL	6	-0.585889	0.0137522	0.0760251
P02774	GC	28	-0.29067	1.11055e-20	5.04898e-19	Q969T9	WBP2	7	-0.194772	0.0379713	0.209923	Q9Y3T9	NOC2L	22	-0.21225	3.80089e-08	3.91313e-07	O15347	HMGB3	17	0.233704	0.0138115	0.0762786
P20933	AGA	8	-0.29068	0.000417759	0.00281962	Q8TDN6	BRIX1	14	-0.173778	0.0380148	0.209949	Q6IQ49	SDE2	12	-0.212564	0.000947064	0.00442612	O15127	SCAMP2	5	-0.142502	0.0139205	0.0768061
P00734	F2	27	-0.291113	1.19571e-19	4.99649e-18	Q15397	PUM3	28	-0.162491	0.038495	0.212395	P09104	ENO2	17	-0.212605	0.00111759	0.00514274	P04839	CYBB	5	-0.538019	0.0139732	0.0769417
Q969Z3	MARC2	13	-0.291363	6.75181e-14	1.76012e-12	O75489	NDUFS3	18	-0.0647098	0.038691	0.213269	Q92621	NUP205	46	-0.212894	1.85787e-05	0.000124361	Q5VV42	CDKAL1	10	0.27868	0.0139703	0.0769417
P01008	SERPINC1	30	-0.291973	1.84005e-23	1.01403e-21	Q9Y5P6	GMPPB	13	-0.0989045	0.0391645	0.21567	Q13177	PAK2	15	-0.213082	4.26477e-16	9.18758e-15	Q96BW9	TAMM41	3	0.267663	0.0139857	0.0769417
Q9P0P8	C6orf203	5	-0.29232	0.00246134	0.0141434	P43652	AFM	23	0.14276	0.0392716	0.216051	B0I1T2	MYO1G	22	-0.213462	0.000664755	0.00323165	Q9Y2W2	WBP11	23	0.187837	0.0140159	0.0770335
Q92747	ARPC1A	13	-0.292481	8.68467e-09	1.33032e-07	P04843	RPN1	49	-0.0806008	0.0396567	0.217959	Q15061	WDR43	17	-0.213518	4.79664e-05	0.00029759	P61018	RAB4B	7	-0.253417	0.0141178	0.0775186
P04196	HRG	14	-0.292903	1.10636e-16	3.69849e-15	Q8WUH6	TMEM263	7	0.118224	0.039893	0.219046	P51532	SMARCA4	33	-0.213657	1.28816e-06	1.0488e-05	P02753	RBP4	9	-0.20123	0.0141486	0.0776125
P55290	CDH13	10	-0.293191	2.99378e-06	3.09339e-05	Q02127	DHODH	9	-0.174018	0.0402278	0.22067	Q9H0L4	CSTF2T	9	-0.213718	0.00746128	0.0276593	Q7L591	DOK3	4	-0.338776	0.0142836	0.0782772
P02675	FGB	37	-0.295468	2.05394e-15	6.04794e-14	O14818	PSMA7	16	-0.109481	0.0404032	0.221419	P08621	SNRNP70	24	-0.213806	7.40797e-12	1.11374e-10	Q05519	SRSF11	15	0.21511	0.0144003	0.0788412
Q13268	DHRS2	24	-0.296819	0.00390273	0.0212445	P22392	NME2	3	-0.120167	0.0406017	0.222292	P14317	HCLS1	18	-0.213927	0.000163116	0.000915996	P36639	NUDT1	4	0.250857	0.0144595	0.079089
O95340	PAPSS2	30	-0.296894	4.29289e-11	8.47101e-10	P17544	ATF7	4	0.105986	0.040835	0.223355	Q9H7N4	SCAF1	19	-0.213998	2.10035e-06	1.66475e-05	Q7L2J0	MEPCE	21	0.205689	0.0145426	0.079467
Q9NR12	PDLIM7	23	-0.29709	1.84321e-15	5.4557e-14	Q96GQ5	C16orf58	14	0.139802	0.0415461	0.227026	Q9H8H0	NOL11	14	-0.214059	0.00534954	0.0206672	Q9Y3C6	PPIL1	7	0.168409	0.0146431	0.0799391
P00533	EGFR	32	-0.298021	0.00056408	0.00370169	Q8N983	MRPL43	4	-0.0940037	0.0417166	0.227738	Q86WJ1	CHD1L	27	-0.214061	0.0032737	0.0133557	P62328	TMSB4X	6	-0.296674	0.0146711	0.0800154
P00915	CA1	8	-0.300216	0.00324892	0.0180839	Q9BVJ7	DUSP23	8	-0.089526	0.0423778	0.231126	O15042	U2SURP	41	-0.214152	1.40013e-17	3.44457e-16	P41743	PRKCI	4	0.230488	0.0146874	0.0800271
P54652	HSPA2	30	-0.300608	2.99306e-05	0.000258504	Q14161	GIT2	14	0.162384	0.0424198	0.231133	P21127	CDK11B	4	-0.214192	5.92646e-05	0.000359446	A0A0C4DH34	IGHV4.28	2	-0.578752	0.0147277	0.08017
Q99828	CIB1	6	-0.300679	0.00412124	0.0222	Q71DI3	HIST2H3A..HIST2H3C..HIST2H3D	2	0.347578	0.0426372	0.232095	Q8IXT5	RBM12B	34	-0.214248	4.39555e-06	3.2955e-05	P19525	EIF2AK2	22	-0.179333	0.0148368	0.0806161
P08185	SERPINA6	7	-0.301493	1.08019e-10	2.0739e-09	Q92688	ANP32B	12	-0.10859	0.0428728	0.233154	Q99570	PIK3R4	22	-0.214429	0.00384563	0.0153974	P49840	GSK3A	8	0.169481	0.0148522	0.0806161
P21397	MAOA	13	-0.301596	2.77984e-05	0.000241927	O15533	TAPBP	4	-0.232685	0.0429482	0.233341	P04156	PRNP	3	-0.214429	0.00174702	0.00765315	Q9C005	DPY30	5	0.35022	0.0148445	0.0806161
P43155	CRAT	23	-0.302454	1.44736e-05	0.000133096	Q9Y5J9	TIMM8B	3	0.1596	0.0431126	0.234011	P08575	PTPRC	39	-0.214959	0.0029491	0.0121712	Q13228	SELENBP1	31	-0.259666	0.014926	0.0809393
Q16610	ECM1	14	-0.302569	0.000344702	0.00238314	P54753	EPHB3	14	-0.187666	0.0432698	0.234639	O60828	PQBP1	13	-0.215091	1.08052e-06	8.84809e-06	P49321	NASP	50	0.229868	0.0149829	0.0811702
P28906	CD34	2	-0.303634	0.00552732	0.0288181	Q16644	MAPKAPK3	7	0.244872	0.0433477	0.234838	P12429	ANXA3	28	-0.215117	0.00241049	0.0101398	Q9UPN9	TRIM33	18	0.259339	0.0150143	0.0812632
P98160	HSPG2	127	-0.304522	5.15754e-83	4.18719e-80	O60841	EIF5B	69	-0.0778219	0.0435062	0.235248	Q99575	POP1	29	-0.215746	3.67525e-05	0.000233107	P55196	AFDN	50	0.183715	0.0150986	0.0816415
P35555	FBN1	102	-0.30507	8.99306e-43	1.50316e-40	Q12824	SMARCB1	12	0.0907802	0.0434886	0.235248	O75643	SNRNP200	105	-0.215831	2.396e-38	1.62101e-36	Q96F07	CYFIP2	8	-0.297913	0.0152017	0.0821212
Q14624	ITIH4	27	-0.3061	2.04088e-20	9.13254e-19	P53992	SEC24C	35	-0.0669801	0.0436564	0.235836	Q9Y6X8	ZHX2	14	-0.216121	0.00212308	0.00906496	Q12800	TFCP2	6	0.185112	0.0152961	0.0824955
P07357	C8A	15	-0.306565	2.11428e-11	4.3852e-10	P56537	EIF6	10	-0.072797	0.0437314	0.236017	Q69YN4	VIRMA	34	-0.216972	3.86182e-08	3.9615e-07	Q9Y3C1	NOP16	14	0.167193	0.0153001	0.0824955
Q15113	PCOLCE	19	-0.306653	6.73174e-19	2.71323e-17	Q765P7	MTSS1L	3	0.212063	0.0438364	0.236359	Q9H0A0	NAT10	44	-0.217	1.71864e-09	2.10043e-08	Q9Y3D7	PAM16	7	0.303006	0.0153615	0.0827482
P01042	KNG1	24	-0.307191	2.67664e-18	1.02089e-16	Q8WVJ2	NUDCD2	7	-0.0771328	0.0440419	0.237242	P47813	EIF1AX	2	-0.217039	0.007939	0.029259	Q9NZM5	NOP53	12	0.15318	0.0155043	0.0834384
Q14914	PTGR1	23	-0.307307	6.87976e-05	0.000546821	Q96IJ6	GMPPA	16	-0.125824	0.0442232	0.237993	Q00839	HNRNPU	78	-0.217643	1.25613e-17	3.10372e-16	Q15067	ACOX1	20	0.314907	0.0155973	0.0837802
P01023	A2M	44	-0.310146	3.67583e-32	3.42455e-30	Q9P031	CCDC59	7	-0.107414	0.0444943	0.239226	Q15293	RCN1	23	-0.217661	0.000732991	0.00351527	Q92572	AP3S1	8	-0.157718	0.0155864	0.0837802
P10643	C7	20	-0.310646	4.05725e-11	8.03392e-10	P61970	NUTF2	4	-0.128839	0.0448042	0.240664	Q12905	ILF2	23	-0.217799	2.95071e-13	5.15965e-12	Q15369	ELOC	6	0.227969	0.0156338	0.0838968
P02750	LRG1	10	-0.313266	1.06368e-07	1.39605e-06	Q7Z5L7	PODN	11	0.113591	0.0450225	0.24138	O43395	PRPF3	36	-0.217816	1.03783e-24	3.80514e-23	Q8IWX8	CHERP	20	0.151753	0.0157682	0.0845386
O43294	TGFB1I1	12	-0.314396	0.000233868	0.0016739	Q99538	LGMN	9	-0.129853	0.0450204	0.24138	Q92688	ANP32B	12	-0.217937	0.00183926	0.00800346	P12111	COL6A3	195	-0.158594	0.015784	0.0845435
P13671	C6	26	-0.314586	3.14805e-10	5.77108e-09	P16402	HIST1H1D	15	-0.210808	0.045298	0.242628	Q9BRJ6	C7orf50	8	-0.218048	4.16709e-05	0.000261964	P42285	MTREX	37	0.127292	0.0160248	0.0857525
Q6NZI2	CAVIN1	29	-0.315066	6.75677e-21	3.17345e-19	P52758	RIDA	7	-0.0870822	0.0454206	0.243056	Q14684	RRP1B	25	-0.218107	7.188e-05	0.000428191	Q8N1F7	NUP93	38	0.185088	0.0161323	0.0862464
P12111	COL6A3	206	-0.3152	2.67371e-149	7.59736e-146	O95479	H6PD	25	0.0923183	0.0454932	0.243215	Q9UK53	ING1	5	-0.218167	0.00141033	0.00635599	Q7Z7G0	ABI3BP	10	-0.295218	0.0162242	0.0866559
Q92743	HTRA1	19	-0.315645	0.000831477	0.00527376	Q8N684	CPSF7	16	0.0947162	0.0456721	0.243942	Q15208	STK38	9	-0.218236	0.00538274	0.0207531	Q32P44	EML3	15	-0.192248	0.0163429	0.0872084
P23142	FBLN1	28	-0.316298	4.08329e-12	8.99432e-11	P35858	IGFALS	9	0.205769	0.0461709	0.246375	O60671	RAD1	4	-0.218286	8.89583e-06	6.28013e-05	P07948	LYN	11	-0.330773	0.0164401	0.0876443
P52943	CRIP2	13	-0.316464	2.61067e-07	3.21832e-06	P35052	GPC1	10	0.243907	0.0468229	0.24962	P46937	YAP1	13	-0.218566	2.74365e-05	0.00017779	Q9UHV9	PFDN2	15	0.166906	0.0165051	0.0879087
P29622	SERPINA4	14	-0.316786	8.42397e-05	0.000656545	P50552	VASP	27	0.0632807	0.0469258	0.249934	Q15813	TBCE	18	-0.218745	1.06453e-05	7.41911e-05	P16435	POR	33	-0.154456	0.0165772	0.0882102
P01833	PIGR	31	-0.318243	0.00018549	0.00135493	P62312	LSM6	7	-0.109599	0.0476312	0.253453	Q9H425	C1orf198	10	-0.218848	0.00354951	0.014347	Q00013	MPP1	11	-0.205199	0.0166443	0.0884843
P16930	FAH	14	-0.318437	8.69305e-06	8.44489e-05	P35556	FBN2	6	0.445169	0.0481337	0.255887	P51659	HSD17B4	43	-0.218862	3.46652e-12	5.41216e-11	O95347	SMC2	57	0.174887	0.0168009	0.0892002
P35052	GPC1	10	-0.321006	1.06387e-05	0.000101103	O95864	FADS2	8	-0.122394	0.0486273	0.25827	Q9H0J9	PARP12	13	-0.21906	3.31134e-05	0.000211205	Q14498	RBM39	18	0.170595	0.0168207	0.0892002
P53814	SMTN	20	-0.322079	5.62325e-05	0.000456527	O15270	SPTLC2	16	-0.185734	0.0487493	0.258676	Q9Y262	EIF3L	27	-0.219551	1.31336e-18	3.52067e-17	Q9UKU7	ACAD8	12	-0.350163	0.0168261	0.0892002
Q92629	SGCD	6	-0.323133	4.9389e-06	4.9854e-05	P24666	ACP1	10	-0.0694708	0.0488928	0.259196	Q9Y4W2	LAS1L	23	-0.219631	0.000342288	0.00178494	Q96HR9	REEP6	4	-0.734644	0.0173987	0.09215
P22307	SCP2	38	-0.325462	1.06901e-11	2.28391e-10	O43795	MYO1B	44	0.10299	0.0492153	0.260662	O95232	LUC7L3	20	-0.219639	2.50066e-09	2.9793e-08	A8MXV4	NUDT19	10	0.314263	0.0175045	0.0925375
P02751	FN1	103	-0.326769	8.08244e-61	3.28089e-58	Q9BQ48	MRPL34	2	-0.117458	0.0495623	0.262255	Q9Y383	LUC7L2	21	-0.219724	0.00164393	0.00725346	Q9Y2I8	WDR37	14	-0.175299	0.0174983	0.0925375
Q9BX66	SORBS1	24	-0.327264	8.33725e-08	1.10962e-06	Q9NUQ6	SPATS2L	27	0.0992796	0.049751	0.263009	Q08211	DHX9	69	-0.219761	1.3357e-28	6.12159e-27	Q6PKG0	LARP1	34	0.121521	0.0175942	0.092839
P06727	APOA4	27	-0.327785	1.82679e-23	1.01403e-21	P08246	ELANE	3	0.388945	0.0499322	0.263722	Q9NUQ3	TXLNG	21	-0.21984	0.000548129	0.00273008	Q9UKA9	PTBP2	10	0.301117	0.0175851	0.092839
P10636	MAPT	18	-0.328031	0.00377618	0.0206347	P59768	GNG2	3	0.137783	0.0500572	0.26392	P15924	DSP	187	-0.220014	4.26803e-16	9.18758e-15	Q8WX92	NELFB	16	0.190185	0.0177019	0.0933206
P02679	FGG	29	-0.328487	1.29814e-13	3.23567e-12	Q15758	SLC1A5	9	-0.110555	0.0500748	0.26392	Q9BV38	WDR18	15	-0.220544	1.18084e-09	1.48139e-08	Q9NVZ3	NECAP2	12	-0.130962	0.0177513	0.0934943
Q96S19	METTL26	6	-0.328791	0.00297746	0.0167739	Q9NZE8	MRPL35	4	-0.113266	0.0501091	0.26392	Q9Y2R4	DDX52	16	-0.22072	0.0124631	0.0432141	Q13427	PPIG	20	0.203129	0.0179561	0.0944858
P00751	CFB	30	-0.330037	5.99365e-38	8.10999e-36	O14791	APOL1	9	0.153271	0.0501622	0.263955	Q9BRT9	GINS4	5	-0.220794	0.00963541	0.0345934	Q9UKF6	CPSF3	12	0.152672	0.0180365	0.0948208
O14531	DPYSL4	7	-0.331143	1.95053e-06	2.10339e-05	Q9GZM7	TINAGL1	12	0.182186	0.0502901	0.264063	Q9UBE0	SAE1	27	-0.220849	1.57424e-08	1.7131e-07	Q86VX2	COMMD7	3	-0.238662	0.0181235	0.09519
Q99523	SORT1	11	-0.335224	0.00881624	0.0430435	Q9NRL2	BAZ1A	26	-0.0969286	0.0502614	0.264063	Q96G46	DUS3L	18	-0.220983	0.00214423	0.00914151	P49642	PRIM1	8	0.388134	0.0181736	0.0953653
Q969X5	ERGIC1	8	-0.335599	1.74342e-06	1.89826e-05	Q9Y3A3	MOB4	6	-0.124161	0.0503221	0.264063	P43034	PAFAH1B1	23	-0.221091	4.09269e-08	4.17572e-07	P34741	SDC2	5	0.351005	0.018226	0.0954971
O95810	CAVIN2	14	-0.336458	0.000140478	0.00105183	P18085	ARF4	7	0.134242	0.0509472	0.267097	P35250	RFC2	20	-0.221248	0.00236677	0.00997801	Q5SRE7	PHYHD1	5	-0.55256	0.0182323	0.0954971
P00488	F13A1	24	-0.336462	5.90517e-15	1.66961e-13	P06312	IGKV4.1	4	0.23352	0.0510568	0.267425	Q96T23	RSF1	42	-0.22142	9.62619e-05	0.000560509	Q16853	AOC3	12	-0.210269	0.0183327	0.0959344
Q12857	NFIA	5	-0.336507	0.0030788	0.0172893	Q9BUL9	RPP25	4	-0.142491	0.0511344	0.267585	Q6P2Q9	PRPF8	109	-0.221706	7.08373e-57	9.81874e-55	Q9NXH9	TRMT1	14	0.195381	0.018455	0.0964858
O75521	ECI2	17	-0.33847	1.61208e-06	1.77892e-05	Q15019	SEPT2	28	0.072636	0.05128	0.267853	O95251	KAT7	12	-0.221815	5.90224e-06	4.33365e-05	P22301	IL10	5	-0.69938	0.0185126	0.0966977
Q8IUX7	AEBP1	35	-0.339263	4.72316e-24	2.65759e-22	Q9H223	EHD4	23	-0.0792614	0.0512447	0.267853	O00116	AGPS	26	-0.221963	4.67291e-13	7.95094e-12	Q92621	NUP205	35	0.127893	0.0185595	0.0968538
O15075	DCLK1	19	-0.33942	1.42708e-06	1.59647e-05	O75844	ZMPSTE24	14	-0.116219	0.0515793	0.269169	Q9UQE7	SMC3	88	-0.222494	5.93678e-31	3.12395e-29	P28062	PSMB8	9	-0.249785	0.0187415	0.0977139
O00151	PDLIM1	23	-0.339737	1.08211e-17	3.94205e-16	P27449	ATP6V0C	2	-0.338043	0.0518258	0.270207	O00267	SUPT5H	43	-0.222812	2.23672e-11	3.25096e-10	Q9NYL2	MAP3K20	11	0.274176	0.0190402	0.09918
P07358	C8B	15	-0.342792	5.22601e-16	1.6141e-14	O00244	ATOX1	6	-0.158959	0.0519738	0.270483	Q9H8G2	CAAP1	7	-0.223063	0.000256783	0.00138671	O15235	MRPS12	5	0.148818	0.0191315	0.0995645
Q07507	DPT	10	-0.344228	2.28554e-10	4.2726e-09	Q9Y4L1	HYOU1	68	-0.0839125	0.0519356	0.270483	Q9BZX2	UCK2	7	-0.223145	0.00155484	0.00690086	Q9UK76	JPT1	6	0.212763	0.0192387	0.100031
P43235	CTSK	2	-0.345539	0.00100017	0.00626676	Q8IV36	HID1	18	-0.162642	0.0521637	0.271223	P61964	WDR5	13	-0.223155	7.87789e-07	6.65231e-06	P22061	PCMT1	14	0.140414	0.0192851	0.10018
P78539	SRPX	10	-0.34597	0.00214844	0.0124587	Q5VWQ0	RSBN1	7	0.15839	0.0522876	0.271618	O95619	YEATS4	8	-0.223259	0.00836031	0.0306132	Q5VW32	BROX	12	0.217362	0.0194028	0.100608
Q9HAT2	SIAE	8	-0.346489	0.000370248	0.00253814	Q00403	GTF2B	20	-0.0947102	0.0526204	0.272644	Q5VT52	RPRD2	32	-0.223533	0.00433535	0.0171334	Q9ULV4	CORO1C	24	-0.175679	0.0193892	0.100608
P14209	CD99	2	-0.34686	0.000222761	0.0016045	Q99496	RNF2	4	-0.127147	0.052611	0.272644	Q8IXM6	NRM	5	-0.223607	3.65461e-07	3.27589e-06	P48729	CSNK1A1	7	0.111623	0.019479	0.100911
P0C0L5	C4B..C4B_2	3	-0.34764	1.57687e-06	1.74345e-05	Q9UL46	PSME2	18	-0.135563	0.0526289	0.272644	P41250	GARS	50	-0.223784	9.95712e-07	8.24874e-06	Q7Z3D6	DGLUCY	9	-0.186463	0.0195133	0.100996
Q9BV36	MLPH	12	-0.350818	0.00656613	0.0337085	P62070	RRAS2	7	0.15155	0.0526977	0.272751	O00429	DNM1L	39	-0.223916	4.67037e-13	7.95094e-12	Q9NUQ6	SPATS2L	24	-0.194481	0.019549	0.101089
P08697	SERPINF2	12	-0.351294	7.54324e-14	1.95745e-12	O00165	HAX1	8	-0.134931	0.0529919	0.273776	Q5TEJ8	THEMIS2	9	-0.223972	3.53229e-06	2.6945e-05	O14737	PDCD5	9	0.200952	0.0195681	0.101096
Q9UKU9	ANGPTL2	5	-0.351328	0.00067843	0.0043763	P51608	MECP2	28	0.0887931	0.0529892	0.273776	P49585	PCYT1A	18	-0.223997	0.000100616	0.000584661	Q13938	CAPS	10	0.438624	0.0197296	0.101838
Q5VTB9	RNF220	4	-0.3523	0.00769434	0.038458	Q9BPX3	NCAPG	18	-0.197064	0.0532115	0.27466	O75152	ZC3H11A	24	-0.224276	1.10339e-10	1.51098e-09	Q13769	THOC5	14	0.273631	0.019856	0.102397
P35625	TIMP3	8	-0.352805	7.88213e-09	1.21723e-07	Q16822	PCK2	37	-0.0794032	0.0534991	0.275894	P19388	POLR2E	7	-0.22447	3.74332e-06	2.83266e-05	P50570	DNM2	30	-0.165064	0.019974	0.102912
Q969G5	CAVIN3	10	-0.353326	3.35381e-23	1.81521e-21	O14874	BCKDK	6	0.177976	0.0536717	0.276533	P31943	HNRNPH1	8	-0.224483	1.57129e-08	1.7131e-07	P47712	PLA2G4A	8	0.482892	0.0200805	0.103282
P20774	OGN	20	-0.353399	1.27749e-18	5.04164e-17	P16403	HIST1H1C	11	-0.150153	0.0537592	0.276733	Q92888	ARHGEF1	47	-0.224691	1.32366e-16	3.0455e-15	Q15126	PMVK	13	0.165465	0.0200821	0.103282
Q9BUP0	EFHD1	13	-0.354185	9.70655e-08	1.27987e-06	Q9UPN6	SCAF8	13	0.117537	0.0541158	0.278317	Q16637	SMN1..SMN2	9	-0.224788	0.000635506	0.00310273	Q9UIC8	LCMT1	7	0.214547	0.020317	0.104396
Q6FHJ7	SFRP4	7	-0.354904	2.66055e-05	0.000232257	P02786	TFRC	42	-0.0913607	0.0545734	0.280417	Q13308	PTK7	31	-0.22486	7.46589e-08	7.36609e-07	Q13823	GNL2	27	0.194747	0.020492	0.1052
Q96AC1	FERMT2	19	-0.35505	1.93123e-25	1.24718e-23	P29728	OAS2	25	-0.140236	0.0548163	0.28141	O00541	PES1	26	-0.225056	2.29945e-14	4.2986e-13	O14530	TXNDC9	9	0.37783	0.0206442	0.105885
P00747	PLG	33	-0.355471	8.02225e-21	3.70654e-19	P61020	RAB5B	5	0.0682955	0.0556176	0.285266	P13797	PLS3	36	-0.225352	5.74243e-08	5.73536e-07	O94832	MYO1D	44	-0.185813	0.0207517	0.106341
Q05707	COL14A1	66	-0.356076	1.40767e-49	3.19991e-47	Q9Y2I8	WDR37	15	-0.0751263	0.0562761	0.288383	Q00613	HSF1	9	-0.225952	5.89438e-05	0.000358265	P04217	A1BG	13	-0.19784	0.0208881	0.106809
P05156	CFI	16	-0.361692	1.35438e-09	2.2976e-08	Q8IVF2	AHNAK2	83	0.11563	0.05635	0.288502	Q8N3F8	MICALL1	13	-0.226301	0.00590271	0.0225893	P68871	HBB	8	-0.493141	0.0208995	0.106809
Q96DG6	CMBL	14	-0.365251	4.38856e-09	6.92783e-08	P62195	PSMC5	27	-0.0614312	0.0565607	0.28932	Q9Y520	PRRC2C	85	-0.226394	7.34554e-11	1.02065e-09	Q8N2K0	ABHD12	9	-0.218542	0.0208854	0.106809
P02671	FGA	41	-0.368231	1.41871e-34	1.52124e-32	Q86Y82	STX12	11	0.0719555	0.0568375	0.290475	Q5SW79	CEP170	42	-0.227134	1.83075e-05	0.000122694	Q8WXX5	DNAJC9	20	0.240648	0.0209828	0.107139
Q14195	DPYSL3	21	-0.369429	1.27554e-31	1.15062e-29	Q9HC38	GLOD4	23	-0.107618	0.05702	0.290884	Q04837	SSBP1	13	-0.227159	0.00211821	0.00905095	Q13057	COASY	12	-0.220741	0.0211778	0.108037
P02656	APOC3	3	-0.370799	1.49804e-06	1.66602e-05	Q8IWX5	SGPP2	2	0.430452	0.0572173	0.291629	Q9H2U1	DHX36	32	-0.227445	1.86186e-08	1.99641e-07	P62072	TIMM10	4	-0.176856	0.0212669	0.108394
Q99715	COL12A1	138	-0.372879	8.15398e-91	9.26781e-88	Q96MW1	CCDC43	8	0.0757118	0.05735	0.292043	Q15428	SF3A2	18	-0.227514	4.07309e-08	4.1632e-07	P22415	USF1	4	0.262255	0.0212999	0.108466
P01009	SERPINA1	26	-0.374159	1.23883e-34	1.3539e-32	P53041	PPP5C	21	-0.0787959	0.0577418	0.293291	Q8WYA6	CTNNBL1	19	-0.227525	2.52272e-06	1.96932e-05	P43490	NAMPT	29	-0.214996	0.02132	0.10847
P08311	CTSG	11	-0.374502	8.53764e-07	9.92216e-06	P55036	PSMD4	14	-0.0915464	0.0577464	0.293291	Q8WWQ0	PHIP	43	-0.227549	3.21886e-07	2.89902e-06	Q96HN2	AHCYL2	2	-0.340097	0.0213539	0.108546
P01031	C5	27	-0.375061	4.11182e-10	7.34825e-09	Q8NE62	CHDH	17	-0.112722	0.05775	0.293291	P49902	NT5C2	18	-0.227811	3.72453e-07	3.32284e-06	Q5R3I4	TTC38	9	-0.24135	0.0214178	0.108773
P05546	SERPIND1	15	-0.376069	9.30146e-11	1.79187e-09	P33897	ABCD1	11	-0.162956	0.0579625	0.294108	O43148	RNMT	32	-0.22784	1.04563e-08	1.16516e-07	O00244	ATOX1	4	-0.243494	0.0214589	0.108885
Q16527	CSRP2	11	-0.37662	1.00746e-16	3.42838e-15	P50995	ANXA11	29	0.0957277	0.0580916	0.2945	Q6P1J9	CDC73	27	-0.227873	2.3988e-21	7.57356e-20	P82921	MRPS21	4	0.275445	0.0214862	0.108926
Q9NVD7	PARVA	9	-0.377127	6.08621e-25	3.60291e-23	P68133	ACTA1	2	0.0873305	0.0581875	0.294723	Q15046	KARS	34	-0.227893	8.87538e-16	1.84757e-14	P29622	SERPINA4	14	-0.263768	0.0215225	0.109013
Q15124	PGM5	15	-0.380505	7.01977e-13	1.64849e-11	Q8N474	SFRP1	7	0.122942	0.0582398	0.294726	Q99829	CPNE1	19	-0.22799	3.8393e-08	3.94552e-07	O00622	CYR61	9	-0.293023	0.0215851	0.109135
Q9GZP8	IMUP	4	-0.381956	0.00466922	0.0247548	O00429	DNM1L	39	-0.0798755	0.0584231	0.295253	P49588	AARS	63	-0.228182	5.00454e-24	1.75561e-22	Q8WXF7	ATL1	8	0.428183	0.0215659	0.109135
P07585	DCN	32	-0.38275	1.8174e-26	1.25955e-24	Q99720	SIGMAR1	4	-0.202611	0.0584479	0.295253	Q5QJ74	TBCEL	4	-0.228318	0.0144446	0.0491843	Q9NRD1	FBXO6	6	-0.446342	0.021634	0.109285
Q8N142	ADSSL1	11	-0.382914	9.59044e-09	1.45728e-07	Q14118	DAG1	13	0.086924	0.058629	0.295905	P23497	SP100	18	-0.228981	0.00104802	0.00485797	Q53H96	PYCR3	10	-0.159416	0.0217242	0.109643
Q9NRN5	OLFML3	17	-0.384232	9.79549e-30	7.95254e-28	P61160	ACTR2	22	0.0791733	0.0595786	0.30043	O00422	SAP18	15	-0.229015	4.30884e-11	6.16804e-10	Q5BKZ1	ZNF326	17	0.187274	0.0217777	0.109816
P15502	ELN	9	-0.384432	2.69144e-07	3.3107e-06	Q8IVS2	MCAT	10	-0.128336	0.0599694	0.302133	Q06330	RBPJ	6	-0.229222	0.00487479	0.0189994	Q9BYC9	MRPL20	5	0.191689	0.0219054	0.110362
P24844	MYL9	4	-0.386844	2.66747e-08	3.84752e-07	P49721	PSMB2	8	-0.078634	0.0600473	0.302186	Q9BWU0	SLC4A1AP	26	-0.229253	0.00113505	0.00521464	Q14320	FAM50A	12	0.199518	0.0219988	0.110734
Q96IY4	CPB2	5	-0.387144	0.000282866	0.00198952	Q13884	SNTB1	13	0.116296	0.0601402	0.302186	Q6P158	DHX57	15	-0.229295	0.00212973	0.00908651	Q9NRF8	CTPS2	18	0.209642	0.0220242	0.110764
P03950	ANG	8	-0.38811	9.41816e-08	1.24473e-06	Q96DR8	MUCL1	3	-0.310503	0.0601926	0.302186	P04080	CSTB	8	-0.229305	0.0003021	0.00160152	P25942	CD40	2	-0.671343	0.0220553	0.110768
Q12884	FAP	12	-0.390116	3.09139e-10	5.68555e-09	Q9P0J1	PDP1	15	-0.0875362	0.0601644	0.302186	Q9NQW7	XPNPEP1	26	-0.229524	1.40655e-08	1.54016e-07	Q9H939	PSTPIP2	8	-0.335568	0.0220639	0.110768
P35542	SAA4	4	-0.391479	1.97581e-07	2.47324e-06	O75554	WBP4	5	0.123136	0.0603379	0.302648	Q96P16	RPRD1A	13	-0.229637	5.09911e-05	0.000314298	Q15424	SAFB	31	0.147558	0.0220865	0.110784
Q9NZN4	EHD2	29	-0.391627	1.92183e-56	6.42457e-54	Q03518	TAP1	15	-0.167391	0.061036	0.30588	P05362	ICAM1	20	-0.229876	0.00044629	0.00227672	Q15773	MLF2	5	0.197348	0.0221471	0.110989
P35442	THBS2	34	-0.395124	9.65732e-26	6.45677e-24	P37235	HPCAL1	4	-0.157688	0.0614099	0.307482	Q13895	BYSL	20	-0.230103	1.17318e-05	8.1307e-05	P08311	CTSG	11	-0.288795	0.0222667	0.11149
Q9H6R3	ACSS3	23	-0.395806	3.06731e-07	3.72468e-06	P01880	IGHD	7	0.174779	0.0616716	0.30825	P51116	FXR2	17	-0.23012	5.48352e-06	4.05238e-05	Q5W0U4	BSPRY	3	-0.407302	0.0224629	0.11223
P68871	HBB	8	-0.402306	0.000354154	0.00243663	Q9H0P0	NT5C3A	12	-0.201915	0.0616544	0.30825	O95347	SMC2	59	-0.230197	1.10819e-08	1.23005e-07	Q7L5Y1	ENOSF1	5	-0.261887	0.0224934	0.11223
Q15847	ADIRF	9	-0.402785	1.76893e-09	2.96382e-08	Q8NCN4	RNF169	11	0.189706	0.0619492	0.309365	P60866	RPS20	12	-0.230287	0.00313523	0.0128276	Q8N8A2	ANKRD44	7	-0.393431	0.0224794	0.11223
Q06828	FMOD	6	-0.406819	1.54308e-05	0.000140309	Q14554	PDIA5	23	0.124956	0.0622089	0.310389	Q15054	POLD3	15	-0.230311	4.48887e-05	0.000279411	Q96DR8	MUCL1	3	-0.803974	0.022452	0.11223
P19827	ITIH1	21	-0.410813	7.70529e-27	5.54293e-25	P48047	ATP5O	16	-0.0726532	0.0623746	0.310943	Q9P2K5	MYEF2	20	-0.230321	0.000701394	0.00337799	P78346	RPP30	12	0.148563	0.0225399	0.112364
Q9Y646	CPQ	11	-0.413428	0.000156784	0.00116624	Q9H9G7	AGO3	9	0.168646	0.0624599	0.311095	Q5BKZ1	ZNF326	18	-0.230554	9.71083e-07	8.05644e-06	Q9UMX5	NENF	11	0.174147	0.0227834	0.113478
P30038	ALDH4A1	28	-0.41411	3.50784e-20	1.55743e-18	Q08257	CRYZ	18	-0.0752575	0.0626821	0.311928	P27694	RPA1	32	-0.230934	2.13448e-27	8.91929e-26	Q9UHX1	PUF60	25	0.126274	0.0230986	0.114947
P49747	COMP	17	-0.417369	3.55825e-10	6.41953e-09	Q4V9L6	TMEM119	8	0.136652	0.0628613	0.312447	Q9BRR6	ADPGK	7	-0.231184	0.00186497	0.00810291	Q12959	DLG1	16	0.206336	0.0232448	0.115573
P21810	BGN	22	-0.41742	1.01517e-16	3.43405e-15	Q9HAU5	UPF2	28	-0.136409	0.0629512	0.312447	P19878	NCF2	17	-0.231316	0.00587344	0.0225076	Q6ZUT6	CCDC9B	6	-0.407742	0.0232713	0.115604
Q9UBX5	FBLN5	9	-0.418889	1.20147e-14	3.29853e-13	Q8WTS6	SETD7	8	-0.103344	0.0630466	0.312647	Q2NL82	TSR1	24	-0.231499	2.98798e-05	0.000192525	P14868	DARS	37	0.116104	0.0234011	0.115846
Q687X5	STEAP4	9	-0.421441	0.00772813	0.038458	Q01433	AMPD2	27	0.0896691	0.063182	0.312733	Q8WXI9	GATAD2B	19	-0.231607	0.00202352	0.00868068	Q13618	CUL3	31	0.147593	0.0233847	0.115846
Q969E4	TCEAL3	2	-0.423644	0.000758546	0.00485452	Q15031	LARS2	21	-0.086749	0.0632289	0.312733	Q96GA3	LTV1	12	-0.23194	0.00764591	0.0282889	Q14444	CAPRIN1	19	0.161099	0.0234015	0.115846
Q9Y4K0	LOXL2	13	-0.429346	1.55268e-10	2.95112e-09	Q96AY3	FKBP10	28	0.0781549	0.0631896	0.312733	Q99541	PLIN2	23	-0.232107	1.84482e-07	1.73005e-06	Q15833	STXBP2	22	-0.176995	0.0233659	0.115846
Q03135	CAV1	7	-0.432129	6.00802e-18	2.24629e-16	Q96EK6	GNPNAT1	7	-0.281965	0.0635246	0.313922	O94915	FRYL	19	-0.232345	0.0004689	0.00238564	Q969G3	SMARCE1	19	0.184405	0.0234494	0.115982
P49327	FASN	129	-0.432584	2.15611e-55	6.12659e-53	Q6PI47	KCTD18	5	0.1623	0.0645659	0.31879	Q96D15	RCN3	10	-0.232452	0.0120498	0.0419344	A4D1P6	WDR91	13	-0.266435	0.0236428	0.116735
P08123	COL1A2	46	-0.43296	3.20407e-28	2.39589e-26	Q92979	EMG1	10	-0.12126	0.0646335	0.318848	P43405	SYK	24	-0.232506	1.43849e-07	1.36022e-06	Q92974	ARHGEF2	43	0.188401	0.0236227	0.116735
P00167	CYB5A	5	-0.434904	6.30436e-08	8.55076e-07	P53597	SUCLG1	13	-0.0838689	0.0651922	0.321325	P31146	CORO1A	26	-0.232913	0.000294508	0.00156419	Q16270	IGFBP7	10	-0.264219	0.0237722	0.117207
Q8NFJ5	GPRC5A	5	-0.435935	0.00873197	0.0427423	Q6UWE0	LRSAM1	21	-0.116407	0.0653817	0.321979	P30626	SRI	11	-0.233056	9.90573e-08	9.57386e-07	Q9BY77	POLDIP3	27	0.153877	0.0237797	0.117207
P08727	KRT19	33	-0.436961	1.84342e-39	2.61904e-37	P57678	GEMIN4	18	-0.144075	0.0664146	0.326783	O76021	RSL1D1	39	-0.233275	5.57051e-12	8.44193e-11	Q13610	PWP1	9	0.189409	0.023851	0.117457
P29034	S100A2	5	-0.43778	0.000963636	0.00605931	Q13444	ADAM15	7	-0.128679	0.0667087	0.327946	Q6NYC8	PPP1R18	24	-0.233419	1.732e-09	2.11223e-08	P08962	CD63	5	-0.453437	0.0241921	0.119033
Q9BXN1	ASPN	18	-0.438602	3.50732e-25	2.21468e-23	Q13228	SELENBP1	31	-0.138031	0.0670984	0.329409	Q09028	RBBP4	6	-0.233539	5.52047e-07	4.80634e-06	P05154	SERPINA5	10	-0.256557	0.0244519	0.120104
Q9Y3E1	HDGFL3	6	-0.440516	4.83799e-16	1.50972e-14	Q9P015	MRPL15	20	-0.0616358	0.0671223	0.329409	Q9C005	DPY30	5	-0.23376	0.00114653	0.00525041	P25440	BRD2	15	0.255412	0.0245469	0.120466
P0C0L4	C4A	4	-0.441427	1.45062e-05	0.00013318	P46087	NOP2	40	-0.0764551	0.0675172	0.331062	Q9NQT5	EXOSC3	7	-0.234311	0.00135968	0.00614235	Q15084	PDIA6	35	0.193795	0.0246983	0.121074
P24821	TNC	81	-0.446645	1.43278e-61	6.26346e-59	Q969E2	SCAMP4	3	-0.124398	0.067801	0.332166	P04181	OAT	23	-0.234371	4.71544e-07	4.1547e-06	Q15311	RALBP1	10	0.243906	0.0247428	0.121074
P21291	CSRP1	17	-0.450533	5.11032e-42	8.29771e-40	P63000	RAC1	5	-0.0849612	0.0683801	0.334715	O00303	EIF3F	11	-0.235067	3.0936e-09	3.63994e-08	Q9BZE1	MRPL37	14	0.159146	0.0247559	0.121074
P81605	DCD	9	-0.452389	2.80997e-11	5.72369e-10	Q5TAQ9	DCAF8	12	-0.0809058	0.0688242	0.336599	O00291	HIP1	27	-0.235194	0.00767628	0.0283828	Q9HBI1	PARVB	3	-0.385221	0.0247471	0.121074
Q15063	POSTN	63	-0.454569	3.41996e-69	2.42946e-66	Q9BXB5	OSBPL10	7	0.153857	0.0691689	0.337774	Q68CQ4	DIEXF	16	-0.23541	0.00153368	0.00682035	P02749	APOH	11	-0.171529	0.0248646	0.121501
P51884	LUM	17	-0.455835	3.64094e-36	4.31072e-34	Q9NY93	DDX56	17	-0.126138	0.0691833	0.337774	Q9BZK7	TBL1XR1	14	-0.235481	0.00240626	0.0101294	Q9H4E7	DEF6	11	-0.234668	0.0249146	0.12164
P02452	COL1A1	69	-0.459435	4.22469e-37	5.45657e-35	Q8WUX9	CHMP7	8	0.10931	0.0694338	0.338706	P19338	NCL	100	-0.235619	3.21275e-32	1.75559e-30	P50995	ANXA11	26	-0.118235	0.0250597	0.122139
Q86YZ3	HRNR	6	-0.459926	0.000161272	0.00119493	O60218	AKR1B10	18	-0.0700086	0.0698198	0.340297	P26368	U2AF2	22	-0.235688	1.50574e-06	1.21723e-05	Q9UNI6	DUSP12	10	0.20192	0.0250431	0.122139
Q9BW30	TPPP3	12	-0.466466	3.18894e-16	1.01244e-14	Q12857	NFIA	5	0.20916	0.0698808	0.340302	Q969X6	UTP4	11	-0.235838	0.000330415	0.00173384	Q8NFH3	NUP43	6	0.249648	0.0251735	0.122589
P29536	LMOD1	21	-0.469943	1.04483e-12	2.44353e-11	Q9UKF6	CPSF3	16	-0.0920709	0.0703831	0.342455	O43169	CYB5B	3	-0.23595	0.00165865	0.00730707	Q9H2D6	TRIOBP	23	-0.226344	0.0252146	0.122684
Q03591	CFHR1	2	-0.475022	0.00273987	0.015519	Q8WUF5	PPP1R13L	22	0.081117	0.0713729	0.346974	P48681	NES	70	-0.236604	2.95442e-19	8.15048e-18	O00151	PDLIM1	21	-0.176128	0.0252592	0.122791
P02533	KRT14	16	-0.475322	9.08856e-07	1.05409e-05	O15551	CLDN3	4	-0.314488	0.0719963	0.349705	P35659	DEK	28	-0.236967	2.86413e-05	0.000185174	Q9NUL5	RYDEN	7	-0.158516	0.0252799	0.122791
P46952	HAAO	12	-0.480536	1.22381e-05	0.000114202	P31689	DNAJA1	27	-0.131927	0.0721765	0.350281	Q86U42	PABPN1	13	-0.237313	0.000160899	0.000904441	Q9UKN8	GTF3C4	19	0.203591	0.0254256	0.123393
P02748	C9	18	-0.486858	4.6424e-34	4.79687e-32	P61221	ABCE1	33	-0.0949687	0.0725319	0.351706	Q9NZT2	OGFR	18	-0.237789	2.22047e-08	2.3631e-07	Q9NVP1	DDX18	29	0.233075	0.0254727	0.123506
Q6UXG2	KIAA1324	15	-0.490302	9.14482e-06	8.82343e-05	P00441	SOD1	22	-0.114374	0.0728822	0.353103	Q7Z2T5	TRMT1L	18	-0.237901	0.000696764	0.00336138	Q9UM00	TMCO1	5	0.245529	0.0254923	0.123506
P10909	CLU	17	-0.493037	8.57172e-30	7.05987e-28	P36969	GPX4	15	-0.0849269	0.0730757	0.353739	Q9NXF1	TEX10	28	-0.238249	1.51505e-10	2.05981e-09	Q03252	LMNB2	51	-0.113315	0.0256406	0.124119
P36955	SERPINF1	18	-0.504322	4.26709e-33	4.11015e-31	O75915	ARL6IP5	6	-0.134008	0.0733114	0.354578	Q8TDZ2	MICAL1	24	-0.239063	8.57163e-07	7.18475e-06	Q9Y365	STARD10	10	-0.271757	0.0256731	0.12417
Q86V21	AACS	21	-0.505964	1.03517e-06	1.1957e-05	Q9Y5M8	SRPRB	19	-0.0848802	0.0735394	0.355378	Q9UMS4	PRPF19	20	-0.239111	2.48648e-16	5.54144e-15	Q14008	CKAP5	81	0.138547	0.0257715	0.12454
Q05682	CALD1	71	-0.506015	1.98093e-49	4.32985e-47	O14832	PHYH	6	-0.21235	0.0739082	0.356857	Q9ULW3	ABT1	12	-0.239159	0.00360096	0.0145446	P15498	VAV1	16	-0.424151	0.0259195	0.124875
P18428	LBP	7	-0.52038	1.46018e-06	1.6303e-05	P28370	SMARCA1	21	0.127413	0.0739896	0.356946	Q7Z5L9	IRF2BP2	14	-0.23945	0.000866347	0.00406897	P30154	PPP2R1B	5	-0.148448	0.025891	0.124875
P19823	ITIH2	21	-0.521267	8.24722e-44	1.46465e-41	O43615	TIMM44	31	-0.0952943	0.0742228	0.357768	Q9NYL2	MAP3K20	15	-0.239566	0.00034045	0.00177859	Q3SY84	KRT71	2	-0.401688	0.0259286	0.124875
P17661	DES	26	-0.525683	2.59853e-13	6.39283e-12	P30048	PRDX3	11	-0.111911	0.0748704	0.360278	Q9UHV9	PFDN2	13	-0.240147	1.18111e-06	9.64406e-06	Q9BWF3	RBM4	3	0.232372	0.02588	0.124875
P00325	ADH1B	5	-0.529475	1.06748e-06	1.22804e-05	P83111	LACTB	14	-0.14362	0.0748264	0.360278	Q13310	PABPC4	27	-0.240163	0.00833543	0.0305467	Q9NVV4	MTPAP	13	0.236532	0.0260239	0.125227
P13647	KRT5	32	-0.538119	2.16732e-11	4.47886e-10	Q86YZ3	HRNR	6	0.249437	0.0750515	0.360844	Q9UHX1	PUF60	29	-0.240168	1.63143e-09	2.0068e-08	P61916	NPC2	9	-0.143986	0.0260554	0.125273
P21266	GSTM3	16	-0.541932	2.55302e-22	1.28396e-20	Q9UKR5	ERG28	2	-0.342438	0.0752944	0.361706	Q9NZU5	LMCD1	26	-0.240342	1.46835e-09	1.82996e-08	Q15233	NONO	44	0.123725	0.0261613	0.125676
P51888	PRELP	17	-0.543902	3.96461e-29	3.04581e-27	P42771	CDKN2A	3	0.255744	0.0759237	0.364114	Q13330	MTA1	18	-0.240679	2.16891e-05	0.000143826	Q63ZY3	KANK2	14	-0.169532	0.0262876	0.126176
P08729	KRT7	42	-0.551807	2.31514e-53	5.72041e-51	Q9BYX7	POTEKP	2	0.211894	0.0759169	0.364114	P27348	YWHAQ	24	-0.240794	3.24342e-08	3.4134e-07	P51884	LUM	16	-0.286218	0.0264135	0.126674
Q96HF1	SFRP2	6	-0.560223	3.18545e-05	0.000272634	Q8N3F8	MICALL1	16	0.137036	0.076359	0.365892	P51991	HNRNPA3	27	-0.241059	9.80863e-10	1.24703e-08	P02747	C1QC	4	-0.288375	0.0266012	0.127466
Q15661	TPSAB1	8	-0.57301	4.18899e-19	1.71266e-17	Q7Z7D3	VTCN1	5	0.256899	0.0770945	0.368795	O43414	ERI3	6	-0.241059	0.00939082	0.033863	Q05086	UBE3A	21	-0.143985	0.0266319	0.127505
P04004	VTN	16	-0.575488	9.41583e-19	3.76832e-17	Q9NR19	ACSS2	14	-0.0857147	0.077287	0.369405	Q9BUF5	TUBB6	11	-0.241143	1.38352e-11	2.03692e-10	Q9Y2Q9	MRPS28	8	0.175611	0.0267892	0.128151
Q96HR9	REEP6	6	-0.5978	1.92169e-05	0.000172527	Q02252	ALDH6A1	28	-0.0891865	0.0773765	0.369522	Q96ME7	ZNF512	19	-0.241244	6.73838e-06	4.89696e-05	Q9BUI4	POLR3C	12	0.19937	0.0268919	0.128534
Q04695	KRT17	25	-0.599249	2.76739e-13	6.74983e-12	P40763	STAT3	38	-0.0716468	0.0774812	0.369711	Q9BZE4	GTPBP4	36	-0.241332	1.23162e-19	3.49966e-18	Q14192	FHL2	22	-0.240002	0.0272104	0.129947
Q01995	TAGLN	26	-0.62359	1.95379e-44	3.70113e-42	Q96ND0	FAM210A	4	0.139696	0.0776932	0.370412	Q6PJ69	TRIM65	11	-0.24161	0.000774135	0.00368594	Q5VTB9	RNF220	2	0.21984	0.02742	0.130838
Q9UKG9	CROT	15	-0.626396	2.06781e-06	2.21307e-05	Q9H0A0	NAT10	47	-0.0976736	0.0779024	0.371097	P60468	SEC61B	4	-0.241702	0.00779545	0.0287859	O00422	SAP18	14	0.185378	0.0275199	0.130985
P51911	CNN1	10	-0.660868	2.02408e-33	2.05408e-31	O43663	PRC1	10	-0.165755	0.0781796	0.372106	Q9H497	TOR3A	3	-0.241801	0.0107891	0.0382258	Q93084	ATP2A3	10	-0.362427	0.0274928	0.130985
P08236	GUSB	20	-0.666413	4.37996e-17	1.51776e-15	O15392	BIRC5	4	-0.145983	0.0782784	0.372265	P16152	CBR1	18	-0.24194	8.72308e-18	2.17426e-16	Q9NZ01	TECR	13	0.236299	0.0275014	0.130985
P13611	VCAN	38	-0.674228	5.04058e-47	9.8778e-45	P56134	ATP5J2	2	-0.118669	0.0787402	0.374148	Q8IYB3	SRRM1	21	-0.241954	3.48541e-06	2.66231e-05	Q96F15	GIMAP5	5	-0.475903	0.0275769	0.131146
P05090	APOD	14	-0.687689	4.68282e-07	5.60262e-06	Q9GZZ9	UBA5	13	-0.109992	0.0791079	0.375581	Q13823	GNL2	27	-0.241988	5.74356e-05	0.000350221	Q6P587	FAHD1	10	0.166778	0.0277326	0.131776
O15296	ALOX15B	26	-0.699606	4.38909e-10	7.79476e-09	Q15907	RAB11B	2	0.0809933	0.0793585	0.376456	Q9BSF4	TIMM29	4	-0.242175	0.00140551	0.0063393	O14936	CASK	26	0.185727	0.0278773	0.132353
P15428	HPGD	10	-0.701618	0.000203297	0.00147553	P29622	SERPINA4	15	0.182142	0.0797107	0.377811	Q9BVI4	NOC4L	9	-0.242249	0.000638782	0.00311605	P49662	CASP4	5	-0.519264	0.0280054	0.13285
Q96DR8	MUCL1	3	-0.728786	1.19038e-05	0.000111449	Q9Y6Y8	SEC23IP	32	-0.0889101	0.0804794	0.381137	O00479	HMGN4	10	-0.242978	0.00307343	0.0125983	P18085	ARF4	6	-0.181904	0.0281472	0.133301
P55083	MFAP4	6	-0.73692	8.00632e-09	1.23306e-07	Q9UJ83	HACL1	7	-0.262692	0.0810203	0.38306	Q01433	AMPD2	28	-0.243043	4.38152e-14	8.05831e-13	P81605	DCD	8	-0.369846	0.0281452	0.133301
P25311	AZGP1	18	-0.740308	5.77778e-21	2.75926e-19	Q9Y3D3	MRPS16	5	-0.102339	0.080975	0.38306	Q15648	MED1	20	-0.243124	0.000331989	0.00173889	P48643	CCT5	49	0.129206	0.0282264	0.133547
P12273	PIP	8	-0.864201	6.44165e-10	1.1264e-08	O75822	EIF3J	20	-0.0776445	0.0812869	0.383817	Q9UHR5	SAP30BP	8	-0.243436	2.59795e-05	0.000169314	Q14657	LAGE3	2	0.288347	0.0282463	0.133547
P02743	APCS	9	-0.867761	3.96603e-29	3.04581e-27	Q96CF2	CHMP4C	5	0.28943	0.0813154	0.383817	Q9NR30	DDX21	59	-0.243524	7.71189e-13	1.29665e-11	Q9Y5A7	NUB1	18	-0.182185	0.0283717	0.134028
P54868	HMGCS2	21	-0.868618	4.01411e-10	7.19627e-09	P08779	KRT16	26	0.168702	0.0825507	0.389001	Q7Z3K3	POGZ	30	-0.243561	4.97964e-07	4.36044e-06	Q16831	UPP1	7	-0.291632	0.0285344	0.134574
Q8WU03	GLYATL2	9	-0.884827	0.000380917	0.002605	Q9UNF0	PACSIN2	25	-0.0848828	0.0824986	0.389001	P59998	ARPC4	11	-0.243631	2.30304e-08	2.44183e-07	Q70IA6	MOB2	6	0.128538	0.0285324	0.134574
P15088	CPA3	17	-0.887369	5.49419e-36	6.37214e-34	Q6PUV4	CPLX2	4	0.184649	0.0828887	0.390271	O95785	WIZ	19	-0.243931	8.56552e-07	7.18475e-06	Q8WTV0	SCARB1	3	0.223424	0.0287898	0.135665
P50440	GATM	16	-0.202943	0.0105527	0.0500175	Q7L5N7	LPCAT2	17	0.0852124	0.0831326	0.391095	O94822	LTN1	13	-0.243945	6.35594e-05	0.000381838	P84085	ARF5	6	-0.29803	0.0289299	0.1361
Q7Z3B1	NEGR1	2	-0.195864	0.0105785	0.0500978	Q8N884	CGAS	13	-0.147205	0.0832666	0.391401	Q03405	PLAUR	6	-0.244454	0.000518016	0.0026029	Q8IUE6	HIST2H2AB	5	-0.267907	0.0290889	0.136622
Q99426	TBCB	16	0.168518	0.0107516	0.0508756	Q96I59	NARS2	11	-0.0985156	0.0837187	0.393201	P61758	VBP1	20	-0.24451	1.80578e-09	2.19748e-08	Q9HD42	CHMP1A	9	-0.178499	0.0290851	0.136622
O60678	PRMT3	8	0.174066	0.0108185	0.0511493	Q9NP77	SSU72	5	-0.101102	0.084478	0.39644	P08195	SLC3A2	26	-0.24466	1.77758e-05	0.000119692	Q8TEA8	DTD1	5	-0.269276	0.0292796	0.137391
Q4V9L6	TMEM119	8	-0.166464	0.0108569	0.0512884	Q9H5Q4	TFB2M	11	-0.18213	0.0845696	0.396542	Q9Y606	PUS1	20	-0.244781	2.28746e-10	3.06595e-09	Q9NQP4	PFDN4	9	-0.11605	0.0293012	0.137391
O95260	ATE1	16	0.241657	0.010943	0.0516521	Q5VYS8	ZCCHC6	16	-0.138905	0.0850512	0.398454	P31942	HNRNPH3	15	-0.245026	0.00742444	0.0275677	Q9UNQ2	DIMT1	14	0.14507	0.0294938	0.138181
Q96E39	RBMXL1	6	-0.186301	0.0109595	0.051687	Q9BUK6	MSTO1	10	-0.154979	0.0851176	0.398454	P13796	LCP1	38	-0.245704	1.41188e-05	9.6555e-05	P26196	DDX6	22	0.16532	0.0295207	0.138193
Q02388	COL7A1	30	-0.162114	0.0109878	0.0517346	Q9NY12	GAR1	9	-0.0932727	0.0854447	0.399656	Q96P70	IPO9	29	-0.245739	3.24329e-23	1.07787e-21	P78371	CCT2	40	0.128735	0.0296016	0.138457
Q5ZPR3	CD276	10	-0.128434	0.0109812	0.0517346	O95297	MPZL1	6	-0.119589	0.0855323	0.399737	Q9HC21	SLC25A19	4	-0.245971	0.000256943	0.00138671	P11279	LAMP1	10	-0.149898	0.0299636	0.140036
O94992	HEXIM1	14	-0.192952	0.0110161	0.051825	Q9BQA9	C17orf62	4	0.257765	0.0856384	0.399904	O95757	HSPA4L	33	-0.246425	0.000558065	0.00276744	P18827	SDC1	3	-0.517286	0.0300374	0.140201
P49902	NT5C2	18	0.145683	0.0112038	0.0526643	P54725	RAD23A	10	-0.146881	0.0857961	0.400312	Q58FF6	HSP90AB4P	4	-0.246749	0.00555125	0.021316	P52565	ARHGDIA	15	0.119308	0.0300737	0.140201
P11142	HSPA8	53	0.0701865	0.0113523	0.0533181	P23921	RRM1	30	-0.124393	0.0864509	0.402705	Q99584	S100A13	11	-0.246802	0.00119358	0.0054483	Q16706	MAN2A1	7	-0.252987	0.0300977	0.140201
O00299	CLIC1	25	0.130048	0.0113985	0.0534909	P82933	MRPS9	23	-0.0989762	0.0864351	0.402705	Q96GX9	APIP	12	-0.246984	3.71309e-05	0.000235245	Q16610	ECM1	11	-0.276274	0.0302252	0.14068
P27918	CFP	5	-0.29697	0.0114341	0.0536136	Q49B96	COX19	2	-0.154613	0.0879715	0.409453	O43592	XPOT	21	-0.247593	1.72488e-16	3.95262e-15	P05783	KRT18	49	-0.208558	0.03036	0.141076
Q14318	FKBP8	15	0.154406	0.0114837	0.053774	P49746	THBS3	7	0.166252	0.0880501	0.409483	Q9BRU9	UTP23	10	-0.2477	0.000475445	0.00241031	Q5SY16	NOL9	9	0.199569	0.0303584	0.141076
Q9GZN8	C20orf27	4	0.238543	0.0114872	0.053774	Q5JTV8	TOR1AIP1	28	0.0764117	0.0881535	0.409629	P78417	GSTO1	21	-0.248031	1.19314e-07	1.13578e-06	P45877	PPIC	5	-0.185461	0.0304268	0.141269
O94826	TOMM70	40	0.0915738	0.0115355	0.0539559	Q9Y618	NCOR2	43	0.105189	0.0883807	0.410349	Q9NX58	LYAR	22	-0.248676	0.00241446	0.010149	Q96JJ7	TMX3	10	0.116351	0.0304512	0.141269
Q96LD4	TRIM47	24	0.216005	0.0118394	0.0553315	O95758	PTBP3	9	0.0709641	0.0886636	0.411327	O60231	DHX16	35	-0.248741	2.30495e-06	1.81931e-05	Q9Y6X9	MORC2	19	0.284703	0.0305482	0.141603
P13760	HLA.DRB1	5	0.293914	0.0119123	0.0556264	P52888	THOP1	31	-0.09668	0.0888728	0.411961	Q9UPZ3	HPS5	4	-0.24933	0.000243245	0.0013241	P55001	MFAP2	6	-0.331595	0.0306223	0.141831
P54819	AK2	22	0.120691	0.011945	0.0557335	O75503	CLN5	7	-0.177852	0.0890497	0.412118	O00391	QSOX1	17	-0.249602	0.00124042	0.00563045	Q9H9B1	EHMT1	16	0.296399	0.0307424	0.142271
Q9NRG0	CHRAC1	2	0.17184	0.0119628	0.0557707	P55795	HNRNPH2	9	0.144899	0.0891242	0.412118	Q15404	RSU1	12	-0.249658	7.21028e-09	8.13017e-08	P51911	CNN1	10	-0.2474	0.030814	0.142486
Q9P032	NDUFAF4	13	0.147819	0.0120119	0.055954	Q6P996	PDXDC1	26	-0.141509	0.089118	0.412118	Q6UXH1	CRELD2	8	-0.249732	0.00479924	0.018758	P40121	CAPG	12	-0.185514	0.0309885	0.143177
O95639	CPSF4	9	0.160865	0.0120546	0.0561066	P53801	PTTG1IP	4	0.143873	0.0892247	0.41214	Q8N3U4	STAG2	22	-0.249754	0.000522304	0.00262213	P43235	CTSK	2	-0.405718	0.0310259	0.143233
O95319	CELF2	8	0.197366	0.0122277	0.0568659	Q8NB16	MLKL	8	-0.132457	0.0892739	0.41214	Q96KQ7	EHMT2	17	-0.250372	0.00180103	0.00784913	P40616	ARL1	8	-0.205795	0.031132	0.143607
O15061	SYNM	53	-0.261235	0.0124655	0.0579243	O15230	LAMA5	68	0.10494	0.0894253	0.4122	Q53GL7	PARP10	21	-0.250783	1.97799e-06	1.57436e-05	P15927	RPA2	8	0.148453	0.031391	0.144567
Q96B54	ZNF428	3	-0.287793	0.0125103	0.0580849	P21281	ATP6V1B2	20	0.0645839	0.0895771	0.4122	Q969T9	WBP2	7	-0.250918	0.00215811	0.00918691	Q8NHP8	PLBD2	10	-0.153741	0.0313911	0.144567
Q14766	LTBP1	12	-0.177595	0.0125785	0.0583541	Q5JVS0	HABP4	8	0.179888	0.0895083	0.4122	Q12841	FSTL1	11	-0.250999	0.012373	0.0429279	P12694	BCKDHA	15	0.232136	0.0315603	0.145171
Q9Y4Z0	LSM4	8	0.152163	0.0125952	0.0583837	Q9Y6Q5	AP1M2	9	-0.104195	0.0895521	0.4122	O43175	PHGDH	36	-0.251168	1.31924e-12	2.17312e-11	Q86SX6	GLRX5	4	0.247579	0.0315733	0.145171
O75390	CS	20	0.0956176	0.0126177	0.058393	O00142	TK2	5	0.106754	0.0903285	0.415321	P48507	GCLM	7	-0.251206	0.000171419	0.00095978	O75663	TIPRL	14	0.146785	0.0316577	0.145441
Q9Y6N5	SQOR	29	0.134251	0.012613	0.058393	Q8TAV0	FAM76A	2	0.331848	0.0905317	0.415583	Q86X55	CARM1	13	-0.251322	1.13173e-05	7.87224e-05	A0A0B4J1Y9	IGHV3.72	2	-0.378351	0.0317054	0.145452
Q9NW13	RBM28	47	0.104213	0.0126412	0.0584541	Q9BXV9	GON7	3	0.152612	0.0904891	0.415583	P60033	CD81	4	-0.251535	0.0101752	0.0363	Q13573	SNW1	37	0.15313	0.0317113	0.145452
Q96HU1	SGSM3	11	-0.290357	0.012659	0.0584888	O95319	CELF2	7	-0.140012	0.0907256	0.416137	P50281	MMP14	12	-0.251768	3.75789e-07	3.34211e-06	O15400	STX7	11	-0.136646	0.0317826	0.145662
Q13596	SNX1	21	0.0749206	0.012688	0.0585748	Q15021	NCAPD2	26	-0.207067	0.0911172	0.41726	Q9BY77	POLDIP3	29	-0.251905	4.03257e-15	7.98505e-14	Q969X6	UTP4	8	0.275834	0.0318875	0.146025
Q9HB19	PLEKHA2	11	0.207415	0.0127158	0.0586556	Q9HBL8	NMRAL1	9	-0.0858406	0.0910659	0.41726	O60264	SMARCA5	44	-0.252009	6.17098e-34	3.61543e-32	O95786	DDX58	38	-0.219503	0.0323106	0.147605
Q8N8A2	ANKRD44	14	0.217606	0.0127351	0.0586972	P40925	MDH1	33	-0.116155	0.0912009	0.417307	Q15382	RHEB	9	-0.252044	9.0692e-07	7.56401e-06	P47756	CAPZB	25	-0.174279	0.0323086	0.147605
P62750	RPL23A	21	0.0706411	0.0127573	0.058752	Q6ZRV2	FAM83H	29	-0.121166	0.0914322	0.418028	Q9UKN8	GTF3C4	26	-0.252113	0.00729936	0.0271481	Q9BVJ6	UTP14A	24	0.139054	0.0322611	0.147605
P08253	MMP2	16	-0.312431	0.0128121	0.0589562	Q9HCE6	ARHGEF10L	10	-0.216188	0.0915914	0.41842	O14929	HAT1	11	-0.252117	0.0142739	0.0487198	P25774	CTSS	11	-0.321958	0.0324591	0.148165
Q13042	CDC16	11	0.107508	0.012865	0.0591333	Q9Y5P4	COL4A3BP	15	-0.168481	0.0921581	0.42067	Q96FX7	TRMT61A	6	-0.252209	0.0045397	0.0178664	P08253	MMP2	14	-0.292209	0.0326191	0.148776
Q96PD5	PGLYRP2	8	-0.191568	0.0128713	0.0591333	Q7Z7E8	UBE2Q1	7	-0.150887	0.0924893	0.421843	P27708	CAD	71	-0.252272	8.86016e-26	3.47257e-24	Q9BVC6	TMEM109	5	-0.190305	0.032658	0.148833
P16401	HIST1H1B	19	0.113764	0.0136811	0.0627519	Q9ULW3	ABT1	12	0.169853	0.0927811	0.422835	P50395	GDI2	33	-0.252715	1.89662e-17	4.62597e-16	P36404	ARL2	7	0.224773	0.0327365	0.149072
P24752	ACAT1	36	0.103316	0.0136723	0.0627519	Q7L5N1	COPS6	11	-0.064272	0.092989	0.423443	Q9BXB4	OSBPL11	8	-0.25282	0.000277035	0.00148108	O43301	HSPA12A	11	-0.21225	0.0330581	0.150089
P04637	TP53	8	0.503355	0.0138066	0.0632766	P62699	YPEL5	5	-0.0832464	0.0932812	0.424433	P26447	S100A4	10	-0.252968	0.0051068	0.0198102	Q15080	NCF4	13	-0.324317	0.0330106	0.150089
P52434	POLR2H	8	0.170579	0.0139203	0.0636593	P05166	PCCB	25	-0.0658877	0.0934553	0.424885	Q8N1G2	CMTR1	30	-0.253034	6.09714e-06	4.47097e-05	Q86X29	LSR	14	0.21254	0.0330654	0.150089
P58107	EPPK1	114	-0.149302	0.0139237	0.0636593	P23434	GCSH	3	0.140267	0.0936695	0.425518	O75694	NUP155	26	-0.25337	2.14364e-07	1.97764e-06	Q9NS69	TOMM22	5	0.172171	0.0330654	0.150089
Q7Z4Q2	HEATR3	13	0.220534	0.0139113	0.0636593	Q9NV56	MRGBP	2	0.195359	0.0941844	0.427516	Q9Y3E5	PTRH2	9	-0.253417	0.000823401	0.00388331	Q8IV36	HID1	15	-0.241142	0.0334237	0.151594
Q9NYK5	MRPL39	15	0.0794969	0.0140184	0.0640408	P04839	CYBB	14	-0.270158	0.0944423	0.428172	O75663	TIPRL	15	-0.253467	5.81818e-10	7.54902e-09	Q9BSV6	TSEN34	7	0.369146	0.0335999	0.152271
P42167	TMPO.1	14	0.0912929	0.0140688	0.0641976	P05543	SERPINA7	9	0.159741	0.0944795	0.428172	P02751	FN1	102	-0.253549	2.09832e-20	6.27618e-19	P18084	ITGB5	17	-0.214333	0.0336419	0.15234
Q6UWP7	LCLAT1	7	0.136375	0.0140754	0.0641976	Q96F07	CYFIP2	9	0.187872	0.0946546	0.428623	Q9Y2P8	RCL1	8	-0.253558	7.26411e-06	5.23882e-05	Q9Y2V7	COG6	14	-0.165787	0.0339615	0.153665
P06703	S100A6	11	-0.106418	0.0142196	0.0648037	Q9UKK9	NUDT5	14	-0.193789	0.0956758	0.432902	Q8N6M0	OTUD6B	8	-0.253649	0.00143262	0.0064411	P49406	MRPL19	14	0.142284	0.0341375	0.154338
P50454	SERPINH1	29	-0.11869	0.0142555	0.0649149	Q9BRP1	PDCD2L	3	-0.135512	0.0960763	0.434369	O95302	FKBP9	14	-0.253991	2.20228e-07	2.01215e-06	P15170	GSPT1	15	0.153167	0.0343946	0.155377
Q14520	HABP2	7	-0.250057	0.0143027	0.0650779	Q08426	EHHADH	26	-0.138976	0.0962595	0.434506	P49006	MARCKSL1	8	-0.254025	0.00388633	0.0155316	O75818	RPP40	6	0.182235	0.0346376	0.156351
Q9GZS1	POLR1E	15	0.101821	0.014575	0.0662639	Q53EP0	FNDC3B	17	0.121406	0.0961915	0.434506	Q9Y3B9	RRP15	11	-0.254375	0.00011334	0.000651935	Q8WUA4	GTF3C2	16	0.134532	0.0346703	0.156374
P43007	SLC1A4	7	0.177148	0.0146009	0.0663283	O76070	SNCG	14	0.110783	0.0963376	0.434513	O15226	NKRF	27	-0.254725	0.000324403	0.0017086	Q8NEU8	APPL2	17	-0.253224	0.0347171	0.156461
P55327	TPD52	21	0.208053	0.0146274	0.0663958	P17812	CTPS1	24	-0.0815558	0.0968104	0.436299	P15144	ANPEP	37	-0.25487	3.67469e-13	6.38632e-12	P09326	CD48	3	-0.473688	0.0350668	0.157912
P36873	PPP1CC	2	0.174359	0.0146705	0.0665382	Q9Y5V3	MAGED1	14	0.257208	0.0971817	0.437626	Q9Y316	MEMO1	9	-0.255054	3.26689e-06	2.5055e-05	Q9NWT1	PAK1IP1	11	0.206924	0.0351887	0.158335
P49585	PCYT1A	18	0.144822	0.0152473	0.0690439	O95445	APOM	5	0.189606	0.0978232	0.440166	P09972	ALDOC	18	-0.255816	8.97733e-05	0.000525419	Q92890	UFD1	20	0.13922	0.0352194	0.158348
Q6NYC8	PPP1R18	24	0.160046	0.0152447	0.0690439	P01871	IGHM	30	0.13602	0.0981232	0.441166	O75525	KHDRBS3	9	-0.256575	0.00279746	0.0116128	Q9P032	NDUFAF4	7	0.184802	0.0353505	0.158812
Q92575	UBXN4	16	-0.0959836	0.0154179	0.0697609	P05186	ALPL	8	0.215632	0.0982648	0.441453	P11215	ITGAM	29	-0.256746	5.52166e-05	0.000337415	P82664	MRPS10	3	0.19241	0.0361775	0.162196
Q96S44	TP53RK	8	-0.0947972	0.0154668	0.0699265	P09326	CD48	3	-0.151862	0.0983923	0.441677	Q9Y5B9	SUPT16H	57	-0.25696	9.28449e-35	5.73519e-33	Q9UQ13	SHOC2	5	-0.166255	0.0361895	0.162196
P29992	GNA11	9	-0.120416	0.0155208	0.0700938	P68371	TUBB4B	2	-0.110999	0.098694	0.44239	P05107	ITGB2	32	-0.256975	2.85901e-12	4.51326e-11	Q13361	MFAP5	3	-0.179967	0.0366417	0.163965
Q14244	MAP7	22	-0.122634	0.0155284	0.0700938	Q86SF2	GALNT7	27	-0.206227	0.0987067	0.44239	P26358	DNMT1	63	-0.257428	3.02761e-17	7.29063e-16	Q9P0P8	C6orf203	3	0.344761	0.0366258	0.163965
P61758	VBP1	20	0.150064	0.0155625	0.0701916	Q96AQ6	PBXIP1	25	0.121681	0.0988534	0.442698	Q9HAU5	UPF2	27	-0.25776	8.6654e-05	0.000508209	Q96PP9	GBP4	7	-0.490837	0.036894	0.164964
P04075	ALDOA	33	-0.0905235	0.0156317	0.0703896	Q6NUM9	RETSAT	17	-0.104503	0.0992493	0.444121	Q9H936	SLC25A22	8	-0.258015	0.00203588	0.00872543	Q15291	RBBP5	17	0.125666	0.0371296	0.165886
P69905	HBA1..HBA2	7	-0.376126	0.0156321	0.0703896	Q96T51	RUFY1	24	-0.109777	0.099493	0.444861	Q7RTV0	PHF5A	11	-0.258462	6.12467e-07	5.26573e-06	Q14807	KIF22	12	0.337103	0.0371618	0.1659
Q96KB5	PBK	7	0.217364	0.0156559	0.0703896	P49863	GZMK	3	-0.245342	0.100056	0.447026	Q9UBW5	BIN2	12	-0.25854	0.000523013	0.00262337	P43007	SLC1A4	6	-0.262063	0.0372148	0.166006
Q99471	PFDN5	12	0.0797959	0.0156548	0.0703896	Q96GY0	ZC2HC1A	16	0.0961926	0.100225	0.447428	P09874	PARP1	96	-0.258873	2.59713e-32	1.43296e-30	Q5BJF2	TMEM97	2	0.40816	0.0373093	0.166297
O00559	EBAG9	3	-0.223195	0.0158283	0.0711086	Q14331	FRG1	11	-0.10737	0.100856	0.449895	Q16851	UGP2	39	-0.259245	1.95134e-24	7.01866e-23	Q96KB5	PBK	6	0.286341	0.0374958	0.166997
Q8IWA4	MFN1	10	0.280958	0.015908	0.0713538	P05164	MPO	20	0.194312	0.101192	0.450188	P56182	RRP1	26	-0.259699	2.80646e-10	3.72643e-09	O96007	MOCS2	2	-0.329119	0.0378081	0.168257
Q92504	SLC39A7	3	-0.205052	0.0158996	0.0713538	Q03001	DST	32	0.200716	0.101229	0.450188	P30566	ADSL	19	-0.259924	2.29865e-10	3.07351e-09	Q9NQ29	LUC7L	8	0.18182	0.0379772	0.168877
Q9NYL4	FKBP11	5	0.181955	0.015946	0.0714676	Q13617	CUL2	30	-0.0885355	0.1012	0.450188	O94880	PHF14	20	-0.260197	0.000591	0.00290792	P09601	HMOX1	8	-0.165709	0.0380885	0.169239
O15260	SURF4	4	0.143304	0.0161904	0.0725058	Q5HYI8	RABL3	9	-0.116938	0.101239	0.450188	Q14527	HLTF	25	-0.260262	0.000232935	0.00127041	A6NIH7	UNC119B	5	0.194064	0.0381989	0.169597
P26358	DNMT1	71	0.0810603	0.0162231	0.0725952	P17661	DES	34	0.258621	0.101441	0.450718	O60506	SYNCRIP	37	-0.260327	3.58271e-16	7.83097e-15	Q96GC5	MRPL48	6	0.183066	0.0384191	0.170442
Q15758	SLC1A5	10	0.105569	0.0162821	0.072777	Q9HBL7	PLGRKT	3	-0.123189	0.101599	0.450718	Q13753	LAMC2	20	-0.260879	0.00144852	0.00650234	P61764	STXBP1	9	-0.194919	0.0386969	0.171406
Q8NCW5	NAXE	15	0.0980949	0.0162944	0.072777	Q9NRV9	HEBP1	14	-0.0703212	0.101588	0.450718	O00154	ACOT7	18	-0.260938	1.45423e-14	2.77328e-13	Q14554	PDIA5	18	-0.14122	0.0386865	0.171406
Q8TEM1	NUP210	38	0.1545	0.0163021	0.072777	Q9NRX2	MRPL17	11	-0.11673	0.101675	0.450718	P17706	PTPN2	10	-0.26107	0.000530141	0.00264744	Q9UBD5	ORC3	8	0.352548	0.0387602	0.171553
P07339	CTSD	28	0.114145	0.0163328	0.0728567	P10244	MYBL2	5	0.184251	0.102063	0.452085	Q13616	CUL1	38	-0.261496	2.69006e-16	5.9485e-15	P22792	CPN2	7	-0.398012	0.0389636	0.172319
P52298	NCBP2	8	0.121796	0.0164173	0.0731763	O76021	RSL1D1	42	-0.0855529	0.102483	0.453321	Q8TED0	UTP15	8	-0.261972	0.000361404	0.00187055	Q8TBB5	KLHDC4	5	-0.335223	0.0390579	0.172491
Q9BQA1	WDR77	7	0.13597	0.0164439	0.073237	P29083	GTF2E1	10	0.160515	0.102558	0.453321	O15460	P4HA2	19	-0.262564	2.62824e-11	3.80058e-10	Q9NQT5	EXOSC3	7	0.171145	0.0390632	0.172491
Q8WUW1	BRK1	7	0.172696	0.0165808	0.0737889	P41091	EIF2S3	7	-0.096549	0.102617	0.453321	Q9NRG0	CHRAC1	2	-0.262688	0.0010359	0.00480572	Q9Y2J8	PADI2	23	0.254727	0.0391287	0.172646
Q13601	KRR1	18	0.125814	0.0166222	0.0739157	Q6P1M3	LLGL2	25	-0.087271	0.102741	0.453321	P08237	PFKM	25	-0.262914	0.00478842	0.0187513	P07358	C8B	15	-0.228944	0.0393887	0.17339
Q92542	NCSTN	12	0.190936	0.0166642	0.0739865	Q9NP61	ARFGAP3	26	-0.078567	0.102718	0.453321	Q15434	RBMS2	2	-0.263001	0.00899898	0.0326781	P17936	IGFBP3	5	-0.332793	0.0393447	0.17339
Q9C0E8	LNPK	10	-0.100735	0.0166606	0.0739865	P55212	CASP6	14	-0.117677	0.104345	0.458972	P16144	ITGB4	50	-0.26338	1.60952e-10	2.18303e-09	Q15428	SF3A2	14	0.160393	0.0393688	0.17339
P05543	SERPINA7	9	-0.264513	0.016741	0.0742695	Q6RW13	AGTRAP	2	0.138752	0.104274	0.458972	Q86UX7	FERMT3	31	-0.263846	1.0269e-09	1.29686e-08	Q96LD4	TRIM47	23	0.183454	0.0394233	0.173408
Q14156	EFR3A	6	0.369054	0.0168631	0.0747529	Q7L311	ARMCX2	7	0.175806	0.104158	0.458972	P23229	ITGA6	44	-0.264015	8.01902e-07	6.76144e-06	Q9NX46	ADPRHL2	11	0.124002	0.0397856	0.174866
Q8IVF2	AHNAK2	79	-0.157024	0.016968	0.0751589	Q9C0E8	LNPK	10	0.11667	0.104607	0.459769	P07737	PFN1	21	-0.2645	2.34143e-16	5.25942e-15	P57740	NUP107	23	0.14016	0.0399553	0.175476
O75764	TCEA3	10	0.260586	0.0170386	0.0752753	Q06547	GABPB1	4	0.108838	0.10579	0.464611	Q96N67	DOCK7	31	-0.264577	4.29822e-05	0.000269018	P07741	APRT	13	-0.153003	0.0406731	0.178491
P51153	RAB13	11	0.140518	0.0170319	0.0752753	Q15629	TRAM1	3	0.138213	0.106056	0.465416	Q9GZZ1	NAA50	12	-0.264921	3.46577e-09	4.05267e-08	P04632	CAPNS1	8	-0.136537	0.0408822	0.17927
Q8WVM0	TFB1M	11	0.125472	0.0170379	0.0752753	Q9H2V7	SPNS1	2	-0.15707	0.106529	0.467132	Q96T88	UHRF1	21	-0.265056	2.38456e-06	1.86917e-05	P26368	U2AF2	18	0.148578	0.0409284	0.179334
Q9H7M9	VSIR	3	0.381166	0.0170472	0.0752753	Q9NS69	TOMM22	6	-0.0993811	0.107908	0.472816	Q86UY6	NAA40	2	-0.265222	0.00968937	0.0347569	P36405	ARL3	9	0.176265	0.0410042	0.179527
Q09028	RBBP4	7	0.108248	0.0171317	0.0755895	Q8NCF5	NFATC2IP	8	-0.152404	0.108122	0.47339	P29590	PML	44	-0.265538	3.51406e-21	1.09128e-19	Q5T9A4	ATAD3B	3	0.204527	0.0410527	0.179601
Q9HC36	MRM3	15	0.105945	0.0172123	0.0758864	Q562R1	ACTBL2	10	0.109369	0.108525	0.474788	Q8IWS0	PHF6	14	-0.266057	3.74432e-07	3.33526e-06	O60496	DOK2	7	-0.316607	0.0411067	0.179699
P14550	AKR1A1	24	-0.128027	0.0172447	0.0759703	P82663	MRPS25	8	-0.0805841	0.108997	0.476483	Q13617	CUL2	30	-0.266442	1.32064e-15	2.68042e-14	P49815	TSC2	9	-0.20748	0.0413979	0.180833
O95562	SFT2D2	2	0.243726	0.0173581	0.0762925	Q5QJ74	TBCEL	5	0.115815	0.109156	0.476814	Q96DC8	ECHDC3	12	-0.266545	0.00130283	0.00589961	P12109	COL6A1	54	-0.161685	0.0414414	0.180884
Q14152	EIF3A	106	0.0876515	0.0173485	0.0762925	Q16762	TST	13	-0.0993652	0.109278	0.47698	P67809	YBX1	12	-0.26669	2.76126e-06	2.1379e-05	Q9HAT2	SIAE	5	-0.379582	0.0418091	0.182349
Q9HCB6	SPON1	18	-0.405014	0.0173425	0.0762925	E9PRG8	C11orf98	3	-0.0581287	0.109498	0.477159	P42765	ACAA2	31	-0.266934	2.07428e-14	3.89047e-13	Q709C8	VPS13C	33	-0.143478	0.0419769	0.182941
Q02127	DHODH	9	0.237901	0.0174076	0.0763917	P09417	QDPR	13	-0.0738654	0.109571	0.477159	Q9UJA5	TRMT6	24	-0.267378	1.3306e-05	9.13261e-05	P21953	BCKDHB	6	0.145744	0.0421144	0.183399
Q53EL6	PDCD4	23	0.15061	0.0173944	0.0763917	P31943	HNRNPH1	9	0.0641119	0.109571	0.477159	Q13188	STK3	10	-0.267775	1.6237e-08	1.75762e-07	P15291	B4GALT1	7	-0.350321	0.0422563	0.183876
P33991	MCM4	52	0.122719	0.0174243	0.076406	Q9BY50	SEC11C	6	-0.193511	0.1098	0.477788	Q00653	NFKB2	29	-0.268017	0.000150479	0.000850919	O95602	POLR1A	23	0.196228	0.0422894	0.18388
Q15006	EMC2	11	0.0796902	0.0175256	0.0767909	Q6NYC8	PPP1R18	24	0.117222	0.110932	0.481977	Q14683	SMC1A	106	-0.268079	1.1631e-51	1.37706e-49	Q9UJU6	DBNL	20	-0.117569	0.0424073	0.184251
Q9Y223	GNE	12	0.164146	0.0176994	0.0774928	Q96DC8	ECHDC3	12	-0.179516	0.110884	0.481977	Q9NSI2	FAM207A	9	-0.268176	0.000229985	0.00125553	Q9UBB5	MBD2	9	0.143126	0.0424504	0.184298
Q9BWU0	SLC4A1AP	30	0.165606	0.0177976	0.077863	Q86VB7	CD163	25	0.111995	0.111669	0.484811	Q6NXE6	ARMC6	14	-0.268732	0.00802559	0.0295207	Q8NDD1	C1orf131	3	0.303848	0.0425118	0.184423
Q15056	EIF4H	21	0.0878265	0.017866	0.0781018	Q7LBR1	CHMP1B	9	0.0785544	0.112093	0.486278	O95466	FMNL1	24	-0.269018	2.26522e-09	2.72162e-08	Q9BX40	LSM14B	11	0.296056	0.0426757	0.184993
P50402	EMD	12	0.0958851	0.0180073	0.0786592	P55058	PLTP	7	0.139277	0.112657	0.488351	Q92626	PXDN	30	-0.269518	6.64952e-06	4.84477e-05	P05090	APOD	13	-0.551583	0.0427259	0.185069
Q8N806	UBR7	14	-0.175502	0.0180215	0.0786608	P54687	BCAT1	4	0.125818	0.114198	0.494656	Q13485	SMAD4	12	-0.270126	2.67378e-06	2.07867e-05	P17655	CAPN2	25	-0.13837	0.0429266	0.185797
P35244	RPA3	5	0.188671	0.0183285	0.0799393	Q6NW34	NEPRO	9	0.187508	0.114319	0.494802	Q9GZS1	POLR1E	14	-0.270449	8.77694e-06	6.2039e-05	Q16644	MAPKAPK3	5	-0.174041	0.0429961	0.185957
Q96PZ0	PUS7	30	0.136903	0.0183823	0.0801124	Q92542	NCSTN	11	-0.111799	0.114464	0.495053	P07996	THBS1	48	-0.270614	0.000247989	0.00134606	O15296	ALOX15B	21	-0.729997	0.0432798	0.187041
P23469	PTPRE	6	0.354248	0.0185578	0.0808152	O15305	PMM2	15	-0.14078	0.115052	0.497217	P46977	STT3A	15	-0.270948	3.30168e-05	0.000210825	P0C0L4	C4A	3	-0.256296	0.0433258	0.187098
Q9NV06	DCAF13	16	0.119194	0.0186058	0.0809624	Q9H3H3	C11orf68	5	0.0638094	0.115346	0.498111	P52788	SMS	19	-0.271119	4.87414e-11	6.94229e-10	Q9GZY8	MFF	4	-0.288941	0.0435265	0.187822
Q15126	PMVK	14	0.12685	0.0187314	0.0814286	Q9BU61	NDUFAF3	4	0.0775617	0.11607	0.500853	O43447	PPIH	13	-0.271421	1.07005e-16	2.49225e-15	O14896	IRF6	12	0.157866	0.0437683	0.188701
Q6DKI1	RPL7L1	12	0.16301	0.0187416	0.0814286	Q9H5X1	FAM96A	4	-0.189004	0.116331	0.501599	Q5NDL2	EOGT	8	-0.271445	0.00347676	0.014083	Q9NUQ3	TXLNG	15	0.209839	0.0437967	0.188701
Q86YB7	ECHDC2	2	-0.497206	0.0187679	0.0814806	O75347	TBCA	19	-0.117334	0.117884	0.507913	Q6NXG1	ESRP1	19	-0.271627	1.00721e-11	1.49843e-10	Q12979	ABR	10	-0.21515	0.044104	0.189555
Q14498	RBM39	19	0.083016	0.0188653	0.0818407	Q6P1N0	CC2D1A	40	-0.0911752	0.118078	0.508362	Q8N8A2	ANKRD44	9	-0.271902	0.00173039	0.00759955	Q14166	TTLL12	22	0.155257	0.0441283	0.189555
Q1KMD3	HNRNPUL2	51	-0.104166	0.0188851	0.0818641	Q96HY6	DDRGK1	10	0.0743305	0.118249	0.508713	Q86V81	ALYREF	14	-0.271938	3.6005e-08	3.7407e-07	Q96PY5	FMNL2	7	0.275738	0.0441122	0.189555
Q9BXF6	RAB11FIP5	16	-0.156334	0.0189753	0.0821927	O43924	PDE6D	5	0.0579623	0.119149	0.512196	P15927	RPA2	10	-0.272279	2.26023e-10	3.03661e-09	Q9NPJ3	ACOT13	5	-0.19322	0.0440664	0.189555
P12955	PEPD	17	0.109957	0.0191707	0.0827235	Q8WVQ1	CANT1	12	-0.121933	0.11927	0.512329	O95989	NUDT3	8	-0.272455	2.31083e-05	0.000151996	O00479	HMGN4	9	-0.204938	0.0441665	0.189576
P13804	ETFA	25	-0.114449	0.0191511	0.0827235	Q9Y376	CAB39	20	-0.120704	0.120696	0.517673	Q96I25	RBM17	27	-0.273271	8.96648e-14	1.60746e-12	P39059	COL15A1	13	-0.16315	0.0448721	0.192236
P51159	RAB27A	8	0.142111	0.0191327	0.0827235	P46821	MAP1B	94	0.105381	0.121093	0.518982	Q4G148	GXYLT1	3	-0.273431	0.0047666	0.0186818	Q15036	SNX17	11	-0.198932	0.0448774	0.192236
Q8NEB9	PIK3C3	18	0.143899	0.0191147	0.0827235	Q9BVC5	C2orf49	9	0.151924	0.121241	0.519227	Q9BTT0	ANP32E	11	-0.273583	1.2301e-07	1.16901e-06	Q6DKI1	RPL7L1	12	0.19871	0.0448877	0.192236
Q96D15	RCN3	11	-0.197894	0.0191582	0.0827235	Q9H2U2	PPA2	19	-0.0986658	0.121531	0.520077	Q7L592	NDUFAF7	7	-0.273799	0.00301682	0.0124146	P61006	RAB8A	9	-0.14517	0.0449685	0.192437
P05106	ITGB3	7	-0.236737	0.0192338	0.082933	Q9H0W9	C11orf54	9	-0.103501	0.121651	0.520198	Q9BX40	LSM14B	11	-0.274899	0.00167157	0.00735827	P56277	CMC4	2	-0.3858	0.0450691	0.192722
Q7L591	DOK3	8	0.284099	0.0192535	0.0829551	P01714	IGLV3.19	2	0.177472	0.12182	0.520217	P55209	NAP1L1	12	-0.275063	1.4758e-07	1.39319e-06	P23434	GCSH	3	-0.186631	0.0451311	0.192842
P06733	ENO1	59	0.09661	0.0193223	0.0831885	Q9GZL7	WDR12	15	-0.108745	0.121839	0.520217	Q9H4Z3	PCIF1	10	-0.27572	0.00647085	0.0244182	Q9NVU7	SDAD1	13	0.164236	0.0458537	0.195783
Q9Y6G9	DYNC1LI1	31	0.106422	0.0195094	0.0839303	P05388	RPLP0	7	-0.0779314	0.121945	0.520282	Q13838	DDX39B	13	-0.276194	1.47777e-05	0.000100818	O43570	CA12	4	-0.276712	0.0460359	0.196266
P27658	COL8A1	3	-0.179518	0.0195497	0.0840402	Q687X5	STEAP4	7	-0.243747	0.123323	0.525765	Q14126	DSG2	36	-0.277017	5.61184e-12	8.48193e-11	O60264	SMARCA5	44	0.156502	0.046024	0.196266
O15479	MAGEB2	8	-0.290908	0.019612	0.084244	P13804	ETFA	24	-0.0704087	0.123796	0.527386	Q9Y3Z3	SAMHD1	43	-0.277504	2.45823e-13	4.32511e-12	Q92759	GTF2H4	6	0.153254	0.0460962	0.196375
P82664	MRPS10	3	0.15372	0.0199116	0.0854663	P0DMV9	HSPA1B	33	-0.0696702	0.123971	0.527735	P21333	FLNA	177	-0.277505	7.86422e-96	2.12821e-93	P01008	SERPINC1	27	-0.159328	0.0462537	0.196586
Q00013	MPP1	14	0.115844	0.0199458	0.0855485	Q86UY6	NAA40	3	0.200384	0.125026	0.531789	Q9NVV4	MTPAP	14	-0.277556	1.3158e-05	9.04196e-05	Q13825	AUH	13	-0.139454	0.0462136	0.196586
Q13868	EXOSC2	10	0.11188	0.0199745	0.0856071	Q9H993	ARMT1	16	-0.0920456	0.12511	0.531789	Q5UIP0	RIF1	47	-0.27763	4.23791e-08	4.31613e-07	Q5K4L6	SLC27A3	9	0.117505	0.0462841	0.196586
Q53H96	PYCR3	10	0.115827	0.0200099	0.0856942	P23443	RPS6KB1	9	-0.103602	0.12565	0.533683	Q8IXQ6	PARP9	30	-0.277799	1.64295e-11	2.40641e-10	Q9NR46	SH3GLB2	12	-0.166243	0.0462518	0.196586
Q92599	SEPT8	13	-0.11143	0.0201898	0.0863997	Q16678	CYP1B1	21	-0.321292	0.125758	0.533745	Q9GZL7	WDR12	14	-0.278029	9.32496e-08	9.02789e-07	P08493	MGP	3	0.623861	0.0463489	0.196715
P42229	STAT5A	8	0.215557	0.020285	0.0867418	Q13753	LAMC2	20	0.206515	0.126063	0.533987	Q06787	FMR1	21	-0.278224	1.80564e-16	4.12107e-15	O95571	ETHE1	9	-0.166544	0.0468779	0.198811
Q9NX20	MRPL16	10	0.134103	0.0203008	0.0867441	Q8WU03	GLYATL2	10	-0.473288	0.126097	0.533987	Q15365	PCBP1	13	-0.278423	6.33277e-05	0.000381241	P22392	NME2	3	0.200492	0.0469165	0.198827
O15541	RNF113A	6	0.140951	0.0205487	0.0877374	Q96F85	CNRIP1	5	0.159698	0.125911	0.533987	Q8IXK0	PHC2	9	-0.278533	0.00682932	0.0256348	P49721	PSMB2	8	-0.137673	0.0471212	0.199545
O60934	NBN	28	0.0910289	0.020722	0.0884107	P02792	FTL	10	-0.142401	0.127232	0.538282	P51114	FXR1	28	-0.278649	3.02502e-09	3.56664e-08	Q6XQN6	NAPRT	15	-0.224571	0.0474255	0.200685
P14324	FDPS	13	0.272886	0.0209659	0.0893843	Q5BJF2	TMEM97	3	-0.383693	0.127316	0.538282	Q8NFH4	NUP37	8	-0.278694	5.41185e-08	5.43385e-07	P02679	FGG	28	-0.218887	0.0477782	0.202026
P41223	BUD31	13	0.118349	0.0211473	0.09009	Q9HB40	SCPEP1	12	-0.111328	0.127396	0.538282	Q9Y666	SLC12A7	14	-0.278876	0.0105757	0.0375869	O15305	PMM2	13	0.14583	0.0478663	0.202248
P50749	RASSF2	9	0.283392	0.0211763	0.0901458	P09913	IFIT2	16	-0.239454	0.127583	0.538673	Q16576	RBBP7	6	-0.279065	1.55195e-06	1.24925e-05	A0A075B6I0	IGLV8.61	2	-0.734992	0.047945	0.202316
P62913	RPL11	12	0.0935483	0.0212648	0.0904445	Q13951	CBFB	10	0.0936261	0.128238	0.54102	Q99729	HNRNPAB	23	-0.279267	0.00162515	0.00718886	Q9H6X2	ANTXR1	5	-0.249406	0.0479534	0.202316
Q9ULW0	TPX2	32	0.127746	0.0212783	0.0904445	Q14156	EFR3A	4	-0.129569	0.128393	0.54102	Q13951	CBFB	9	-0.279366	5.16083e-09	5.93704e-08	Q9Y5Y6	ST14	6	0.270334	0.04809	0.202742
P52630	STAT2	24	0.113805	0.0213123	0.0905217	Q96AJ9	VTI1A	10	-0.24732	0.128424	0.54102	P19971	TYMP	26	-0.279773	1.04059e-12	1.73421e-11	Q13885	TUBB2A	2	-0.30982	0.0487206	0.205248
P07093	SERPINE2	13	-0.227697	0.0213873	0.0907721	Q8N5M1	ATPAF2	6	-0.083779	0.1292	0.543484	Q9UIG0	BAZ1B	61	-0.279878	5.32822e-32	2.88384e-30	P55210	CASP7	7	-0.324691	0.0488069	0.205307
Q8TDN6	BRIX1	15	0.189844	0.0216957	0.0920124	Q9UNL2	SSR3	6	-0.109371	0.129181	0.543484	P29466	CASP1	16	-0.280048	6.22713e-07	5.33767e-06	Q9UII2	ATPIF1	6	-0.201442	0.0487777	0.205307
P04066	FUCA1	13	-0.121063	0.0217735	0.0922046	Q9Y673	ALG5	12	-0.0895274	0.129302	0.54351	Q8WXX5	DNAJC9	23	-0.280413	4.02509e-10	5.29504e-09	P08238	HSP90AB1	30	0.127935	0.0489806	0.205581
Q4G148	GXYLT1	3	0.208288	0.0217612	0.0922046	Q96KG9	SCYL1	22	-0.117412	0.129519	0.544018	P05164	MPO	22	-0.280426	0.00315512	0.0128997	P09972	ALDOC	17	0.203357	0.048973	0.205581
P14555	PLA2G2A	5	-0.368823	0.0219111	0.0927184	P07741	APRT	15	-0.104129	0.130359	0.546737	Q86UE8	TLK2	5	-0.280782	2.37291e-05	0.000155703	Q9BW19	KIFC1	22	0.25324	0.0489134	0.205581
Q07092	COL16A1	9	-0.24462	0.0220622	0.0932882	Q96EY4	TMA16	8	-0.0648688	0.130273	0.546737	O60508	CDC40	19	-0.280818	2.84388e-13	4.9882e-12	Q15027	ACAP1	3	-0.230009	0.0491056	0.205954
P84157	MXRA7	4	-0.333581	0.0221282	0.0934282	P10109	FDX1	6	0.0999462	0.13088	0.548113	Q9NVI7	ATAD3A	8	-0.281	0.00447022	0.0176174	P13984	GTF2F2	16	0.146529	0.0494574	0.206971
Q5VIR6	VPS53	19	0.108253	0.0221211	0.0934282	Q01130	SRSF2	5	0.0759976	0.130792	0.548113	P11908	PRPS2	7	-0.281124	2.17571e-07	1.99428e-06	P23743	DGKA	9	-0.252592	0.049445	0.206971
P16422	EPCAM	16	0.240969	0.0222324	0.0937987	Q68CZ2	TNS3	25	0.0770675	0.131065	0.548486	O95816	BAG2	14	-0.281131	3.76081e-06	2.84212e-05	Q9UKD1	GMEB2	7	0.225027	0.0493915	0.206971
Q15061	WDR43	17	0.113615	0.0222596	0.0938436	O94811	TPPP	3	0.358191	0.131619	0.550397	P42696	RBM34	21	-0.281616	3.84457e-15	7.63941e-14	Q6PD74	AAGAB	3	0.416331	0.0494961	0.20698
Q6PK18	OGFOD3	2	-0.171123	0.0223052	0.0939662	Q02318	CYP27A1	12	-0.11933	0.131997	0.551574	P07437	TUBB	7	-0.281791	2.10262e-09	2.54776e-08	Q5T8D3	ACBD5	8	-0.244495	0.0495417	0.207019
P51570	GALK1	18	0.0968487	0.0223244	0.0939774	O43353	RIPK2	10	-0.140835	0.133001	0.555359	O94888	UBXN7	14	-0.281968	9.39194e-05	0.00054743	P19474	TRIM21	15	-0.21174	0.049651	0.207254
Q9BUT1	BDH2	10	-0.147956	0.0223806	0.0941442	Q13938	CAPS	12	0.143756	0.133378	0.556524	Q9BTW9	TBCD	32	-0.2828	2.55664e-09	3.03801e-08	P48637	GSS	24	-0.145506	0.0496709	0.207254
Q9UNH7	SNX6	24	0.102249	0.0225111	0.0946233	Q9H9S4	CAB39L	7	-0.246416	0.133746	0.557652	O15164	TRIM24	13	-0.283297	0.00148668	0.00665262	P52815	MRPL12	8	0.139085	0.0498218	0.207731
Q96I25	RBM17	29	0.142099	0.0226754	0.0952433	O15117	FYB1	16	-0.215686	0.133922	0.557974	Q9H299	SH3BGRL3	8	-0.283824	2.74909e-06	2.13144e-05	Q9Y2Z4	YARS2	14	0.148146	0.0507181	0.211313
Q9Y3T9	NOC2L	23	0.122032	0.0227746	0.0955893	P31942	HNRNPH3	14	0.107357	0.134498	0.559965	Q8WVV9	HNRNPLL	19	-0.28393	2.25305e-11	3.26635e-10	Q9BXS5	AP1M1	11	-0.181745	0.0508738	0.211806
Q96DM3	RMC1	4	0.193682	0.0228544	0.0957971	P49674	CSNK1E	3	0.0882496	0.135044	0.560596	P33241	LSP1	14	-0.284449	5.45058e-07	4.75817e-06	Q9Y4C8	RBM19	12	0.216576	0.0510088	0.212213
Q9H270	VPS11	23	0.105677	0.0228578	0.0957971	P62899	RPL31	11	0.0734655	0.134899	0.560596	Q8N4H5	TOMM5	3	-0.285279	6.3544e-06	4.64165e-05	Q86VN1	VPS36	15	-0.156095	0.051063	0.212283
P24534	EEF1B2	16	0.167633	0.0229255	0.0960102	Q13126	MTAP	20	-0.10304	0.134946	0.560596	P08243	ASNS	22	-0.285314	4.59933e-06	3.43921e-05	Q96S42	NODAL	2	-0.512968	0.0513395	0.213276
Q969T9	WBP2	7	0.2286	0.0231112	0.0967164	Q9H3K6	BOLA2..BOLA2B	5	-0.0981278	0.134906	0.560596	P62633	CNBP	11	-0.285405	5.72415e-09	6.51911e-08	Q9Y3D9	MRPS23	12	0.171117	0.05179	0.214991
Q6JBY9	RCSD1	11	0.246169	0.0234846	0.0982068	Q8WXE1	ATRIP	2	-0.134587	0.135779	0.563235	Q6DKI1	RPL7L1	11	-0.28575	2.11177e-07	1.95459e-06	P04062	GBA	13	-0.188863	0.0519285	0.215409
P62906	RPL10A	19	0.0760884	0.023585	0.0985539	P15121	AKR1B1	16	-0.0830329	0.136129	0.564277	Q8N1F7	NUP93	46	-0.286164	2.5986e-12	4.11361e-11	Q9H857	NT5DC2	11	0.320752	0.0519848	0.215485
P54803	GALC	4	-0.360481	0.0236371	0.0986824	P98088	MUC5AC	61	0.102449	0.136486	0.565344	Q7Z6Z7	HUWE1	127	-0.286264	3.38759e-45	3.37749e-43	Q14520	HABP2	4	-0.326614	0.0521978	0.21621
Q9P021	CRIPT	2	0.232614	0.0236504	0.0986824	Q14141	SEPT6	12	-0.104581	0.137053	0.567278	P55060	CSE1L	49	-0.287435	9.62745e-29	4.4482e-27	Q9BTE6	AARSD1	11	-0.141374	0.0526216	0.217806
Q12929	EPS8	23	-0.134914	0.0236932	0.0987884	Q9BQ61	TRIR	11	-0.0985432	0.13783	0.570079	P62760	VSNL1	5	-0.288301	0.00865148	0.0315573	Q9GZL7	WDR12	14	0.169219	0.0527929	0.218357
O43815	STRN	26	0.115848	0.0239125	0.0996296	Q13033	STRN3	10	0.117688	0.138071	0.570658	Q15287	RNPS1	11	-0.289308	0.00255625	0.0106896	Q8TB22	SPATA20	12	-0.262582	0.0531668	0.219743
Q13416	ORC2	11	0.142871	0.0239363	0.0996558	P50583	NUDT2	6	-0.12376	0.13821	0.570821	Q15582	TGFBI	37	-0.289781	7.102e-07	6.04201e-06	Q8N335	GPD1L	13	-0.204018	0.0534806	0.220719
Q9ULH7	MKL2	11	-0.1921	0.0239932	0.0998196	Q9BVG9	PTDSS2	2	-0.133382	0.138358	0.571016	Q5VTL8	PRPF38B	12	-0.289946	9.13834e-08	8.89267e-07	Q92541	RTF1	26	0.119866	0.0534727	0.220719
P35611	ADD1	21	-0.0730083	0.0240452	0.0999627	Q04941	PLP2	2	0.18279	0.138608	0.571633	O00515	LAD1	36	-0.290169	1.16968e-08	1.29324e-07	O94880	PHF14	16	0.192498	0.0537658	0.221735
P53365	ARFIP2	7	-0.191256	0.0244474	0.10156	O00505	KPNA3	7	0.0478092	0.138913	0.572143	P29692	EEF1D	25	-0.290179	1.17432e-07	1.12196e-06	O43293	DAPK3	7	-0.186677	0.0539286	0.222245
P18084	ITGB5	22	-0.232198	0.024808	0.102983	P62273	RPS29	3	-0.111769	0.138933	0.572143	Q9NWB6	ARGLU1	17	-0.290349	6.23547e-10	8.05368e-09	Q8WVM8	SCFD1	23	-0.135412	0.0541563	0.223022
Q9Y3B2	EXOSC1	7	0.0953939	0.0248722	0.103174	P09651	HNRNPA1	10	0.105753	0.139338	0.573178	Q9BQ39	DDX50	24	-0.290677	1.66504e-12	2.71129e-11	P63173	RPL38	6	0.126555	0.0542009	0.223044
P06280	GLA	13	-0.164451	0.0249013	0.10322	Q9NTG7	SIRT3	2	-0.252533	0.139386	0.573178	P62258	YWHAE	27	-0.290919	2.11412e-25	8.22914e-24	P02763	ORM1	6	-0.290174	0.0544169	0.223286
Q9NX58	LYAR	21	0.121114	0.024982	0.103479	P56545	CTBP2	8	0.094391	0.13982	0.574132	Q6DKJ4	NXN	12	-0.29204	0.000128462	0.000735197	P07858	CTSB	13	-0.246038	0.0543552	0.223286
Q9BQC6	MRPL57	3	0.109663	0.0255741	0.105854	O60488	ACSL4	24	0.118089	0.140298	0.574532	P56545	CTBP2	8	-0.292312	1.62309e-06	1.30283e-05	P78549	NTHL1	4	0.164335	0.0543816	0.223286
P36507	MAP2K2	14	0.157973	0.0256201	0.105967	O75438	NDUFB1	2	0.090546	0.140322	0.574532	Q8WTV0	SCARB1	2	-0.292353	0.00496175	0.019287	Q9Y6W5	WASF2	17	-0.108214	0.0543079	0.223286
Q9Y285	FARSA	19	0.104518	0.026005	0.107481	P47813	EIF1AX	2	-0.0995984	0.140295	0.574532	Q14839	CHD4	58	-0.293296	6.3383e-25	2.40137e-23	Q9UNX4	WDR3	15	0.171292	0.0549502	0.225312
Q06330	RBPJ	5	0.148056	0.026054	0.107605	Q9GZY8	MFF	8	0.119972	0.140049	0.574532	Q08945	SSRP1	37	-0.2933	3.74885e-40	2.73138e-38	O95363	FARS2	4	0.19347	0.0550187	0.22543
O15143	ARPC1B	19	0.10526	0.0261247	0.107819	O76041	NEBL	3	0.113493	0.140811	0.576117	Q5K651	SAMD9	18	-0.293571	0.00397708	0.0158694	Q96KR1	ZFR	34	0.0955315	0.0556359	0.227795
P0CG39	POTEJ	2	0.247706	0.0265981	0.109534	Q6P2C8	MED27	5	-0.144951	0.141353	0.577918	Q14202	ZMYM3	15	-0.293879	0.00149694	0.00669324	O95081	AGFG2	5	-0.329326	0.0559109	0.228756
P35580	MYH10	119	-0.0891141	0.0265885	0.109534	O60220	TIMM8A	8	0.151891	0.141749	0.579122	Q8IWA0	WDR75	11	-0.294211	0.00815094	0.029943	Q9BYG3	NIFK	16	0.148746	0.0560916	0.22933
P61086	UBE2K	13	0.162176	0.0265611	0.109534	P11172	UMPS	24	-0.0990084	0.141918	0.579395	P46013	MKI67	143	-0.294359	8.13898e-31	4.24347e-29	P10412	HIST1H1E	9	-0.193219	0.0565787	0.231155
Q969R5	L3MBTL2	3	-0.117222	0.0267339	0.110014	Q9NXR1	NDE1	10	0.192494	0.142467	0.581221	Q8WUP2	FBLIM1	8	-0.294576	0.000700619	0.00337711	P30566	ADSL	19	0.134504	0.056689	0.231273
P07741	APRT	17	0.102128	0.0272932	0.112234	A6NHL2	TUBAL3	2	0.0516497	0.142998	0.582676	P02794	FTH1	12	-0.294913	2.07502e-06	1.64697e-05	Q9UN37	VPS4A	9	-0.155949	0.05665	0.231273
Q13526	PIN1	9	0.167264	0.0273176	0.112253	Q15257	PTPA	18	-0.114523	0.143029	0.582676	Q9H0S4	DDX47	13	-0.295005	7.01446e-07	5.98546e-06	P55795	HNRNPH2	9	-0.15882	0.0568409	0.231727
Q9H3G5	CPVL	13	0.234926	0.0273701	0.112387	Q9NRX1	PNO1	10	-0.111147	0.144144	0.586797	Q14676	MDC1	45	-0.295459	2.59908e-17	6.31222e-16	Q9NUQ7	UFSP2	6	-0.161208	0.0568921	0.231769
P13667	PDIA4	68	0.113563	0.027392	0.112396	O00584	RNASET2	8	-0.156184	0.14492	0.589535	Q5T3I0	GPATCH4	8	-0.295501	0.000286251	0.00152329	Q05397	PTK2	19	-0.161889	0.0569899	0.232001
Q8NEY8	PPHLN1	14	0.124563	0.0274463	0.112538	Q9UNW9	NOVA2	3	0.129363	0.145322	0.590747	P31947	SFN	19	-0.295828	0.000307862	0.00163055	P15531	NME1	4	0.232041	0.0570725	0.232171
Q8NC56	LEMD2	23	-0.133845	0.0274674	0.112543	P14174	MIF	2	-0.108615	0.145441	0.590811	O00182	LGALS9	5	-0.296661	0.00121304	0.00551937	Q8WV41	SNX33	3	-0.166036	0.057238	0.232678
P51665	PSMD7	14	0.10868	0.0276602	0.11317	Q12888	TP53BP1	58	0.0804262	0.146264	0.593304	Q9H4I3	TRABD	5	-0.297046	0.00148145	0.00663442	P42773	CDKN2C	2	-0.376145	0.0576607	0.233894
Q5VT66	MARC1	9	-0.281953	0.0278079	0.113692	Q53F19	NCBP3	18	0.118827	0.146427	0.593541	Q15003	NCAPH	19	-0.297362	1.18988e-07	1.13457e-06	Q8NCA5	FAM98A	10	-0.115942	0.0576387	0.233894
Q8TBQ9	TMEM167A	2	-0.302614	0.0278424	0.113751	Q9BY67	CADM1	9	0.258194	0.147317	0.596723	P12004	PCNA	21	-0.297716	3.05121e-18	7.91781e-17	Q96AT9	RPE	4	-0.150459	0.0576508	0.233894
Q15057	ACAP2	26	0.175383	0.0280516	0.114524	Q9BU76	MMTAG2	12	-0.118145	0.147576	0.597347	O60502	MGEA5	28	-0.297815	2.53215e-15	5.10291e-14	Q7Z460	CLASP1	27	0.152971	0.0577788	0.234206
Q969U7	PSMG2	7	0.138242	0.028129	0.114757	P23497	SP100	18	0.0967558	0.148046	0.598822	Q99426	TBCB	17	-0.298509	2.6126e-08	2.76489e-07	P42768	WAS	5	-0.391515	0.0578688	0.234404
P07942	LAMB1	58	-0.111651	0.0285241	0.116286	P04156	PRNP	3	0.099256	0.148561	0.600478	Q8TF68	ZNF384	3	-0.299089	0.00201377	0.00865025	P02774	GC	29	-0.210271	0.058358	0.236217
Q12768	WASHC5	28	0.111117	0.0285667	0.116376	Q99447	PCYT2	19	-0.0843146	0.14888	0.601207	P25440	BRD2	13	-0.299197	1.31324e-05	9.03528e-05	P42226	STAT6	13	-0.100608	0.0584869	0.236441
P13747	HLA.E	7	0.300926	0.0286815	0.116676	Q9BPX6	MICU1	10	0.120554	0.148953	0.601207	Q14019	COTL1	21	-0.299315	2.42665e-06	1.89954e-05	Q15645	TRIP13	10	0.289032	0.0584966	0.236441
Q14562	DHX8	29	0.112721	0.0286783	0.116676	P23141	CES1	24	-0.143143	0.149128	0.601487	P23368	ME2	23	-0.299468	1.87769e-16	4.26836e-15	Q9Y3A2	UTP11	14	0.124735	0.0590367	0.238455
P27169	PON1	9	-0.192924	0.0287823	0.117003	Q9UJZ1	STOML2	23	-0.100548	0.149806	0.603792	Q9NQW6	ANLN	43	-0.299783	2.12148e-12	3.38662e-11	P48960	CD97	5	-0.25365	0.0591031	0.238553
Q96FW1	OTUB1	13	0.0851864	0.0290193	0.117882	P22466	GAL	2	0.22948	0.150648	0.605664	Q9BQG0	MYBBP1A	52	-0.30034	1.9316e-16	4.37342e-15	Q13625	TP53BP2	6	0.359076	0.05931	0.238879
P02655	APOC2	5	-0.318446	0.0291069	0.118069	Q96K21	ZFYVE19	8	-0.113473	0.150697	0.605664	Q9ULW0	TPX2	31	-0.301224	8.77039e-13	1.47027e-11	Q14161	GIT2	10	-0.215646	0.0592479	0.238879
P27487	DPP4	12	-0.126612	0.0291007	0.118069	Q9BS40	LXN	5	0.100892	0.150513	0.605664	O96019	ACTL6A	12	-0.3013	1.33823e-12	2.19802e-11	Q8N8R7	ARL14EP	6	0.320382	0.059297	0.238879
Q9UIS9	MBD1	15	0.0977752	0.0295397	0.119739	P54819	AK2	22	-0.0670399	0.15117	0.606279	P06733	ENO1	58	-0.301782	4.33546e-28	1.92488e-26	Q8N9Z2	CCDC71L	2	-0.275248	0.0593739	0.238967
P34931	HSPA1L	5	-0.157101	0.0295865	0.119758	Q9BQI0	AIF1L	3	-0.164967	0.151164	0.606279	Q9NU22	MDN1	56	-0.302325	5.1081e-07	4.46605e-06	Q9Y679	AUP1	9	0.148104	0.0597521	0.240319
Q96BN8	OTULIN	11	0.138971	0.0295707	0.119758	Q9BZG1	RAB34	14	0.189698	0.151006	0.606279	P55265	ADAR	64	-0.302417	2.46218e-53	2.97714e-51	Q6ZMK1	CYHR1	3	-0.126976	0.0598883	0.240697
Q9Y5J9	TIMM8B	3	-0.177108	0.0296462	0.119914	Q9H1E5	TMX4	4	0.0901048	0.151381	0.606698	Q08722	CD47	6	-0.302637	0.0115343	0.0404127	Q15043	SLC39A14	2	0.180261	0.0600824	0.241306
P62244	RPS15A	14	0.0800779	0.029936	0.121	P62873	GNB1	7	0.110659	0.152065	0.609011	Q96B23	C18orf25	7	-0.303239	4.34447e-05	0.000271613	P04066	FUCA1	8	-0.226198	0.060393	0.242212
Q9NRP0	OSTC	2	0.362141	0.0304508	0.122994	P60903	S100A10	11	0.0886621	0.152561	0.610136	O75717	WDHD1	24	-0.303296	0.00269105	0.0112203	Q13601	KRR1	19	0.155994	0.0603549	0.242212
Q9NUW8	TDP1	7	0.191385	0.0305192	0.123182	Q15120	PDK3	18	0.212601	0.152527	0.610136	P05455	SSB	63	-0.304469	8.58691e-25	3.23175e-23	Q96IY4	CPB2	4	-0.239271	0.0609251	0.244173
Q9BZE1	MRPL37	16	0.0903725	0.0305518	0.123227	Q09161	NCBP1	27	-0.0682763	0.156373	0.62494	Q7Z7K6	CENPV	12	-0.304652	1.80215e-05	0.000121059	Q8N0X4	CLYBL	10	-0.183383	0.0611404	0.244863
Q9NVI7	ATAD3A	8	0.164011	0.0305907	0.123296	Q92879	CELF1	9	0.081572	0.156615	0.62547	Q63HN8	RNF213	176	-0.304757	3.5006e-42	2.92557e-40	P63313	TMSB10	6	-0.259814	0.0612798	0.245249
Q9HAB8	PPCS	13	-0.0768692	0.0306132	0.123299	P61313	RPL15	14	0.070153	0.157056	0.626351	Q04695	KRT17	25	-0.304884	0.0033806	0.0137326	P49770	EIF2B2	12	0.104181	0.0615061	0.245981
P84243	H3F3A..H3F3B	5	-0.16436	0.0309879	0.12472	Q7Z7H5	TMED4	12	-0.135387	0.156962	0.626351	Q96AZ6	ISG20	6	-0.304952	2.28826e-05	0.000150686	Q9HCN8	SDF2L1	5	-0.140045	0.061613	0.246235
P35914	HMGCL	12	0.0969593	0.0310725	0.124972	Q9NTM9	CUTC	6	0.129252	0.15833	0.630987	Q8IUF8	RIOX2	11	-0.305043	4.96796e-08	5.00583e-07	Q9BRG1	VPS25	6	-0.178375	0.0617091	0.246446
Q99622	C12orf57	5	-0.259145	0.0310977	0.124985	O60701	UGDH	43	-0.108354	0.158656	0.631563	P78527	PRKDC	235	-0.305517	4.29992e-207	8.14549e-204	Q96DM3	RMC1	4	-0.189653	0.0619471	0.247223
O15042	U2SURP	42	0.114108	0.0312279	0.125419	Q96L92	SNX27	15	-0.0993314	0.158701	0.631563	P49321	NASP	57	-0.306153	3.5924e-18	9.27982e-17	Q13428	TCOF1	77	0.133723	0.0621412	0.247823
P50281	MMP14	12	-0.184726	0.0312894	0.125577	Q9UIC8	LCMT1	10	-0.101087	0.158808	0.631563	Q9Y2H2	INPP5F	5	-0.306404	0.0100513	0.0358802	O43390	HNRNPR	26	0.103505	0.0622129	0.247936
Q8IXM3	MRPL41	7	0.0920177	0.0314825	0.126263	P62280	RPS11	22	0.0714735	0.158923	0.631578	Q96LD4	TRIM47	24	-0.306713	8.3367e-22	2.67669e-20	Q53GG5	PDLIM3	6	-0.186969	0.0625427	0.249075
Q5XKP0	MIC13	8	0.166122	0.0315141	0.126301	O60888	CUTA	5	0.073873	0.159142	0.632009	Q658P3	STEAP3	6	-0.308082	0.00482805	0.0188446	O94919	ENDOD1	12	-0.211548	0.062728	0.249638
P18754	RCC1	19	0.0968335	0.0315864	0.126502	P52594	AGFG1	15	-0.0891756	0.160449	0.635865	P31949	S100A11	9	-0.308441	0.000107673	0.000622489	Q86U86	PBRM1	40	0.183445	0.0630718	0.250831
P07711	CTSL	3	0.191434	0.0318837	0.127602	Q53SF7	COBLL1	13	-0.301225	0.160317	0.635865	Q9H4G4	GLIPR2	8	-0.308565	2.1569e-07	1.98543e-06	Q8NDH3	NPEPL1	8	-0.165199	0.0633601	0.251801
Q96AT1	KIAA1143	6	0.15712	0.0320557	0.1282	Q9NVS2	MRPS18A	12	-0.113499	0.160378	0.635865	P06737	PYGL	41	-0.308793	4.33706e-24	1.5309e-22	Q8IUI8	CRLF3	9	-0.317613	0.0634544	0.252
Q8N0U8	VKORC1L1	4	0.173288	0.0320993	0.128284	Q9H6A0	DENND2D	9	-0.095645	0.161006	0.637629	Q96SB4	SRPK1	17	-0.309315	1.97046e-07	1.83576e-06	Q9NQ88	TIGAR	8	0.224421	0.0635571	0.252231
Q9H9S4	CAB39L	7	-0.343966	0.0325424	0.129964	Q13011	ECH1	24	-0.129739	0.161157	0.63778	Q9BXJ9	NAA15	45	-0.309388	6.45545e-20	1.86225e-18	O60749	SNX2	23	-0.110689	0.0636967	0.252609
Q96CS3	FAF2	20	-0.0908778	0.0328417	0.131067	P17026	ZNF22	6	0.13493	0.161373	0.638193	P39748	FEN1	25	-0.309609	1.09359e-14	2.09962e-13	P11142	HSPA8	48	0.0931453	0.0637421	0.252613
Q9BYT8	NLN	23	0.10033	0.0329471	0.131395	Q9NWU1	OXSM	6	-0.0875849	0.161879	0.639748	P30837	ALDH1B1	23	-0.309775	2.09908e-10	2.8335e-09	Q96T37	RBM15	30	0.178624	0.0639134	0.253115
Q15942	ZYX	22	-0.0877322	0.0329759	0.131418	O75695	RP2	14	-0.0703934	0.162274	0.640863	Q8TEM1	NUP210	38	-0.310596	1.7109e-08	1.84149e-07	O75844	ZMPSTE24	13	0.124385	0.064509	0.254764
P12107	COL11A1	14	-0.242242	0.0330037	0.131437	O76095	JTB	2	-0.190698	0.16247	0.641192	P50749	RASSF2	9	-0.310617	0.00820121	0.0301082	O95163	ELP1	23	0.187991	0.0644885	0.254764
O43639	NCK2	9	-0.0954496	0.0330747	0.131627	Q9HA77	CARS2	16	-0.109488	0.162987	0.642785	Q9P2M7	CGN	33	-0.311395	0.000340509	0.00177859	P53396	ACLY	62	-0.165843	0.0644196	0.254764
Q9H2K8	TAOK3	23	0.134609	0.0331198	0.131714	Q9BYB4	GNB1L	7	-0.142734	0.163116	0.642848	O94776	MTA2	36	-0.3131	3.1142e-41	2.45806e-39	Q96G25	MED8	7	0.283218	0.0644419	0.254764
P56211	ARPP19	6	-0.213243	0.0331904	0.131903	O14531	DPYSL4	7	0.25745	0.163396	0.64306	Q6P3X3	TTC27	11	-0.313217	0.00219152	0.00930823	O95183	VAMP5	4	-0.377946	0.0653042	0.257546
Q15257	PTPA	18	0.108657	0.0333157	0.132229	P56704	WNT3A	3	0.136297	0.163287	0.64306	Q9Y6A4	CFAP20	7	-0.314654	0.000678576	0.00328479	Q7Z7F0	KHDC4	4	0.288037	0.0652731	0.257546
Q16222	UAP1	18	-0.138569	0.0333189	0.132229	Q96EY5	MVB12A	4	0.0827791	0.163717	0.64388	Q96CV9	OPTN	21	-0.315173	7.71818e-06	5.53819e-05	Q9Y6R7	FCGBP	23	0.292949	0.0656415	0.258697
O43301	HSPA12A	17	-0.219292	0.0334046	0.132292	Q03519	TAP2	17	-0.192397	0.164715	0.647355	Q9H845	ACAD9	32	-0.315468	1.44851e-12	2.37231e-11	P07311	ACYP1	6	0.260885	0.0661818	0.260645
P04264	KRT1	5	-0.724636	0.0333817	0.132292	P42785	PRCP	8	0.120097	0.166272	0.65195	Q15427	SF3B4	8	-0.315567	0.000176492	0.00098624	Q9H2P9	DPH5	6	0.197353	0.0662898	0.26089
Q5T9A4	ATAD3B	4	0.154898	0.0333591	0.132292	Q96EL3	MRPL53	4	-0.114471	0.166174	0.65195	Q5UCC4	EMC10	5	-0.316076	0.0129137	0.0444242	Q9Y2E5	MAN2B2	3	-0.33903	0.0664052	0.261163
Q13951	CBFB	10	0.153392	0.0334808	0.132501	Q96J01	THOC3	10	-0.100507	0.166343	0.65195	O43913	ORC5	9	-0.316739	4.65195e-07	4.10513e-06	Q15746	MYLK	41	-0.176045	0.0666337	0.261881
Q5SRE7	PHYHD1	6	-0.20524	0.0336254	0.132981	Q9BY77	POLDIP3	31	0.0755995	0.166159	0.65195	Q14257	RCN2	16	-0.316882	5.07997e-06	3.77379e-05	P83876	TXNL4A	4	0.223136	0.0669192	0.262821
Q3SY84	KRT71	2	-0.26996	0.0337986	0.13348	Q04760	GLO1	13	-0.0923993	0.167298	0.654791	P28340	POLD1	43	-0.317038	1.89218e-12	3.0549e-11	P30153	PPP2R1A	25	0.123083	0.0670381	0.262924
Q6PD74	AAGAB	4	0.175294	0.0337897	0.13348	Q9Y2Q3	GSTK1	15	-0.0739399	0.167186	0.654791	Q02318	CYP27A1	15	-0.317059	1.17343e-08	1.29488e-07	P69905	HBA1..HBA2	7	-0.247684	0.0669958	0.262924
P31150	GDI1	18	0.0828843	0.0342371	0.135118	P00966	ASS1	24	-0.107183	0.167845	0.656026	Q99470	SDF2	7	-0.317203	0.00856999	0.0313003	Q9HB19	PLEKHA2	7	-0.174477	0.0670925	0.262956
Q6P158	DHX57	15	0.143375	0.0343541	0.135485	P67809	YBX1	11	0.111882	0.168156	0.65679	P17844	DDX5	41	-0.317304	1.20763e-35	7.54172e-34	P46060	RANGAP1	31	0.143786	0.0673355	0.263545
Q8NE71	ABCF1	45	0.119168	0.0345151	0.136026	P62841	RPS15	7	0.0675983	0.168361	0.657139	P51858	HDGF	27	-0.317735	1.79291e-18	4.73912e-17	Q6IN85	PPP4R3A	14	0.250191	0.0673198	0.263545
Q9Y6X9	MORC2	24	0.145097	0.0345841	0.136203	P62333	PSMC6	35	-0.0549261	0.168849	0.658593	O14737	PDCD5	10	-0.317969	4.30166e-12	6.58931e-11	P01009	SERPINA1	24	-0.148494	0.0674639	0.263793
P45973	CBX5	14	-0.117111	0.0347965	0.136945	Q9NZ01	TECR	13	-0.111423	0.169268	0.659776	P0DN79	CBSL	12	-0.318524	0.00887622	0.0322942	Q9NR45	NANS	17	-0.223369	0.0674916	0.263793
P51687	SUOX	8	-0.125847	0.0349297	0.137374	P42772	CDKN2B	3	0.372053	0.170214	0.663006	Q71DI3	HIST2H3A..HIST2H3C..HIST2H3D	2	-0.319526	0.0126488	0.043635	Q9BQE3	TUBA1C	3	-0.107468	0.0675436	0.263815
Q8WW12	PCNP	19	0.0797885	0.0351819	0.13827	O43822	C21orf2	3	0.122005	0.170574	0.663813	Q13153	PAK1	13	-0.319592	8.11273e-06	5.77753e-05	Q7L5N7	LPCAT2	12	-0.196833	0.0679788	0.265332
Q9BV86	NTMT1	5	0.214799	0.0353056	0.138661	Q9BX40	LSM14B	11	0.129526	0.170655	0.663813	O15347	HMGB3	18	-0.320493	0.000356616	0.00185066	Q86UE4	MTDH	34	-0.0921769	0.0684947	0.267162
Q13885	TUBB2A	2	-0.192331	0.0355179	0.139398	P05165	PCCA	31	-0.0845742	0.171066	0.664737	P17812	CTPS1	25	-0.320749	1.14107e-07	1.09539e-06	Q9Y385	UBE2J1	4	-0.387498	0.0685976	0.26738
Q5W111	SPRYD7	6	-0.137242	0.0357495	0.140173	P07205	PGK2	7	0.100984	0.171262	0.664737	Q9NTJ3	SMC4	48	-0.320783	4.57644e-15	9.03052e-14	Q53LP3	SOWAHC	6	0.203489	0.0687584	0.267823
Q9Y680	FKBP7	7	-0.141415	0.0357646	0.140173	Q14151	SAFB2	31	-0.0503103	0.171438	0.664737	Q9BV86	NTMT1	5	-0.321291	0.00528185	0.0204334	Q9C040	TRIM2	5	0.338234	0.0688888	0.268147
O43633	CHMP2A	16	-0.128966	0.0358075	0.140244	Q96GU1	PAGE5	7	0.116823	0.171451	0.664737	Q9BQ75	CMSS1	4	-0.322283	4.05412e-06	3.04353e-05	P02766	TTR	8	-0.249699	0.0698013	0.271327
P82932	MRPS6	8	0.113889	0.0358977	0.140404	Q9UI09	NDUFA12	8	0.0826706	0.171477	0.664737	Q70J99	UNC13D	10	-0.323784	2.33312e-06	1.83644e-05	Q13795	ARFRP1	5	0.144009	0.0697669	0.271327
Q8N9N7	LRRC57	9	0.0939304	0.0358815	0.140404	Q5VSL9	STRIP1	7	0.0527568	0.17188	0.66539	Q9BPX3	NCAPG	18	-0.324208	0.000349276	0.00181439	Q8TD19	NEK9	25	-0.157356	0.0699104	0.271566
Q9NUQ3	TXLNG	21	0.191811	0.0359336	0.140448	Q8NBJ5	COLGALT1	27	0.0941821	0.172886	0.668646	P63165	SUMO1	8	-0.324449	6.30245e-11	8.83968e-10	P49792	RANBP2	78	0.148925	0.0703108	0.272882
P34741	SDC2	4	-0.309464	0.0360186	0.140683	Q96A33	CCDC47	24	-0.0907355	0.172956	0.668646	P27338	MAOB	21	-0.325555	3.64527e-06	2.76583e-05	P53985	SLC16A1	8	0.265395	0.0703453	0.272882
Q13905	RAPGEF1	4	0.160233	0.0360965	0.14089	Q13190	STX5	15	0.0837697	0.17319	0.669094	Q9HC35	EML4	40	-0.325658	4.45335e-25	1.72166e-23	P01042	KNG1	22	-0.168022	0.0705866	0.273632
Q92925	SMARCD2	19	0.0746888	0.0363691	0.141857	Q13635	PTCH1	4	0.169094	0.173535	0.669972	Q9Y3B4	SF3B6	5	-0.32623	4.40117e-11	6.28438e-10	Q96HF1	SFRP2	4	-0.272292	0.0707383	0.273979
Q9UQP3	TNN	14	-0.308683	0.0365413	0.142431	Q15750	TAB1	9	0.104647	0.173792	0.67051	P28838	LAP3	39	-0.32625	1.27365e-23	4.33423e-22	Q99986	VRK1	15	0.179739	0.0707726	0.273979
Q9HC78	ZBTB20	8	-0.277809	0.0365887	0.142518	Q5XKE5	KRT79	12	0.415512	0.174334	0.672143	Q9UBD5	ORC3	9	-0.327257	0.00409684	0.0162928	O60828	PQBP1	10	0.132001	0.0708738	0.274184
P48382	RFX5	19	0.105685	0.0368188	0.143191	Q9NVI1	FANCI	14	-0.189198	0.175066	0.67451	Q8NBI5	SLC43A3	2	-0.327346	0.0109932	0.038828	P51636	CAV2	4	-0.174167	0.0711043	0.274888
P50238	CRIP1	4	-0.185486	0.0368053	0.143191	Q9BX59	TAPBPL	4	-0.236797	0.175501	0.675727	Q9Y5L0	TNPO3	21	-0.327661	2.11315e-10	2.84574e-09	O14874	BCKDK	4	-0.238625	0.0711743	0.274972
P54687	BCAT1	5	0.176614	0.036837	0.143191	P61586	RHOA	9	0.0895418	0.175702	0.676042	Q9ULV4	CORO1C	27	-0.327782	1.26283e-16	2.91734e-15	Q9UJ83	HACL1	9	0.420755	0.071515	0.2761
Q04323	UBXN1	10	0.20422	0.0368829	0.143271	Q9ULF5	SLC39A10	5	0.142494	0.175985	0.676674	A6NHR9	SMCHD1	69	-0.328322	8.60562e-28	3.74814e-26	P63279	UBE2I	8	0.153551	0.0724295	0.279416
P15374	UCHL3	10	0.106287	0.0370071	0.143557	Q14320	FAM50A	14	-0.0962912	0.176116	0.676719	P50453	SERPINB9	19	-0.328412	4.52044e-13	7.73785e-12	Q9BUP0	EFHD1	11	-0.272563	0.0724722	0.279416
Q12904	AIMP1	23	0.0688606	0.0369968	0.143557	P40692	MLH1	19	-0.107246	0.176743	0.678671	O60551	NMT2	11	-0.328463	2.10685e-05	0.000139874	P61960	UFM1	7	-0.160732	0.0728983	0.280869
Q9BXB5	OSBPL10	7	-0.182159	0.0372714	0.144484	O94875	SORBS2	24	0.163462	0.177335	0.680025	Q0VDF9	HSPA14	18	-0.328779	3.27357e-08	3.43876e-07	Q03519	TAP2	14	-0.304866	0.0730838	0.281392
Q92688	ANP32B	12	0.148882	0.0375881	0.145612	Q9NUL5	RYDEN	7	0.0686605	0.177264	0.680025	P41218	MNDA	25	-0.329916	6.45797e-11	9.01735e-10	O15270	SPTLC2	16	-0.31139	0.0732672	0.281526
P29972	AQP1	2	-0.252076	0.0376633	0.145705	P53680	AP2S1	7	0.116105	0.17822	0.682495	Q05D32	CTDSPL2	6	-0.329931	0.00019946	0.00110481	P29536	LMOD1	20	-0.235859	0.0731746	0.281526
Q8IZ21	PHACTR4	6	0.139171	0.0376425	0.145705	P61626	LYZ	7	0.144694	0.178108	0.682495	Q8IV08	PLD3	9	-0.330639	4.6387e-08	4.69906e-07	P31949	S100A11	7	-0.23152	0.0732568	0.281526
O15551	CLDN3	4	0.372397	0.0378098	0.146172	P50895	BCAM	23	0.127261	0.17903	0.684674	O95562	SFT2D2	2	-0.331263	0.00384852	0.0153974	Q0JRZ9	FCHO2	11	-0.276996	0.0734115	0.28189
P10253	GAA	25	-0.124011	0.0382702	0.147851	Q96SL4	GPX7	7	0.106948	0.178998	0.684674	Q8IXB1	DNAJC10	17	-0.33373	0.000181278	0.001011	Q14061	COX17	2	-0.222511	0.0735211	0.281963
Q15771	RAB30	7	-0.19207	0.0384835	0.148474	P03372	ESR1	5	0.181996	0.179296	0.685232	Q9UER7	DAXX	8	-0.333779	8.19292e-10	1.04866e-08	Q9UQ84	EXO1	4	-0.515703	0.0735297	0.281963
P09455	RBP1	10	-0.20308	0.0387124	0.149143	P46063	RECQL	35	0.0830386	0.179519	0.685624	P26641	EEF1G	35	-0.335331	9.6499e-28	4.12334e-26	O76031	CLPX	22	0.0952888	0.0739391	0.283342
P14621	ACYP2	7	0.140732	0.0387358	0.149143	Q00987	MDM2	6	0.360314	0.180026	0.687096	Q9Y6M1	IGF2BP2	25	-0.335409	1.8019e-10	2.43815e-09	P28070	PSMB4	10	-0.0915468	0.0740013	0.283389
Q13724	MOGS	25	0.0778056	0.0387204	0.149143	Q99797	MIPEP	17	-0.0925461	0.180506	0.688465	P48147	PREP	36	-0.335932	5.71025e-27	2.30152e-25	Q99519	NEU1	4	-0.215379	0.074213	0.284008
Q9NS86	LANCL2	11	-0.22846	0.0389732	0.149854	P04733	MT1F	2	0.0938853	0.181006	0.689911	Q92922	SMARCC1	28	-0.336497	1.17726e-09	1.48017e-08	P49863	GZMK	4	-0.327727	0.0747599	0.285909
Q9Y5Q8	GTF3C5	19	0.105091	0.0392968	0.150997	O14757	CHEK1	4	0.281032	0.181554	0.691535	Q00587	CDC42EP1	9	-0.337138	0.000605942	0.00297629	O94855	SEC24D	22	-0.139509	0.0749424	0.286414
P03952	KLKB1	18	-0.113757	0.0394576	0.151512	Q96DM3	RMC1	3	-0.0868134	0.18253	0.694788	P61970	NUTF2	4	-0.337886	0.00249307	0.0104562	P06727	APOA4	24	-0.205052	0.0750335	0.286569
Q13613	MTMR1	11	0.188034	0.0396927	0.152312	Q9NVC6	MED17	15	0.128698	0.182686	0.694915	Q6P1N9	TATDN1	14	-0.338235	1.37257e-05	9.39798e-05	O75150	RNF40	32	0.141652	0.0751176	0.286698
Q14112	NID2	34	-0.12441	0.0397411	0.152395	O00264	PGRMC1	12	-0.0730226	0.183047	0.694917	Q7Z406	MYH14	73	-0.33869	9.18743e-25	3.41256e-23	Q53GL7	PARP10	14	-0.136223	0.0753038	0.286831
Q2M389	WASHC4	20	0.10233	0.0404599	0.155046	P08631	HCK	7	-0.244634	0.183053	0.694917	Q6PI78	TMEM65	3	-0.339868	0.00142502	0.00641204	Q6PL18	ATAD2	32	0.271198	0.0752664	0.286831
Q16363	LAMA4	38	-0.162953	0.0405276	0.155201	Q9Y606	PUS1	21	-0.0796196	0.182897	0.694917	O00625	PIR	10	-0.340978	1.76277e-06	1.41096e-05	Q9Y2W1	THRAP3	51	0.103269	0.0752473	0.286831
Q15262	PTPRK	11	0.151897	0.0407451	0.155929	P52943	CRIP2	13	0.1337	0.184248	0.698988	O00410	IPO5	39	-0.341002	3.3087e-20	9.69244e-19	O75438	NDUFB1	2	-0.183798	0.0763273	0.29034
P11117	ACP2	12	0.123901	0.0408994	0.156414	P00403	MT.CO2	7	-0.105963	0.184448	0.699278	P21741	MDK	8	-0.341217	6.61884e-05	0.000396363	Q96MM6	HSPA12B	15	-0.249817	0.0762785	0.29034
Q7Z6I6	ARHGAP30	9	0.162402	0.0410685	0.156955	Q9UIJ7	AK3	17	-0.0684556	0.184717	0.699833	Q13751	LAMB3	23	-0.341792	0.000334886	0.00175245	P20810	CAST	47	-0.142798	0.076595	0.290969
O75438	NDUFB1	2	-0.143061	0.0412099	0.1573	P98179	RBM3	8	0.253581	0.185401	0.701955	Q8IVG5	SAMD9L	19	-0.342538	2.8352e-05	0.000183513	Q7Z6B0	CCDC91	10	0.299691	0.0765741	0.290969
P35249	RFC4	24	0.123721	0.0412141	0.1573	Q12849	GRSF1	16	-0.0892631	0.185646	0.702413	Q9Y385	UBE2J1	6	-0.343091	0.000628739	0.00308028	Q9GZN8	C20orf27	3	0.228208	0.0767282	0.29128
Q9UPU5	USP24	40	0.120237	0.0414094	0.15794	Q9NPI1	BRD7	9	0.111295	0.18662	0.705629	O14980	XPO1	44	-0.343284	2.94645e-42	2.49921e-40	Q15014	MORF4L2	9	0.211318	0.0769209	0.291817
Q9UII2	ATPIF1	6	-0.14037	0.041994	0.160062	P50336	PPOX	15	-0.129906	0.186847	0.705771	O60488	ACSL4	25	-0.343721	5.66332e-14	1.03156e-12	Q96B26	EXOSC8	9	0.131499	0.0770246	0.292015
Q13263	TRIM28	44	-0.0942839	0.0422418	0.160898	Q13868	EXOSC2	10	-0.0608869	0.186906	0.705771	Q9H857	NT5DC2	10	-0.343795	0.00640474	0.0241873	Q96AE4	FUBP1	29	0.113079	0.0771416	0.292264
Q16836	HADH	22	-0.130244	0.0426367	0.162185	Q12959	DLG1	18	0.0864896	0.18727	0.706676	Q8IY21	DDX60	35	-0.343808	5.7508e-10	7.47867e-09	Q9Y2T2	AP3M1	11	-0.103206	0.0772015	0.292296
P35080	PFN2	11	0.125594	0.0426702	0.162204	Q9BXR0	QTRT1	14	-0.0812257	0.187458	0.706918	Q01813	PFKP	38	-0.343993	2.33057e-22	7.56837e-21	P01116	KRAS	2	-0.358169	0.0772668	0.292348
O96017	CHEK2	12	0.265604	0.0428992	0.16269	Q8WY36	BBX	9	0.123413	0.188099	0.708863	P04083	ANXA1	40	-0.345085	7.83792e-21	2.38197e-19	P19878	NCF2	7	-0.2746	0.0773945	0.292637
P43121	MCAM	25	-0.16639	0.0428565	0.16269	P62316	SNRPD2	15	0.0817357	0.188517	0.709657	P50454	SERPINH1	30	-0.345407	3.66945e-15	7.31702e-14	Q9P287	BCCIP	11	0.101146	0.0776127	0.293267
Q9BZI7	UPF3B	16	0.167032	0.0429127	0.16269	Q12768	WASHC5	28	-0.073535	0.188559	0.709657	P16885	PLCG2	32	-0.347307	3.18605e-20	9.38151e-19	Q8NE71	ABCF1	37	0.122555	0.0781491	0.29494
Q8IVT2	MISP	13	-0.152549	0.0429696	0.162798	Q9NP79	VTA1	8	0.0943327	0.189988	0.714561	Q96BY6	DOCK10	20	-0.347345	8.63159e-06	6.11637e-05	Q96IJ6	GMPPA	13	-0.260603	0.0781593	0.29494
P46060	RANGAP1	37	0.117904	0.0430591	0.163028	P05362	ICAM1	18	-0.105298	0.190722	0.716849	P52292	KPNA2	19	-0.347663	1.92689e-20	5.79394e-19	Q9P289	STK26	6	0.253589	0.0783321	0.295396
Q9BXS5	AP1M1	15	0.156379	0.0432897	0.163792	Q8N8A6	DDX51	18	0.0811125	0.191405	0.718939	Q9Y5S9	RBM8A	7	-0.349343	0.000600123	0.00295026	Q8IXM6	NRM	4	0.155087	0.0790086	0.297749
P62273	RPS29	3	0.145669	0.0437405	0.165387	Q96BM9	ARL8A	5	0.0639305	0.191825	0.719923	P06493	CDK1	16	-0.349694	1.42582e-09	1.78087e-08	P29966	MARCKS	16	-0.149758	0.0793936	0.298804
A0A075B6I1	IGLV4.60	2	0.588882	0.0439	0.16566	Q9Y2S7	POLDIP2	13	-0.0897031	0.19192	0.719923	P43246	MSH2	34	-0.350526	4.53797e-34	2.68639e-32	Q96DV4	MRPL38	12	0.139747	0.079368	0.298804
O43570	CA12	6	-0.240017	0.0438933	0.16566	P22061	PCMT1	14	-0.0715741	0.192352	0.720129	O43252	PAPSS1	24	-0.351184	3.90728e-10	5.15198e-09	P68133	ACTA1	2	-0.184773	0.0794541	0.298834
Q9Y6K1	DNMT3A	14	0.197699	0.0438462	0.16566	P24347	MMP11	9	0.150799	0.192482	0.720129	P26038	MSN	66	-0.353503	5.20912e-39	3.65474e-37	O43150	ASAP2	5	0.255887	0.0796703	0.299449
Q8N1G4	LRRC47	29	0.0909309	0.0440751	0.16621	P40616	ARL1	8	0.113673	0.192308	0.720129	Q14320	FAM50A	15	-0.353878	8.14474e-07	6.85727e-06	Q9BYM8	RBCK1	5	-0.310688	0.079993	0.300115
O43402	EMC8	6	0.107956	0.0441049	0.166212	P49789	FHIT	5	0.273892	0.19238	0.720129	Q92615	LARP4B	24	-0.354011	3.95109e-13	6.80426e-12	Q9UHD2	TBK1	8	-0.168977	0.0800061	0.300115
P62495	ETF1	20	0.0620584	0.0446314	0.168085	Q6P4A8	PLBD1	9	-0.108155	0.192951	0.721408	Q9Y2J8	PADI2	27	-0.354351	7.00087e-06	5.06827e-05	P42892	ECE1	14	-0.174333	0.0806986	0.302513
P22223	CDH3	8	0.157958	0.044781	0.168537	P68431	HIST1H3A..HIST1H3B..HIST1H3C..HIST1H3D..HIST1H3E..HIST1H3F..HIST1H3G..HIST1H3H..HIST1H3I..HIST1H3J	2	0.202728	0.193659	0.723578	P08571	CD14	15	-0.354544	4.96652e-15	9.73267e-14	Q16647	PTGIS	10	-0.271264	0.080887	0.30302
P78406	RAE1	21	0.0820731	0.0448895	0.168833	O75787	ATP6AP2	5	-0.161379	0.194982	0.726622	P00973	OAS1	8	-0.354603	0.00474394	0.0186058	A0A0C4DH38	IGHV5.51	3	-0.375459	0.0815013	0.30512
Q8ND71	GIMAP8	17	0.159601	0.0452449	0.170058	P05106	ITGB3	8	0.209834	0.195041	0.726622	O60870	KIN	13	-0.354742	0.000270144	0.00144696	P62070	RRAS2	5	0.148506	0.0816547	0.305493
Q6P2C8	MED27	5	0.144951	0.0452751	0.170059	Q16543	CDC37	29	-0.0724905	0.194908	0.726622	O60942	RNGTT	6	-0.354864	4.54667e-05	0.0002827	Q16656	NRF1	5	0.252711	0.0819263	0.306307
Q9NQS7	INCENP	18	0.185001	0.045431	0.170531	Q8WUY1	THEM6	16	-0.0957827	0.19524	0.726622	P07948	LYN	20	-0.355557	2.10707e-09	2.54776e-08	P40763	STAT3	34	0.119112	0.0820936	0.30653
Q9Y394	DHRS7	12	0.115844	0.0456821	0.17136	Q9H0U6	MRPL18	5	-0.128193	0.194833	0.726622	Q9Y6K5	OAS3	46	-0.356406	4.81166e-29	2.25989e-27	Q4G176	ACSF3	13	-0.210614	0.0820529	0.30653
Q9BW91	NUDT9	11	-0.13676	0.0457651	0.171559	Q9UBV2	SEL1L	9	-0.07943	0.195118	0.726622	P30511	HLA.F	9	-0.356529	3.62597e-05	0.000230239	P82914	MRPS15	11	0.131016	0.0823895	0.307432
P62937	PPIA	14	0.0804293	0.0460826	0.172635	P52655	GTF2A1	4	0.113809	0.195875	0.728505	P13647	KRT5	33	-0.356611	0.0130291	0.044794	Q13526	PIN1	7	0.126945	0.0825774	0.30773
Q13200	PSMD2	50	0.0864993	0.0461749	0.172867	O94788	ALDH1A2	9	0.21666	0.196178	0.729158	P40121	CAPG	17	-0.357194	7.89968e-08	7.75369e-07	Q9Y2Z9	COQ6	7	0.147353	0.0825273	0.30773
P34059	GALNS	8	-0.132943	0.0463379	0.173363	O75306	NDUFS2	15	-0.0989116	0.196425	0.729177	O43707	ACTN4	69	-0.358143	2.50901e-36	1.5843e-34	O75368	SH3BGRL	12	-0.127114	0.0829941	0.30908
P42858	HTT	49	0.103888	0.046561	0.174083	P23246	SFPQ	52	0.0721448	0.19644	0.729177	P01033	TIMP1	5	-0.358407	0.000410311	0.00210832	P20160	AZU1	3	-1.05086	0.0834478	0.310566
P01619	IGKV3.20	2	0.404779	0.0472056	0.176377	O60437	PPL	92	0.0880859	0.197436	0.731917	O00592	PODXL	6	-0.359715	0.00449284	0.0176943	Q96JP5	ZFP91	6	0.237131	0.0838117	0.311716
O43776	NARS	36	0.086257	0.0474862	0.177307	Q6IQ22	RAB12	10	0.132918	0.197322	0.731917	Q9Y617	PSAT1	27	-0.361191	7.47292e-11	1.03582e-09	Q9H3Z4	DNAJC5	5	-0.266939	0.0839311	0.311956
Q8N5M9	JAGN1	2	0.331989	0.0475236	0.177307	P47712	PLA2G4A	8	-0.142552	0.197977	0.732966	P52434	POLR2H	8	-0.362222	7.22424e-07	6.12767e-06	Q96FX7	TRMT61A	6	0.214643	0.0846863	0.314352
Q9Y291	MRPS33	4	0.115968	0.0475482	0.177307	Q5KU26	COLEC12	4	0.151903	0.197948	0.732966	Q96PZ0	PUS7	29	-0.363217	4.27435e-18	1.08442e-16	Q9H6S3	EPS8L2	28	0.181061	0.084655	0.314352
P17301	ITGA2	24	-0.104265	0.0477793	0.178052	P25815	S100P	5	-0.262886	0.198387	0.733126	P09651	HNRNPA1	10	-0.365534	0.000810808	0.00383346	Q9BSL1	UBAC1	4	-0.142952	0.0847892	0.314528
Q00796	SORD	21	-0.142857	0.0478507	0.178201	Q00610	CLTC	84	-0.0749046	0.198399	0.733126	P25774	CTSS	11	-0.368431	5.91775e-09	6.72611e-08	Q16643	DBN1	27	0.162951	0.0851091	0.315471
P51858	HDGF	28	0.128834	0.0481137	0.179064	Q14680-2	NA..4	2	0.214902	0.198407	0.733126	P28907	CD38	15	-0.368667	7.90411e-05	0.000465965	Q96MX6	WDR92	8	0.13435	0.0851545	0.315471
Q92835	INPP5D	29	0.216302	0.0481799	0.179193	Q12948	FOXC1	4	0.282205	0.198755	0.733934	P37802	TAGLN2	27	-0.370596	1.89792e-39	1.34824e-37	P61421	ATP6V0D1	10	-0.161925	0.0853611	0.315825
Q15019	SEPT2	28	-0.0650474	0.0482502	0.179337	P20839	IMPDH1	14	-0.0835288	0.199876	0.736967	P78347	GTF2I	63	-0.370628	2.9164e-48	3.12716e-46	Q6PJ69	TRIM65	10	0.207278	0.0854197	0.315836
P51649	ALDH5A1	22	0.137109	0.0487641	0.181128	P61158	ACTR3	23	0.0729574	0.199914	0.736967	O75475	PSIP1	44	-0.371465	2.4444e-18	6.37225e-17	P19827	ITIH1	18	-0.257049	0.0855127	0.315974
Q9BXD5	NPL	5	0.445971	0.0494683	0.183624	Q96RS6	NUDCD1	18	-0.0750113	0.199965	0.736967	P27707	DCK	11	-0.371714	2.47543e-06	1.93506e-05	Q96CG8	CTHRC1	6	-0.190023	0.0856615	0.316319
O15258	RER1	4	0.211886	0.0495111	0.183663	P02533	KRT14	18	0.215683	0.200149	0.737165	Q15397	PUM3	26	-0.372422	1.11638e-15	2.2904e-14	Q13907	IDI1	6	-0.34536	0.0857823	0.316559
Q9Y2R4	DDX52	16	0.104487	0.0498037	0.184628	P40429	RPL13A	14	0.0585743	0.200967	0.739699	P53803	POLR2K	2	-0.372789	0.0138015	0.0472209	Q14624	ITIH4	23	-0.206109	0.0865391	0.319144
Q6KB66	KRT80	9	-0.155689	0.0502245	0.186066	Q8TDD1	DDX54	33	-0.0665159	0.201403	0.740387	Q03518	TAP1	17	-0.374331	7.47738e-16	1.56228e-14	P51580	TPMT	13	0.127978	0.0867206	0.319606
P15954	COX7C	4	0.146078	0.0504547	0.186797	Q99665	IL12RB2	4	-0.28078	0.201414	0.740387	Q92974	ARHGEF2	45	-0.374816	2.34296e-27	9.71899e-26	P01877	IGHA2	5	-0.169491	0.0868519	0.319883
Q9UNQ2	DIMT1	14	0.0766804	0.0508086	0.187985	Q8N8N7	PTGR2	11	-0.101364	0.201658	0.740802	P22223	CDH3	8	-0.37543	0.00852762	0.0311656	Q9Y4F1	FARP1	22	0.138219	0.0869913	0.320189
P36543	ATP6V1E1	9	0.0883332	0.0509501	0.188141	O75818	RPP40	7	0.161458	0.202428	0.742657	Q02809	PLOD1	31	-0.376455	8.7613e-27	3.50637e-25	P50479	PDLIM4	14	-0.155624	0.087409	0.321315
P50213	IDH3A	23	0.117073	0.0509444	0.188141	P19174	PLCG1	24	0.0863989	0.202555	0.742657	P04406	GAPDH	39	-0.377709	3.89653e-21	1.19697e-19	Q9H267	VPS33B	13	-0.149897	0.0874457	0.321315
P61966	AP1S1	4	0.0968268	0.0509218	0.188141	Q9H2D6	TRIOBP	25	0.0676968	0.202364	0.742657	P09455	RBP1	11	-0.378283	0.000812533	0.00383842	Q9H9G7	AGO3	8	0.142592	0.0874669	0.321315
Q9H2U1	DHX36	31	0.123658	0.0512883	0.189267	Q9HAU0	PLEKHA5	24	0.107986	0.202704	0.742726	Q13325	IFIT5	17	-0.378637	1.17563e-12	1.95353e-11	P02656	APOC3	3	-0.254052	0.0877405	0.322112
Q96SU4	OSBPL9	13	-0.131341	0.0517052	0.190682	Q7Z4Q2	HEATR3	14	-0.147924	0.203072	0.743595	Q13112	CHAF1B	12	-0.379317	2.89132e-07	2.62482e-06	Q9UEE9	CFDP1	11	0.164701	0.0879851	0.322801
Q8IZ81	ELMOD2	6	-0.110457	0.051798	0.1909	P29350	PTPN6	33	-0.110952	0.203283	0.743789	Q96SL4	GPX7	7	-0.380347	0.000134912	0.000769012	P13747	HLA.E	5	-0.243523	0.0880621	0.322875
P16104	H2AFX	10	-0.132421	0.052258	0.192471	Q7Z7L1	SLFN11	9	0.139269	0.203387	0.743789	O75794	CDC123	6	-0.380457	0.000687035	0.00332008	Q5JSH3	WDR44	28	-0.191037	0.0881536	0.323003
O00571	DDX3X	17	0.0714013	0.0522934	0.192476	Q96B36	AKT1S1	4	-0.0671657	0.204822	0.748247	Q16666	IFI16	44	-0.382275	2.24548e-29	1.08145e-27	P52564	MAP2K6	7	0.159852	0.0885449	0.324227
Q9Y3Q8	TSC22D4	9	0.135809	0.0526191	0.19355	Q96QD8	SLC38A2	3	-0.13081	0.204869	0.748247	P51784	USP11	10	-0.383633	0.00151429	0.00675487	Q9NWZ3	IRAK4	8	-0.21337	0.088724	0.324674
Q96CP2	FLYWCH2	6	-0.112583	0.0527073	0.193749	P60953	CDC42	14	-0.0585606	0.205187	0.748927	P13498	CYBA	6	-0.384722	0.00620674	0.0235153	Q9Y5X1	SNX9	18	-0.135673	0.0889755	0.325385
P50583	NUDT2	6	0.20192	0.053035	0.194576	Q9NSI6	BRWD1	6	-0.255256	0.205342	0.749009	Q8TF01	PNISR	8	-0.384742	3.00848e-05	0.000193626	P27707	DCK	8	0.196103	0.0895147	0.327146
P52735	VAV2	25	0.160524	0.0529967	0.194576	P12271	RLBP1	4	0.142507	0.205869	0.74949	Q8IZQ5	SELENOH	10	-0.38585	3.33021e-17	7.98547e-16	Q9C0B1	FTO	15	0.120631	0.0898444	0.32814
Q969P0	IGSF8	9	0.149071	0.0530195	0.194576	P68400	CSNK2A1	2	0.159631	0.205814	0.74949	Q15021	NCAPD2	23	-0.386248	4.2536e-12	6.56881e-11	Q09161	NCBP1	24	0.16962	0.0902158	0.329285
P35232	PHB	24	0.0967923	0.0532327	0.195175	Q9P0M9	MRPL27	7	-0.0472794	0.205694	0.74949	P11388	TOP2A	53	-0.38766	2.06723e-21	6.56316e-20	Q9P031	CCDC59	5	0.181645	0.0903738	0.32965
Q92692	NECTIN2	13	0.152356	0.0536014	0.1964	P05089	ARG1	5	0.234138	0.206186	0.749685	Q8N5M9	JAGN1	2	-0.389485	0.00349406	0.0141329	P60891	PRPS1	6	-0.154049	0.090442	0.329687
A3KMH1	VWA8	36	-0.172627	0.0544744	0.19947	Q9BW61	DDA1	5	0.0924445	0.206083	0.749685	Q9Y508	RNF114	10	-0.39154	2.58033e-06	2.00877e-05	Q15274	QPRT	9	-0.23414	0.0905163	0.329746
Q9NQW6	ANLN	42	0.194562	0.0545744	0.199708	O14786	NRP1	11	0.128647	0.206997	0.752139	Q13094	LCP2	13	-0.392794	2.40935e-07	2.19781e-06	P18428	LBP	6	-0.422145	0.0908846	0.330664
P63313	TMSB10	6	-0.113192	0.0547229	0.20001	P61086	UBE2K	13	-0.0992405	0.207126	0.752139	P60520	GABARAPL2	6	-0.393139	0.000328533	0.00172556	O75940	SMNDC1	12	0.122401	0.091012	0.330916
Q12824	SMARCB1	14	-0.101536	0.0547274	0.20001	P60228	EIF3E	27	0.0496915	0.207952	0.753692	Q9Y6X9	MORC2	22	-0.394503	5.48384e-09	6.25796e-08	Q13310	PABPC4	23	0.131439	0.0911595	0.33124
Q9Y2I8	WDR37	14	0.0732187	0.054769	0.200033	Q8N9M1	C19orf47	10	0.135724	0.207814	0.753692	Q8IWA4	MFN1	9	-0.396181	0.000664672	0.00323165	P27918	CFP	5	-0.456923	0.0912312	0.331289
P00403	MT.CO2	7	0.128804	0.0559102	0.20407	Q8TCJ2	STT3B	15	-0.115288	0.207909	0.753692	Q16658	FSCN1	38	-0.396318	1.28155e-33	7.3566e-32	Q63HN8	RNF213	145	-0.183411	0.0915314	0.331955
Q9Y2H1	STK38L	8	-0.16051	0.0559644	0.204137	Q969R5	L3MBTL2	3	0.0804827	0.208138	0.753887	Q5PRF9	SAMD4B	6	-0.40114	0.00398046	0.0158694	Q6PK04	CCDC137	13	0.147825	0.0914866	0.331955
Q6P1J9	CDC73	29	0.0880959	0.0561271	0.204599	P61006	RAB8A	9	-0.0715736	0.20846	0.754572	P24941	CDK2	10	-0.401205	4.09124e-10	5.36964e-09	Q99720	SIGMAR1	4	0.295722	0.0918458	0.332882
Q6ZRV2	FAM83H	29	0.154837	0.0561709	0.204628	P01909	HLA.DQA1	5	-0.436461	0.209083	0.754905	Q96S86	HAPLN3	11	-0.4051	4.62412e-05	0.000287201	Q15814	TBCC	10	0.177647	0.092884	0.336431
P57721	PCBP3	3	0.266836	0.0564043	0.205346	Q4J6C6	PREPL	6	-0.0850477	0.209006	0.754905	Q14739	LBR	24	-0.406449	8.03771e-14	1.44552e-12	Q8WU79	SMAP2	9	-0.162668	0.0931033	0.33701
Q6ZMK1	CYHR1	3	0.117131	0.056465	0.205436	Q9NWV8	BABAM1	5	-0.125179	0.208736	0.754905	P16949	STMN1	19	-0.4069	0.0013618	0.00614703	O75153	CLUH	36	0.135895	0.0943471	0.339566
Q9H2H8	PPIL3	9	0.167486	0.0567509	0.206344	Q9UK53	ING1	5	0.0688772	0.208931	0.754905	P13747	HLA.E	4	-0.40704	4.78442e-06	3.56823e-05	O95989	NUDT3	7	0.142129	0.0940109	0.339566
P47756	CAPZB	24	0.0958398	0.0567987	0.206385	O43464	HTRA2	9	0.0577247	0.210127	0.758183	Q08380	LGALS3BP	18	-0.407226	2.92515e-16	6.44327e-15	P05231	IL6	4	-0.426742	0.0942606	0.339566
O00422	SAP18	15	0.147411	0.057058	0.207195	Q15459	SF3A1	43	0.0621142	0.210343	0.758183	Q9P258	RCC2	32	-0.40805	6.57248e-44	6.02442e-42	P22794-2	NA..3	2	-0.556753	0.0941909	0.339566
O95376	ARIH2	3	0.145167	0.0570992	0.207212	Q16864	ATP6V1F	3	0.0941203	0.210391	0.758183	O00425	IGF2BP3	34	-0.408555	7.06474e-08	6.98242e-07	P57735	RAB25	6	-0.24071	0.0940922	0.339566
Q6UVK1	CSPG4	43	-0.19056	0.0574523	0.208361	Q15771	RAB30	7	0.0924786	0.210534	0.758216	Q9NVI1	FANCI	8	-0.410791	0.000445443	0.00227444	Q86Y79	PTRH1	2	-0.217698	0.0940264	0.339566
P22626	HNRNPA2B1	39	0.0606517	0.0575775	0.208682	Q9BW85	CCDC94	9	0.0777622	0.211771	0.762186	Q03169	TNFAIP2	31	-0.41105	3.66696e-08	3.79389e-07	Q9BUF5	TUBB6	9	-0.119005	0.0942877	0.339566
Q9UKA1	FBXL5	5	-0.252538	0.0578002	0.209222	Q5VTB9	RNF220	4	0.314096	0.212588	0.764646	Q9BW19	KIFC1	25	-0.414812	5.67098e-08	5.67398e-07	Q9H6R3	ACSS3	21	-0.323354	0.0942703	0.339566
Q96CN7	ISOC1	12	-0.102962	0.057877	0.209367	Q9Y3A6	TMED5	6	-0.154226	0.212983	0.765582	P35080	PFN2	11	-0.415273	5.10824e-14	9.33445e-13	Q9Y2B0	CNPY2	12	-0.169514	0.094025	0.339566
P37268	FDFT1	13	-0.331097	0.0580342	0.209802	Q9Y4B6	DCAF1	22	0.164565	0.213195	0.765856	Q9Y646	CPQ	9	-0.416724	7.30976e-05	0.000434533	P14174	MIF	2	0.208084	0.0945227	0.339929
Q01432	AMPD3	11	0.102264	0.0580885	0.209865	P41214	EIF2D	16	-0.0874653	0.213399	0.766107	Q9UKA9	PTBP2	11	-0.416789	0.000102727	0.000595713	P46934	NEDD4	4	-0.179601	0.0945677	0.339929
Q99569	PKP4	13	-0.122743	0.0585123	0.211261	Q8IWS0	PHF6	14	-0.0948137	0.213987	0.767731	O94808	GFPT2	9	-0.417752	0.0097631	0.0349834	O14733	MAP2K7	5	0.15235	0.094652	0.340017
Q9Y5X1	SNX9	24	-0.136532	0.0587073	0.211831	Q969P0	IGSF8	10	-0.0849204	0.215536	0.772803	O14933	UBE2L6	5	-0.419901	0.000228309	0.00124878	O75879	GATB	8	0.160984	0.095068	0.340961
O95678	KRT75	20	-0.250191	0.0591833	0.213413	P16298	PPP3CB	5	0.0989625	0.21646	0.775624	P20592	MX2	16	-0.421883	5.09271e-16	1.09215e-14	Q68CP9	ARID2	12	0.143827	0.0951387	0.340961
Q9BY49	PECR	8	-0.114134	0.0592888	0.213658	Q06203	PPAT	21	-0.121193	0.218635	0.782926	P47712	PLA2G4A	5	-0.422093	0.00343119	0.0139282	Q96JY6	PDLIM2	7	-0.312806	0.0951548	0.340961
Q9NXR1	NDE1	9	-0.250724	0.0593326	0.21368	Q8NBN3	TMEM87A	11	-0.0754571	0.218883	0.783321	O95786	DDX58	43	-0.422326	2.60463e-27	1.07262e-25	Q5VT52	RPRD2	28	0.226011	0.0952772	0.341185
O75044	SRGAP2	10	0.149056	0.059459	0.214	Q9BSF4	TIMM29	3	0.131955	0.219123	0.783686	Q9Y6K1	DNMT3A	12	-0.422423	0.00033192	0.00173889	Q99549	MPHOSPH8	10	0.162281	0.0953639	0.34128
P01861	IGHG4	7	-0.117734	0.0595975	0.214319	Q9NYV4-2	NA..6	4	0.167568	0.21948	0.784467	P42224	STAT1	50	-0.429478	1.1237e-40	8.51462e-39	P06239	LCK	6	-0.29416	0.0955914	0.341879
Q96TA1	FAM129B	28	0.105362	0.0596231	0.214319	P00973	OAS1	9	-0.156724	0.219642	0.784554	P49642	PRIM1	8	-0.429811	0.00114451	0.0052459	Q969G5	CAVIN3	10	-0.181816	0.0957119	0.342095
O43657	TSPAN6	2	-0.287173	0.0601951	0.216102	Q96FJ2	DYNLL2	3	-0.0896683	0.220176	0.785968	Q04721	NOTCH2	23	-0.432286	0.0125611	0.0434477	Q15796	SMAD2	4	0.350126	0.0957913	0.342163
P11908	PRPS2	6	0.114092	0.0601801	0.216102	P08134	RHOC	8	0.0743759	0.221192	0.7891	Q9GZN8	C20orf27	3	-0.435102	0.00415198	0.0164659	O76054	SEC14L2	9	-0.222576	0.0961444	0.343209
P09661	SNRPA1	21	0.139017	0.0606096	0.217315	P01742	IGHV1.69	2	0.198689	0.222208	0.792114	Q6UB35	MTHFD1L	31	-0.435354	3.35093e-27	1.37002e-25	P07199	CENPB	11	0.162583	0.0977226	0.348624
Q5XKE5	KRT79	7	-0.435928	0.0605744	0.217315	Q9BZL1	UBL5	4	0.0662905	0.222316	0.792114	P61769	B2M	4	-0.437725	0.0111503	0.0392611	Q7LFL8	CXXC5	2	-0.529543	0.0978284	0.348782
P47974	ZFP36L2	4	0.176291	0.0609013	0.218223	P83881	RPL36A	4	0.105288	0.223002	0.792906	O60568	PLOD3	29	-0.43929	2.52248e-40	1.88622e-38	P50750	CDK9	8	0.223745	0.0983008	0.350247
Q14204	DYNC1H1	274	0.0686086	0.0611514	0.218981	Q06033	ITIH3	9	0.186192	0.223146	0.792906	Q8NBJ5	COLGALT1	28	-0.439558	6.76303e-18	1.70063e-16	Q9UBI6	GNG12	6	-0.144196	0.0986277	0.351191
Q9Y5V0	ZNF706	6	0.32072	0.0615725	0.220351	Q92900	UPF1	53	-0.0568702	0.223022	0.792906	Q9NQS7	INCENP	15	-0.441173	0.000186326	0.00103609	P35625	TIMP3	8	-0.217326	0.0987501	0.351407
Q8IZV5	RDH10	6	0.255998	0.0617266	0.220763	Q96CV9	OPTN	24	-0.109286	0.222796	0.792906	P52701	MSH6	47	-0.442039	9.9789e-50	1.1342e-47	Q0ZGT2	NEXN	20	-0.231139	0.0994353	0.353624
Q9UPZ3	HPS5	4	0.227386	0.0618404	0.221031	Q9BW91	NUDT9	9	-0.147166	0.223236	0.792906	P28065	PSMB9	6	-0.444119	2.56063e-09	3.03801e-08	O75923	DYSF	16	-0.201409	0.0997903	0.354443
O60216	RAD21	27	0.0885701	0.0622505	0.222217	O14657	TOR1B	6	-0.127596	0.223917	0.794073	O94925	GLS	23	-0.44616	4.28003e-07	3.79485e-06	O94973	AP2A2	20	-0.0937891	0.0997851	0.354443
Q53LP3	SOWAHC	8	-0.130157	0.0626035	0.223337	P62995	TRA2B	9	0.12989	0.223984	0.794073	P55008	AIF1	9	-0.448484	0.00302136	0.0124153	P35637	FUS	15	0.294767	0.100118	0.355383
P78563	ADARB1	8	-0.189159	0.0626838	0.223483	Q99442	SEC62	18	-0.117454	0.223898	0.794073	Q96RS6	NUDCD1	19	-0.451856	9.93248e-24	3.42099e-22	Q7Z7E8	UBE2Q1	7	0.145275	0.100276	0.355722
Q13112	CHAF1B	13	0.154159	0.0627936	0.223594	Q7Z4G1	COMMD6	4	0.135222	0.224732	0.796229	P23381	WARS	35	-0.455188	2.81227e-15	5.64739e-14	Q6NTF9	RHBDD2	2	0.377758	0.100885	0.357661
Q5KU26	COLEC12	5	-0.257833	0.062762	0.223594	Q7RTP6	MICAL3	15	0.171197	0.225055	0.796878	P41212	ETV6	7	-0.456905	6.2197e-13	1.05512e-11	Q96A08	HIST1H2BA	2	-0.24917	0.101282	0.35862
Q9UHQ4	BCAP29	11	-0.121893	0.0629528	0.224021	Q05D32	CTDSPL2	7	0.144668	0.225326	0.79726	Q6PL18	ATAD2	37	-0.458073	1.955e-18	5.14363e-17	Q9Y2V2	CARHSP1	7	0.168625	0.101222	0.35862
Q7Z7E8	UBE2Q1	7	0.141063	0.0632307	0.224868	Q08170	SRSF4	15	0.0837654	0.225584	0.79726	P63104	YWHAZ	25	-0.459	2.67297e-29	1.27651e-27	P43251	BTD	3	-0.298098	0.10171	0.359912
P41214	EIF2D	19	0.0944763	0.0636457	0.226203	Q9Y426	C2CD2	3	0.0861291	0.225475	0.79726	P34741	SDC2	3	-0.461048	0.00115549	0.00527865	Q8NFD5	ARID1B	13	0.197556	0.102277	0.361694
Q8WUD4	CCDC12	12	0.131425	0.0640557	0.227518	Q8N0U8	VKORC1L1	6	-0.0660889	0.22585	0.797704	P19525	EIF2AK2	23	-0.461081	1.26019e-42	1.0851e-40	Q14746	COG2	11	-0.189524	0.102724	0.363047
P83111	LACTB	17	0.18069	0.0642724	0.228145	P07148	FABP1	11	0.0504082	0.226299	0.798298	Q02487	DSC2	16	-0.463942	5.35437e-06	3.97244e-05	Q9NVA1	UQCC1	3	0.197424	0.102821	0.363166
P48436	SOX9	4	0.415218	0.0645422	0.22896	Q6DT37	CDC42BPG	12	-0.101133	0.226285	0.798298	Q15645	TRIP13	13	-0.464579	1.03763e-12	1.73421e-11	P07738	BPGM	5	-0.149705	0.103043	0.363722
Q96A26	FAM162A	9	-0.166149	0.0646156	0.229077	O76003	GLRX3	17	-0.0904573	0.227725	0.80233	P24821	TNC	79	-0.468497	2.82496e-48	3.08736e-46	Q8TAD8	SNIP1	6	0.264997	0.103147	0.363864
P30154	PPP2R1B	11	0.172235	0.0647832	0.229528	P62857	RPS28	7	-0.08025	0.227671	0.80233	P08582	MELTF	14	-0.470736	5.76093e-05	0.000350904	Q12830	BPTF	34	0.184636	0.103296	0.364162
Q9Y608	LRRFIP2	15	0.163534	0.0648581	0.22965	Q15102	PAFAH1B3	11	-0.0972861	0.229716	0.80809	Q13162	PRDX4	9	-0.47166	1.2699e-19	3.59047e-18	P23526	AHCY	31	0.15454	0.103493	0.364406
P59768	GNG2	2	-0.242724	0.0649812	0.229943	Q6BCY4	CYB5R2	9	-0.320739	0.229786	0.80809	P11137	MAP2	12	-0.475148	0.000264634	0.00142072	Q6YHK3	CD109	18	0.237471	0.10345	0.364406
O75436	VPS26A	14	0.103594	0.0653516	0.230822	Q8TDX7	NEK7	9	0.126803	0.229783	0.80809	P61626	LYZ	9	-0.477115	9.78404e-09	1.09454e-07	Q9P000	COMMD9	6	-0.238563	0.103927	0.365707
P29762	CRABP1	9	0.374954	0.0653257	0.230822	Q9Y6A9	SPCS1	2	-0.141005	0.230894	0.811485	Q04941	PLP2	2	-0.483948	0.000118452	0.000679961	P19838	NFKB1	18	-0.152526	0.104361	0.366781
Q13085	ACACA	45	-0.124346	0.0658538	0.232403	Q6UWY5	OLFML1	13	0.123158	0.231453	0.812394	P52790	HK3	21	-0.484049	2.32347e-10	3.09234e-09	Q14728	MFSD10	3	-0.250731	0.104353	0.366781
Q99570	PIK3R4	23	0.1452	0.0658809	0.232403	Q86VR2	RETREG3	6	-0.143944	0.231515	0.812394	P09913	IFIT2	18	-0.484443	5.71733e-07	4.95299e-06	Q12873	CHD3	16	0.159052	0.104897	0.368436
Q15811	ITSN1	15	-0.146253	0.0661458	0.233193	Q8IXT5	RBM12B	35	0.07213	0.231581	0.812394	O14879	IFIT3	19	-0.48464	1.76186e-14	3.34872e-13	Q8IXK0	PHC2	8	0.130888	0.105254	0.369462
P33316	DUT	13	0.116795	0.0662083	0.233268	O95777	LSM8	5	0.0524408	0.231806	0.812681	P30273	FCER1G	3	-0.484844	5.7368e-07	4.96229e-06	O15355	PPM1G	25	0.201498	0.10543	0.369853
Q96GU1	PAGE5	7	-0.168077	0.0664654	0.234029	Q5T9A4	ATAD3B	4	-0.0977148	0.232548	0.814779	P49643	PRIM2	6	-0.485199	0.000175991	0.000984405	P78539	SRPX	9	-0.204374	0.105705	0.370586
P0CG38	POTEI	2	0.240266	0.0676249	0.237964	Q7L099	RUFY3	5	-0.155596	0.233253	0.816241	Q01469	FABP5	12	-0.485882	2.3754e-05	0.000155703	P49755	TMED10	15	-0.171741	0.106149	0.371228
O60763	USO1	49	0.078589	0.0678965	0.238772	Q969M3	YIPF5	2	-0.177669	0.233181	0.816241	P33991	MCM4	50	-0.486297	4.11575e-44	3.8983e-42	P52948	NUP98	47	0.126813	0.106036	0.371228
Q9Y5K5	UCHL5	12	0.126908	0.0680946	0.239321	P05413	FABP3	9	-0.106533	0.233664	0.817177	Q9P289	STK26	6	-0.487744	7.90082e-06	5.65496e-05	Q02318	CYP27A1	9	0.319744	0.10609	0.371228
Q9Y263	PLAA	40	0.0974225	0.0681873	0.239498	O75616	ERAL1	7	-0.121692	0.234127	0.818055	Q86VB7	CD163	25	-0.487928	5.15211e-33	2.92795e-31	Q9H4G0	EPB41L1	26	0.185463	0.105954	0.371228
Q9NP77	SSU72	4	0.104071	0.0684872	0.240403	P57735	RAB25	6	-0.137129	0.234203	0.818055	Q96RQ9	IL4I1	24	-0.488264	4.76226e-17	1.12299e-15	Q8TB36	GDAP1	9	0.282336	0.106594	0.372554
P42772	CDKN2B	3	-0.549272	0.0687939	0.241192	P08582	MELTF	12	0.162609	0.235299	0.821377	Q92597	NDRG1	11	-0.491045	2.0215e-07	1.87808e-06	Q9NZT1	CALML5	10	0.374998	0.106803	0.373055
P51553	IDH3G	10	0.142895	0.0687967	0.241192	O96006	ZBED1	4	0.131021	0.236275	0.824279	P14780	MMP9	25	-0.491068	0.000628499	0.00308028	Q96HE7	ERO1A	16	-0.190358	0.106994	0.373493
P10586	PTPRF	46	0.106391	0.0689787	0.241681	Q9UKA1	FBXL5	5	0.183172	0.236543	0.824709	Q13257	MAD2L1	6	-0.493697	3.0274e-07	2.73525e-06	P82675	MRPS5	17	0.110649	0.107284	0.374275
P26006	ITGA3	16	-0.126665	0.0693506	0.242685	P21964	COMT	16	-0.107058	0.238359	0.830531	P29728	OAS2	27	-0.509618	1.78836e-12	2.89619e-11	Q9UKG9	CROT	12	-0.601019	0.107384	0.374396
Q8IWS0	PHF6	15	0.127578	0.0693375	0.242685	Q9BTT4	MED10	7	0.0996685	0.23937	0.833543	P49736	MCM2	45	-0.510282	4.19206e-55	5.41442e-53	Q5TA45	INTS11	6	0.184464	0.107617	0.374976
Q9GZZ9	UBA5	14	0.147127	0.069451	0.242886	Q9UNE7	STUB1	19	-0.0840564	0.239954	0.835065	Q9HAV4	XPO5	39	-0.517351	1.05036e-30	5.41702e-29	Q13404	UBE2V1	5	0.158261	0.107712	0.375079
P60520	GABARAPL2	6	0.237999	0.0695077	0.242935	O43390	HNRNPR	33	0.0889779	0.24096	0.83805	O00712	NFIB	8	-0.517636	0.000292568	0.00155534	Q8N3F8	MICALL1	8	0.228916	0.107956	0.375697
O95049	TJP3	18	0.115956	0.0695798	0.243038	Q9ULC5	ACSL5	13	-0.0992491	0.241605	0.839782	P00492	HPRT1	10	-0.51905	9.38265e-29	4.37062e-27	P63172	DYNLT1	2	0.233757	0.108402	0.377019
Q14807	KIF22	14	0.142521	0.0698165	0.243715	Q9H488	POFUT1	13	0.064336	0.242856	0.843611	Q9BQI0	AIF1L	4	-0.519207	0.0107802	0.0382237	Q9H0J9	PARP12	11	-0.244822	0.108664	0.377466
P14780	MMP9	24	0.257815	0.0704089	0.24533	Q16204	CCDC6	28	0.0685087	0.243774	0.846286	P0CG38	POTEI	2	-0.519718	0.00271744	0.011322	Q9NVI1	FANCI	8	0.369582	0.108654	0.377466
P82921	MRPS21	4	-0.155256	0.0703859	0.24533	Q9H8Y8	GORASP2	14	-0.0733921	0.244014	0.846599	Q08431	MFGE8	11	-0.520685	5.52268e-07	4.80634e-06	P14550	AKR1A1	23	-0.115625	0.108895	0.377809
Q9Y6A5	TACC3	11	0.194977	0.0703924	0.24533	Q9UGI8	TES	33	0.0913729	0.244311	0.847115	Q5EBM0	CMPK2	20	-0.521982	2.53175e-06	1.97366e-05	Q96GX9	APIP	10	0.303946	0.108836	0.377809
Q6UX71	PLXDC2	8	-0.0870119	0.0704725	0.245401	Q9UK76	JPT1	6	-0.0871981	0.244732	0.848057	O00148	DDX39A	10	-0.526733	1.03895e-08	1.15999e-07	Q14112	NID2	30	-0.144631	0.109212	0.378678
O75367	H2AFY	28	-0.0745585	0.0705693	0.245588	O43747	AP1G1	29	-0.0640992	0.245487	0.850154	Q9UN36	NDRG2	8	-0.5268	2.15906e-07	1.98543e-06	Q9Y657	SPIN1	2	0.202124	0.109501	0.379448
Q8N490	PNKD	6	0.127135	0.0706814	0.245828	P35998	PSMC2	39	-0.0568859	0.247188	0.855524	Q13835	PKP1	31	-0.527146	3.78582e-12	5.87837e-11	O43252	PAPSS1	20	0.253667	0.109945	0.380754
O75940	SMNDC1	14	0.115106	0.0707404	0.245883	A6NFI3	ZNF316	5	-0.116165	0.247506	0.855805	P31483	TIA1	10	-0.532836	9.69129e-16	2.01006e-14	P06753	TPM3	16	-0.168199	0.110275	0.381665
P17936	IGFBP3	6	-0.313268	0.0708632	0.246008	P48431	SOX2	2	0.130513	0.24757	0.855805	Q96PP9	GBP4	15	-0.534128	0.000818377	0.00386282	O60832	DKC1	27	0.12602	0.11108	0.384217
Q13825	AUH	13	0.0837827	0.0708206	0.246008	Q9Y224	RTRAF	22	0.0413957	0.247843	0.856226	P17676	CEBPB	7	-0.536514	4.83237e-08	4.88655e-07	P50990	CCT8	52	0.0966123	0.111443	0.385237
Q9BQB6	VKORC1	3	-0.191093	0.0711914	0.246997	Q8TBC4	UBA3	21	-0.0488996	0.249097	0.860035	P54753	EPHB3	8	-0.537534	0.00157488	0.00698129	P15088	CPA3	16	-0.304769	0.111735	0.386013
O75582	RPS6KA5	20	-0.118114	0.0714711	0.247816	Q9BUN8	DERL1	5	-0.114575	0.2499	0.862283	P33992	MCM5	41	-0.53792	1.05019e-47	1.10523e-45	Q6P1R4	DUS1L	6	0.313093	0.111975	0.386607
P28066	PSMA5	15	0.116902	0.0715697	0.248006	P12004	PCNA	20	-0.0763532	0.250514	0.86283	Q8IZV5	RDH10	4	-0.53856	0.00539235	0.0207761	Q8N4H5	TOMM5	2	0.156826	0.112052	0.386636
Q6NTF9	RHBDD2	2	-0.25279	0.0716323	0.248072	P24752	ACAT1	36	-0.0634684	0.250452	0.86283	Q5QNW6	HIST2H2BF	2	-0.540022	0.00175551	0.00768017	Q86WA8	LONP2	8	-0.249848	0.112296	0.387244
P08754	GNAI3	6	0.102238	0.0719264	0.248787	Q9P0J7	KCMF1	5	0.078545	0.250453	0.86283	P25205	MCM3	52	-0.54094	1.93164e-73	3.32652e-71	P43307	SSR1	4	-0.15358	0.112936	0.389215
Q96PE3	INPP4A	12	0.13196	0.0719197	0.248787	Q9NUM4	TMEM106B	3	0.0515606	0.251796	0.866723	O96017	CHEK2	8	-0.547129	2.30391e-10	3.07351e-09	O60347	TBC1D12	2	-0.529057	0.113013	0.389242
Q7Z7H5	TMED4	12	-0.102356	0.071994	0.24887	O43896	KIF1C	14	0.152399	0.253061	0.869495	Q9BYX4	IFIH1	20	-0.554263	4.11695e-14	7.59631e-13	Q9BVT8	TMUB1	2	-0.185968	0.11354	0.390822
P07225	PROS1	8	-0.135613	0.0720985	0.24908	Q16698	DECR1	24	-0.0699691	0.252951	0.869495	O15162	PLSCR1	5	-0.558753	8.12984e-15	1.57149e-13	Q9BTT0	ANP32E	10	0.2566	0.113957	0.39202
Q9ULX6	AKAP8L	16	0.18186	0.0722167	0.249336	Q68E01	INTS3	26	-0.0699778	0.252828	0.869495	Q8TCB0	IFI44	11	-0.559799	0.000108635	0.000626775	Q7Z4W1	DCXR	13	-0.187176	0.114456	0.3935
Q96S97	MYADM	4	-0.143457	0.0726815	0.250789	Q99836	MYD88	11	-0.0860737	0.253218	0.869508	Q8WWK9	CKAP2	6	-0.561701	0.000396499	0.0020466	O75152	ZC3H11A	21	0.141025	0.115946	0.39838
Q16630	CPSF6	20	0.0630395	0.0730489	0.251903	P62266	RPS23	12	0.0662242	0.253659	0.869974	Q96PP8	GBP5	23	-0.568225	1.17468e-07	1.12196e-06	P62857	RPS28	7	0.168202	0.116802	0.401081
P00740	F9	12	-0.225847	0.073298	0.252609	Q8TAE8	GADD45GIP1	11	-0.0759157	0.253631	0.869974	Q02539	HIST1H1A	11	-0.57216	7.67016e-10	9.83961e-09	Q9BXR0	QTRT1	13	0.247966	0.11694	0.401227
Q8N6M0	OTUD6B	9	0.0977409	0.0734263	0.252898	P02794	FTH1	11	0.0970986	0.254443	0.872134	Q15120	PDK3	16	-0.57723	1.19332e-12	1.97715e-11	Q9UHD8	SEPT9	44	0.107265	0.116986	0.401227
P13716	ALAD	11	-0.0976494	0.0734901	0.252964	P36402	TCF7	3	-0.113379	0.255399	0.874884	P33993	MCM7	42	-0.579276	6.01135e-89	1.48533e-86	O15047	SETD1A	13	0.216834	0.117199	0.401715
Q6P9B6	TLDC1	12	0.219501	0.0736156	0.253243	Q9NQE9	HINT3	4	-0.111905	0.255679	0.875316	Q86VY4	TSPYL5	19	-0.588368	3.7961e-16	8.26562e-15	Q15434	RBMS2	2	-0.247527	0.117297	0.401809
Q15392	DHCR24	6	-0.168091	0.0740423	0.254557	P09234	SNRPC	5	0.131348	0.257222	0.880068	Q14566	MCM6	48	-0.595297	5.07247e-82	1.20112e-79	A0A075B6I1	IGLV4.60	2	-0.97039	0.117545	0.402416
Q9UK45	LSM7	4	0.09121	0.0756064	0.259777	P36639	NUDT1	4	-0.0744073	0.258657	0.883934	Q9UKK9	NUDT5	13	-0.599945	3.5211e-16	7.72603e-15	Q9UKR5	ERG28	2	0.316005	0.1186	0.405783
Q9H2K0	MTIF3	5	0.111571	0.0758589	0.26033	Q02818	NUCB1	33	0.0805524	0.258663	0.883934	Q9Y294	ASF1A	4	-0.60177	0.000358751	0.00185851	P12724	RNASE3	5	-0.335112	0.118705	0.405896
Q9NZD8	SPG21	10	0.140671	0.0758252	0.26033	Q66K74	MAP1S	30	0.0902836	0.258907	0.884139	Q8N884	CGAS	17	-0.602525	2.45743e-14	4.57888e-13	Q69YN2	CWF19L1	15	0.12421	0.118929	0.406175
O43583	DENR	10	-0.0915361	0.0760544	0.260772	Q96HP0	DOCK6	11	0.139743	0.259034	0.884139	P09914	IFIT1	17	-0.603104	2.09348e-27	8.81275e-26	Q8NBU5	ATAD1	8	0.212732	0.118869	0.406175
Q8NCG7	DAGLB	8	0.198875	0.0760795	0.260772	O43933	PEX1	13	-0.117366	0.259513	0.885241	Q92820	GGH	11	-0.604693	8.90665e-20	2.54354e-18	Q9Y5R8	TRAPPC1	3	-0.190527	0.11912	0.406582
Q9Y4P3	TBL2	22	0.0687473	0.0762362	0.261151	Q9NVU7	SDAD1	19	-0.119966	0.259993	0.886347	P02511	CRYAB	14	-0.637078	0.00372843	0.0150168	Q96RU2	USP28	7	0.200784	0.119423	0.407371
Q96G46	DUS3L	18	0.140075	0.0765198	0.261965	Q8NBL1	POGLUT1	9	0.0809951	0.261245	0.89008	Q03519	TAP2	19	-0.655463	5.24196e-20	1.5277e-18	P63220	RPS21	5	0.165428	0.119516	0.407444
Q3ZCQ8	TIMM50	16	0.0775265	0.0769937	0.263279	P53990	IST1	12	-0.0867506	0.261726	0.891178	P32455	GBP1	24	-0.665362	3.17637e-26	1.26233e-24	Q7LBC6	KDM3B	31	0.156992	0.11976	0.408032
Q96A08	HIST1H2BA	3	-0.159981	0.0769962	0.263279	Q15418	RPS6KA1	17	-0.0861446	0.26188	0.891178	P07195	LDHB	28	-0.668849	1.14715e-69	1.91743e-67	Q15904	ATP6AP1	11	-0.245649	0.120163	0.409159
P27482	CALML3	5	-0.345935	0.0773156	0.264212	Q8WU39	MZB1	7	-0.135278	0.262692	0.892871	Q9NRP0	OSTC	2	-0.669584	0.00198933	0.00857118	P62877	RBX1	3	0.245433	0.12051	0.409899
P12271	RLBP1	4	-0.192635	0.0773742	0.264253	O95786	DDX58	44	-0.128567	0.263074	0.893632	O15533	TAPBP	8	-0.67942	4.57563e-10	5.99155e-09	Q01459	CTBS	7	-0.170825	0.120525	0.409899
P28340	POLD1	44	0.156589	0.0777671	0.265436	Q9Y217	MTMR6	8	0.134743	0.263255	0.893716	P04179	SOD2	14	-0.67965	7.93429e-24	2.76629e-22	Q8IYB5	SMAP1	4	0.248531	0.12083	0.410692
Q9Y5B9	SUPT16H	57	0.0868842	0.0779782	0.265996	P09001	MRPL3	14	-0.062455	0.263571	0.894252	P36222	CHI3L1	14	-0.680945	5.55823e-06	4.09164e-05	P06756	ITGAV	37	-0.136323	0.120992	0.410997
Q7Z6Z7	HUWE1	129	0.10607	0.0780314	0.266018	Q9NWT1	PAK1IP1	12	-0.100034	0.264164	0.89573	Q7Z7D3	VTCN1	6	-0.686329	1.8308e-05	0.000122694	O15479	MAGEB2	7	0.451924	0.121424	0.411971
Q15836	VAMP3	2	0.130455	0.0783262	0.266863	Q9Y6I3	EPN1	11	0.0742342	0.265139	0.898499	P04259	KRT6B	3	-0.70141	0.0103407	0.0368209	O75688	PPM1B	10	-0.162653	0.121418	0.411971
Q4G0X4	KCTD21	2	-0.340007	0.0783866	0.266909	P49189	ALDH9A1	30	-0.0663905	0.265747	0.900022	P36952	SERPINB5	21	-0.719021	3.69494e-18	9.4587e-17	P62834	RAP1A	4	-0.11651	0.121612	0.412364
P53582	METAP1	10	0.064329	0.0786687	0.267229	P10620	MGST1	5	0.137101	0.267251	0.903084	Q9HCE6	ARHGEF10L	11	-0.751738	9.63117e-11	1.32849e-09	Q8N5I2	ARRDC1	3	-0.364707	0.121898	0.413088
Q8IUC4	RHPN2	7	0.196377	0.0786373	0.267229	P28907	CD38	15	-0.132708	0.267076	0.903084	Q9UHF7	TRPS1	36	-0.770532	3.70404e-60	5.39745e-58	Q8TD06	AGR3	4	-0.231179	0.122128	0.413621
Q96JJ7	TMX3	13	0.0720666	0.0786324	0.267229	Q9BUJ2	HNRNPUL1	42	0.0940902	0.267172	0.903084	P05161	ISG15	7	-0.83739	1.34974e-18	3.58437e-17	Q15629	TRAM1	3	-0.195905	0.122678	0.415233
Q9UJA5	TRMT6	26	0.11762	0.0785342	0.267229	Q9NX09	DDIT4	4	0.197213	0.267286	0.903084	P29373	CRABP2	12	-0.839606	5.66723e-10	7.38689e-09	Q6KB66	KRT80	5	-0.267626	0.123022	0.416151
P39059	COL15A1	15	-0.113955	0.0790976	0.268526	P54922	ADPRH	5	0.0838131	0.26772	0.903573	P48436	SOX9	2	-0.866308	2.63766e-09	3.12288e-08	O96011	PEX11B	7	0.16816	0.123411	0.417218
Q14166	TTLL12	27	0.0861958	0.079374	0.269142	Q96B54	ZNF428	3	0.0883248	0.267749	0.903573	Q14134	TRIM29	23	-0.876469	2.7404e-21	8.55696e-20	P25815	S100P	4	-0.420138	0.123772	0.41819
Q9Y2E5	MAN2B2	8	-0.255454	0.0793668	0.269142	P43378	PTPN9	10	0.0888702	0.267925	0.903629	P20591	MX1	37	-0.93118	8.58209e-55	1.06026e-52	P55083	MFAP4	5	-0.320249	0.124512	0.420192
P62070	RRAS2	7	-0.250256	0.080062	0.271313	P20160	AZU1	3	0.172274	0.268335	0.903939	P22676	CALB2	11	-1.14016	3.07434e-12	4.83975e-11	Q9BSC4	NOL10	15	0.190885	0.12448	0.420192
P15328	FOLR1	6	0.221149	0.0802422	0.271762	Q14108	SCARB2	14	-0.112451	0.26824	0.903939	P15328	FOLR1	7	-1.19381	0.00111081	0.00511982	O14561	NDUFAB1	2	0.227263	0.124881	0.420686
Q07157	TJP1	45	-0.0791991	0.0805643	0.27269	O00757	FBP2	2	0.432289	0.270432	0.906419	P23297	S100A1	4	-1.35072	2.99343e-07	2.70886e-06	Q8WUY1	THEM6	14	-0.136111	0.124742	0.420686
O00442	RTCA	13	0.0846433	0.0810173	0.27406	P17535	JUND	5	0.0846379	0.270377	0.906419	P29762	CRABP1	9	-1.43907	4.47194e-23	1.46902e-21	Q9H4I3	TRABD	3	-0.205582	0.124818	0.420686
Q86U42	PABPN1	12	0.125063	0.0811143	0.274225	P20248	CCNA2	4	-0.134536	0.269918	0.906419	O14548	COX7A2L	7	0.10637	0.0148592	0.0504751	Q9C0I1	MTMR12	14	0.238003	0.124958	0.420695
Q96JY6	PDLIM2	10	-0.117956	0.0815251	0.27545	P60468	SEC61B	3	0.0838493	0.270049	0.906419	Q8WW22	DNAJA4	10	0.210242	0.0148776	0.0505075	Q7Z3B1	NEGR1	3	0.116455	0.125456	0.422123
Q9BUN8	DERL1	4	0.185134	0.0819095	0.276584	P60866	RPS20	12	-0.0606112	0.270206	0.906419	Q96RU2	USP28	8	-0.205401	0.0149359	0.050675	Q02818	NUCB1	30	-0.13164	0.125893	0.423094
Q00534	CDK6	10	0.153139	0.082465	0.27813	Q13057	COASY	16	-0.127056	0.270447	0.906419	P30048	PRDX3	10	0.109204	0.0149518	0.0506987	O75995	SASH3	3	-0.252502	0.125983	0.423144
Q9UEY8	ADD3	19	-0.0852095	0.0824189	0.27813	Q8IXJ6	SIRT2	9	-0.172651	0.270506	0.906419	Q04760	GLO1	13	-0.148669	0.014972	0.0507369	A2RUS2	DENND3	2	-0.345861	0.127023	0.425884
Q15785	TOMM34	26	0.0790417	0.082696	0.278744	Q9H7L9	SUDS3	11	0.117533	0.26951	0.906419	Q9BYT8	NLN	22	-0.126233	0.015019	0.0508658	P27449	ATP6V0C	2	-0.362466	0.126986	0.425884
Q9NVU7	SDAD1	19	0.0914388	0.0830201	0.27967	P05067	APP	17	0.12418	0.271871	0.910456	Q8N9Z2	CCDC71L	7	-0.26292	0.0150872	0.0510665	Q8ND71	GIMAP8	9	-0.303223	0.126951	0.425884
O60343	TBC1D4	23	0.126669	0.0834057	0.280523	P11441	UBL4A	12	-0.0492865	0.272231	0.911124	P55786	NPEPPS	34	0.104275	0.0151784	0.0513445	Q96EY4	TMA16	6	0.162178	0.127461	0.427101
P08493	MGP	4	-0.398802	0.0834182	0.280523	Q9Y221	NIP7	6	-0.0989148	0.273309	0.914195	Q92871	PMM1	4	-0.298951	0.0153971	0.0520533	P62316	SNRPD2	14	0.100982	0.127838	0.428109
Q8TED1	GPX8	9	-0.187192	0.0834454	0.280523	O75396	SEC22B	15	-0.0719032	0.273654	0.914808	P22694	PRKACB	7	0.322924	0.0154161	0.0520865	Q9H0U6	MRPL18	4	0.191404	0.127913	0.42811
Q96RP9	GFM1	35	0.118481	0.0834708	0.280523	P12931	SRC	10	0.0788184	0.27409	0.915728	A1X283	SH3PXD2B	29	-0.127739	0.0154493	0.0521676	Q15436	SEC23A	23	-0.141558	0.128132	0.42859
O75915	ARL6IP5	5	0.0835789	0.084114	0.282351	P51116	FXR2	19	0.0636032	0.275633	0.920343	P42285	MTREX	39	-0.110338	0.015507	0.0523314	Q969R5	L3MBTL2	3	0.177468	0.128256	0.428753
P61088	UBE2N	6	0.133616	0.084347	0.282799	A0A075B6I0	IGLV8.61	3	0.13092	0.276274	0.921939	Q86WA8	LONP2	13	0.25605	0.0155213	0.0523487	O14524	NEMP1	2	0.197898	0.128708	0.430012
Q9NUQ6	SPATS2L	28	0.121856	0.0843295	0.282799	P61981	YWHAG	18	-0.0768393	0.27765	0.925988	Q8N9M1	C19orf47	7	-0.261523	0.0155686	0.0524477	Q7Z739	YTHDF3	8	0.134594	0.128789	0.430029
O15212	PFDN6	14	0.0881507	0.0847264	0.283468	O60264	SMARCA5	45	-0.0747528	0.279577	0.931869	Q96Q15	SMG1	28	-0.115195	0.0155691	0.0524477	P06703	S100A6	11	-0.155735	0.129133	0.430922
P24928	POLR2A	64	0.10322	0.0846516	0.283468	Q86YS6	RAB43	7	0.148341	0.280242	0.933536	Q96PE7	MCEE	4	0.250182	0.0156253	0.0526057	P39880	CUX1	6	0.256798	0.129576	0.432149
Q15070	OXA1L	10	0.12122	0.084746	0.283468	P51452	DUSP3	8	0.048747	0.280689	0.934044	O14732	IMPA2	8	-0.24881	0.0157831	0.0530741	P40937	RFC5	15	0.241177	0.129976	0.433229
Q96BW9	TAMM41	5	0.237637	0.0846363	0.283468	Q8WYA6	CTNNBL1	20	0.0752268	0.280723	0.934044	P28676	GCA	5	-0.280867	0.0157777	0.0530741	Q96EL2	MRPS24	2	0.189011	0.130227	0.43381
A0AV96	RBM47	13	-0.0892224	0.0857666	0.286458	P82970	HMGN5	11	0.115899	0.282093	0.938054	P98175	RBM10	29	-0.115134	0.0158647	0.0533169	P62879	GNB2	5	-0.203591	0.130481	0.434211
P36959	GMPR	4	0.306012	0.0857914	0.286458	Q9Y6J9	TAF6L	12	0.154658	0.282663	0.939399	Q15022	SUZ12	7	-0.14128	0.0160737	0.0539874	Q7KZ85	SUPT6H	51	0.202115	0.1305	0.434211
Q9NVN8	GNL3L	15	0.110163	0.0857101	0.286458	Q13162	PRDX4	9	0.0820499	0.283202	0.940642	P21283	ATP6V1C1	23	-0.156605	0.0161986	0.054375	Q9UIQ6	LNPEP	15	-0.139485	0.131177	0.436206
Q14011	CIRBP	12	-0.150444	0.0863891	0.288285	O94953	KDM4B	6	0.104648	0.283509	0.941109	Q96PE3	INPP4A	12	-0.153031	0.0162267	0.0544371	Q9Y693	LHFPL6	2	-0.923111	0.131923	0.438431
O43676	NDUFB3	4	0.116683	0.0871466	0.290642	Q9UP83	COG5	20	-0.0878212	0.285825	0.948245	O75746	SLC25A12	17	-0.113428	0.0162434	0.0544609	P31948	STIP1	71	0.16208	0.132771	0.440993
Q5TC12	ATPAF1	13	-0.188468	0.0872532	0.290827	P10606	COX5B	9	-0.0407786	0.286433	0.949707	Q9Y2L1	DIS3	32	-0.128653	0.0163016	0.0546238	O43708	GSTZ1	8	-0.159007	0.133016	0.441547
P60660	MYL6	10	-0.064653	0.087598	0.291634	Q9Y2J2	EPB41L3	27	0.0821746	0.287817	0.953739	P49848	TAF6	15	-0.163669	0.0163263	0.0546743	P23946	CMA1	8	-0.21103	0.13396	0.444321
Q08174	PCDH1	10	-0.275992	0.0875529	0.291634	P18077	RPL35A	16	0.0754111	0.288123	0.954199	O00469	PLOD2	21	-0.263214	0.0166214	0.0556298	Q13217	DNAJC3	27	-0.155764	0.134008	0.444321
P52655	GTF2A1	4	-0.105158	0.0877492	0.291966	Q8TB22	SPATA20	16	0.152367	0.289264	0.956861	Q9H7M9	VSIR	3	-0.440967	0.0166759	0.0557794	Q15526	SURF1	4	-0.2081	0.134749	0.446519
Q6P5R6	RPL22L1	5	-0.165815	0.0886186	0.294687	Q96CN7	ISOC1	12	-0.15811	0.289132	0.956861	P45880	VDAC2	19	-0.199714	0.0167455	0.0559793	P16219	ACADS	14	-0.148764	0.135241	0.447675
Q96QD9	FYTTD1	17	-0.0941864	0.0892698	0.296505	P17050	NAGA	8	0.0519442	0.289816	0.95813	P54687	BCAT1	5	-0.196667	0.016761	0.055998	Q99969	RARRES2	5	-0.319032	0.135256	0.447675
Q9H497	TOR3A	5	0.246805	0.0892699	0.296505	P30153	PPP2R1A	29	-0.0501964	0.290244	0.958988	Q9UHA3	RSL24D1	5	0.330074	0.0167979	0.0560885	Q567U6	CCDC93	22	-0.141816	0.135435	0.448009
Q9NX09	DDIT4	4	-0.259336	0.0899748	0.298672	P20674	COX5A	8	-0.0576363	0.290977	0.96085	Q9H9Y6	POLR1B	10	-0.16335	0.0169524	0.056571	O95182	NDUFA7	10	-0.145565	0.135949	0.449447
Q14232	EIF2B1	15	0.0864504	0.0903267	0.299665	Q96EK5	KIF1BP	11	-0.122345	0.291562	0.962221	P13611	VCAN	36	0.216655	0.0169706	0.0565987	P20933	AGA	6	-0.158683	0.13605	0.44952
Q8IWA5	SLC44A2	10	0.20052	0.0907349	0.300668	A0A0B4J1X5	IGHV3.74	2	0.0593504	0.293978	0.96307	Q9H147	DNTTIP1	9	-0.110877	0.0170018	0.0566693	Q15269	PWP2	11	0.174322	0.136411	0.450451
Q92828	CORO2A	10	-0.153287	0.0907323	0.300668	O15231	ZNF185	34	0.106384	0.293506	0.96307	Q9BST9	RTKN	14	-0.255092	0.0170529	0.0568065	Q5JVF3	PCID2	10	0.133317	0.136665	0.451025
Q99439	CNN2	16	-0.0934801	0.0911013	0.301707	O60684	KPNA6	13	-0.0504046	0.294001	0.96307	Q5U651	RASIP1	7	0.129095	0.0171607	0.0571321	Q96AC1	FERMT2	15	-0.128696	0.136823	0.451284
Q8N1G2	CMTR1	33	0.110122	0.0915861	0.303136	P19388	POLR2E	7	-0.0793068	0.29292	0.96307	P40939	HADHA	68	-0.098145	0.0171864	0.0571842	O15042	U2SURP	36	0.157461	0.137001	0.451381
P20160	AZU1	3	0.352303	0.0917274	0.303427	P24864	CCNE1	4	0.109634	0.292406	0.96307	Q9BXR0	QTRT1	13	-0.164084	0.0173465	0.0576831	Q6IBS0	TWF2	14	-0.107695	0.137011	0.451381
Q16539	MAPK14	15	0.106733	0.0918496	0.303654	P30511	HLA.F	7	-0.121142	0.292002	0.96307	Q5JTJ3	COA6	5	-0.132244	0.0174454	0.0579779	Q9NTZ6	RBM12	20	0.144604	0.137668	0.453283
P50225	SULT1A1	2	0.125091	0.0921079	0.304331	P60510	PPP4C	9	0.0918322	0.293804	0.96307	Q9Y4K0	LOXL2	11	-0.196873	0.0174606	0.0579944	Q15018	ABRAXAS2	11	-0.100455	0.138957	0.457264
Q14435	GALNT3	8	-0.215559	0.0924983	0.305443	Q56VL3	OCIAD2	11	0.0917149	0.292617	0.96307	Q8TDN6	BRIX1	14	-0.21002	0.0176092	0.0584541	O95149	SNUPN	3	0.132845	0.139255	0.457977
Q8TAT6	NPLOC4	27	0.0731943	0.0929991	0.306918	Q96NC0	ZMAT2	10	0.0610058	0.29312	0.96307	Q8IY67	RAVER1	16	-0.139113	0.0176364	0.05851	P83731	RPL24	20	-0.134625	0.139594	0.458828
Q9P0V9	SEPT10	13	-0.138736	0.0932338	0.307515	Q9BRQ0	PYGO2	4	0.150156	0.293243	0.96307	Q68CZ2	TNS3	26	-0.136613	0.0178411	0.0591545	Q16850	CYP51A1	15	0.151159	0.140099	0.460222
P05165	PCCA	30	-0.138632	0.0935401	0.308346	Q9NZ08	ERAP1	30	-0.0772501	0.294292	0.96307	P22570	FDXR	31	0.125342	0.0178919	0.0592884	P04080	CSTB	8	-0.164058	0.140276	0.460505
Q96BX8	MOB3A	2	0.167469	0.0937374	0.308817	Q9UNQ2	DIMT1	14	-0.056814	0.293964	0.96307	O14657	TOR1B	5	-0.213566	0.0179171	0.0593372	Q15404	RSU1	11	-0.134288	0.140347	0.460505
O43809	NUDT21	17	0.108784	0.0940462	0.309476	Q9Y237	PIN4	10	-0.0689516	0.294361	0.96307	Q5TA45	INTS11	9	-0.143164	0.0179994	0.0595752	P29218	IMPA1	15	-0.155754	0.140502	0.460699
Q8WWC4	MAIP1	7	0.0897757	0.0940119	0.309476	Q9Y276	BCS1L	8	-0.0816684	0.293839	0.96307	O94832	MYO1D	49	0.125283	0.0180252	0.0596258	P60903	S100A10	10	-0.163494	0.140569	0.460699
Q9H334	FOXP1	4	-0.284431	0.0943435	0.310274	Q9Y5K8	ATP6V1D	14	0.0653016	0.294244	0.96307	Q14847	LASP1	21	0.11018	0.018042	0.0596468	O95292	VAPB	15	0.135116	0.141277	0.462755
P11233	RALA	9	-0.157516	0.0951513	0.312569	P51688	SGSH	8	-0.127675	0.294993	0.964048	P13761	HLA.DRB1.1	3	-0.531676	0.0181887	0.0600967	Q96L92	SNX27	14	0.102397	0.14163	0.463644
P34913	EPHX2	20	-0.150797	0.0950991	0.312569	Q8TBX8	PIP4K2C	13	-0.120431	0.294999	0.964048	Q9NVZ3	NECAP2	12	-0.113075	0.0182124	0.0601399	O15498	YKT6	9	0.106042	0.141837	0.464052
O94925	GLS	24	0.162392	0.0956971	0.313999	O95219	SNX4	15	0.0751652	0.295463	0.965009	Q9NVH6	TMLHE	11	-0.179677	0.0184325	0.0608314	P51965	UBE2E1	3	0.195797	0.142143	0.464786
O00194	RAB27B	5	-0.309125	0.0957681	0.314051	Q9NR31	SAR1A	8	-0.0958842	0.296613	0.96821	P19652	ORM2	5	0.196809	0.0184451	0.0608379	O43427	FIBP	8	0.174198	0.142294	0.465013
Q96GK7	FAHD2A	3	-0.319829	0.0960273	0.314719	P78330	PSPH	7	0.0691232	0.298255	0.970586	Q9NZN8	CNOT2	9	-0.213344	0.0185692	0.0612114	O14617	AP3D1	32	-0.101526	0.143132	0.467484
P51452	DUSP3	9	0.0822298	0.096232	0.315027	Q15642	TRIP10	27	0.0637894	0.298224	0.970586	Q9UFN0	NIPSNAP3A	8	-0.16154	0.0187323	0.0617134	Q00587	CDC42EP1	5	-0.130475	0.143916	0.469772
Q96ME1	FBXL18	7	0.15698	0.0970972	0.317514	Q96BN8	OTULIN	9	-0.0974294	0.297648	0.970586	Q9H488	POFUT1	10	-0.160563	0.0188699	0.0621309	Q06830	PRDX1	20	0.138277	0.14409	0.4698
Q9UN36	NDRG2	8	0.21955	0.0971036	0.317514	Q96QR8	PURB	15	0.0638656	0.297933	0.970586	Q5T440	IBA57	13	0.131661	0.0191285	0.0629458	Q96CW5	TUBGCP3	7	0.162116	0.144033	0.4698
Q8TD06	AGR3	4	-0.169733	0.0976365	0.319073	Q9UHY7	ENOPH1	8	-0.109462	0.298366	0.970586	Q9UNN5	FAF1	19	-0.217606	0.0191632	0.0630235	P09455	RBP1	11	0.289184	0.145194	0.472858
Q9H583	HEATR1	34	0.146757	0.0977666	0.319315	Q9Y2W6	TDRKH	15	-0.128816	0.298262	0.970586	P30419	NMT1	16	-0.118636	0.0192027	0.0631167	P41236	PPP1R2	2	-0.311902	0.145284	0.472879
Q9NZI8	IGF2BP1	28	-0.0981826	0.0980214	0.319963	Q9UKU9	ANGPTL2	10	0.168325	0.299176	0.972664	Q6NYC1	JMJD6	7	-0.288551	0.019302	0.0634064	P05106	ITGB3	5	-0.177626	0.145415	0.473036
P30040	ERP29	22	0.0982026	0.0985899	0.321634	Q14657	LAGE3	3	-0.130397	0.300125	0.975192	P62280	RPS11	21	-0.131906	0.0194211	0.063761	Q8TE68	EPS8L1	15	-0.286167	0.145868	0.474237
Q16537	PPP2R5E	11	-0.0853875	0.100281	0.32647	Q8N108	MIER1	8	0.139562	0.300594	0.976158	P41223	BUD31	13	-0.2301	0.0195512	0.064151	O43615	TIMM44	27	0.139981	0.145956	0.474254
Q96DH6	MSI2	5	-0.0809471	0.100308	0.32647	P12821	ACE	9	-0.077809	0.301645	0.979011	P13051	UNG	4	-0.14841	0.0196356	0.0643537	Q9NX76	CMTM6	2	-0.393105	0.146257	0.47496
Q99766	ATP5S	3	-0.176011	0.100276	0.32647	Q14061	COX17	2	-0.0695753	0.302173	0.980164	P16333	NCK1	18	-0.161147	0.0196273	0.0643537	Q9UKY7	CDV3	12	-0.113619	0.146414	0.475198
Q9BW92	TARS2	26	0.118123	0.100173	0.32647	O15260	SURF4	3	-0.0950369	0.303328	0.983352	P52298	NCBP2	8	-0.182226	0.0197618	0.06473	Q9GZT9	EGLN1	16	0.142416	0.146592	0.475234
Q9BYB4	GNB1L	7	0.253777	0.10036	0.32647	Q86TP1	PRUNE1	9	-0.201266	0.304068	0.985186	O95218	ZRANB2	16	-0.0972485	0.0197835	0.0647637	Q9NTM9	CUTC	5	-0.1711	0.146516	0.475234
Q9UBB4	ATXN10	21	0.132453	0.100431	0.326516	P22897	MRC1	17	-0.0962071	0.30427	0.985281	Q53T59	HS1BP3	13	-0.19784	0.0198035	0.0647918	Q14644	RASA3	5	-0.369012	0.14713	0.476706
P09132	SRP19	9	0.112074	0.100569	0.326608	Q14202	ZMYM3	17	0.165834	0.304847	0.986586	O43665	RGS10	9	-0.196579	0.0198262	0.0648288	P16278	GLB1	12	-0.139061	0.147478	0.477373
Q13616	CUL1	39	0.113755	0.100574	0.326608	P20742	PZP	4	0.238064	0.305723	0.988858	O76003	GLRX3	17	-0.106358	0.0199515	0.0652008	P53004	BLVRA	15	-0.168498	0.147504	0.477373
Q9HB40	SCPEP1	13	-0.102043	0.101285	0.32854	P61225	RAP2B	7	-0.0703943	0.30653	0.990906	O94875	SORBS2	24	-0.226405	0.0199747	0.0652393	Q9BYN0	SRXN1	2	-0.185119	0.147809	0.478088
Q92990	GLMN	8	0.191813	0.101757	0.329882	O60783	MRPS14	3	-0.0674993	0.3075	0.99265	P84085	ARF5	6	0.125195	0.0200199	0.0653491	Q96LR5	UBE2E2	2	0.421254	0.148532	0.480153
Q9BVM4	GGACT	4	0.107881	0.102313	0.331496	O75191	XYLB	10	-0.0814277	0.307596	0.99265	Q96K21	ZFYVE19	7	0.195687	0.0200423	0.065385	P78536	ADAM17	7	0.191398	0.149561	0.48259
P61081	UBE2M	16	0.0894361	0.102621	0.332305	O95639	CPSF4	8	-0.095693	0.307943	0.99265	Q969E2	SCAMP4	3	0.200601	0.0202494	0.0660226	Q07817	BCL2L1	2	0.366199	0.149532	0.48259
Q9H9Y6	POLR1B	11	0.127064	0.102946	0.333168	Q15024	EXOSC7	14	-0.096303	0.307785	0.99265	P01871	IGHM	28	-0.194972	0.0202912	0.0661209	Q9GZM7	TINAGL1	10	-0.17726	0.149499	0.48259
P00736	C1R	17	-0.110151	0.103279	0.333877	Q5PRF9	SAMD4B	8	0.154412	0.307634	0.99265	P40306	PSMB10	6	-0.239926	0.0203187	0.0661727	Q9UJQ4	SALL4	4	-0.193179	0.149626	0.48259
Q9H008	LHPP	8	-0.111631	0.103341	0.333877	Q96BW5	PTER	12	-0.135485	0.308297	0.993226	O15213	WDR46	18	-0.129582	0.0203602	0.0662612	O43795	MYO1B	39	0.125384	0.150025	0.483604
Q9HB07	C12orf10	13	-0.0921209	0.103293	0.333877	A0A075B6I1	IGLV4.60	2	-0.0118071	0.979562	1	Q9BVK6	TMED9	14	0.142187	0.0203692	0.0662612	Q8IY37	DHX37	13	0.164602	0.150161	0.483768
Q9BZL6	PRKD2	10	0.142311	0.103761	0.335043	A0A0B4J1U7	IGHV6.1	4	0.0625718	0.800067	1	O60885	BRD4	20	-0.150265	0.0203917	0.0662963	P18859	ATP5J	10	-0.0983009	0.150342	0.484076
O43708	GSTZ1	8	-0.122375	0.104023	0.335687	A0A0B4J1Y8	IGLV9.49	3	-0.0487175	0.939906	1	P51648	ALDH3A2	16	-0.157355	0.0205426	0.0667489	P29374	ARID4A	2	0.183687	0.150526	0.484394
Q7L311	ARMCX2	5	-0.290881	0.104103	0.335687	A0A0C4DH38	IGHV5.51	3	0.0942408	0.663409	1	Q8N474	SFRP1	7	-0.128629	0.0206051	0.0669136	Q9H0Q0	FAM49A	2	-0.281582	0.150868	0.485219
Q9BV38	WDR18	16	0.133892	0.104138	0.335687	A0A0C4DH43	IGHV2.70D	3	0.00770559	0.999599	1	Q9UQ80	PA2G4	34	-0.0871296	0.0206197	0.0669227	Q9HCG8	CWC22	11	0.181741	0.15146	0.486847
P50747	HLCS	9	-0.301907	0.104559	0.336853	A0AV96	RBM47	14	-0.137885	0.347257	1	Q08AF3	SLFN5	29	-0.161143	0.0207311	0.067246	P50225	SULT1A1	3	-0.158408	0.151555	0.486879
O60218	AKR1B10	19	-0.1123	0.104814	0.337484	A2RRP1	NBAS	24	-0.131543	0.380483	1	P06239	LCK	9	-0.230957	0.0207435	0.0672479	Q9ULH7	MKL2	8	0.253878	0.151907	0.487733
O95994	AGR2	16	-0.138842	0.10495	0.337729	A2RUS2	DENND3	3	-0.0406105	0.878085	1	Q8N5N7	MRPL50	6	0.138567	0.0207963	0.0673806	Q96DC8	ECHDC3	12	0.291505	0.152003	0.487764
O15371	EIF3D	30	0.074416	0.105401	0.338414	A3KN83	SBNO1	17	-0.0135929	1	1	P02748	C9	19	0.177034	0.0208301	0.0674515	Q6PUV4	CPLX2	3	-0.460074	0.15221	0.488154
P42765	ACAA2	30	0.0973794	0.105329	0.338414	A4D1P6	WDR91	15	0.00890513	1	1	Q8IVH4	MMAA	14	0.148377	0.0208637	0.0675218	Q86TB9	PATL1	11	0.15359	0.152356	0.488348
Q00765	REEP5	10	-0.122063	0.105229	0.338414	A5PLN9	TRAPPC13	9	-0.0193924	0.999827	1	Q9H4L4	SENP3	9	-0.173823	0.0210389	0.0680503	P24347	MMP11	8	-0.257022	0.152979	0.490067
Q9Y3D7	PAM16	7	0.107616	0.105398	0.338414	A5YKK6	CNOT1	66	0.00442826	1	1	Q96J01	THOC3	13	-0.151569	0.021315	0.068904	Q9H0E2	TOLLIP	9	-0.178836	0.153349	0.490977
O00330	PDHX	17	0.114545	0.10662	0.342135	A6NDU8	C5orf51	5	-0.124876	0.889714	1	Q07507	DPT	9	0.247587	0.0213533	0.0689886	Q9H2U1	DHX36	28	0.174747	0.154381	0.494002
Q13546	RIPK1	15	0.0973624	0.106982	0.343104	A6NHR9	SMCHD1	74	-0.0286702	1	1	P84101	SERF2	6	0.200574	0.0213918	0.0690344	P14373	TRIM27	10	0.364696	0.154637	0.494264
Q8N5K1	CISD2	9	0.0759598	0.107557	0.34456	A6NIH7	UNC119B	7	0.0636585	0.3371	1	Q9NRX4	PHPT1	9	0.20487	0.0213916	0.0690344	Q8IVT2	MISP	7	-0.266348	0.154592	0.494264
Q9UKK3	PARP4	26	0.139102	0.107533	0.34456	A6NMZ7	COL6A6	60	0.03522	0.999942	1	Q8N3C0	ASCC3	36	-0.15082	0.0214318	0.0691242	P42765	ACAA2	29	0.175202	0.154873	0.494461
P61803	DAD1	2	0.101346	0.107738	0.344943	A7E2V4	ZSWIM8	8	0.00861374	0.99999	1	Q8N7H5	PAF1	23	-0.111583	0.0214863	0.0692606	Q8TBX8	PIP4K2C	8	-0.190022	0.154817	0.494461
O15091	KIAA0391	9	0.201155	0.108289	0.346511	B0I1T2	MYO1G	23	-0.00439824	1	1	P05154	SERPINA5	11	0.16489	0.0215568	0.0694487	Q96IY1	NSL1	7	0.246851	0.155518	0.496243
P02100	HBE1	6	-0.0991159	0.108857	0.347938	B7ZAP0	RABGAP1L	7	0.112333	0.933406	1	P25942	CD40	2	-0.384884	0.0216508	0.0697118	O14562	UBFD1	9	0.158887	0.155686	0.4965
Q8IY67	RAVER1	16	0.106158	0.10883	0.347938	C9JI98	TMEM238	3	0.0750189	0.663416	1	O15511	ARPC5	14	-0.13604	0.0219079	0.0704997	Q96AX1	VPS33A	14	-0.133047	0.156028	0.497312
Q13190	STX5	13	-0.0650807	0.109283	0.349105	C9JLW8	MCRIP1	6	0.0640919	0.445968	1	P62306	SNRPF	2	-0.403117	0.0220154	0.0707655	P14780	MMP9	8	-0.571744	0.156662	0.498774
Q6UWE0	LRSAM1	22	0.132449	0.109377	0.349209	O00116	AGPS	26	-0.035239	0.997886	1	Q6PIU2	NCEH1	12	0.183277	0.0220031	0.0707655	Q9NZU5	LMCD1	23	-0.142467	0.156914	0.499294
Q9H1J1	UPF3A	5	0.12958	0.109502	0.349412	O00139	KIF2A	23	-0.046306	0.669073	1	Q12769	NUP160	19	-0.228211	0.0220392	0.0708019	P08473	MME	8	-0.199402	0.157004	0.499303
Q9BZH6	WDR11	28	0.129849	0.109733	0.349754	O00148	DDX39A	10	-0.0610906	0.942587	1	Q96KM6	ZNF512B	17	-0.213758	0.0221035	0.0709685	P78316	NOP14	17	0.128245	0.157125	0.499408
Q9HAU0	PLEKHA5	24	-0.135722	0.109689	0.349754	O00151	PDLIM1	22	0.0556745	0.870912	1	Q5T200	ZC3H13	26	-0.198359	0.0221412	0.0710493	Q92835	INPP5D	11	-0.380385	0.157692	0.500928
Q96B97	SH3KBP1	33	0.0868783	0.11004	0.350538	O00154	ACOT7	17	-0.0475999	0.733096	1	P51687	SUOX	5	0.161948	0.0221659	0.0710883	Q9H0W9	C11orf54	6	-0.266266	0.158004	0.501641
P43034	PAFAH1B1	23	0.0672325	0.110345	0.351313	O00160	MYO1F	33	-0.0114406	1	1	P02042	HBD	9	0.237427	0.0222141	0.0712029	P50747	HLCS	11	0.217802	0.158421	0.502685
P05771	PRKCB	8	0.299658	0.11044	0.351416	O00161	SNAP23	12	-0.0441668	0.847885	1	Q96CF2	CHMP4C	4	-0.383046	0.0222355	0.0712312	P10721	KIT	3	0.439846	0.158514	0.502699
Q9Y6M7	SLC4A7	9	-0.0894105	0.110762	0.352244	O00170	AIP	16	-0.0262644	0.989635	1	O96008	TOMM40	14	-0.168958	0.0225947	0.0723413	Q96DZ1	ERLEC1	12	-0.104713	0.158899	0.503637
O60443	GSDME	11	-0.190087	0.111058	0.352791	O00178	GTPBP1	21	-0.00577825	1	1	Q13287	NMI	17	-0.161645	0.0226126	0.0723579	Q9ULX9	MAFF	2	-0.493854	0.159257	0.504493
Q8NHH9	ATL2	12	0.238365	0.111037	0.352791	O00182	LGALS9	5	-0.102038	0.409139	1	Q9Y6G3	MRPL42	3	0.164852	0.022645	0.0724208	Q96T23	RSF1	33	0.192055	0.162441	0.514292
O94953	KDM4B	6	-0.13163	0.111644	0.354454	O00186	STXBP3	23	-0.0460453	0.958063	1	O60678	PRMT3	7	-0.301282	0.0227772	0.0727616	O95352	ATG7	15	-0.163616	0.16302	0.515662
O43822	C21orf2	3	-0.141252	0.11178	0.354687	O00192	ARVCF	13	0.0389534	0.995275	1	P21246	PTN	8	-0.464743	0.0227661	0.0727616	Q9ULP9	TBC1D24	7	-0.190397	0.163055	0.515662
P38571	LIPA	6	0.132088	0.113203	0.359001	O00193	SMAP	11	-0.0283375	0.999888	1	Q6ZSJ8	C1orf122	2	-0.138632	0.0228035	0.0728045	Q8N4T8	CBR4	6	-0.147629	0.163281	0.516089
Q92917	GPKOW	25	0.0794513	0.113326	0.359191	O00203	AP3B1	38	-0.0711058	0.644016	1	Q5VV42	CDKAL1	11	-0.194949	0.0229914	0.0733632	P47813	EIF1AX	2	0.177236	0.163516	0.516543
Q16822	PCK2	38	0.0813263	0.1134	0.359225	O00214	LGALS8	7	-0.0380762	0.782386	1	Q99567	NUP88	22	-0.149712	0.0232509	0.0741497	Q86Y82	STX12	11	-0.114819	0.163711	0.516873
P63096	GNAI1	4	-0.207186	0.114295	0.361859	O00217	NDUFS8	7	-0.0443254	0.644958	1	P56134	ATP5J2	2	0.162938	0.0235425	0.0750375	Q9BPX7	C7orf25	5	0.234396	0.164409	0.518788
Q96RQ3	MCCC1	22	-0.116429	0.114427	0.362076	O00232	PSMD12	27	0.00383406	1	1	Q92879	CELF1	9	-0.255896	0.0235736	0.0750945	O00330	PDHX	13	0.18672	0.164965	0.5195
P20042	EIF2S2	41	0.0717303	0.114827	0.363139	O00233	PSMD9	11	0.0209394	0.994881	1	O00399	DCTN6	5	0.0839321	0.0238809	0.0759885	O75400	PRPF40A	35	0.115284	0.164755	0.5195
Q9Y282	ERGIC3	13	-0.114218	0.114953	0.363337	O00255	MEN1	12	0.0271613	0.955457	1	Q8TED1	GPX8	9	-0.14305	0.0239041	0.0760194	Q96CW1	AP2M1	21	-0.124216	0.164988	0.5195
Q96F07	CYFIP2	13	0.152193	0.115172	0.363824	O00267	SUPT5H	42	0.0446619	0.947154	1	P08246	ELANE	4	-0.414204	0.0239445	0.0761055	Q9Y262	EIF3L	26	0.107864	0.165	0.5195
C9JI98	TMEM238	3	-0.166014	0.115421	0.36441	O00268	TAF4	13	-0.00703254	1	1	Q9Y478	PRKAB1	2	0.211772	0.0241009	0.0765599	Q14240	EIF4A2	12	0.147364	0.165528	0.520874
O00264	PGRMC1	12	-0.064199	0.115623	0.364643	O00273	DFFA	14	0.0329659	0.973233	1	O95425	SVIL	51	-0.148937	0.0242841	0.0770556	P61981	YWHAG	15	-0.152317	0.165838	0.521558
Q9BXV9	GON7	3	-0.156479	0.115604	0.364643	O00291	HIP1	31	0.0885868	0.840514	1	Q9H7B2	RPF2	13	-0.142663	0.0242768	0.0770556	P30536	TSPO	2	-0.210571	0.166136	0.522208
Q15042	RAB3GAP1	33	0.100077	0.115755	0.364857	O00299	CLIC1	23	-0.0269842	0.997506	1	Q15369	ELOC	6	-0.190384	0.0243543	0.0772353	Q9HB07	C12orf10	11	-0.150045	0.166435	0.522859
P61619	SEC61A1	3	0.369748	0.115912	0.365148	O00303	EIF3F	11	0.0116275	0.998019	1	Q96CG8	CTHRC1	8	-0.221059	0.0243784	0.0772685	Q13287	NMI	13	-0.23507	0.166658	0.523268
O60749	SNX2	24	0.0557673	0.116848	0.367895	O00330	PDHX	17	-0.0781842	0.938127	1	Q9Y5M8	SRPRB	18	-0.100371	0.0245414	0.0777416	Q15363	TMED2	8	-0.173555	0.167036	0.524168
Q8IUF8	RIOX2	12	0.149576	0.117177	0.368725	O00339	MATN2	8	-0.00974339	0.480839	1	O15427	SLC16A3	5	-0.168344	0.0245623	0.0777647	Q9BRR8	GPATCH1	7	0.149669	0.167322	0.524773
P20742	PZP	4	-0.378145	0.11725	0.368751	O00399	DCTN6	6	0.0250504	0.958657	1	Q96F86	EDC3	10	-0.226411	0.0245872	0.0778003	Q14134	TRIM29	17	0.275762	0.167494	0.525024
Q16777	HIST2H2AC	3	0.222226	0.117582	0.369588	O00410	IPO5	37	-0.0766718	0.480955	1	Q9Y6E0	STK24	7	-0.156119	0.0248167	0.0784825	O60687	SRPX2	10	-0.18614	0.167729	0.52547
P07902	GALT	6	0.237596	0.117781	0.370012	O00418	EEF2K	12	0.0486273	0.991097	1	P13760	HLA.DRB1	4	-0.500078	0.0249168	0.0787555	Q8IV63	VRK3	4	0.195258	0.167889	0.525683
O15160	POLR1C	11	0.0994445	0.118577	0.372306	O00422	SAP18	15	-0.00398525	1	1	Q8NEZ2	VPS37A	5	0.16595	0.025096	0.0792338	Q9NX62	IMPAD1	10	0.151319	0.168394	0.526683
Q8IXH7	NELFCD	12	0.0997753	0.118647	0.372321	O00442	RTCA	12	-0.0171719	0.999515	1	O14777	NDC80	13	-0.229294	0.0251393	0.0793263	Q9UNH7	SNX6	23	-0.155213	0.168347	0.526683
Q05D32	CTDSPL2	7	0.128963	0.119321	0.374227	O00443	PIK3C2A	14	-0.049419	0.973194	1	P17936	IGFBP3	6	-0.281973	0.025245	0.0796156	Q92900	UPF1	49	0.0883861	0.168565	0.526927
P16949	STMN1	19	0.182568	0.120034	0.376256	O00459	PIK3R2	11	0.0613363	0.796502	1	Q8NF50	DOCK8	31	-0.19173	0.0253941	0.0800414	Q6PI78	TMEM65	3	0.33155	0.168865	0.527576
Q6IQ49	SDE2	11	0.0781713	0.120967	0.378972	O00461	GOLIM4	17	0.104329	0.388447	1	Q9H3G5	CPVL	13	-0.265146	0.0254564	0.0801934	Q99459	CDC5L	46	0.0927386	0.169108	0.528044
P53803	POLR2K	3	0.146779	0.121221	0.37956	O00462	MANBA	17	-0.0472937	0.854288	1	P09132	SRP19	8	0.128511	0.025554	0.0804561	P09382	LGALS1	13	-0.160771	0.169291	0.528327
O14498	ISLR	4	-0.265029	0.122064	0.38094	O00471	EXOC5	20	-0.00216306	1	1	O95801	TTC4	9	-0.166296	0.025573	0.0804715	Q9Y2L1	DIS3	27	0.123179	0.170576	0.532043
O15305	PMM2	13	-0.119419	0.122032	0.38094	O00487	PSMD14	14	-0.0272779	0.968984	1	Q14197	MRPL58	10	0.108373	0.0256206	0.0805765	Q14344	GNA13	14	-0.0912468	0.171509	0.534662
Q8WWK9	CKAP2	6	0.234789	0.121767	0.38094	O00488	ZNF593	3	0.0779372	0.914786	1	P30260	CDC27	20	-0.1203	0.0257869	0.0810548	P27695	APEX1	26	0.195974	0.172783	0.538041
Q96S86	HAPLN3	13	-0.368294	0.121902	0.38094	O00499	BIN1	14	0.00151329	1	1	Q13769	THOC5	14	-0.0910651	0.0262657	0.0825142	Q9BRP1	PDCD2L	3	0.177462	0.172711	0.538041
Q9NQZ2	UTP3	9	0.12824	0.12198	0.38094	O00506	STK25	4	-0.023506	0.962873	1	P02746	C1QB	8	-0.261142	0.0263381	0.0826957	Q9Y3E5	PTRH2	10	0.167552	0.173095	0.538717
Q9UBQ5	EIF3K	8	0.100179	0.121916	0.38094	O00515	LAD1	36	-0.0419462	0.997116	1	P30520	ADSS	22	0.100954	0.0266924	0.0837619	P17026	ZNF22	6	0.293398	0.173828	0.540704
P07602	PSAP	30	0.130454	0.122193	0.381131	O00519	FAAH	9	-0.109616	0.611661	1	Q56VL3	OCIAD2	11	-0.166074	0.0267633	0.0839092	P20339	RAB5A	7	-0.0969757	0.17406	0.540999
P54709	ATP1B3	16	0.0893358	0.122349	0.3812	O00534	VWA5A	27	0.0147021	1	1	Q9NQG5	RPRD1B	15	-0.13753	0.0267689	0.0839092	P22223	CDH3	5	-0.15827	0.174209	0.540999
Q9NY93	DDX56	19	0.108404	0.122294	0.3812	O00541	PES1	27	-0.0436206	0.905661	1	Q9H173	SIL1	5	0.227789	0.0268134	0.0840026	P62841	RPS15	6	-0.110948	0.174194	0.540999
Q9BU76	MMTAG2	12	0.116499	0.123321	0.384019	O00559	EBAG9	3	0.0999655	0.594983	1	P00568	AK1	15	0.12499	0.0269514	0.0843884	Q8NEZ2	VPS37A	3	-0.152859	0.174523	0.54168
P08651	NFIC	13	-0.155664	0.123472	0.384067	O00560	SDCBP	6	-0.093473	0.970262	1	O43823	AKAP8	16	-0.183989	0.0271067	0.0848279	P22897	MRC1	9	-0.286004	0.174942	0.542683
Q86TG7	PEG10	8	-0.333981	0.123418	0.384067	O00566	MPHOSPH10	23	0.00934257	1	1	P61081	UBE2M	16	-0.11939	0.0271535	0.0848807	Q9NWZ8	GEMIN8	3	0.296919	0.175973	0.545583
P12081	HARS	31	0.0807858	0.123766	0.384772	O00567	NOP56	42	-0.0382106	0.998654	1	Q8WWP7	GIMAP1	13	-0.163627	0.0271526	0.0848807	P50452	SERPINB8	8	-0.160747	0.17633	0.546392
Q13151	HNRNPA0	17	-0.0793377	0.124051	0.385445	O00571	DDX3X	15	-0.031242	0.969208	1	Q7Z7L1	SLFN11	9	-0.23122	0.0275959	0.0862163	Q5VT25	CDC42BPA	7	0.286282	0.176487	0.546579
Q04917	YWHAH	18	0.0861078	0.124139	0.385508	O00592	PODXL	6	0.0809188	0.78801	1	O75390	CS	19	-0.109243	0.0277438	0.0866307	P51153	RAB13	7	-0.121766	0.177647	0.549495
Q00403	GTF2B	20	0.0776744	0.124268	0.385698	O00625	PIR	10	-0.00100485	1	1	Q9H3H1	TRIT1	3	-0.159975	0.0278855	0.0870255	P62993	GRB2	12	-0.118246	0.177718	0.549495
P36404	ARL2	8	0.162742	0.125206	0.387975	O00629	KPNA4	10	0.0474725	0.606334	1	Q29RF7	PDS5A	56	-0.115246	0.0282178	0.088014	P63104	YWHAZ	25	0.128543	0.177666	0.549495
P53990	IST1	11	0.0843435	0.125153	0.387975	O00712	NFIB	8	0.0993388	0.562203	1	P18206	VCL	117	-0.112244	0.0284597	0.08872	P22466	GAL	2	-0.286446	0.179203	0.553786
Q15554	TERF2	18	0.138886	0.125117	0.387975	O00743	PPP6C	15	-0.0467001	0.498383	1	P55957	BID	6	-0.161521	0.028625	0.0891862	P01011	SERPINA3	21	-0.125543	0.179798	0.55412
Q8NEJ9	NGDN	10	0.109894	0.125342	0.388185	O00754	MAN2B1	19	-0.0034978	1	1	P36959	GMPR	4	-0.554722	0.0289512	0.0900547	P13693	TPT1	5	-0.111974	0.179595	0.55412
P11172	UMPS	24	0.114615	0.12553	0.388557	O00762	UBE2C	7	-0.173278	0.493494	1	P39023	RPL3	43	-0.102796	0.0289497	0.0900547	P82933	MRPS9	20	0.143086	0.179799	0.55412
O95445	APOM	5	-0.193661	0.125754	0.389038	O14493	CLDN4	3	0.0709927	0.530087	1	Q9BWD1	ACAT2	21	-0.12228	0.0289429	0.0900547	Q9NP92	MRPS30	8	0.118681	0.179567	0.55412
Q5BJF2	TMEM97	3	0.34784	0.125981	0.389527	O14497	ARID1A	45	0.0263576	1	1	O43676	NDUFB3	4	-0.138933	0.0293747	0.091322	Q9P253	VPS18	13	-0.126434	0.179763	0.55412
P17676	CEBPB	8	0.220939	0.126251	0.389937	O14524	NEMP1	3	-0.0246644	0.871235	1	Q96GY0	ZC2HC1A	14	-0.141821	0.0294403	0.0914758	Q8IY21	DDX60	28	-0.155738	0.180345	0.554599
P55317	FOXA1	5	-0.456725	0.126184	0.389937	O14530	TXNDC9	10	-0.0170885	0.998281	1	P09326	CD48	3	-0.326413	0.029463	0.0914964	Q8WUH6	TMEM263	6	-0.129337	0.180299	0.554599
Q9Y296	TRAPPC4	10	0.092621	0.126483	0.390442	O14545	TRAFD1	8	0.0279845	0.995813	1	Q12765	SCRN1	16	-0.140086	0.0294826	0.0915072	Q96BM9	ARL8A	4	-0.118647	0.180203	0.554599
Q9Y426	C2CD2	3	-0.106982	0.126674	0.390818	O14548	COX7A2L	7	-0.037202	0.750252	1	P26022	PTX3	9	-0.58991	0.0296745	0.0920526	Q9Y4I1	MYO5A	12	-0.162242	0.180061	0.554599
Q9UJU6	DBNL	25	0.093104	0.126768	0.390898	O14561	NDUFAB1	3	-0.036122	0.949856	1	Q8IU85	CAMK1D	5	-0.315449	0.0300701	0.0932289	P40938	RFC3	9	0.107409	0.18099	0.556281
P04083	ANXA1	40	0.101207	0.126954	0.391257	O14562	UBFD1	12	-0.00110223	1	1	P02763	ORM1	6	0.172157	0.0304511	0.0943586	Q6IQ49	SDE2	10	0.167618	0.181089	0.556287
Q8NCF5	NFATC2IP	7	0.132729	0.127803	0.393446	O14579	COPE	13	-0.00788262	0.999997	1	A5A3E0	POTEF	4	-0.22897	0.0308281	0.0954746	P62745	RHOB	6	-0.113447	0.18162	0.557615
Q9Y2S2	CRYL1	11	-0.141621	0.127762	0.393446	O14617	AP3D1	38	-0.0457461	0.638224	1	Q6KB66	KRT80	8	-0.221726	0.0308734	0.0955629	Q86TU7	SETD3	14	-0.125534	0.182151	0.558944
O43819	SCO2	9	0.134355	0.128293	0.394672	O14618	CCS	12	-0.0226862	0.999816	1	Q96GM5	SMARCD1	8	-0.143343	0.0310901	0.0961813	Q86YS6	RAB43	5	-0.125429	0.182518	0.559769
Q8IWX8	CHERP	22	0.103761	0.12834	0.394672	O14639	ABLIM1	16	-0.00890689	0.999999	1	P46060	RANGAP1	36	-0.141236	0.031334	0.0968831	Q9UEU0	VTI1B	8	-0.15427	0.182713	0.560063
Q9NWT1	PAK1IP1	12	0.0970015	0.128479	0.394886	O14641	DVL2	7	-0.00230955	1	1	Q7Z4V5	HDGFL2	23	-0.0938826	0.0315009	0.0972933	Q9UEW8	STK39	10	0.171636	0.182924	0.560407
P84101	SERF2	7	-0.0771585	0.128552	0.394898	O14646	CHD1	19	-0.0960343	0.94946	1	Q9Y6X3	MAU2	5	-0.129473	0.0314915	0.0972933	Q7Z2T5	TRMT1L	12	0.219133	0.183227	0.560732
Q05469	LIPE	29	-0.107586	0.1291	0.396368	O14647	CHD2	23	0.0602569	0.781284	1	P04264	KRT1	5	0.595015	0.0316688	0.0977588	Q92576	PHF3	25	0.180566	0.183183	0.560732
Q13153	PAK1	13	0.155487	0.129439	0.397193	O14662	STX16	7	-0.00300918	1	1	Q92733	PRCC	13	-0.119953	0.0316912	0.0977746	P52888	THOP1	28	0.169319	0.183561	0.561272
Q9NXG6	P4HTM	2	-0.238389	0.130179	0.399247	O14672	ADAM10	18	-0.0817434	0.318847	1	Q6PGP7	TTC37	42	0.137983	0.031851	0.0982144	Q9BYC5	FUT8	4	-0.195135	0.183601	0.561272
Q00536	CDK16	8	0.169341	0.130495	0.400002	O14727	APAF1	12	0.0338059	0.999914	1	P52630	STAT2	23	-0.170584	0.0319049	0.0983274	O75306	NDUFS2	12	0.125629	0.1839	0.561581
Q7L2E3	DHX30	46	0.0761818	0.130618	0.400164	O14732	IMPA2	8	-0.0288511	0.993986	1	Q92989	CLP1	7	-0.126412	0.0322126	0.0992218	Q9H1E5	TMX4	3	-0.32217	0.183813	0.561581
Q8WXF7	ATL1	8	-0.144588	0.130756	0.400369	O14733	MAP2K7	8	-0.0770063	0.822083	1	Q9HB19	PLEKHA2	11	-0.237505	0.0322414	0.0992566	Q8WWM7	ATXN2L	35	0.12777	0.18418	0.561832
Q9UQ16	DNM3	3	0.166226	0.131091	0.401179	O14735	CDIPT	3	0.0373365	0.809717	1	Q00610	CLTC	84	-0.0984451	0.0323331	0.0994851	Q92625	ANKS1A	15	0.206738	0.184099	0.561832
Q9NVE7	PANK4	17	0.120517	0.131341	0.401727	O14746	TERT	4	-0.0172706	0.998094	1	Q14165	MLEC	14	0.123536	0.0324857	0.0999006	P30876	POLR2B	37	0.118791	0.184893	0.563269
O75312	ZPR1	16	0.12811	0.131658	0.40248	O14772	FPGT	10	-0.00500811	0.998394	1	Q9NP79	VTA1	9	-0.131661	0.0325043	0.0999037	P28074	PSMB5	13	0.188946	0.185179	0.563368
Q9Y316	MEMO1	10	0.159348	0.131769	0.402603	O14773	TPP1	7	0.0891021	0.511153	1	O95433	AHSA1	25	-0.136643	0.0325571	0.100012	Q9Y2W6	TDRKH	12	0.141745	0.185136	0.563368
O75475	PSIP1	43	0.147325	0.132727	0.404909	O14776	TCERG1	51	-0.0015888	1	1	P51397	DAP	3	0.330947	0.032844	0.100839	P02786	TFRC	37	0.129042	0.185568	0.56425
O94760	DDAH1	18	-0.0828505	0.132737	0.404909	O14777	NDC80	17	-0.0444148	0.815813	1	O14497	ARID1A	37	-0.174391	0.032896	0.100944	P61978	HNRNPK	35	0.112406	0.185748	0.564495
P62310	LSM3	4	0.0805627	0.132667	0.404909	O14787	TNPO2	15	0.0675262	0.793048	1	O14498	ISLR	2	-0.217259	0.0330203	0.10117	Q13153	PAK1	9	0.153825	0.185885	0.564611
Q8WVM8	SCFD1	27	0.0910261	0.133992	0.408516	O14802	POLR3A	36	0.00520211	1	1	P20701	ITGAL	9	-0.309135	0.0329904	0.10117	O95478	NSA2	11	0.203155	0.186523	0.565521
P12821	ACE	12	0.179921	0.134303	0.409145	O14828	SCAMP3	14	-0.0634012	0.89961	1	Q9H8W4	PLEKHF2	9	0.131894	0.033023	0.10117	Q14156	EFR3A	4	-0.366032	0.186458	0.565521
P45954	ACADSB	19	-0.123	0.134342	0.409145	O14879	IFIT3	19	-0.113049	0.413819	1	Q6BCY4	CYB5R2	11	-0.430744	0.0332042	0.10167	Q6ZNW5	GDPGP1	6	0.240516	0.186583	0.565521
Q5R372	RABGAP1L.1	8	0.210177	0.134611	0.409744	O14880	MGST3	3	-0.0655911	0.726777	1	O95983	MBD3	10	-0.335163	0.0334021	0.102212	Q6ZS17	RIPOR1	3	-0.18392	0.186564	0.565521
P42025	ACTR1B	7	-0.0955308	0.134849	0.410251	O14896	IRF6	11	-0.0304084	0.961928	1	P06731	CEACAM5	3	0.252276	0.0334173	0.102212	O94763	URI1	13	0.175555	0.187328	0.56687
O75828	CBR3	16	-0.0974931	0.135211	0.41113	O14908	GIPC1	11	-0.0549171	0.464053	1	P22105	TNXB	75	0.216044	0.0335053	0.102426	P41223	BUD31	12	0.180045	0.187264	0.56687
Q96T51	RUFY1	26	0.120526	0.13543	0.411576	O14920	IKBKB	13	0.0704235	0.614004	1	O95202	LETM1	38	0.104934	0.033566	0.102546	Q6PGP7	TTC37	34	-0.10374	0.187138	0.56687
Q9BRU9	UTP23	10	0.121009	0.135973	0.412787	O14929	HAT1	10	-0.0357521	0.850614	1	Q12972	PPP1R8	12	-0.194629	0.0335804	0.102546	P28676	GCA	3	-0.200303	0.187876	0.568228
O00567	NOP56	43	0.0570805	0.136175	0.413177	O14933	UBE2L6	5	-0.161705	0.890815	1	Q5XKE5	KRT79	14	-0.49997	0.0337959	0.103106	O95336	PGLS	11	-0.0981722	0.18852	0.569834
O95365	ZBTB7A	6	-0.168716	0.136695	0.414534	O14936	CASK	32	0.0129211	1	1	Q92947	GCDH	9	0.112837	0.0338002	0.103106	Q15287	RNPS1	7	0.156734	0.188608	0.569834
O76095	JTB	2	0.206938	0.137081	0.415485	O14949	UQCRQ	7	-0.0574144	0.334757	1	Q9Y696	CLIC4	23	-0.179615	0.0338186	0.103107	Q70CQ2	USP34	10	0.177191	0.188984	0.570364
Q9NXW2	DNAJB12	7	0.128759	0.13741	0.416259	O14964	HGS	25	-0.0442587	0.991846	1	Q58FG1	HSP90AA4P	4	-0.191386	0.0339491	0.103449	Q9NYB9	ABI2	4	0.163832	0.188938	0.570364
Q86VM9	ZC3H18	34	0.0865374	0.137707	0.416936	O14966	RAB29	6	0.0501989	0.915255	1	Q96PU4	UHRF2	12	-0.207425	0.033976	0.103476	Q8NBT2	SPC24	5	0.185108	0.189765	0.572417
O95183	VAMP5	4	0.150415	0.13792	0.417359	O14972	DSCR3	6	0.0221554	0.951559	1	P31431	SDC4	6	0.183518	0.0341979	0.104096	Q96DG6	CMBL	14	-0.24226	0.190392	0.574003
Q96RQ1	ERGIC2	3	-0.121097	0.138134	0.417782	O14979	HNRNPDL	27	0.0240885	0.964086	1	P41743	PRKCI	5	-0.127372	0.0342806	0.104292	P10747	CD28	4	-0.221891	0.191	0.574922
Q9Y580	RBM7	6	0.128773	0.138275	0.417987	O14980	XPO1	42	-0.0392069	0.941774	1	P37840	SNCA	7	0.104036	0.0343668	0.10433	Q8IYB8	SUPV3L1	22	0.127635	0.190902	0.574922
Q8IU85	CAMK1D	6	0.159949	0.138725	0.419125	O14981	BTAF1	31	-0.0253936	0.999998	1	Q01432	AMPD3	11	-0.154217	0.0343233	0.10433	Q99733	NAP1L4	16	0.0892669	0.19089	0.574922
O95154	AKR7A3	6	-0.265782	0.13896	0.419546	O15014	ZNF609	13	0.0675225	0.96602	1	Q4G0N4	NADK2	18	0.0834773	0.0343476	0.10433	Q9ULX6	AKAP8L	13	0.157003	0.191202	0.575226
Q9HC21	SLC25A19	5	0.122047	0.139012	0.419546	O15020	SPTBN2	52	-0.0992282	0.763041	1	Q86U86	PBRM1	44	-0.112328	0.0343571	0.10433	O75787	ATP6AP2	4	0.209543	0.191588	0.576075
Q5T3I0	GPATCH4	10	0.116166	0.140765	0.42461	O15027	SEC16A	43	-0.0730564	0.750515	1	Q9NUQ8	ABCF3	26	-0.115931	0.0344514	0.104531	A0A0C4DH43	IGHV2.70D	2	-0.339553	0.191807	0.576132
Q12797	ASPH	46	-0.0682419	0.14133	0.426089	O15031	PLXNB2	45	-0.0526026	0.942744	1	Q9NZW5	MPP6	14	-0.155992	0.0344722	0.104539	P09234	SNRPC	3	0.11584	0.192247	0.577148
Q99594	TEAD3	5	-0.234691	0.141816	0.427327	O15042	U2SURP	42	-0.000314443	1	1	P62316	SNRPD2	14	-0.14977	0.0346098	0.1049	Q9Y6E2	BZW2	26	0.183216	0.192721	0.578265
Q9UH99	SUN2	27	-0.0921627	0.142226	0.428337	O15047	SETD1A	16	0.0306325	0.999964	1	P51649	ALDH5A1	23	-0.166258	0.0346288	0.104902	Q15714	TSC22D1	3	-0.34531	0.192914	0.578505
O95169	NDUFB8	3	-0.117965	0.14247	0.428616	O15066	KIF3B	15	-0.00784914	1	1	P09871	C1S	21	-0.235534	0.0351777	0.106508	Q96PP8	GBP5	10	-0.581993	0.193005	0.578505
Q9H0X9	OSBPL5	3	-0.144299	0.142438	0.428616	O15067	PFAS	33	0.00217604	1	1	Q9Y6D5	ARFGEF2	32	0.114374	0.0352804	0.106762	P82930	MRPS34	10	0.143648	0.193916	0.580623
O00767	SCD	6	-0.250937	0.142645	0.428916	O15084	ANKRD28	8	-0.0374528	0.972325	1	P20702	ITGAX	15	-0.218173	0.0353959	0.107054	Q9H9E3	COG4	17	-0.131876	0.193896	0.580623
O94855	SEC24D	24	-0.0863822	0.143068	0.429842	O15085	ARHGEF11	13	-0.0144142	0.99995	1	P23946	CMA1	8	0.272113	0.0354815	0.107256	Q7Z2W9	MRPL21	8	0.114143	0.194444	0.581899
Q5EBL8	PDZD11	3	-0.158836	0.143104	0.429842	O15091	KIAA0391	11	-0.0864572	0.805956	1	Q9HC16	APOBEC3G	13	-0.166714	0.0355219	0.107321	Q8WZA0	LZIC	11	0.13303	0.19494	0.583075
Q9UER7	DAXX	9	0.0967113	0.143293	0.430181	O15111	CHUK	6	-0.140581	0.515231	1	Q6SPF0	SAMD1	10	-0.225574	0.0359099	0.10834	P13760	HLA.DRB1	3	-0.541214	0.195288	0.583811
Q13610	PWP1	9	0.0904998	0.143622	0.430942	O15118	NPC1	9	0.0977889	0.969471	1	Q9NRF9	POLE3	7	-0.194197	0.0359163	0.10834	Q15648	MED1	19	0.162141	0.195474	0.584059
P51948	MNAT1	7	-0.0653717	0.144174	0.432371	O15126	SCAMP1	9	0.0299811	0.982994	1	Q9Y3A5	SBDS	22	-0.088286	0.0358912	0.10834	P62258	YWHAE	26	0.105925	0.195981	0.585266
P62805	HIST1H4A..HIST1H4B..HIST1H4C..HIST1H4D..HIST1H4E..HIST1H4F..HIST1H4H..HIST1H4I..HIST1H4J..HIST1H4K..HIST1H4L..HIST2H4A..HIST2H4B..HIST4H4	24	0.0828301	0.144339	0.432637	O15127	SCAMP2	5	0.0170879	0.824884	1	P51636	CAV2	4	0.124939	0.0360456	0.108672	P13639	EEF2	75	0.108189	0.196178	0.585547
O43598	DNPH1	8	0.133632	0.144711	0.433524	O15143	ARPC1B	19	0.0295205	0.998107	1	Q5SY16	NOL9	11	-0.211868	0.0363136	0.109405	P37840	SNCA	5	-0.159149	0.19654	0.586319
P15880	RPS2	29	0.0680339	0.145501	0.435659	O15145	ARPC3	10	0.0832952	0.329283	1	Q9BV36	MLPH	12	0.23474	0.0363272	0.109405	P15056	BRAF	3	-0.258603	0.197268	0.588183
O75882	ATRN	5	-0.146113	0.145997	0.436513	O15160	POLR1C	10	-0.00508716	0.999933	1	P16401	HIST1H1B	18	-0.22998	0.036501	0.10987	P09001	MRPL3	11	0.143821	0.197631	0.588452
P01111	NRAS	3	0.153423	0.145938	0.436513	O15162	PLSCR1	5	-0.0361534	0.867565	1	Q9HBL7	PLGRKT	2	-0.253759	0.0368542	0.110875	P67936	TPM4	29	-0.168786	0.197561	0.588452
Q9UFN0	NIPSNAP3A	8	0.0833569	0.146016	0.436513	O15164	TRIM24	13	-0.080171	0.53547	1	Q9BX59	TAPBPL	4	-0.267929	0.0368787	0.11089	Q9H7M9	VSIR	2	-0.466093	0.197669	0.588452
Q96LR5	UBE2E2	2	-0.432076	0.146505	0.437745	O15173	PGRMC2	11	-0.0312969	0.99059	1	P26572	MGAT1	9	0.135214	0.0369952	0.111181	Q00403	GTF2B	18	0.158813	0.198004	0.588567
P04156	PRNP	3	0.101416	0.147103	0.4393	O15212	PFDN6	14	-0.0124063	0.999851	1	P28161	GSTM2	5	0.179835	0.0370328	0.111235	Q6DN90	IQSEC1	7	-0.159723	0.197934	0.588567
Q13310	PABPC4	28	0.104975	0.147266	0.439556	O15213	WDR46	23	0.00539397	1	1	Q86UV5	USP48	16	-0.288702	0.0372874	0.111941	Q9Y2H2	INPP5F	2	0.176452	0.198122	0.588567
Q8N8S7	ENAH	30	-0.0912583	0.148352	0.442565	O15226	NKRF	28	-0.0119866	1	1	Q9Y2A7	NCKAP1	40	-0.102544	0.0374579	0.112393	Q9Y5A9	YTHDF2	11	0.201712	0.198068	0.588567
Q9H8T0	AKTIP	3	-0.0798514	0.148461	0.442658	O15228	GNPAT	16	-0.0315318	0.999705	1	Q9BTE3	MCMBP	17	-0.119506	0.0375988	0.112697	Q2TAY7	SMU1	21	0.103923	0.198384	0.589037
Q9HA64	FN3KRP	12	0.121191	0.148794	0.443418	O15234	CASC3	12	0.0580076	0.931824	1	Q9HA77	CARS2	16	-0.182243	0.0375838	0.112697	Q9Y2R4	DDX52	13	0.143702	0.198522	0.589139
P67775	PPP2CA	3	0.0728872	0.149413	0.44503	O15235	MRPS12	6	-0.0666851	0.348121	1	P04440	HLA.DPB1	6	-0.440285	0.0376226	0.112709	Q96GK7	FAHD2A	2	0.308769	0.19881	0.589686
Q96A00	PPP1R14A	4	-0.346232	0.149517	0.445106	O15247	CLIC2	12	-0.131476	0.504278	1	P30711	GSTT1	6	0.23269	0.0377792	0.113059	Q8IWS0	PHF6	13	0.24702	0.199107	0.59026
Q9UIC8	LCMT1	9	0.14164	0.149624	0.44519	O15254	ACOX3	17	-0.0702966	0.996279	1	Q9NRX1	PNO1	12	-0.289289	0.0377726	0.113059	P41229	KDM5C	9	0.154961	0.19984	0.592039
P28482	MAPK1	15	0.053504	0.150413	0.447304	O15264	MAPK13	12	0.0790329	0.868162	1	Q86X95	CIR1	3	-0.272198	0.0379188	0.113417	Q9Y376	CAB39	16	-0.165078	0.199916	0.592039
Q9UNW9	NOVA2	3	0.138635	0.150702	0.447927	O15269	SPTLC1	19	-0.0353877	0.845752	1	Q13042	CDC16	10	-0.184895	0.0380748	0.113824	P62942	FKBP1A	2	-0.100031	0.200625	0.593519
P18621	RPL17	19	0.0937018	0.151327	0.449553	O15294	OGT	24	-0.00719301	1	1	Q96F15	GIMAP5	6	-0.254921	0.0381448	0.113973	Q14978	NOLC1	44	0.155766	0.200614	0.593519
P61956	SUMO2	3	0.130516	0.15172	0.450483	O15321	TM9SF1	5	-0.05392	0.444045	1	Q86WV6	TMEM173	8	-0.293711	0.038283	0.114326	O14791	APOL1	5	-0.189161	0.201037	0.59412
Q9H9A5	CNOT10	12	0.135289	0.151814	0.450528	O15347	HMGB3	18	0.0328239	0.999065	1	P04733	MT1F	2	0.258438	0.038374	0.114464	O60331	PIP5K1C	2	-0.209767	0.200944	0.59412
P61006	RAB8A	8	0.0811907	0.152017	0.450893	O15355	PPM1G	26	-0.00829782	1	1	Q6UXV4	APOOL	8	0.147814	0.0383895	0.114464	Q12857	NFIA	5	-0.201882	0.201807	0.595637
P17026	ZNF22	7	-0.115954	0.152807	0.452853	O15357	INPPL1	29	0.0234971	1	1	Q96PD5	PGLYRP2	9	0.184902	0.0383794	0.114464	Q5VTE6	ANGEL2	6	0.163059	0.201865	0.595637
P48059	LIMS1	12	-0.0937394	0.152837	0.452853	O15371	EIF3D	31	0.018713	0.999702	1	P22735	TGM1	5	0.360137	0.0384495	0.114582	Q96PE3	INPP4A	7	-0.149431	0.201655	0.595637
Q13033	STRN3	7	-0.0978701	0.153119	0.453452	O15372	EIF3H	24	0.00100562	1	1	Q8NF37	LPCAT1	10	-0.171245	0.0385397	0.114791	Q9NXG2	THUMPD1	20	0.138456	0.202183	0.596265
Q9Y295	DRG1	22	0.086458	0.153359	0.453928	O15381	NVL	25	-0.0293889	0.987395	1	P13929	ENO3	3	-0.259492	0.0385827	0.114859	Q15435	PPP1R7	17	-0.0905384	0.20273	0.59726
Q12959	DLG1	16	-0.144526	0.153656	0.454568	O15382	BCAT2	12	-0.0252408	0.991836	1	Q9UFC0	LRWD1	12	-0.140776	0.0387989	0.115442	Q9BRQ6	CHCHD6	8	-0.182423	0.203182	0.598282
P08579	SNRPB2	7	0.0752614	0.15377	0.45467	O15397	IPO8	11	0.00864557	0.999951	1	P15498	VAV1	26	-0.255664	0.0392173	0.116626	O43752	STX6	8	0.145686	0.204403	0.599418
A0A0B4J1Y8	IGLV9.49	3	0.205221	0.153961	0.45479	O15427	SLC16A3	4	0.0247191	0.90523	1	Q9NX05	FAM120C	16	-0.156379	0.0394645	0.1173	P00374	DHFR	5	0.168736	0.204481	0.599418
Q9P253	VPS18	21	0.101893	0.153971	0.45479	O15446	CD3EAP	19	0.00559324	1	1	P35613	BSG	14	-0.183272	0.039595	0.117626	P49447	CYB561	2	-0.17912	0.203957	0.599418
P55160	NCKAP1L	20	0.235429	0.154135	0.45504	O15479	MAGEB2	9	-0.0732353	0.988115	1	Q15043	SLC39A14	3	-0.132228	0.0396907	0.117849	Q8N6M0	OTUD6B	9	0.157725	0.204015	0.599418
P0CG12	CHTF8	5	0.0858625	0.154278	0.455223	O15498	YKT6	10	-0.0322904	0.948204	1	Q14938	NFIX	8	-0.252848	0.039742	0.117939	Q8TC07	TBC1D15	17	-0.133767	0.203814	0.599418
Q06265	EXOSC9	13	0.100576	0.154733	0.456329	O15504	NUPL2	11	0.0115708	1	1	P07311	ACYP1	8	-0.196669	0.0398517	0.118203	Q96BY6	DOCK10	13	-0.181176	0.204412	0.599418
Q96HN2	AHCYL2	7	-0.198934	0.155371	0.457972	O15514	POLR2D	7	-0.0187852	0.994132	1	O75607	NPM3	5	-0.20066	0.0399222	0.118227	Q96GS4	BORCS6	2	-0.713626	0.204517	0.599418
Q9BZJ0	CRNKL1	34	0.139743	0.155476	0.458047	O15541	RNF113A	6	-0.0384418	0.952707	1	Q8IUZ5	PHYKPL	7	0.17878	0.0399032	0.118227	Q9UBU8	MORF4L1	9	0.178464	0.204464	0.599418
O75787	ATP6AP2	7	0.0929261	0.155664	0.458362	O43143	DHX15	45	-0.0110316	1	1	Q9UJ70	NAGK	16	0.0893491	0.0398828	0.118227	Q9UJZ1	STOML2	21	0.220583	0.203793	0.599418
O75817	POP7	4	0.0858304	0.15589	0.45879	O43148	RNMT	30	0.0209918	0.999999	1	Q04323	UBXN1	11	-0.148219	0.0400473	0.118536	O75694	NUP155	21	0.191999	0.20464	0.599469
Q15369	ELOC	6	0.116439	0.156063	0.45906	O43149	ZZEF1	29	-0.0133069	1	1	Q5SWX8	ODR4	12	0.188722	0.0401921	0.118903	Q7Z7H8	MRPL10	4	0.233572	0.204833	0.599725
Q9H2V7	SPNS1	3	0.205744	0.156793	0.460969	O43150	ASAP2	6	-0.0203757	0.999756	1	Q8WWC4	MAIP1	7	-0.149564	0.0402242	0.118936	Q9NX18	SDHAF2	2	-0.288564	0.204996	0.599892
P20839	IMPDH1	15	0.158918	0.157079	0.461573	O43159	RRP8	17	-0.0787251	0.98266	1	Q8TF74	WIPF2	5	0.37443	0.0402831	0.119048	O75394	MRPL33	3	0.109998	0.20522	0.60024
O75935	DCTN3	9	-0.100181	0.157176	0.461599	O43169	CYB5B	3	0.127385	0.550344	1	Q6DD88	ATL3	23	0.141448	0.0403323	0.119131	P41252	IARS	47	0.107883	0.205827	0.601704
Q96BW5	PTER	14	0.0937925	0.157251	0.461599	O43172	PRPF4	26	0.0213537	0.999946	1	P35998	PSMC2	40	-0.0683883	0.0404069	0.11929	O00142	TK2	4	-0.175166	0.20615	0.602339
Q9UKZ1	CNOT11	6	0.117243	0.157383	0.461748	O43175	PHGDH	37	0.00720834	1	1	P81605	DCD	9	0.409118	0.0406439	0.119927	P45954	ACADSB	17	-0.170588	0.206408	0.602783
Q8IZQ5	SELENOH	10	0.0755886	0.158252	0.464058	O43181	NDUFS4	6	-0.0246016	0.991742	1	P42025	ACTR1B	7	0.11387	0.0409307	0.12071	O00264	PGRMC1	12	0.188114	0.20871	0.605236
Q9NWV4	C1orf123	10	-0.0990115	0.159071	0.466221	O43189	PHF1	9	0.0852323	0.460518	1	P04637	TP53	7	-0.499322	0.040992	0.120828	O60518	RANBP6	4	0.35088	0.207472	0.605236
Q96SL4	GPX7	7	-0.115103	0.159295	0.466637	O43237	DYNC1LI2	25	0.0216487	0.999781	1	P02747	C1QC	4	-0.148453	0.0410968	0.121075	O60671	RAD1	3	0.135573	0.208625	0.605236
O15540	FABP7	10	-0.356884	0.160323	0.469406	O43242	PSMD3	33	-0.0018924	1	1	Q8TAV0	FAM76A	3	-0.318735	0.0411215	0.121085	P11912	CD79A	2	-0.469555	0.208578	0.605236
P06310	IGKV2.30	2	-0.150557	0.160505	0.469698	O43252	PAPSS1	26	0.0567889	0.883398	1	Q9UBR2	CTSZ	9	-0.151333	0.0411518	0.121111	P21964	COMT	14	-0.110082	0.207958	0.605236
Q14684	RRP1B	26	0.109947	0.161078	0.471129	O43264	ZW10	19	-0.0172459	0.999672	1	Q9H6E4	CCDC134	4	-0.196373	0.041203	0.121199	P29972	AQP1	3	0.258287	0.208791	0.605236
Q9BUL8	PDCD10	12	0.144879	0.161551	0.47227	O43278	SPINT1	15	0.0315998	0.998484	1	Q92797	SYMPK	35	-0.0934514	0.0413319	0.121515	P49257	LMAN1	27	0.12222	0.208824	0.605236
Q9BUQ8	DDX23	49	0.0808688	0.162609	0.475118	O43281	EFS	5	0.0594953	0.864865	1	Q8NCN4	RNF169	10	-0.246883	0.0414444	0.121783	P62495	ETF1	19	0.0889328	0.208845	0.605236
O00159	MYO1C	55	-0.0965615	0.162998	0.475792	O43290	SART1	49	0.0138959	1	1	Q8TB52	FBXO30	2	-0.370153	0.041533	0.12198	Q13976	PRKG1	7	-0.288684	0.207707	0.605236
Q7Z7L1	SLFN11	9	0.0961276	0.163007	0.475792	O43291	SPINT2	6	0.0787922	0.464942	1	P98171	ARHGAP4	19	-0.133462	0.0416026	0.122122	Q14244	MAP7	19	0.139425	0.208581	0.605236
P29083	GTF2E1	11	-0.215173	0.163524	0.477056	O43301	HSPA12A	17	0.114768	0.398996	1	P32969	RPL9..RPL9P7..RPL9P8..RPL9P9	20	-0.125466	0.0416443	0.122181	Q92973	TNPO1	21	0.068577	0.208039	0.605236
O14617	AP3D1	38	0.0596996	0.165369	0.482014	O43314	PPIP5K2	21	-0.0285188	1	1	Q8NHH9	ATL2	11	-0.158939	0.0416856	0.122239	Q96A26	FAM162A	7	0.174355	0.208742	0.605236
P04406	GAPDH	39	0.0929835	0.165502	0.482014	O43318	MAP3K7	10	-0.0696998	0.995726	1	Q15819	UBE2V2	7	-0.179951	0.0417623	0.122401	Q99685	MGLL	3	-0.409351	0.208082	0.605236
Q53T59	HS1BP3	12	0.12375	0.165484	0.482014	O43324	EEF1E1	9	-0.00018616	1	1	P04049	RAF1	6	-0.196281	0.0418116	0.122482	Q9BRT6	LLPH	4	0.171601	0.208402	0.605236
Q9C005	DPY30	5	-0.138576	0.165621	0.482014	O43395	PRPF3	38	-0.0423026	0.925141	1	P11086	PNMT	8	0.304189	0.0418621	0.122504	Q9HCU5	PREB	12	-0.183926	0.208763	0.605236
Q9H0W9	C11orf54	9	0.111914	0.165647	0.482014	O43396	TXNL1	17	-0.0561489	0.969843	1	P62081	RPS7	20	-0.0921314	0.0418419	0.122504	Q13617	CUL2	29	0.147182	0.20979	0.607356
P50135	HNMT	11	-0.0809398	0.166592	0.484515	O43399	TPD52L2	19	0.0406659	0.520293	1	P07203	GPX1	15	-0.125947	0.0422819	0.123669	P02462	COL4A1	8	-0.214439	0.210394	0.608792
Q92466	DDB2	9	-0.133757	0.166715	0.484624	O43402	EMC8	6	-0.0204615	0.845211	1	Q9H974	QTRT2	9	-0.146302	0.0423362	0.123764	Q6NVY1	HIBCH	21	-0.108661	0.211336	0.611208
Q13428	TCOF1	84	0.0869257	0.166911	0.484948	O43414	ERI3	7	-0.0213057	0.99992	1	Q00978	IRF9	9	-0.172921	0.0423932	0.123867	A0A0B4J1U7	IGHV6.1	3	-0.44784	0.212078	0.612857
P22681	CBL	10	0.104735	0.167713	0.486939	O43427	FIBP	8	-0.0637866	0.510279	1	O00273	DFFA	15	-0.124136	0.0424504	0.12397	O14979	HNRNPDL	24	0.115621	0.212122	0.612857
P28070	PSMB4	10	0.0901486	0.167768	0.486939	O43432	EIF4G3	29	0.0956073	0.560831	1	P56537	EIF6	11	-0.105292	0.0425474	0.124189	Q96SB3	PPP1R9B	19	-0.110563	0.212475	0.613565
Q9Y221	NIP7	9	0.120082	0.168266	0.488136	O43447	PPIH	13	-0.0330789	0.813051	1	Q9BTD8	RBM42	11	-0.163869	0.0427091	0.124597	Q96AQ6	PBXIP1	23	-0.109363	0.212707	0.613924
P01040	CSTA	7	0.134484	0.170442	0.494148	O43488	AKR7A2	9	-0.018472	0.991088	1	Q9BZ95	NSD3	18	-0.198404	0.0427384	0.124619	Q00765	REEP5	8	-0.205419	0.212955	0.614326
P17275	JUNB	9	-0.089921	0.170513	0.494148	O43490	PROM1	11	0.0125161	0.99998	1	P05556	ITGB1	37	-0.152978	0.0427631	0.124627	Q9NZ43	USE1	11	-0.150325	0.213117	0.614482
Q99633	PRPF18	7	0.223059	0.171093	0.495323	O43491	EPB41L2	57	0.052318	0.89731	1	Q12981	BNIP1	14	0.126709	0.0429848	0.125209	O94905	ERLIN2	20	0.19529	0.213294	0.61468
Q9H6X2	ANTXR1	7	-0.378608	0.171043	0.495323	O43493	TGOLN2	23	-0.118692	0.361519	1	P61923	COPZ1	8	0.135778	0.0431919	0.125748	Q9BXW7	HDHD5	9	0.123884	0.213929	0.616198
Q5VW36	FOCAD	11	0.113886	0.171208	0.495404	O43504	LAMTOR5	3	-0.00956625	0.969025	1	Q8NAV1	PRPF38A	8	-0.164406	0.0432197	0.125764	Q8TF74	WIPF2	7	-0.226344	0.214456	0.617404
Q96BQ5	CCDC127	4	-0.168983	0.172424	0.498669	O43516	WIPF1	11	0.0618772	0.816378	1	Q9H9T3	ELP3	18	-0.130465	0.0433491	0.126076	Q9BYJ9	YTHDF1	7	0.159608	0.215195	0.619216
Q9NP64	ZCCHC17	8	0.133819	0.172686	0.499173	O43570	CA12	5	0.0198909	0.992958	1	Q9BUN8	DERL1	5	-0.217383	0.043391	0.126133	Q12765	SCRN1	15	0.125272	0.215879	0.620871
P35556	FBN2	6	-0.321571	0.17303	0.49966	O43583	DENR	10	0.000671755	0.999991	1	Q68EM7	ARHGAP17	17	-0.134243	0.0437678	0.127164	Q13416	ORC2	8	0.196998	0.216257	0.621644
P52815	MRPL12	9	-0.0822409	0.173015	0.49966	O43592	XPOT	21	-0.0247609	0.999987	1	P61513	RPL37A	6	-0.0805375	0.043836	0.127297	P46940	IQGAP1	95	-0.116077	0.216555	0.622185
Q9BWD1	ACAT2	22	0.0899113	0.173344	0.500312	O43598	DNPH1	8	-0.0223761	0.977888	1	P17655	CAPN2	28	0.0943661	0.0438606	0.127303	Q96S97	MYADM	4	-0.158181	0.217523	0.624334
P31323	PRKAR2B	14	-0.166508	0.173513	0.500545	O43617	TRAPPC3	9	-0.113226	0.409152	1	Q8WVM7	STAG1	26	-0.165427	0.0439956	0.12763	Q9H6A0	DENND2D	4	-0.250684	0.217487	0.624334
O43181	NDUFS4	6	-0.149798	0.175041	0.504698	O43633	CHMP2A	16	-0.00590578	1	1	Q05209	PTPN12	26	-0.131027	0.0443012	0.128451	P09543	CNP	28	-0.110042	0.21795	0.625244
Q9P2I0	CPSF2	26	0.0709602	0.175346	0.505319	O43657	TSPAN6	2	-0.0741541	0.739408	1	Q9Y221	NIP7	9	-0.32569	0.0444337	0.128769	P00915	CA1	9	-0.185368	0.218754	0.627235
P35858	IGFALS	9	-0.168348	0.175569	0.505705	O43660	PLRG1	18	0.0455308	0.974009	1	Q5JSL3	DOCK11	18	-0.173873	0.0445786	0.129124	Q01658	DR1	3	-0.116566	0.219063	0.627805
Q16401	PSMD5	24	-0.105429	0.176176	0.507199	O43670	ZNF207	11	-0.0250473	0.952802	1	O95236	APOL3	14	-0.200032	0.0446174	0.12917	Q9Y446	PKP3	30	0.171666	0.219769	0.629334
P12724	RNASE3	5	0.229896	0.176717	0.508496	O43674	NDUFB5	4	-0.0803263	0.35156	1	P23469	PTPRE	6	-0.262668	0.0448496	0.129776	P15954	COX7C	4	-0.151978	0.220314	0.630161
P04920	SLC4A2	9	0.210196	0.177021	0.509115	O43676	NDUFB3	4	0.0188123	0.895526	1	Q9HD15	SRA1	4	0.175363	0.0450546	0.130303	P54687	BCAT1	4	-0.228293	0.220329	0.630161
P62701	RPS4X	18	0.0596127	0.177468	0.510141	O43678	NDUFA2	9	-0.0186032	0.962084	1	Q05397	PTK2	27	-0.187478	0.0452909	0.13084	Q9H3H1	TRIT1	3	0.188791	0.2205	0.630334
P56181	NDUFV3	6	-0.160283	0.178096	0.51169	O43684	BUB3	16	-0.0202333	0.977156	1	Q15041	ARL6IP1	4	0.136163	0.0452846	0.13084	Q9BTE7	DCUN1D5	4	0.200126	0.220848	0.631011
Q8NFV4	ABHD11	11	-0.108478	0.178254	0.511884	O43715	TRIAP1	4	-0.111142	0.406573	1	Q9NQ29	LUC7L	9	-0.126073	0.0453093	0.13084	O15392	BIRC5	4	0.226545	0.221169	0.631611
Q8TB52	FBXO30	2	0.310385	0.178444	0.512171	O43716	GATC	6	-0.0582831	0.853195	1	Q92542	NCSTN	12	-0.133987	0.0453763	0.130909	Q8WWY3	PRPF31	25	0.0921099	0.221597	0.632514
P62699	YPEL5	6	0.0914958	0.179496	0.514929	O43719	HTATSF1	41	-0.0436523	1	1	Q92734	TFG	13	-0.169047	0.0454023	0.130909	O75179	ANKRD17	20	0.150777	0.221977	0.632645
Q8N465	D2HGDH	6	-0.191969	0.180088	0.516369	O43752	STX6	9	-0.00148456	1	1	Q96EZ8	MCRS1	7	-0.18422	0.0453795	0.130909	O76041	NEBL	3	-0.181608	0.22176	0.632645
P07954	FH	31	0.0844542	0.180672	0.517519	O43765	SGTA	15	-0.0232242	0.994163	1	Q8WVJ2	NUDCD2	6	0.0922443	0.0463968	0.133708	P51688	SGSH	7	-0.151659	0.221941	0.632645
Q04941	PLP2	2	0.173554	0.180655	0.517519	O43772	SLC25A20	8	0.0282459	0.926694	1	Q9UKA1	FBXL5	5	0.302179	0.0466396	0.13434	Q7Z589	EMSY	8	0.248264	0.222567	0.633939
P78324	SIRPA	6	0.191815	0.181094	0.518207	O43809	NUDT21	16	-0.0158897	0.999145	1	O75367	H2AFY	25	0.08362	0.0469457	0.135153	Q7Z5L7	PODN	9	-0.157405	0.222654	0.633939
Q71SY5	MED25	4	-0.132268	0.181021	0.518207	O43813	LANCL1	12	0.00347221	1	1	Q7L2J0	MEPCE	22	-0.104264	0.0470995	0.135527	Q8N0U8	VKORC1L1	5	-0.108672	0.222988	0.634572
O94887	FARP2	4	0.129728	0.181522	0.519169	O43815	STRN	24	-0.0349902	0.926574	1	P19827	ITIH1	21	0.154867	0.0471573	0.135625	P30086	PEBP1	12	0.101631	0.223342	0.635262
Q14331	FRG1	11	0.112086	0.182059	0.520443	O43818	RRP9	21	-0.059455	0.793369	1	Q14764	MVP	53	-0.135204	0.0472599	0.135851	P84157	MXRA7	3	-0.194092	0.223913	0.636352
Q15427	SF3B4	8	0.103962	0.182303	0.520879	O43819	SCO2	8	-0.0393173	0.643356	1	Q9NRV9	HEBP1	13	0.10676	0.0473357	0.136	Q96RQ1	ERGIC2	4	0.144722	0.223949	0.636352
Q6P087	RPUSD3	5	0.163127	0.182946	0.522453	O43823	AKAP8	15	0.0658819	0.896903	1	Q9NYH9	UTP6	12	-0.229694	0.0473929	0.136096	Q8IZ69	TRMT2A	12	0.223693	0.224091	0.636435
O75122	CLASP2	30	0.110134	0.18306	0.522516	O43824	GTPBP6	8	-0.0943195	0.859639	1	Q8WVK2	SNRNP27	6	-0.158803	0.047443	0.136171	Q8TED0	UTP15	8	0.17603	0.224721	0.637906
P12277	CKB	16	-0.133235	0.183262	0.522569	O43837	IDH3B	17	-0.00873764	1	1	P05067	APP	16	-0.306421	0.0475121	0.1363	P61225	RAP2B	6	-0.169739	0.225144	0.63847
Q8NI08	NCOA7	4	-0.25908	0.183208	0.522569	O43865	AHCYL1	17	0.0115363	0.999986	1	Q7Z3B4	NUP54	19	-0.117538	0.0476263	0.136559	Q9Y3C8	UFC1	8	0.149363	0.225055	0.63847
Q13619	CUL4A	20	0.127948	0.183505	0.522999	O43913	ORC5	10	0.13479	0.692411	1	O00244	ATOX1	6	0.20828	0.0479613	0.13745	Q9HBL7	PLGRKT	2	0.225811	0.225563	0.63934
Q00987	MDM2	7	-0.287121	0.183684	0.523246	O43920	NDUFS5	7	0.0376195	0.991685	1	Q86VR2	RETREG3	6	0.190571	0.0480394	0.137545	O75487	GPC4	6	-0.149838	0.225763	0.639588
P32929	CTH	6	0.181971	0.184	0.523835	O43929	ORC4	6	0.0619029	0.940594	1	Q9BQE5	APOL2	15	-0.10631	0.0480427	0.137545	Q9UFG5	C19orf25	4	-0.17341	0.226224	0.640572
Q99567	NUP88	24	0.121801	0.184075	0.523835	O60216	RAD21	28	0.0260039	0.999971	1	Q96TA1	FAM129B	28	-0.133552	0.0480746	0.137567	Q9BQ39	DDX50	22	0.114537	0.226465	0.640936
Q9NWZ8	GEMIN8	4	-0.179325	0.184382	0.524445	O60231	DHX16	39	-0.0107011	1	1	P61254	RPL26	5	-0.155631	0.0482611	0.137979	A0AV96	RBM47	14	-0.147538	0.226578	0.640937
Q9P206	KIAA1522	19	-0.116474	0.184599	0.5248	O60232	SSSCA1	6	0.0233533	0.981233	1	Q86YZ3	HRNR	6	0.457649	0.0482673	0.137979	P40200	CD96	2	-0.240954	0.226845	0.641373
O15228	GNPAT	14	0.144298	0.184792	0.524943	O60234	GMFG	6	-0.0583746	0.727746	1	P46108	CRK	15	-0.0912599	0.0485245	0.138645	Q96HY6	DDRGK1	9	-0.0814182	0.227652	0.643015
Q32P28	P3H1	19	-0.124805	0.184834	0.524943	O60244	MED14	12	0.0153547	0.999998	1	Q15906	VPS72	8	-0.154465	0.0486329	0.138885	P51692	STAT5B	3	-0.162693	0.227897	0.643386
Q99496	RNF2	4	0.144393	0.185832	0.527515	O60256	PRPSAP2	15	-0.0461401	0.996784	1	P83881	RPL36A	4	-0.191568	0.0494046	0.141018	Q99426	TBCB	16	0.139712	0.22895	0.64604
P05413	FABP3	9	-0.125356	0.186449	0.528499	O60271	SPAG9	44	0.0436831	0.99931	1	Q9HCD5	NCOA5	21	-0.126321	0.0497259	0.141792	Q99496	RNF2	4	0.220722	0.229325	0.646777
Q9BYC9	MRPL20	6	0.0801938	0.186412	0.528499	O60293	ZFC3H1	12	-0.0100348	1	1	Q9H9L3	ISG20L2	11	-0.207455	0.049802	0.141938	Q69YQ0	SPECC1L	14	0.176476	0.22945	0.646809
Q9H9G7	AGO3	8	-0.128892	0.186458	0.528499	O60306	AQR	33	0.0231834	0.999999	1	Q9Y3I0	RTCB	34	-0.0639578	0.0502052	0.143016	O75764	TCEA3	6	-0.345332	0.230484	0.649121
O75348	ATP6V1G1	6	0.0925218	0.187497	0.531066	O60313	OPA1	43	-0.0495553	0.983264	1	P15531	NME1	6	-0.254566	0.0504924	0.143762	Q8IX12	CCAR1	38	0.0922527	0.230499	0.649121
P54727	RAD23B	18	0.0862247	0.187551	0.531066	O60318	MCM3AP	17	-0.00381941	1	1	P62995	TRA2B	10	-0.137253	0.0505189	0.143765	P18077	RPL35A	15	-0.131309	0.23093	0.650014
Q15102	PAFAH1B3	11	0.104935	0.18787	0.531706	O60331	PIP5K1C	4	0.0734225	0.758236	1	Q9BY42	RTFDC1	12	-0.21749	0.050603	0.143932	Q9UHQ9	CYB5R1	15	-0.121385	0.231045	0.650014
Q96S42	NODAL	2	-0.168951	0.188134	0.532188	O60333	KIF1B	8	0.0409954	0.999348	1	Q6NTF9	RHBDD2	2	0.314213	0.0507727	0.144343	Q08117	AES	2	-0.193377	0.231737	0.651638
Q6GMV3	PTRHD1	5	-0.11219	0.188666	0.533428	O60341	KDM1A	28	-0.00772458	1	1	Q9NXE4	SMPD4	10	-0.163437	0.050929	0.144715	Q9NUP9	LIN7C	6	0.147884	0.231981	0.652002
Q8TAE8	GADD45GIP1	11	0.0502414	0.188994	0.534089	O60443	GSDME	13	0.124104	0.835881	1	P02760	AMBP	13	0.17492	0.0512491	0.145552	P31151	S100A7	4	-0.8025	0.232476	0.652748
P30711	GSTT1	6	-0.132473	0.189498	0.535248	O60493	SNX3	11	0.0292644	0.877086	1	Q9H3U1	UNC45A	45	-0.125975	0.0514256	0.14598	Q9BRT3	MIEN1	3	-0.124019	0.232406	0.652748
O00170	AIP	16	0.0976907	0.190473	0.537733	O60496	DOK2	9	0.036986	0.936679	1	Q00536	CDK16	7	-0.374678	0.0516479	0.146538	Q9H9S4	CAB39L	4	-0.311319	0.2334	0.655018
P86790	CCZ1B	9	0.105958	0.190615	0.537869	O60502	MGEA5	26	0.00850437	1	1	O14787	TNPO2	16	-0.190903	0.0516814	0.146559	O15247	CLIC2	10	-0.273144	0.234235	0.656714
[truncated: 3,654 more rows]

## Sheet: Supplementary Data 3c
Supplementary Data 3c: Gene set enrichment analysis comparing TNBC Cluster 1 vs. others
pathway	pval	padj	ES	NES	nMoreExtreme	size	leadingEdge	members
GO_CELLULAR_RESPONSE_TO_INTERFERON_GAMMA	0.000151906	0.00863992	0.802721	2.60271	0	36	STAT1, GBP1, OAS2, ICAM1, LGALS9, OAS3, IFI30, GBP2, EPRS, B2M, ASS1, HCK, OAS1, GBP5, PML, TRIM21, TRIM25, AIF1, OASL, PRKCD, VCAM1, CD44, TRIM22	LGALS9, IRF6, DAPK3, SYNCRIP, ASS1, OAS1, IFNG, GAPDH, ICAM1, EPRS, HCK, IFI30, CD44, VCAM1, TRIM21, MRC1, SP100, PML, OAS2, GBP1, GBP2, RPL13A, STAT1, AIF1, B2M, IRF9, PRKCD, TRIM26, CAMK2G, CAMK2D, TRIM25, IRF3, OASL, TRIM22, GBP5, OAS3
GO_RESPONSE_TO_TYPE_I_INTERFERON	0.000155352	0.00863992	0.86974	2.60109	0	25	ISG15, STAT1, IFIT3, MX1, ISG20, OAS2, SAMHD1, OAS3, IFIT1, IFIT2, BST2, GBP2, ADAR, PSMB8, IFI35, OAS1, OASL, MX2	IFIT3, IRF6, OAS1, ISG15, IFIT2, IFIT1, MX1, MX2, SP100, PSMB8, OAS2, GBP2, SHMT2, STAT1, STAT2, ADAR, IFI35, IRF9, BST2, IRF3, OASL, ISG20, TRIM56, SAMHD1, OAS3
GO_RESPONSE_TO_INTERFERON_GAMMA	0.000149454	0.00863992	0.772999	2.60054	0	43	STAT1, GBP1, OAS2, ICAM1, LGALS9, OAS3, IFI30, BST2, GBP2, EPRS, B2M, ASS1, HCK, OAS1, GBP5, PML, TRIM21, TRIM25, AIF1, OASL, PRKCD, VCAM1, CD44, NUB1, TRIM22, SEC61A1	LGALS9, IRF6, DAPK3, SYNCRIP, ASS1, OAS1, IFNG, GAPDH, ICAM1, EPRS, HCK, IFI30, CD44, VCAM1, TRIM21, MRC1, SP100, PML, OAS2, GBP1, GBP2, SNCA, RPL13A, STAT1, AIF1, SEC61A1, B2M, IRF9, PRKCD, BST2, TRIM26, CALCOCO2, CAMK2G, CAMK2D, TRIM25, IRF3, OASL, KYNU, TRIM22, DNAJA3, GBP5, NUB1, OAS3
GO_DEFENSE_RESPONSE_TO_VIRUS	0.000142369	0.00863992	0.7079	2.59463	0	68	ISG15, STAT1, IFIT3, MX1, GBP1, ISG20, OAS2, PLSCR1, DDX58, SAMHD1, EIF2AK2, OAS3, IFIT1, CD40, IFIT2, BST2, ADAR, IFIH1, IFI16, DDX60, PYCARD, OAS1, PML, IFIT5, TRIM25, PTPRC, OASL, MX2	POLR3A, IFIT3, PLSCR1, ATG7, DDX58, OAS1, IFNG, ISG15, IL6, POLR3D, PTPRC, IFIT2, IFIT1, BCL2, EIF2AK2, AZU1, MX1, MX2, CD40, PML, OAS2, GBP1, STAT1, STAT2, ADAR, CXADR, ADARB1, IRF9, RELA, BST2, AIMP1, ILF3, DNAJC3, IFIT5, TRIM25, BECN1, IRF3, PCBP2, OASL, IFI16, UNC13D, ZC3HAV1, MAVS, SLFN11, TMEM173, DDX60, TRIM22, ELMOD2, LSM14A, ISG20, ITCH, FAM111A, TRIM56, POLR3C, IFIH1, POLR3F, APOBEC3G, …
GO_CYTOKINE_MEDIATED_SIGNALING_PATHWAY	0.000133529	0.00863992	0.610596	2.4707	0	129	ISG15, STAT1, PSMB9, PSMB10, IFIT3, MX1, GBP1, ISG20, OAS2, PSMA3, PSME1, SAMHD1, ICAM1, OAS3, IFIT1, PSMA6, CD40, IFI30, IFIT2, BST2, GBP2, ADAR, CD74, PSMD11, PSMB8, PSME2, B2M, IFI35, HCK, PYCARD, OAS1, PSMA1, PSMD13, STAT3, PML, TRIM21, TRIM25, TRADD, PSMB3, OASL, PSMC4, PSMA7, JAGN1, MX2, PRKCD, PSMA4, VCAM1, PSMA2, PSMB1, CD44, PSMD8, PSME3, PTK2B, TRIM22, STAT5A, PSMD1	PSMD11, PSMD12, PSMD9, PSMD14, PSMA7, IFIT3, IRF6, IKBKB, PSMD3, RPS6KA5, RPS6KA4, PSMD10, BAG4, OAS1, KRAS, IFNG, CD74, ISG15, IL6, ICAM1, KRT18, KRT8, DCN, HCK, IFIT2, IFIT1, KIT, IFI30, CD44, IL7R, PSMC3, VCAM1, TRIM21, MX1, MX2, PSMB1, BGN, SP100, FAS, PSMA1, PSMA2, PSMA3, PSMA4, CD40, MAPK3, PSMB8, PSMB9, PSMA5, PSMB4, PSMB6, PSMB5, PML, OAS2, GBP1, GBP2, ACSL1, PSMC2, PSMB10, STAT3, STAT1, …
GO_INTERFERON_GAMMA_MEDIATED_SIGNALING_PATHWAY	0.000155521	0.00863992	0.81767	2.46706	0	26	STAT1, GBP1, OAS2, ICAM1, OAS3, IFI30, GBP2, B2M, HCK, OAS1, PML, TRIM21, TRIM25, OASL, PRKCD, VCAM1, CD44, TRIM22	IRF6, OAS1, IFNG, ICAM1, HCK, IFI30, CD44, VCAM1, TRIM21, SP100, PML, OAS2, GBP1, GBP2, STAT1, B2M, IRF9, PRKCD, TRIM26, CAMK2G, CAMK2D, TRIM25, IRF3, OASL, TRIM22, OAS3
GO_NEGATIVE_REGULATION_OF_VIRAL_GENOME_REPLICATION	0.000155521	0.00863992	0.761355	2.29715	0	26	ISG15, MX1, ISG20, PLSCR1, EIF2AK2, OAS3, IFIT1, BST2, ADAR, IFI16, OAS1, OASL, PARP10	PLSCR1, CCNK, VAPB, OAS1, LTF, ISG15, IFIT1, EIF2AK2, MX1, HMGA2, ADAR, SRPK2, BST2, ILF3, OASL, IFI16, PARP10, ZC3HAV1, MAVS, ISG20, FAM111A, SRPK1, APOBEC3G, VAPA, EIF2AK4, OAS3
GO_RESPONSE_TO_VIRUS	0.000136166	0.00863992	0.580523	2.28327	0	105	ISG15, STAT1, PSMB9, IFIT3, MX1, GBP1, ISG20, OAS2, PLSCR1, DDX58, SAMHD1, EIF2AK2, LGALS9, OAS3, IFIT1, CD40, IFIT2, BST2, ADAR, IFIH1, EEF1G, IFI16, DDX60, PYCARD, OAS1, PML, IFI44, IFIT5, TRIM25, PTPRC, OASL, MX2, DDX21, PSMA2, AP1S1, ABCE1, AZU1, TRIM22	LGALS9, DDX3X, POLR3A, IFIT3, IKBKB, DCLK1, CHUK, PLSCR1, BANF1, PRKRA, ATG7, DDX58, OAS1, IFNG, APOB, HSPB1, ISG15, IL6, POLR3D, ENO1, PTPRC, IFIT2, IFIT1, BCL2, CLU, SRC, TPT1, STMN1, HMGA1, EIF2AK2, AZU1, MX1, MX2, CFL1, GATA3, PSMA2, CD40, EEF1G, PSMB9, PML, OAS2, GBP1, GTF2F1, STAT1, CCT5, STAT2, HMGA2, ADAR, ABCE1, NPC2, AP1S1, RPS15A, CXADR, ADARB1, CDK6, IRF9, RELA, BCL2L1, BST2, AIMP1, I…
GO_REGULATION_OF_LEUKOCYTE_MEDIATED_IMMUNITY	0.000144823	0.00863992	0.631117	2.23143	0	55	SERPINB9, FCER1G, VAMP8, ICAM1, TAP1, LGALS9, CD40, LYN, BST2, RAC2, PTPN6, STXBP2, B2M, SYK, PTPRC, SASH3, MSH6, VAV1, EXOSC3, VAMP3	LGALS9, STX7, MAP3K7, AP1G1, SASH3, SNX4, C3, IFNG, HPX, C4BPA, ICAM1, LYN, PTPRC, HMGB1, HMOX1, CD28, HSPD1, BCR, LAMP1, UNG, PVR, RAC2, VAV1, PPP3CB, IL7R, LAG3, IL10, GATA3, CD40, PTPN6, FCER1G, STAT6, WAS, SYK, SERPINB9, STAT5B, VAMP7, MSH6, B2M, TAP1, BST2, STX4, TRAF2, ABR, STXBP2, VAMP3, UNC13D, SUPT6H, HAVCR2, THOC1, VAMP8, CADM1, EXOSC3, RABGEF1, SNX6
GO_NEGATIVE_REGULATION_OF_TYPE_I_INTERFERON_PRODUCTION	0.000156446	0.00863992	0.765558	2.19913	0	21	ISG15, DDX58, UBE2L6, IFIH1, PYCARD, PPM1B, TRIM25, NMI, UBA7	UBE2L6, PPM1B, DDX58, ISG15, IL10, UBA7, RPS27A, UBA52, REL, NMI, PIN1, TRIM25, IRF3, PCBP2, MAVS, NLRX1, HAVCR2, ITCH, IFIH1, TBK1, PYCARD
GO_FC_EPSILON_RECEPTOR_SIGNALING_PATHWAY	0.000139606	0.00863992	0.568036	2.17161	0	88	PSMB9, PSMB10, FCER1G, PSMA3, PSME1, PSMA6, LYN, GRB2, PLCG2, PSMD11, PSMB8, PSME2, SYK, PSMA1, PSMD13, LCP2, UBE2V1, PAK2, PSMB3, VAV1, PSMC4, PSMA7, PSMA4, PSMA2, PSMB1, PSMD8, PSME3, PSMD1, NRAS, UBE2N, PSMC2, PSMD7, NFKB1, PSMC3, PSMA5, PPP3CB, VAV2, PAK1, PSMB4, MAPK1, PSMB2, PSMD2, MAP3K7, CUL1, SHC1, PSMC6, RAC1, NFATC2, BCL10	PSMD11, PSMD12, PSMD9, PIK3R2, PSMD14, MAP2K7, PSMA7, IKBKB, CHUK, PSMD3, MAP3K7, PSMD10, BCL10, FOS, NRAS, HRAS, KRAS, IGKC, LYN, CALM3, VAV1, PPP3CB, PLCG2, PSMC3, PLCG1, NFKB1, PSMB1, PSMA1, PSMA2, PSMA3, PSMA4, MAPK3, PIK3R1, PSMB8, PSMB9, PSMA5, PSMB4, PSMB6, PSMB5, MAPK1, SHC1, FCER1G, PSMC2, PSMB10, PIK3CA, PIK3CB, SYK, PSMC4, MAPK9, MAP2K4, PSMD8, PSMB3, PSMB2, PSMD7, VAV2, PSMD4, PSMA6, …
GO_REGULATION_OF_MAST_CELL_ACTIVATION	0.000158907	0.00863992	0.810367	2.16752	0	16	FCER1G, PLSCR1, VAMP8, LGALS9, LYN, RAC2, STXBP2, SYK, VAMP3, PTPRE	LGALS9, PLSCR1, SNX4, LYN, HMOX1, RAC2, PTPRE, FCER1G, SYK, VAMP7, STXBP2, VAMP3, UNC13D, VAMP8, RABGEF1, SNX6
GO_ANTIGEN_PROCESSING_AND_PRESENTATION_OF_EXOGENOUS_PEPTIDE_ANTIGEN_VIA_MHC_CLASS_I	0.000145794	0.00863992	0.614872	2.15579	0	53	PSMB9, PSMB10, FCER1G, PSMA3, PSME1, PSMA6, IFI30, CYBA, CYBB, PSMD11, PSMB8, PSME2, B2M, PSMA1, PSMD13, PSMB3, PSMC4, PSMA7, PSMA4, PSMA2, PSMB1, NCF2, PSMD8, PSME3, PSMD1, NCF4	PSMD11, PSMD12, PSMD9, PSMD14, PSMA7, PSMD3, PSMD10, CYBB, ITGAV, IFI30, CYBA, CD36, PSMC3, ITGB5, NCF2, PSMB1, PSMA1, PSMA2, PSMA3, PSMA4, PSMB8, PSMB9, PSMA5, PSMB4, PSMB6, PSMB5, FCER1G, PSMC2, PSMB10, PSMC4, PSMD8, PSMB3, PSMB2, PSMD7, PSMD4, PSMA6, PSME3, B2M, PSMC1, PSMC5, PSMC6, PSME1, PSMD2, PSME4, PSMD6, NCF4, PSMD5, PSMF1, PSMB7, PSMD1, LNPEP, PSME2, PSMD13
GO_REGULATION_OF_TYPE_I_INTERFERON_PRODUCTION	0.000143451	0.00863992	0.589106	2.13214	0	64	ISG15, DDX58, CD14, UBE2L6, PLCG2, IFIH1, IFI16, PYCARD, SYK, TRIM21, PPM1B, TRIM25, NMI, UBA7, NFKB2, POLR2E, MYD88, PRKDC, POLR2H, RIPK2, PIN1, POLR2K, NFKB1, ZC3HAV1, DDX3X, POLR1C, DHX36	DDX3X, POLR3A, UBE2L6, POLR1C, RIPK2, PPM1B, FLOT1, DDX58, ISG15, POLR3D, CD14, HMGB1, POLR1D, HSPD1, XRCC6, XRCC5, PLCG2, POLR2E, TRIM21, NFKB1, IL10, HMGB2, CTNNB1, UBA7, STAT6, SYK, IRAK1, POLR2H, POLR2K, POLR2F, POLR2L, RPS27A, UBA52, PRKDC, NFKB2, RELA, REL, DHX9, TRIM32, NMI, PIN1, TRIM25, IRF3, PCBP2, IFI16, LRRFIP1, ZC3HAV1, MAVS, NLRX1, TMEM173, HAVCR2, CREBBP, ITCH, MYD88, TRIM56, POLR3…
GO_REGULATION_OF_INNATE_IMMUNE_RESPONSE	0.000129383	0.00863992	0.504543	2.1198	0	173	STAT1, CTSS, PSMB9, SERPINB9, PSMB10, FCER1G, PLSCR1, DDX58, PSMA3, PSME1, SAMHD1, TAP1, LGALS9, PSMA6, CD14, LYN, CYBA, ADAR, PTPN6, PLCG2, PSMD11, IFIH1, PSMB8, PSME2, ITGB2, IFI16, DDX60, HCK, PYCARD, PARP9, SYK, LGMN, GBP5, PSMA1, PSMD13, UBE2V1, PTPN1, NMI, PAK2, PSMB3, VAV1, PSMC4, PSMA7, RPS6KA3, PRKCD, MYD88, PSMA4, PSMA2, PSMB1, PUM1, PSMD8, RIPK2, PSME3, PSMD1, RFTN1, ERAP1, AP1G1, NRAS…	LGALS9, PSMD11, PSMD12, PSMD9, PSMD14, TRAFD1, PSMA7, IKBKB, CHUK, PLSCR1, PSMD3, MAP3K7, RIPK2, TSPAN6, AP1G1, ANKRD17, RPS6KA5, PSMD10, FLOT1, DDX58, BCL10, A2M, NRAS, HRAS, KRAS, IFNG, LTF, HPX, RAF1, ITGB2, SERPING1, POLR3D, CTSB, LYN, HSP90AB1, MMP2, CD14, HCK, HMGB1, HSPA1B, HSPD1, ITGAM, LAMP1, SRC, CYBA, HSP90B1, PVR, VAV1, CD36, PLCG2, PRKACA, PTPN2, PSMC3, PTPN1, LBP, LAG3, NFKB1, PSMB1…
GO_POSITIVE_REGULATION_OF_INNATE_IMMUNE_RESPONSE	0.000132996	0.00863992	0.519169	2.11625	0	136	CTSS, PSMB9, PSMB10, FCER1G, PLSCR1, DDX58, PSMA3, PSME1, LGALS9, PSMA6, CD14, LYN, PLCG2, PSMD11, IFIH1, PSMB8, PSME2, ITGB2, IFI16, HCK, PYCARD, SYK, LGMN, GBP5, PSMA1, PSMD13, UBE2V1, PAK2, PSMB3, VAV1, PSMC4, PSMA7, RPS6KA3, PRKCD, MYD88, PSMA4, PSMA2, PSMB1, PSMD8, RIPK2, PSME3, PSMD1, RFTN1, AP1G1, NRAS, ITGAM, UBE2N, UBE2K, PSMC2, PSMD7, NFKB1, PIK3C3, PSMC3	LGALS9, PSMD11, PSMD12, PSMD9, PSMD14, PSMA7, IKBKB, CHUK, PLSCR1, PSMD3, MAP3K7, RIPK2, AP1G1, RPS6KA5, PSMD10, DDX58, BCL10, NRAS, HRAS, KRAS, HPX, RAF1, ITGB2, POLR3D, CTSB, LYN, MMP2, CD14, HCK, HMGB1, HSPD1, ITGAM, LAMP1, SRC, HSP90B1, PVR, VAV1, CD36, PLCG2, PRKACA, PSMC3, LBP, LAG3, NFKB1, PSMB1, PRKACB, CTSS, PSMA1, PSMA2, PSMA3, PSMA4, HMGB2, PSMB8, PSMB9, PSMA5, PSMB4, PSMB6, PSMB5, FCE…
GO_ANTIGEN_PROCESSING_AND_PRESENTATION_OF_PEPTIDE_ANTIGEN_VIA_MHC_CLASS_I	0.000142531	0.00863992	0.572131	2.11357	0	72	PSMB9, PSMB10, FCER1G, TAP2, PSMA3, PSME1, TAP1, PSMA6, IFI30, TAPBP, CYBA, CYBB, PSMD11, PSMB8, PSME2, B2M, PSMA1, PSMD13, PSMB3, PSMC4, PSMA7, CALR, PSMA4, PSMA2, PSMB1, NCF2, PSMD8, PSME3, PSMD1, NCF4, ERAP1, PSMC2, PSMD7, PSMC3	PSMD11, PSMD12, PSMD9, PSMD14, PSMA7, TAPBP, PSMD3, PSMD10, SEC24D, SEC31A, SEC24A, SEC24B, CYBB, ITGAV, ACE, IFI30, CYBA, CD36, PSMC3, ITGB5, NCF2, PSMB1, AZGP1, PSMA1, PSMA2, PSMA3, PSMA4, CALR, CANX, PSMB8, PSMB9, PSMA5, PSMB4, PSMB6, PSMB5, PDIA3, FCER1G, PSMC2, PSMB10, PSMC4, PSMD8, PSMB3, PSMB2, BCAP31, PSMD7, SEC24C, PSMD4, SEC13, PSMA6, PSME3, B2M, PSMC1, PSMC5, PSMC6, TAP1, TAP2, PSME1, …
GO_ACTIVATION_OF_INNATE_IMMUNE_RESPONSE	0.000134463	0.00863992	0.528648	2.11173	0	117	CTSS, PSMB9, PSMB10, FCER1G, DDX58, PSMA3, PSME1, LGALS9, PSMA6, CD14, LYN, PLCG2, PSMD11, IFIH1, PSMB8, PSME2, ITGB2, IFI16, HCK, PYCARD, SYK, LGMN, PSMA1, PSMD13, UBE2V1, PAK2, PSMB3, PSMC4, PSMA7, RPS6KA3, PRKCD, MYD88, PSMA4, PSMA2, PSMB1, PSMD8, RIPK2, PSME3, PSMD1, RFTN1, NRAS, ITGAM, UBE2N, PSMC2, PSMD7, NFKB1, PIK3C3, PSMC3	LGALS9, PSMD11, PSMD12, PSMD9, PSMD14, PSMA7, IKBKB, CHUK, PSMD3, MAP3K7, RIPK2, RPS6KA5, PSMD10, DDX58, BCL10, NRAS, HRAS, KRAS, RAF1, ITGB2, CTSB, LYN, CD14, HCK, HMGB1, HSPD1, ITGAM, SRC, HSP90B1, CD36, PLCG2, PRKACA, PSMC3, LBP, NFKB1, PSMB1, PRKACB, CTSS, PSMA1, PSMA2, PSMA3, PSMA4, PSMB8, PSMB9, PSMA5, PSMB4, PSMB6, PSMB5, FCER1G, ICAM3, PSMC2, PSMB10, CTSK, SYK, PSMC4, PSMD8, MAPKAPK2, PSM…
GO_RIBOSOME_BIOGENESIS	0.000123244	0.00863992	0.482001	2.10473	0	244	ISG20, RPP25, GTPBP4, RPLP1, RCL1, EXOSC7, RPS20, LSM6, RPS28, XPO1, NAT10, MRTO4, RPLP0, WDR12, PES1, EXOSC3, NOB1, DDX21, RPS10, RPS29, NOP16, RPL12, GAR1, RPL38, ISG20L2, RPS13, RPL7, GEMIN4, TEX10, EXOSC1, BOP1, TFB2M, WDR75, EXOSC2, TFB1M, RPS8, RPL7L1, GNL2, RPL11, TSR1, RAN, BYSL, RRP1, DDX27, BRIX1, DCAF13, KRR1, RPS15A, RPL23A, WDR43, RPL10A, RPS3A, DIMT1, NOC2L, DDX52, DDX3X, UTP3, NGDN…	GTPBP10, PES1, MPHOSPH10, NOP56, DDX3X, XPO1, WDR46, NVL, RRP8, SART1, ERI3, RRP9, DKC1, NPM3, ERAL1, SURF6, UTP20, RPP40, NSA2, POP4, RPLP1, RPLP2, RPLP0, NPM1, RPS17, RPSA, RPS2, RPL35A, RPL7, RPL17, FBL, RPS3, RPS12, RPL13, RPL10, RPL12, RPL22, RPL4, GNL1, EIF4A3, RPS19, RPL3, RPL13A, RPL35, CDKN2A, NOP2, RPL27A, RPL5, RPL21, RPL28, RPS9, RPS5, RPS10, RPL29, CSNK1D, RPL34, CSNK1E, RPL14, RRP1,…
GO_NEGATIVE_REGULATION_OF_VIRAL_PROCESS	0.000149454	0.00863992	0.621798	2.09186	0	43	ISG15, STAT1, MX1, ISG20, PLSCR1, EIF2AK2, OAS3, IFIT1, BST2, ADAR, IFI16, OAS1, PML, TRIM21, TRIM25, OASL, PARP10	PLSCR1, SNX3, CCNK, VAPB, OAS1, APCS, LTF, ISG15, GSN, IFIT1, TRIM27, TRIM21, EIF2AK2, MX1, FBLN1, SP100, PTX3, PML, STAT1, HMGA2, ADAR, SRPK2, BST2, TRIM26, ILF3, TRIM32, TARDBP, TRIM28, HDAC1, TRIM25, OASL, IFI16, PARP10, ZC3HAV1, MAVS, ISG20, FAM111A, SRPK1, APOBEC3G, VAPA, EIF2AK4, CHMP3, OAS3
GO_RIBONUCLEOPROTEIN_COMPLEX_BIOGENESIS	0.000117247	0.00863992	0.464704	2.09074	0	342	ISG20, RPP25, ADAR, GTPBP4, EIF2S3, RPLP1, CLP1, EIF3L, RCL1, EXOSC7, EIF3I, RPS20, PRMT5, LSM6, RPS28, CDC123, XPO1, NAT10, EIF3F, MRTO4, EIF3B, RPLP0, WDR12, PES1, EXOSC3, NOB1, DDX21, RPS10, RPS29, NOP16, RPL12, USP39, GAR1, RPL38, ISG20L2, RPS13, RPL7, SETX, GEMIN4, WDR77, LSM4, EIF3M, TEX10, EXOSC1, SNRNP200, BOP1, TFB2M, EIF3H, WDR75, PRPF8, EXOSC2, TFB1M, RPS8, RPL7L1, GNL2, RPL11, EIF3J, …	GTPBP10, EIF3F, PES1, MPHOSPH10, NOP56, DDX3X, PRMT5, XPO1, WDR46, EIF3D, EIF3H, NVL, POLR2D, RRP8, SART1, PRPF3, ERI3, DENR, RRP9, CDC40, DKC1, NOL3, PSIP1, SRSF10, SF3B1, NPM3, ERAL1, SNRNP200, SURF6, UTP20, CDC123, RPP40, EIF3G, EIF3J, PRPF6, SNUPN, LUC7L3, SLU7, CD2BP2, NSA2, POP4, RPLP1, RPLP2, RPLP0, NPM1, RPS17, RPSA, SNRPC, RPS2, RPL35A, RPL7, RPL17, FBL, RPS3, EIF4B, RPS12, DDX6, RPL13, …
GO_ANTIGEN_PROCESSING_AND_PRESENTATION_OF_PEPTIDE_ANTIGEN	0.00013421	0.00863992	0.519869	2.07975	0	118	CTSS, PSMB9, PSMB10, FCER1G, TAP2, PSMA3, PSME1, TAP1, PSMA6, IFI30, TAPBP, CYBA, CYBB, CD74, PSMD11, PSMB8, PSME2, B2M, LGMN, PSMA1, PSMD13, PSMB3, PSMC4, PSMA7, CALR, PSMA4, PSMA2, PSMB1, NCF2, PSMD8, AP1S1, PSME3, PSMD1, NCF4, CLTC, CLTA, ERAP1, RAB7A, KIF2A, AP1G1, PSMC2, PSMD7, PSMC3, AP1M1, CTSD, KIF22, AP1S2, PSMA5, PDIA3, ACE, PSMB4	KIF2A, PSMD11, PSMD12, PSMD9, DCTN6, PSMD14, PSMA7, SPTBN2, KIF3B, TAPBP, DYNC1LI2, PSMD3, AP1G1, PSMD10, DCTN3, SEC24D, AP2A2, SEC31A, KIF4A, SEC24A, SEC24B, AP2A1, CD74, CYBB, ITGAV, CTSD, CLTA, ACE, IFI30, CYBA, CD36, PSMC3, ITGB5, NCF2, PSMB1, AZGP1, CTSS, PSMA1, PSMA2, PSMA3, PSMA4, CALR, CANX, PSMB8, PSMB9, PSMA5, PSMB4, PSMB6, PSMB5, PDIA3, FCER1G, PSMC2, PSMB10, ACTR1B, PSMC4, PSMD8, PSMB…
GO_ANTIGEN_RECEPTOR_MEDIATED_SIGNALING_PATHWAY	0.00013611	0.00863992	0.526625	2.07931	0	108	PSMB9, PSMB10, PSMA3, PSME1, PSMA6, LYN, CD38, MNDA, PTPN6, PLCG2, PSMD11, PSMB8, PSME2, CSK, SYK, PSMA1, PSMD13, LCP2, UBE2V1, PTPRC, PAK2, PSMB3, PSMC4, PSMA7, PSMA4, LCK, IGHM, PSMA2, PSMB1, PSMD8, RIPK2, NCK1, PSME3, PSMD1, RFTN1, UBE2N, PSMC2, PSMD7, NFKB1, PSMC3, SPG21, PRKCB, PRKD2, PSMA5, PAK1, INPP5D, PSMB4, MAPK1, PSMB2, PSMD2, MAP3K7, NCKAP1L	PSMD11, PSMD12, PSMD9, PIK3R2, PSMD14, PSMA7, IKBKB, CHUK, PSMD3, MAP3K7, RIPK2, PSMD10, BCL10, HRAS, IFNG, IGKC, IGHG1, IGHG2, IGHG3, IGHG4, IGHM, IGHA1, IGHA2, IGHD, THY1, PRKCB, LCK, LYN, PTPRC, BCL2, CD28, CD79A, CD19, NCK1, CTLA4, PLCG2, PSMC3, PLCG1, NFKB1, PSMB1, GATA3, PSMA1, PSMA2, PSMA3, PSMA4, PIK3R1, PSMB8, PSMB9, PSMA5, PSMB4, PSMB6, PSMB5, MAPK1, CD38, PTPN6, PSMC2, PSMB10, MNDA, CS…
GO_RIBONUCLEOPROTEIN_COMPLEX_BINDING	0.000143472	0.00863992	0.574656	2.07704	0	63	PPP1CA, NAA15, IFIH1, EEF2, PRMT5, NME1, EIF5A, OLA1, WDR12, PES1, PPIH, MTIF2, SRP54, BOP1, FMR1, SRPRB, HNRNPU, SEC61A1, HSPA5, SRP72, MTIF3, EIF2S1, EIF4H, OXA1L, EIF3K, DDX3X, PHF6, ETF1, TIMM50, ABCF1, C1QBP, SRP68, PRPF6, RPSA, SBDS, EIF6, PQBP1, EIF4A3, ERI1	PES1, DDX3X, PRMT5, NVL, PPIH, GTPBP6, PQBP1, ERAL1, SRP72, PRPF6, LETM1, CD2BP2, RPN2, EIF2S1, NPM1, RPSA, HSPA5, EEF2, NME1, EIF4B, EIF4A3, IGHMBP2, NAA10, MTOR, MTIF2, BAG6, SRP9, EIF6, EEFSEC, SRP54, SEC61A1, HNRNPK, PPP1CA, ETF1, EIF5A, HNRNPU, FMR1, C1QBP, BOP1, EIF4H, OXA1L, TIMM50, NAA16, DHX29, ERI1, PHF6, ABCF1, PRPF31, NMD3, MRRF, PTCD3, ITCH, NAA15, EIF2A, YTHDF1, IFIH1, WDR12, MTIF3,…
GO_RNA_CATABOLIC_PROCESS	0.000129467	0.00863992	0.492462	2.06732	0	171	ISG20, OAS2, RPLP1, UPF2, EXOSC7, RPS20, LSM6, RPS28, MRTO4, UPF1, RPLP0, EXOSC3, PNPT1, RPS10, POLR2G, MTPAP, RPS29, EIF4G1, RPL12, RPL38, RPS13, RPL7, LSM4, ABCE1, NCBP2, ZFP36L2, EXOSC1, EDC4, LSM7, EXOSC2, EIF4A1, RPS8, DCPS, RPL11, NCBP1, PPP2CA, XRN1, LSM3, UPF3A, THRAP3, RPS15A, RPL23A, RPL10A, RPS3A, UPF3B, RNASE3, ETF1, PRPF18, CNOT10, EXOSC9, DCP1A, RPS14, RPL17, RPS4X, RPL26, PABPC4, R…	NBAS, CNOT1, RNASET2, CASC3, POLR2D, CNOT3, CSDE1, RNASEH2A, PARN, CNOT4, RPLP1, RPLP2, RPLP0, EIF4E, RPS17, RPSA, PABPC1, RNASE3, RNH1, GSPT1, RPS2, RPL35A, RPL7, RPL17, RPS3, EIF4B, RPS12, DDX6, RPL13, RPL10, OAS2, RPL12, PPP2R1A, RPL22, RPL4, EIF4A3, RPS19, RPL3, FEN1, RPL13A, MLH1, RPL35, RPL27A, RPL5, RPL21, RPL28, RPS9, RPS5, RPS10, RPL29, ZFP36L2, RPL34, RPL14, NCBP2, EIF3E, EIF4A1, RPS20,…
GO_REGULATION_OF_MAST_CELL_ACTIVATION_INVOLVED_IN_IMMUNE_RESPONSE	0.000161734	0.00863992	0.802519	2.06631	0	14	FCER1G, VAMP8, LGALS9, LYN, RAC2, STXBP2, SYK, VAMP3	LGALS9, SNX4, LYN, HMOX1, RAC2, FCER1G, SYK, VAMP7, STXBP2, VAMP3, UNC13D, VAMP8, RABGEF1, SNX6
GO_NON_MEMBRANE_SPANNING_PROTEIN_TYROSINE_KINASE_ACTIVITY	0.000158907	0.00863992	0.771847	2.06449	0	16	EIF2AK2, LYN, CSK, HCK, SYK, PRKCD, BAZ1B, LCK, RIPK2, PTK2B	RIPK2, LCK, YES1, LYN, HCK, SRC, EIF2AK2, WEE1, CSK, SYK, PTK2, PRKCD, DYRK1A, PTK2B, MELK, BAZ1B
GO_FC_RECEPTOR_SIGNALING_PATHWAY	0.000133404	0.00863992	0.508395	2.05971	0	130	PSMB9, PSMB10, FCER1G, PSMA3, PSME1, PSMA6, LYN, GRB2, PLCG2, PSMD11, PSMB8, PSME2, HCK, SYK, ARPC4, PSMA1, ELMO1, PSMD13, LCP2, UBE2V1, PAK2, PSMB3, VAV1, PSMC4, ARPC3, PSMA7, PRKCD, PSMA4, MYO1G, PSMA2, ACTR3, PSMB1, ABI1, BRK1, PSMD8, NCK1, PSME3, PSMD1, CDC42, NRAS, UBE2N, PSMC2, PSMD7, NFKB1, PSMC3, ARPC1B, HSP90AA1, PSMA5, PPP3CB, CYFIP2, VAV2, PAK1, PSMB4, MAPK1, PSMB2, PSMD2, MAP3K7, NCKA…	MYO1G, MYO1C, PSMD11, PSMD12, PSMD9, WASL, PIK3R2, PSMD14, MAP2K7, PSMA7, IKBKB, CHUK, ARPC1B, ARPC2, ARPC3, ARPC5, PSMD3, MAP3K7, WIPF1, PSMD10, BCL10, FOS, NRAS, HRAS, KRAS, PIGR, IGKC, IGHG1, IGHG2, IGHG3, IGHG4, HSP90AA1, YES1, LYN, HSP90AB1, HCK, CALM3, KIT, SRC, VAV1, PPP3CB, NCK1, PLCG2, PSMC3, PLCG1, NFKB1, PSMB1, PSMA1, PSMA2, PSMA3, PSMA4, MAPK3, PIK3R1, PSMB8, PSMB9, PSMA5, PSMB4, PSMB…
GO_T_CELL_RECEPTOR_SIGNALING_PATHWAY	0.000139198	0.00863992	0.541748	2.05754	0	84	PSMB9, PSMB10, PSMA3, PSME1, PSMA6, PLCG2, PSMD11, PSMB8, PSME2, CSK, PSMA1, PSMD13, LCP2, UBE2V1, PTPRC, PAK2, PSMB3, PSMC4, PSMA7, PSMA4, LCK, PSMA2, PSMB1, PSMD8, RIPK2, NCK1, PSME3, PSMD1, RFTN1, UBE2N, PSMC2, PSMD7, NFKB1, PSMC3, PRKD2, PSMA5, PAK1, INPP5D, PSMB4, MAPK1, PSMB2, PSMD2, MAP3K7	PSMD11, PSMD12, PSMD9, PIK3R2, PSMD14, PSMA7, IKBKB, CHUK, PSMD3, MAP3K7, RIPK2, PSMD10, BCL10, HRAS, IFNG, THY1, LCK, PTPRC, CD28, NCK1, PLCG2, PSMC3, PLCG1, NFKB1, PSMB1, GATA3, PSMA1, PSMA2, PSMA3, PSMA4, PIK3R1, PSMB8, PSMB9, PSMA5, PSMB4, PSMB6, PSMB5, MAPK1, PSMC2, PSMB10, CSK, PIK3CA, PIK3CB, WAS, PSMC4, PSMD8, PSMB3, PSMB2, PSMD7, PSMD4, BCAR1, PTEN, PSMA6, UBE2N, PSME3, PSMC1, PSMC5, PSM…
GO_AMINO_ACID_ACTIVATION	0.000148236	0.00863992	0.599009	2.05753	0	48	WARS, KARS, AIMP2, EPRS, IARS, AARS, YARS, RARS, TARS, MARS, LARS, CARS2, FARSB, VARS, GARS, PPA1, MRPL39, DARS2, FARSA, AIMP1, LRRC47, NARS, TARS2, HARS	EEF1E1, GATC, NARS, FARS2, EPRS, HARS, DARS, WARS, TARS, VARS, GARS, IARS, QARS, AARS, CARS, HARS2, SARS, RARS, YARS, MARS, AIMP1, AIMP2, LARS2, KARS, PPA1, EARS2, AARS2, VARS2, RARS2, DARS2, PARS2, LRRC47, MARS2, NARS2, AARSD1, TARS2, QRSL1, PPA2, CARS2, SARS2, FARSB, IARS2, MRPL39, LARS, WARS2, POLG2, FARSA, YARS2
GO_INNATE_IMMUNE_RESPONSE_ACTIVATING_CELL_SURFACE_RECEPTOR_SIGNALING_PATHWAY	0.000142268	0.00863992	0.55537	2.05563	0	73	PSMB9, PSMB10, FCER1G, PSMA3, PSME1, PSMA6, LYN, PLCG2, PSMD11, PSMB8, PSME2, SYK, PSMA1, PSMD13, UBE2V1, PAK2, PSMB3, PSMC4, PSMA7, PRKCD, PSMA4, PSMA2, PSMB1, PSMD8, PSME3, PSMD1, NRAS, UBE2N, PSMC2, PSMD7, NFKB1, PSMC3	PSMD11, PSMD12, PSMD9, PSMD14, PSMA7, IKBKB, CHUK, PSMD3, MAP3K7, RPS6KA5, PSMD10, BCL10, NRAS, HRAS, KRAS, RAF1, LYN, SRC, PLCG2, PRKACA, PSMC3, NFKB1, PSMB1, PRKACB, PSMA1, PSMA2, PSMA3, PSMA4, PSMB8, PSMB9, PSMA5, PSMB4, PSMB6, PSMB5, FCER1G, ICAM3, PSMC2, PSMB10, SYK, PSMC4, PSMD8, PSMB3, PSMB2, PSMD7, PSMD4, PSMA6, UBE2N, PSME3, PSMC1, PSMC5, PSMC6, RPS27A, UBA52, SKP1, RELA, PRKCD, PSME1, P…
GO_TRNA_METABOLIC_PROCESS	0.000135483	0.00863992	0.517771	2.04995	0	110	WARS, KARS, AIMP2, RPP25, EPRS, IARS, CLP1, EXOSC7, AARS, LSM6, YARS, RARS, TARS, NAT10, MARS, LARS, EXOSC3, HSD17B10, CARS2, FARSB, VARS, GARS, CPSF4, PPA1, PUS1, EXOSC2, GTF3C2, MRPL39, DARS2, POP7, GTF3C4, FARSA, CPSF1, KIAA0391, GTF3C5, UBA5, RPUSD3, PUS7, AIMP1, NSUN2, DUS3L, LRRC47, EXOSC9, NARS, TRMT6, TARS2, HARS, TSEN34	KIAA0391, EEF1E1, GATC, NARS, PTCD1, POP7, RPP40, FARS2, MOCS3, CPSF4, POP4, SSB, EPRS, HARS, DARS, FBL, WARS, TARS, VARS, CSTF2, GARS, IARS, QARS, AARS, CARS, HARS2, SARS, RARS, YARS, MARS, WDR4, LSM6, RPP38, RPP30, EXOSC9, NSUN2, CPSF1, GTF3C1, GRSF1, AIMP1, AIMP2, EXOSC2, LAGE3, EXOSC7, LARS2, KARS, PPA1, TRMT5, FAM98B, EARS2, AARS2, VARS2, RARS2, CDKAL1, RPUSD3, DUS1L, DARS2, PARS2, TRMT1L, R…
GO_RESPONSE_TO_INTERFERON_ALPHA	0.000168039	0.00863992	0.900121	2.04612	0	9	IFIT3, EIF2AK2, IFIT2, BST2, ADAR, OAS1, MX2	IFIT3, OAS1, IFIT2, TPR, EIF2AK2, MX2, GATA3, ADAR, BST2
GO_TUMOR_NECROSIS_FACTOR_MEDIATED_SIGNALING_PATHWAY	0.000143616	0.00863992	0.568624	2.04184	0	60	STAT1, PSMB9, PSMB10, PSMA3, PSME1, PSMA6, CD40, PSMD11, PSMB8, PSME2, PYCARD, PSMA1, PSMD13, TRADD, PSMB3, PSMC4, PSMA7, PSMA4, PSMA2, PSMB1, PSMD8, PSME3, PTK2B, PSMD1, PSMC2, PSMD7, PSMC3, TJP2, PSMA5, RIPK1, PSMB4, PSMB2, PSMD2	PSMD11, PSMD12, PSMD9, PSMD14, PSMA7, IKBKB, PSMD3, PSMD10, BAG4, KRT18, KRT8, PSMC3, PSMB1, FAS, PSMA1, PSMA2, PSMA3, PSMA4, CD40, PSMB8, PSMB9, PSMA5, PSMB4, PSMB6, PSMB5, PSMC2, PSMB10, STAT1, PSMC4, PSMD8, PSMB3, PSMB2, PSMD7, PSMD4, PSMA6, PSME3, PSMC1, PSMC5, PSMC6, RPS27A, UBA52, ADAM17, PSME1, TRAF2, PSMD2, RIPK1, PTK2B, PSME4, PSMD6, TRADD, PSMD5, COMMD7, PSMF1, PSMB7, PSMD1, TXNDC17, TJ…
GO_IMMUNE_RESPONSE_REGULATING_CELL_SURFACE_RECEPTOR_SIGNALING_PATHWAY	0.000129483	0.00863992	0.487274	2.04173	0	168	PSMB9, PSMB10, FCER1G, PSMA3, PSME1, PSMA6, CD40, LYN, CD38, GRB2, MNDA, PTPN6, PLCG2, PSMD11, PSMB8, PSME2, CSK, HCK, SYK, ARPC4, PSMA1, ELMO1, PSMD13, LCP2, UBE2V1, PTPRC, PAK2, PSMB3, VAV1, PSMC4, ARPC3, PSMA7, PRKCD, PSMA4, MYO1G, LCK, IGHM, PSMA2, ACTR3, PSMB1, ABI1, BRK1, PSMD8, RIPK2, NCK1, PSME3, PSMD1, CDC42, RFTN1, NRAS, UBE2N, PSMC2, PSMD7, NFKB1, PSMC3, SPG21, ARPC1B, PRKCB, PRKD2, HS…	MYO1G, MYO1C, PSMD11, PSMD12, PSMD9, WASL, PIK3R2, PSMD14, MAP2K7, PSMA7, IKBKB, CHUK, ARPC1B, ARPC2, ARPC3, ARPC5, PSMD3, MAP3K7, RIPK2, WIPF1, RPS6KA5, PSMD10, BCL10, FOS, NRAS, HRAS, KRAS, IFNG, PIGR, IGKC, IGHG1, IGHG2, IGHG3, IGHG4, IGHM, IGHA1, IGHA2, IGHD, RAF1, THY1, PRKCB, LCK, HSP90AA1, YES1, LYN, HSP90AB1, PTPRC, HCK, CALM3, BCL2, KIT, CD28, CD79A, SRC, CD19, VAV1, PPP3CB, NCK1, CTLA4,…
GO_ANAPHASE_PROMOTING_COMPLEX_DEPENDENT_CATABOLIC_PROCESS	0.000143843	0.00863992	0.569617	2.03787	0	59	PSMB9, PSMB10, PSMA3, PSME1, PSMA6, MAD2L1, PSMD11, PSMB8, PSME2, CDK1, PSMA1, PSMD13, PSMB3, PSMC4, PSMA7, PSMA4, PSMA2, PSMB1, PSMD8, PSME3, PSMD1, CDC16, PSMC2, PSMD7, PSMC3, PSMA5, PSMB4, UBE2E1, PSMB2, PSMD2	PSMD11, PSMD12, PSMD9, PSMD14, UBE2C, PSMA7, PSMD3, BUB3, PSMD10, PTTG1, CDK1, CCNB1, PSMC3, PSMB1, PSMA1, PSMA2, PSMA3, PSMA4, PSMB8, PSMB9, PSMA5, PSMB4, PSMB6, PSMB5, CDC27, PSMC2, PSMB10, PSMC4, PSMD8, PSMB3, PSMB2, PSMD7, UBE2E1, PSMD4, PSMA6, PSME3, PSMC1, PSMC5, PSMC6, RPS27A, UBA52, PSME1, CDC20, CDC16, PSMD2, MAD2L1, PSME4, PSMD6, PSMD5, PSMF1, PSMB7, PSMD1, ANAPC1, CDC23, ANAPC7, ANAPC5…
GO_TRANSLATION_FACTOR_ACTIVITY_RNA_BINDING	0.000143616	0.00863992	0.567433	2.03756	0	60	EIF1AX, EEF2, EEF1G, EIF2S3, EIF3L, EIF3I, EIF5A, EIF3F, EIF3B, EIF5B, EEF1D, EIF4G1, MTIF2, EIF3M, EIF3H, EIF4A1, MTIF3, EIF3J, EIF2S1, EEF1B2, EIF4H, TUFM, EIF3K, ETF1, EIF2D, EIF2B1, ABCF1, GFM1, EIF3D, EIF3A, EIF2S2, TSFM, EIF2B3	GTPBP1, EIF3F, EEF2K, EIF3D, EIF3H, EEF1E1, EIF4G3, DENR, EIF4E2, EIF5B, EIF3G, EIF3J, EIF2S1, EIF4E, EEF2, GSPT1, EIF2S2, EIF4B, EEF1B2, EEF1G, EEF1D, SOX11, EIF2S3, EIF2D, TSFM, MTIF2, EIF1AX, TUFM, EIF2B2, EIF5, EIF3B, EIF6, EEFSEC, EIF3E, EIF4A1, ETF1, EIF5A, EIF4G2, EIF4G1, EEF1A2, EIF2B5, EIF3I, EIF3A, EIF2B1, EIF4A2, EIF4H, EIF3M, DHX29, GSPT2, ABCF1, COPS5, GFM1, EIF2A, MTIF3, EIF2B3, EIF…
GO_NEGATIVE_REGULATION_OF_PROTEIN_MODIFICATION_BY_SMALL_PROTEIN_CONJUGATION_OR_REMOVAL	0.000138351	0.00863992	0.529234	2.03567	0	91	ISG15, PSMB9, PSMB10, PSMA3, PSME1, PSMA6, MAD2L1, GTPBP4, DNAJA1, PSMD11, PSMB8, PSME2, CDK1, PSMA1, PSMD13, PML, TRIM21, PSMB3, PSMC4, PSMA7, PARP10, PSMA4, PSMA2, PSMB1, PRMT3, PSMD8, CDK2, CDK5, PSME3, PSMD1, CDC16, UBXN1, PSMC2, OTUB1, PSMD7, PSMC3, GLMN, PSMA5, GNL3L, PSMB4, UBE2E1, TSPO, PSMB2, PSMD2	PSMD11, PSMD12, PSMD9, PSMD14, UBE2C, PSMA7, OGT, PSMD3, BUB3, PRMT3, PSMD10, UFL1, UBR5, ISG15, CDK1, HSPA1B, CCNB1, PSMC3, TRIM21, PSMB1, RPS3, CDK2, DNAJB2, PSMA1, PSMA2, PSMA3, PSMA4, PSMB8, PSMB9, PSMA5, PSMB4, PSMB6, PSMB5, PML, CDC27, TSPO, DNAJA1, CTNNB1, PSMC2, PSMB10, MTOR, CDKN2A, PSMC4, GCLC, PSMD8, ARRB1, PSMB3, PSMB2, PSMD7, UBE2E1, PSMD4, PSMA6, PSME3, PSMC1, PSMC5, PSMC6, RPS27A, …
GO_RRNA_METABOLIC_PROCESS	0.000126342	0.00863992	0.475144	2.03504	0	204	ISG20, RPP25, RPLP1, RCL1, EXOSC7, RPS20, LSM6, RPS28, NAT10, MRTO4, RPLP0, WDR12, PES1, EXOSC3, NOB1, DDX21, RPS10, RPS29, RPL12, GAR1, RPL38, ISG20L2, RPS13, RPL7, GEMIN4, TEX10, EXOSC1, BOP1, TFB2M, WDR75, EXOSC2, TFB1M, RPS8, RPL7L1, RPL11, TSR1, BYSL, RRP1, DDX27, XRN1, DCAF13, KRR1, RPS15A, RPL23A, WDR43, RPL10A, RPS3A, DIMT1, DDX52, UTP3, NGDN, UTP23, WDR18, EXOSC9, FRG1, DDX56, RPS14, RPL…	PES1, MPHOSPH10, NOP56, WDR46, RRP8, SART1, ERI3, RRP9, DKC1, NPM3, UTP20, RPP40, NSA2, POP4, RPLP1, RPLP2, RPLP0, RPS17, RPSA, RPS2, RPL35A, RPL7, RPL17, FBL, RPS3, RPS12, RPL13, RPL10, RPL12, RPL22, RPL4, EIF4A3, RPS19, RPL3, RPL13A, RPL35, CDKN2A, NOP2, RPL27A, RPL5, RPL21, RPL28, RPS9, RPS5, RPS10, RPL29, CSNK1D, RPL34, CSNK1E, RPL14, RRP1, EIF6, GEMIN4, RPS20, RPS3A, RPL26, RPL15, RPL27, RPL…
GO_REGULATION_OF_VIRAL_GENOME_REPLICATION	0.000148324	0.00863992	0.593353	2.03058	0	47	ISG15, MX1, ISG20, PLSCR1, EIF2AK2, OAS3, IFIT1, BST2, ADAR, IFI16, OAS1, OASL, PARP10, PPIH, APOBEC3G, TOP2A, DDX5, PPIA, ZC3HAV1, DDX3X	DDX3X, PLSCR1, PPIH, CCNK, VAPB, STAU1, OAS1, LTF, ISG15, IFIT1, BCL2, CD28, TOP2A, PABPC1, DDX5, EIF2AK2, MX1, PPIB, STOM, NOTCH1, HMGA2, RAD23A, ADAR, PPIA, SRPK2, ADARB1, PPID, BST2, ILF3, TARBP2, OASL, PKN2, DDB1, IFI16, PARP10, LARP1, ZC3HAV1, MAVS, ISG20, FAM111A, SRPK1, YTHDC2, APOBEC3G, VAPA, EIF2AK4, PPIE, OAS3
[truncated: 442 more rows]

## Sheet: Supplementary Data 3d
Supplementary Data 3d: Gene set enrichment analysis comparing TNBC Cluster 2 vs. others
pathway	pval	padj	ES	NES	nMoreExtreme	size	leadingEdge	members
[truncated: 621 more rows]

## Sheet: Supplementary Data 3e
Supplementary Data 3e: Gene set enrichment analysis comparing TNBC Cluster 3 vs. others
pathway	pval	padj	ES	NES	nMoreExtreme	size	leadingEdge	members
[truncated: 435 more rows]

## Sheet: Supplementary Data 3f
Supplementary Data 3f: Gene set enrichment analysis comparing TNBC Cluster 4 vs. others
pathway	pval	padj	ES	NES	nMoreExtreme	size	leadingEdge	members
[truncated: 969 more rows]

## Sheet: Supplementary Data 3g
Supplementary Data 3g: Association between the TNBC proteome clusters and the 08-13 proteome clusters
[truncated: 5 more rows]

[truncated: 2 more sheets: Supplementary Data 3h, Supplementary Data 3i]
