# Supplementary material for: Proteomic analysis of archival breast cancer clinical specimens identifies biological subtypes with distinct survival outcomes
Source: Nat Commun. 2022 Feb 16;13:896. doi: 10.1038/s41467-022-28524-0 (PMC8850446; doi:10.1038/s41467-022-28524-0)
Supplement: Supplementary file 7 — Supplementary Data 4 [file 41467_2022_28524_MOESM7_ESM.xlsx]

## Sheet: Supplementary Data 4a
Supplementary Data 4a: Distribution of PAM50 subtypes across the proteome clusters of the 86-92 cohort (n=110)
PAM50 subtype / Proteome cluster	86-92 Cluster 1 (n=41)	86-92 Cluster 2 (n=30)	86-92 Cluster 3 (n=35)	86-92 Cluster 4 (n=3)	86-92 Cluster 5 (n=1)
Luminal A	24	20	7	3	1
Luminal B	11	8	23	0	0
Her2-Enriched	6	2	5	0	0

## Sheet: Supplementary Data 4b
Supplementary Data 4b: Differential protein expression analysis comparing the different clusters in the 86-92 cohort
86-92 Cluster 1 vs. others						86-92 Cluster 2 vs. others						86-92 Cluster 3 vs. others
uniprot	name	n_peptides	log2_FC	p	p.fdr	uniprot	name	n_peptides	log2_FC	p	p.fdr	uniprot	name	n_peptides	log2_FC	p	p.fdr
P55083	MFAP4	6	0.623671	0.000584199	0.0227397	P27658	COL8A1	5	2.53867	1.87891e-23	4.92067e-22	P61218	POLR2F	2	0.878355	0.00319878	0.0156983
P04264	KRT1	4	0.529543	6.3832e-05	0.00323891	P15502	ELN	10	2.30639	1.12602e-38	5.87081e-37	P59768	GNG2	3	0.693428	0.00148463	0.00811264
O15075	DCLK1	19	0.444338	1.45885e-09	3.0706e-07	P02452	COL1A1	76	2.06209	0	0	Q9BTZ2	DHRS4	5	0.682078	3.21675e-13	7.87966e-12
P08236	GUSB	22	0.432947	2.16443e-10	5.85736e-08	P08123	COL1A2	53	1.89943	1.46115e-197	6.91975e-195	O60830	TIMM17B	5	0.635491	0.0046876	0.0221812
P03950	ANG	9	0.38827	0.0012405	0.0419628	O60347	TBC1D12	2	1.71354	2.04159e-15	2.98261e-14	Q9Y291	MRPS33	4	0.591274	1.12984e-08	1.61329e-07
P62851	RPS25	17	0.373164	3.32174e-07	3.31184e-05	Q03692	COL10A1	4	1.70848	1.25802e-07	8.89219e-07	P51553	IDH3G	9	0.588905	4.70672e-10	8.2812e-09
P61927	RPL37	11	0.365178	2.2391e-07	2.42307e-05	Q07092	COL16A1	9	1.70007	1.32361e-43	8.74662e-42	P05386	RPLP1	3	0.584767	1.15788e-12	2.71911e-11
P62701	RPS4X	19	0.356824	6.44396e-10	1.52588e-07	P05997	COL5A2	22	1.68251	4.42423e-46	3.22345e-44	Q9BYC9	MRPL20	7	0.579603	4.51045e-09	6.96546e-08
P01011	SERPINA3	25	0.35293	9.8957e-13	5.89865e-10	P02461	COL3A1	38	1.5477	5.34249e-113	1.68674e-110	Q9BQC6	MRPL57	3	0.56078	4.19838e-14	1.14709e-12
P15088	CPA3	18	0.348413	2.45836e-08	3.77725e-06	P51884	LUM	18	1.54635	1.14148e-168	4.99004e-166	E9PRG8	C11orf98	3	0.554525	1.9161e-18	7.25945e-17
P62805	HIST1H4A..HIST1H4B..HIST1H4C..HIST1H4D..HIST1H4E..HIST1H4F..HIST1H4H..HIST1H4I..HIST1H4J..HIST1H4K..HIST1H4L..HIST2H4A..HIST2H4B..HIST4H4	24	0.347648	4.29475e-10	1.06118e-07	Q9BXN1	ASPN	20	1.52207	1.36495e-99	3.37262e-97	P28065	PSMB9	5	0.520662	3.40556e-19	1.36294e-17
P10909	CLU	19	0.341841	7.63487e-07	6.67522e-05	P35555	FBN1	106	1.46098	0	0	P46781	RPS9	27	0.51751	1.77374e-30	1.62584e-28
P05090	APOD	14	0.339437	0.000264545	0.0115647	P14555	PLA2G2A	5	1.38192	8.1432e-17	1.35315e-15	P62899	RPL31	12	0.515356	1.63154e-18	6.22283e-17
P02763	ORM1	6	0.339389	5.90822e-06	0.000409468	P04733	MT1F	2	1.3593	1.12699e-09	1.0023e-08	O75394	MRPL33	3	0.512214	0.000983242	0.00559896
Q6YHK3	CD109	27	0.33577	3.68463e-07	3.54911e-05	P51888	PRELP	17	1.33428	1.55002e-106	4.19464e-104	P62906	RPL10A	19	0.509461	2.22679e-29	1.9174e-27
P62241	RPS8	19	0.331324	6.7171e-16	9.54332e-13	Q99983	OMD	4	1.2953	8.41576e-07	5.38598e-06	Q9UPZ3	HPS5	3	0.506768	0.00691242	0.031202
P42766	RPL35	17	0.329256	0.000325805	0.0137152	Q96GU1	PAGE5	7	1.28111	0.000157891	0.000728916	P04792	HSPB1	24	0.505675	2.08299e-19	8.51627e-18
P61313	RPL15	15	0.320925	6.59125e-11	1.97148e-08	Q9BVW5	TIPIN	2	1.25972	0.000319571	0.00139166	P36873	PPP1CC	3	0.499386	0.0111222	0.0468203
P62266	RPS23	12	0.319514	2.25977e-07	2.42307e-05	Q9UQP3	TNN	26	1.21903	1.82383e-29	6.68697e-28	P12532	CKMT1A..CKMT1B	13	0.498432	1.42456e-07	1.72618e-06
P46781	RPS9	27	0.319306	2.04196e-12	1.05495e-09	Q15063	POSTN	66	1.20157	2.40308e-246	1.51741e-243	P49720	PSMB3	11	0.495927	3.03121e-33	3.31276e-31
P28072	PSMB6	9	0.311873	1.03795e-12	5.89865e-10	Q7LFL8	CXXC5	3	1.18404	0.00256424	0.00925243	A0AV96	RBM47	13	0.489899	3.51686e-12	7.83776e-11
P62280	RPS11	22	0.309195	1.49954e-11	5.68124e-09	P61619	SEC61A1	2	1.1382	1.57561e-10	1.56268e-09	P49406	MRPL19	16	0.488067	2.29853e-24	1.375e-22
P02649	APOE	28	0.305991	4.62913e-08	6.57683e-06	Q969M3	YIPF5	2	1.13447	4.55345e-19	8.71287e-18	Q9BTY2	FUCA2	11	0.477577	0.000380144	0.00238978
P18124	RPL7	31	0.305386	1.24876e-13	1.01381e-10	Q96B54	ZNF428	3	1.12627	8.32656e-17	1.37959e-15	P62487	POLR2G	6	0.476253	4.29959e-10	7.58837e-09
P13647	KRT5	34	0.300668	2.08101e-05	0.00121921	Q05707	COL14A1	71	1.12564	3.84225e-266	3.11936e-263	Q9NQ50	MRPL40	9	0.475538	9.59488e-20	4.00939e-18
P28676	GCA	5	0.295365	0.000330431	0.0138076	P18827	SDC1	5	1.11389	7.28664e-06	4.1245e-05	P62841	RPS15	7	0.475016	1.7279e-19	7.1157e-18
P46779	RPL28	16	0.294682	1.83486e-09	3.72411e-07	P80723	BASP1	25	1.10966	9.61529e-48	7.48544e-46	P36404	ARL2	8	0.469023	2.72698e-11	5.63543e-10
P62244	RPS15A	15	0.293897	6.56411e-08	8.67531e-06	P35556	FBN2	5	1.08033	6.60373e-10	6.07265e-09	Q9BRP4	PAAF1	9	0.468302	0.00033106	0.00214284
P62888	RPL30	13	0.287739	1.33794e-05	0.000844837	Q96A00	PPP1R14A	4	1.05794	2.19264e-07	1.51591e-06	P39019	RPS19	21	0.464007	2.92405e-07	3.35027e-06
P27635	RPL10	16	0.287481	4.67595e-07	4.4289e-05	P84157	MXRA7	4	1.02774	8.42058e-08	6.1273e-07	Q6P1L8	MRPL14	8	0.463992	9.0324e-07	9.57671e-06
Q969Z3	MARC2	13	0.286098	0.000631659	0.0242549	Q5HYJ3	FAM76B	6	1.02677	4.97372e-08	3.7339e-07	P31146	CORO1A	28	0.461901	4.57393e-26	2.98777e-24
P08174	CD55	15	0.285133	4.93985e-07	4.52793e-05	Q99715	COL12A1	147	1.02246	0	0	Q7L5D6	GET4	9	0.460987	0.000794129	0.00465096
P23396	RPS3	29	0.284382	2.96227e-12	1.40288e-09	Q00987	MDM2	6	1.0174	1.56771e-05	8.42088e-05	Q9Y6G3	MRPL42	3	0.454258	1.05579e-08	1.519e-07
Q96A08	HIST1H2BA	3	0.281682	0.00151396	0.0500221	P08913	ADRA2A	6	0.978445	9.71431e-13	1.17711e-11	P46778	RPL21	19	0.452631	4.83568e-12	1.06105e-10
Q9Y3E1	HDGFL3	6	0.277848	0.000282144	0.0122399	O94907	DKK1	4	0.96975	4.73847e-06	2.73945e-05	Q9BYD2	MRPL9	17	0.451837	7.2064e-30	6.30061e-28
P62277	RPS13	21	0.268845	3.83604e-16	7.26673e-13	Q9BW04	SARG	11	0.965971	7.4955e-09	6.15562e-08	P38571	LIPA	6	0.450832	7.3704e-09	1.08233e-07
P15880	RPS2	29	0.268708	1.03e-19	5.8535e-16	O76095	JTB	2	0.948244	3.49571e-10	3.3501e-09	Q16540	MRPL23	6	0.449782	8.75005e-09	1.27504e-07
P62847	RPS24	12	0.267433	1.43548e-05	0.000896465	Q9H1J1	UPF3A	5	0.942855	7.31178e-07	4.72729e-06	P23396	RPS3	28	0.446752	1.10205e-26	7.36816e-25
P62917	RPL8	27	0.267049	2.23897e-14	2.12067e-11	O43493	TGOLN2	22	0.939116	1.80892e-30	6.8994e-29	O43716	GATC	6	0.441501	0.00770978	0.0343106
Q07955	SRSF1	26	0.266145	1.26169e-08	2.24068e-06	Q9ULV3	CIZ1	9	0.914281	1.29416e-05	7.02456e-05	Q7Z7H8	MRPL10	5	0.440076	1.56376e-10	2.91372e-09
P23946	CMA1	8	0.265367	0.000127886	0.00605647	P63313	TMSB10	6	0.909586	6.01223e-08	4.47219e-07	Q96S44	TP53RK	9	0.438982	5.92446e-08	7.66941e-07
P18621	RPL17	18	0.264949	2.6305e-07	2.71802e-05	Q6NTF9	RHBDD2	2	0.894428	1.27691e-06	7.94164e-06	P62304	SNRPE	4	0.436786	2.62737e-06	2.50947e-05
P04216	THY1	3	0.263325	6.25542e-06	0.000428308	P35625	TIMP3	9	0.883124	4.28573e-14	5.69061e-13	P04181	OAT	22	0.435225	4.64657e-11	9.36398e-10
Q02543	RPL18A	19	0.258548	2.05165e-05	0.00121921	Q86TM6	SYVN1	5	0.871046	1.39701e-15	2.07291e-14	Q8IZQ5	SELENOH	10	0.430668	2.11403e-22	1.05386e-20
P18077	RPL35A	16	0.258027	1.57085e-10	4.46357e-08	O75391	SPAG7	7	0.861118	1.55805e-06	9.5723e-06	Q96DV4	MRPL38	15	0.43005	9.46691e-08	1.2009e-06
P62249	RPS16	22	0.254755	2.1496e-14	2.12067e-11	P49747	COMP	21	0.859758	3.23342e-13	4.12933e-12	Q7LG56	RRM2B	10	0.428762	0.00667982	0.0302964
Q14956	GPNMB	4	0.250858	0.000137588	0.00640913	Q6UW68	TMEM205	2	0.855924	7.08964e-08	5.20548e-07	P23368	ME2	23	0.426828	3.73475e-16	1.19239e-14
P63244	RACK1	28	0.250857	1.27594e-07	1.54281e-05	O75554	WBP4	5	0.855279	0.000171842	0.000788835	P17844	DDX5	42	0.426328	9.79901e-28	7.42504e-26
Q02878	RPL6	32	0.249173	2.42835e-18	6.90015e-15	P84022	SMAD3	4	0.835871	0.0136918	0.0416992	Q7Z4W1	DCXR	13	0.426234	2.32448e-13	5.74348e-12
P10253	GAA	27	0.248289	4.692e-12	2.05112e-09	Q9BU23	LMF2	7	0.83531	3.45301e-06	2.03986e-05	P61313	RPL15	15	0.426074	7.20749e-25	4.40432e-23
O95340	PAPSS2	29	0.247841	7.09332e-08	9.16166e-06	Q12841	FSTL1	11	0.831912	5.65733e-13	7.03514e-12	Q9NRY2	INIP	2	0.424838	0.000225306	0.00149756
P26373	RPL13	26	0.245104	0.000209795	0.00938792	O14493	CLDN4	3	0.83158	6.31369e-05	0.000311464	P30046	DDT	2	0.424233	0.00339722	0.0165578
P06280	GLA	13	0.242927	5.40553e-05	0.00284441	P0CG12	CHTF8	4	0.823866	5.39963e-24	1.47529e-22	Q969Q0	RPL36AL	3	0.423751	0.0003591	0.00229042
Q8WUH6	TMEM263	7	0.241194	0.000342017	0.0141494	P29966	MARCKS	16	0.820766	6.53616e-26	1.96534e-24	Q9NV31	IMP3	8	0.423367	3.00162e-10	5.48494e-09
P60866	RPS20	12	0.237917	2.97847e-05	0.00164337	O95810	CAVIN2	14	0.818405	1.27969e-11	1.3932e-10	O14734	ACOT8	10	0.422812	6.15795e-10	1.05727e-08
Q08431	MFGE8	14	0.236653	1.02617e-05	0.000662694	P06454	PTMA	5	0.815052	1.81439e-15	2.65752e-14	Q8N983	MRPL43	4	0.422526	4.38536e-13	1.06504e-11
O00391	QSOX1	17	0.236286	8.28517e-10	1.88338e-07	Q9NYV4-2	NA..6	4	0.813158	3.98733e-07	2.68166e-06	P62266	RPS23	12	0.420967	2.66694e-05	0.000214071
Q96QD9	FYTTD1	17	0.234511	4.67378e-06	0.000332013	Q6FIF0	ZFAND6	3	0.808236	7.39886e-19	1.37861e-17	Q9BYD1	MRPL13	10	0.42034	5.72421e-06	5.18005e-05
P62910	RPL32	12	0.233387	1.34986e-07	1.59817e-05	Q9H1E3	NUCKS1	25	0.786214	8.17288e-16	1.232e-14	Q9NZE8	MRPL35	4	0.41988	2.70939e-07	3.12321e-06
P07996	THBS1	51	0.232568	1.675e-05	0.00102355	P61956	SUMO2	3	0.781588	0.0131582	0.0402899	Q9H3K6	BOLA2..BOLA2B	5	0.419613	4.81315e-08	6.27365e-07
P19823	ITIH2	21	0.231045	3.92385e-06	0.000288729	O95067	CCNB2	4	0.771837	3.55301e-20	7.45083e-19	O14832	PHYH	10	0.419426	0.00152217	0.00827484
P06865	HEXA	18	0.22927	4.14276e-11	1.30796e-08	Q7Z7D3	VTCN1	6	0.77174	0.00624224	0.0206488	Q92804	TAF15	18	0.418773	1.92906e-05	0.000159344
P62081	RPS7	21	0.229249	4.2842e-09	8.1157e-07	P46977	STT3A	16	0.768184	5.20482e-26	1.57335e-24	Q9Y2Q9	MRPS28	9	0.417407	1.27203e-10	2.38579e-09
Q96E39	RBMXL1	7	0.228198	8.09347e-05	0.00403466	Q06828	FMOD	7	0.760968	6.8806e-17	1.1467e-15	P18085	ARF4	7	0.415845	9.62634e-14	2.53271e-12
O75367	H2AFY	29	0.227639	2.17084e-08	3.6285e-06	Q15714	TSC22D1	3	0.756064	2.40246e-19	4.67575e-18	Q9BRJ7	NUDT16L1	5	0.415335	0.00173555	0.00920319
P01042	KNG1	27	0.225659	0.000715917	0.0268618	P02743	APCS	11	0.753802	5.76243e-21	1.25471e-19	Q9NQT4	EXOSC5	4	0.415025	7.03092e-05	0.000514906
P46782	RPS5	15	0.225049	6.05819e-08	8.1973e-06	O95997	PTTG1	2	0.735831	3.23692e-05	0.000166474	Q9UKM9	RALY	27	0.412069	1.04508e-36	1.34982e-34
P22352	GPX3	9	0.220406	7.57276e-07	6.67522e-05	P98095	FBLN2	29	0.730859	5.75554e-33	2.4593e-31	P82664	MRPS10	4	0.410708	1.74373e-05	0.000145515
Q13510	ASAH1	20	0.219849	2.91391e-06	0.000220797	Q9HBR0	SLC38A10	12	0.725261	1.3117e-06	8.1469e-06	P62249	RPS16	22	0.408837	8.92916e-33	9.57442e-31
P15291	B4GALT1	10	0.217546	0.000856129	0.0307936	Q16853	AOC3	13	0.724243	2.94573e-07	2.01164e-06	Q8TB36	GDAP1	9	0.408148	0.00654167	0.0297648
P84098	RPL19	20	0.214909	0.000363897	0.0148779	P48509	CD151	6	0.721962	0.000757521	0.00305535	O60869	EDF1	18	0.404513	2.52461e-19	1.02481e-17
P46783	RPS10	9	0.213784	0.000192981	0.00870405	Q7RTP6	MICAL3	15	0.720916	0.000923203	0.00366124	Q04837	SSBP1	13	0.402972	6.86126e-07	7.41303e-06
P08621	SNRNP70	24	0.211546	1.23081e-11	4.99622e-09	Q9BVT8	TMUB1	3	0.717014	3.00034e-12	3.45161e-11	P82650	MRPS22	18	0.402944	5.27096e-29	4.40512e-27
Q96CX2	KCTD12	18	0.21027	1.17578e-07	1.4526e-05	Q765P7	MTSS1L	4	0.71563	0.000225866	0.00101631	Q15287	RNPS1	10	0.401708	5.25422e-09	7.9626e-08
P61513	RPL37A	7	0.209783	0.00096927	0.0340022	P11047	LAMC1	57	0.714853	1.39018e-52	1.25403e-50	P08865	RPSA	17	0.4017	1.34208e-18	5.15341e-17
P10412	HIST1H1E	10	0.208554	2.86666e-07	2.90915e-05	P02008	HBZ	5	0.714167	1.89634e-10	1.85809e-09	Q8N5M1	ATPAF2	6	0.401693	2.04678e-10	3.77657e-09
P83731	RPL24	23	0.208297	0.00111418	0.0382816	Q9C0B5	ZDHHC5	5	0.705384	0.000536628	0.00223468	P23469	PTPRE	5	0.399475	0.0061676	0.0281756
P04217	A1BG	13	0.204553	4.81596e-07	4.48674e-05	Q04941	PLP2	2	0.703067	1.75756e-15	2.58094e-14	P05388	RPLP0	7	0.398286	4.43705e-18	1.59594e-16
P51991	HNRNPA3	29	0.203246	5.671e-05	0.00295624	Q96S97	MYADM	4	0.70039	1.52216e-06	9.3721e-06	Q8IXM3	MRPL41	7	0.397302	5.88626e-11	1.16151e-09
Q9UBI6	GNG12	6	0.202818	0.000315981	0.0134009	P12271	RLBP1	4	0.693579	3.85293e-11	4.1081e-10	P62277	RPS13	20	0.397246	8.63706e-32	8.46283e-30
P62424	RPL7A	34	0.202719	3.40533e-11	1.13838e-08	Q9UBX5	FBLN5	11	0.692854	1.5283e-31	6.11641e-30	P18124	RPL7	32	0.392801	1.4286e-11	3.05216e-10
Q9UMY4	SNX12	11	0.202165	0.00123766	0.0419628	Q03591	CFHR1	2	0.685758	0.000437284	0.00185454	P18621	RPL17	18	0.392656	7.05111e-20	2.96826e-18
P46777	RPL5	37	0.202093	8.64579e-08	1.09187e-05	Q8N357	SLC35F6	2	0.685253	1.34984e-08	1.0835e-07	Q14240	EIF4A2	12	0.391508	4.29674e-16	1.35658e-14
Q00577	PURA	15	0.201513	1.87843e-08	3.23488e-06	P25815	S100P	6	0.684197	0.0133393	0.0407786	Q5T653	MRPL2	15	0.391265	3.49084e-08	4.65691e-07
Q6PCB0	VWA1	10	0.200682	0.000227323	0.0100145	Q86SQ0	PHLDB2	13	0.67975	0.000128556	0.000600809	P82675	MRPS5	21	0.391052	9.9448e-18	3.53227e-16
Q9NUL5	RYDEN	7	0.200477	0.0011182	0.0382816	P35716	SOX11	3	0.67932	0.00040917	0.00174442	P62495	ETF1	22	0.391052	2.60518e-38	3.70132e-36
Q9Y5S9	RBM8A	8	0.200473	0.000776772	0.0286649	Q9UBV2	SEL1L	11	0.677411	2.03209e-16	3.24849e-15	Q9NYK5	MRPL39	15	0.388516	3.98112e-19	1.57116e-17
P39019	RPS19	20	0.198789	1.17362e-09	2.56527e-07	Q9BQE4	SELENOS	7	0.673603	0.00153487	0.00583455	Q9Y399	MRPS2	12	0.386978	1.68459e-06	1.67663e-05
Q07020	RPL18	20	0.198575	0.000149854	0.00692376	Q14457	BECN1	7	0.671455	2.56465e-14	3.4294e-13	Q9UN86	G3BP2	16	0.386399	3.96891e-19	1.57116e-17
P04196	HRG	14	0.198247	2.30709e-08	3.74605e-06	Q5ZPR3	CD276	7	0.669763	0.000124043	0.000581149	P51398	DAP3	16	0.385815	2.08153e-22	1.04684e-20
Q5SSJ5	HP1BP3	48	0.197616	7.25525e-06	0.000479437	Q96MG7	NSMCE3	5	0.66757	2.00844e-06	1.22205e-05	P05161	ISG15	8	0.384688	3.34946e-08	4.48939e-07
P62750	RPL23A	23	0.195423	1.96016e-06	0.000159137	P07951	TPM2	28	0.663915	7.30656e-32	2.96594e-30	P61970	NUTF2	4	0.384654	0.00037618	0.00237273
Q9Y3Y2	CHTOP	10	0.195186	0.000885021	0.0314349	P05106	ITGB3	7	0.663175	0.0142143	0.0431056	P62857	RPS28	7	0.384271	2.67732e-06	2.55288e-05
Q96CT7	CCDC124	22	0.195148	2.63754e-08	3.94452e-06	Q9Y6A9	SPCS1	2	0.663002	3.51701e-08	2.68284e-07	Q9Y2R9	MRPS7	14	0.384174	4.29263e-14	1.16723e-12
P05154	SERPINA5	12	0.195106	2.07407e-05	0.00121921	P08572	COL4A2	15	0.658288	3.31121e-26	1.02829e-24	Q8TCB0	IFI44	13	0.383638	0.00107073	0.00601876
P62906	RPL10A	19	0.19075	6.46416e-09	1.18503e-06	Q9BYM8	RBCK1	13	0.654392	0.00943215	0.0299769	P46783	RPS10	8	0.382648	3.21322e-15	9.56058e-14
P07360	C8G	9	0.190123	0.000440252	0.0177443	O43822	C21orf2	3	0.652855	1.54457e-06	9.49976e-06	P82914	MRPS15	17	0.380444	8.49279e-10	1.44073e-08
P02753	RBP4	9	0.189706	0.000315737	0.0134009	P39880	CUX1	11	0.652807	0.000242133	0.00108094	Q16629	SRSF7	9	0.378927	8.31436e-10	1.41469e-08
P62753	RPS6	28	0.188052	2.32926e-06	0.00018385	O60331	PIP5K1C	5	0.652348	1.22294e-06	7.63736e-06	Q96MU7	YTHDC1	19	0.378802	9.17236e-10	1.54678e-08
Q12905	ILF2	23	0.186965	3.96285e-06	0.000288729	P55854	SUMO3	2	0.645917	0.00201489	0.00746942	Q8IV08	PLD3	10	0.378706	9.24822e-22	4.41661e-20
P62330	ARF6	4	0.186647	0.0010514	0.0364335	Q969E2	SCAMP4	3	0.645721	1.0588e-14	1.4676e-13	Q9BZE1	MRPL37	16	0.378669	7.21334e-26	4.55482e-24
P39023	RPL3	44	0.185308	2.13205e-06	0.000170654	Q9P0U4	CXXC1	11	0.64499	2.29572e-11	2.47094e-10	P00505	GOT2	33	0.378182	1.74323e-37	2.35875e-35
Q9P0M6	H2AFY2	24	0.184651	5.14482e-06	0.000360963	P12829	MYL4	2	0.639869	2.8154e-06	1.6842e-05	O15235	MRPS12	5	0.376598	2.11696e-11	4.43937e-10
P02787	TF	70	0.184415	3.82168e-05	0.00206844	P20774	OGN	19	0.632153	3.91398e-39	2.0788e-37	Q96GC5	MRPL48	7	0.375769	2.1359e-06	2.08562e-05
Q9Y3A5	SBDS	22	0.183667	7.25359e-06	0.000479437	P49006	MARCKSL1	9	0.630624	1.11083e-11	1.21168e-10	O43809	NUDT21	18	0.374278	5.85312e-06	5.27152e-05
Q8NC56	LEMD2	22	0.18365	1.72583e-06	0.000143188	P02768	ALB	100	0.629804	3.27651e-85	6.89644e-83	O75608	LYPLA1	8	0.373233	0.00156612	0.00843627
O14773	TPP1	8	0.183412	0.000309041	0.0133052	Q9UHQ4	BCAP29	10	0.629068	5.17524e-11	5.42637e-10	Q7Z2W9	MRPL21	9	0.372775	3.54013e-05	0.000277497
Q14240	EIF4A2	14	0.179769	0.000964564	0.0340022	Q9NVA1	UQCC1	3	0.627422	1.79369e-10	1.76359e-09	O95236	APOL3	14	0.372354	8.48516e-09	1.23962e-07
P61247	RPS3A	40	0.174652	2.59101e-11	9.20294e-09	O76062	TM7SF2	5	0.623864	3.6452e-07	2.46029e-06	P30044	PRDX5	18	0.370638	2.90478e-06	2.75591e-05
P28074	PSMB5	13	0.173706	6.17717e-05	0.0031626	P02749	APOH	14	0.619395	1.01423e-16	1.66586e-15	Q96DH6	MSI2	7	0.370065	1.15103e-10	2.16599e-09
P08865	RPSA	17	0.172001	0.00137698	0.0460318	Q9Y693	LHFPL6	2	0.617424	0.00705363	0.0231442	P50213	IDH3A	20	0.368935	1.65595e-06	1.65392e-05
P04062	GBA	14	0.167627	2.69792e-05	0.00151805	P53985	SLC16A1	8	0.611894	1.21996e-06	7.62712e-06	Q8IXT5	RBM12B	35	0.36836	4.70142e-25	2.90415e-23
P36578	RPL4	63	0.167544	2.42886e-06	0.000189085	P25940	COL5A3	10	0.610935	6.39741e-05	0.000315048	P82933	MRPS9	21	0.367129	3.35331e-12	7.50271e-11
O43390	HNRNPR	32	0.167348	0.00034359	0.0141494	Q9Y6C2	EMILIN1	36	0.610012	9.10582e-64	1.1761e-61	P20618	PSMB1	16	0.366669	4.82783e-16	1.49926e-14
P08708	RPS17	17	0.166452	3.50264e-05	0.00191399	O15551	CLDN3	4	0.609114	0.00804816	0.0260465	Q9Y512	SAMM50	21	0.366257	1.594e-16	5.32866e-15
Q92522	H1FX	26	0.158199	8.94443e-06	0.000584267	Q8NFC6	BOD1L1	43	0.608858	2.00806e-17	3.50055e-16	P51606	RENBP	10	0.365403	0.00310397	0.0152812
P36955	SERPINF1	18	0.158085	7.81364e-05	0.00392964	Q14766	LTBP1	15	0.606818	5.75857e-22	1.34675e-20	P49327	FASN	131	0.365369	2.80067e-27	1.941e-25
Q9UHG3	PCYOX1	19	0.156218	1.22602e-05	0.000782865	Q9BY67	CADM1	10	0.606508	9.8934e-06	5.4746e-05	Q86UY6	NAA40	4	0.365125	0.00687584	0.0310615
Q8IZQ5	SELENOH	10	0.154782	0.000157894	0.00723639	P28906	CD34	2	0.602946	5.1783e-07	3.42723e-06	Q9NP72	RAB18	13	0.364119	3.65179e-23	2.01486e-21
P05155	SERPING1	15	0.151357	0.000112505	0.00537284	P78539	SRPX	11	0.600555	0.000211603	0.000961715	P62851	RPS25	17	0.363166	5.43056e-29	4.47274e-27
Q8NC51	SERBP1	37	0.144455	2.54579e-09	4.98887e-07	Q8NFQ8	TOR1AIP2	5	0.599364	0.0151945	0.0457848	Q9Y295	DRG1	21	0.363085	1.65369e-23	9.39793e-22
Q05519	SRSF11	17	0.141837	0.000882192	0.0314349	Q9UKZ1	CNOT11	6	0.595336	1.82437e-08	1.436e-07	O95793	STAU1	30	0.362575	3.09054e-07	3.52681e-06
O60506	SYNCRIP	36	0.139101	6.91359e-06	0.000467737	Q9HC07	TMEM165	7	0.590919	4.75187e-05	0.00023877	P23511	NFYA	3	0.362537	0.011211	0.0470202
P00387	CYB5R3	19	0.130745	1.27108e-06	0.000109448	P12107	COL11A1	14	0.58869	7.98331e-07	5.13226e-06	P42766	RPL35	17	0.361505	0.00215491	0.0111331
P07686	HEXB	23	0.128225	0.000222068	0.00985948	O76024	WFS1	13	0.588017	2.2148e-09	1.90997e-08	O00571	DDX3X	17	0.360303	7.87491e-13	1.86471e-11
P00450	CP	39	0.12527	0.000718458	0.0268618	Q9H2V7	SPNS1	2	0.587869	0.00420416	0.0144016	P62310	LSM3	4	0.359925	8.60825e-05	0.00062161
Q14108	SCARB2	16	0.120728	9.40838e-05	0.00453117	Q96N66	MBOAT7	7	0.587354	1.16048e-20	2.48868e-19	Q9UJ70	NAGK	18	0.359111	6.63192e-26	4.23474e-24
P38159	RBMX	15	0.120523	0.000799824	0.0289516	P52926	HMGA2	7	0.586136	0.000454359	0.00192265	Q96PE7	MCEE	4	0.359065	0.000794666	0.00465096
Q14103	HNRNPD	30	0.116649	0.000469048	0.0186406	P51572	BCAP31	32	0.583245	1.19626e-40	7.0816e-39	P26368	U2AF2	22	0.358991	1.54985e-19	6.42906e-18
Q92841	DDX17	41	0.115646	8.87194e-05	0.00430934	Q9HD45	TM9SF3	9	0.580202	4.89334e-13	6.12529e-12	P48735	IDH2	36	0.358803	1.93994e-30	1.74995e-28
Q92499	DDX1	51	0.105903	0.0012651	0.0425419	Q6ZUT6	CCDC9B	8	0.573102	0.00741195	0.024222	Q96A08	HIST1H2BA	3	0.358151	6.06483e-05	0.000449953
Q14204	DYNC1H1	279	-0.0869322	0.000395847	0.0160686	Q14728	MFSD10	4	0.571618	0.00363778	0.0126366	P78346	RPP30	13	0.357932	4.46291e-11	9.02587e-10
P53621	COPA	73	-0.096929	0.000797801	0.0289516	O95816	BAG2	15	0.570385	1.07165e-05	5.90135e-05	P99999	CYCS	13	0.357051	0.00348087	0.0169418
Q92973	TNPO1	22	-0.105465	0.0009811	0.0342061	P56277	CMC4	4	0.569362	2.17656e-05	0.000114425	Q99714	HSD17B10	20	0.356838	1.83604e-22	9.40019e-21
Q9Y490	TLN1	168	-0.105544	1.46116e-07	1.69464e-05	Q8NBK3	SUMF1	4	0.569142	1.99734e-10	1.95368e-09	P61927	RPL37	11	0.356541	0.000360264	0.00229527
Q13596	SNX1	22	-0.106516	8.26896e-05	0.00408631	Q8IUX7	AEBP1	38	0.568486	1.00294e-34	4.67191e-33	Q86Y79	PTRH1	3	0.356449	9.61544e-06	8.39394e-05
Q13813	SPTAN1	208	-0.118392	3.6571e-07	3.54911e-05	Q14767	LTBP2	22	0.565642	4.26081e-31	1.66994e-29	Q9H5Q4	TFB2M	13	0.354747	0.000105361	0.000748456
Q00610	CLTC	85	-0.131343	5.14251e-08	7.12802e-06	Q16527	CSRP2	11	0.564562	2.39392e-23	6.18394e-22	P61962	DCAF7	11	0.354228	1.39929e-07	1.70648e-06
Q06210	GFPT1	36	-0.132782	0.000524326	0.0206927	Q8TB61	SLC35B2	6	0.564291	1.75673e-19	3.4545e-18	Q13084	MRPL28	12	0.354111	1.30387e-05	0.000111093
P35580	MYH10	124	-0.138689	0.000575347	0.0225496	P49674	CSNK1E	3	0.560532	0.00132836	0.00514592	Q8N4H5	TOMM5	3	0.353664	7.89193e-07	8.46223e-06
P38646	HSPA9	72	-0.147035	2.11191e-13	1.50025e-10	Q15819	UBE2V2	7	0.559407	2.80632e-06	1.68054e-05	Q9Y365	STARD10	11	0.353606	0.00321306	0.0157548
Q9NSE4	IARS2	46	-0.147331	0.000463549	0.0185518	P10275	AR	5	0.558017	7.56872e-07	4.8823e-06	P19525	EIF2AK2	23	0.352611	3.96732e-34	4.60129e-32
P13073	COX4I1	10	-0.147637	0.000739392	0.0274638	Q5KU26	COLEC12	7	0.552458	0.000208258	0.000948343	Q07955	SRSF1	25	0.352228	1.29469e-16	4.35368e-15
P35579	MYH9	227	-0.148216	2.30487e-05	0.00133659	P19012	KRT15	16	0.549592	0.000662358	0.00270221	P40616	ARL1	8	0.352168	0.000814386	0.00474196
Q16891	IMMT	68	-0.148552	2.84879e-06	0.000218779	P11912	CD79A	3	0.546743	0.00754478	0.0245432	Q8NFV4	ABHD11	10	0.351713	1.14334e-10	2.16588e-09
Q9Y3Z3	SAMHD1	46	-0.156533	2.56588e-07	2.70036e-05	P12111	COL6A3	218	0.546195	6.12503e-270	5.80142e-267	Q9BTD8	RBM42	12	0.349804	0.000323387	0.00209556
P08133	ANXA6	66	-0.156921	4.34197e-08	6.32704e-06	P35579	MYH9	225	0.542764	1.39637e-241	7.93554e-239	O75494	SRSF10	11	0.348992	1.16228e-06	1.20095e-05
P49257	LMAN1	27	-0.157668	2.4665e-05	0.00141587	P30273	FCER1G	3	0.541473	2.96117e-11	3.17515e-10	P25787	PSMA2	16	0.348278	0.00163917	0.00877158
P16070	CD44	15	-0.163498	0.000694108	0.0264739	P04439	HLA.A	2	0.539205	0.000674919	0.00275148	Q9Y6K5	OAS3	45	0.347942	3.09449e-22	1.52922e-20
P53618	COPB1	48	-0.168338	5.24999e-07	4.73583e-05	Q7L099	RUFY3	4	0.538799	3.25806e-07	2.21214e-06	P28066	PSMA5	14	0.346548	1.54554e-07	1.84523e-06
P42224	STAT1	53	-0.169433	5.7221e-05	0.00295624	P62328	TMSB4X	6	0.538691	1.34075e-12	1.5874e-11	Q12905	ILF2	22	0.346232	2.08979e-38	3.0452e-36
P28838	LAP3	42	-0.169879	2.45924e-08	3.77725e-06	P08729	KRT7	43	0.538554	7.71035e-25	2.1692e-23	Q9P0P8	C6orf203	4	0.345841	0.000352517	0.00225857
P16615	ATP2A2	34	-0.178429	0.000787343	0.0288675	Q6JBY9	RCSD1	11	0.533525	6.04565e-08	4.49116e-07	Q6PI48	DARS2	27	0.345255	6.37072e-15	1.86623e-13
Q63HN8	RNF213	191	-0.181388	3.43385e-10	8.87026e-08	P25445	FAS	7	0.531692	0.00238654	0.0086829	P28072	PSMB6	9	0.343677	7.3523e-06	6.54907e-05
Q13423	NNT	44	-0.184752	2.80899e-05	0.00156505	Q96LR5	UBE2E2	2	0.531668	3.86921e-06	2.26688e-05	Q9BPW8	NIPSNAP1	11	0.343673	2.50031e-09	3.95802e-08
Q13409	DYNC1I2	24	-0.20578	1.58053e-06	0.000134062	Q96JP5	ZFP91	8	0.531273	2.11919e-05	0.000111719	P61604	HSPE1	23	0.343358	3.42544e-18	1.25592e-16
P30038	ALDH4A1	29	-0.208993	4.33096e-06	0.000311555	Q8WVC0	LEO1	12	0.52655	6.41805e-05	0.00031579	Q15388	TOMM20	6	0.342943	0.000306699	0.00199934
O95786	DDX58	44	-0.212705	1.73851e-06	0.000143188	Q9BQS8	FYCO1	32	0.523284	1.08358e-11	1.18422e-10	Q9NUJ1	ABHD10	13	0.341829	9.7266e-07	1.02729e-05
Q96N66	MBOAT7	7	-0.212769	2.61269e-05	0.00148479	Q7Z6B0	CCDC91	13	0.522814	1.09901e-06	6.9166e-06	Q96BM9	ARL8A	6	0.339972	4.13228e-07	4.59565e-06
Q03519	TAP2	19	-0.212864	3.5627e-06	0.000266406	P23142	FBLN1	29	0.521005	3.9238e-26	1.20535e-24	Q13243	SRSF5	10	0.339565	0.000892705	0.0051505
P46977	STT3A	17	-0.219274	5.30478e-05	0.00281748	Q9BVG9	PTDSS2	3	0.519611	1.32574e-06	8.22508e-06	O14745	SLC9A3R1	30	0.33908	1.50424e-07	1.80732e-06
Q15003	NCAPH	22	-0.23675	0.000131838	0.00619203	Q9NUM4	TMEM106B	3	0.519279	4.19553e-05	0.000213076	Q96E39	RBMXL1	7	0.338899	0.000109362	0.000774941
Q9UKL6	PCTP	6	-0.238903	0.00144594	0.0480542	O95376	ARIH2	3	0.517035	0.000609159	0.00250496	Q9NP92	MRPS30	11	0.338645	0.0004946	0.00304201
P09914	IFIT1	20	-0.283432	0.000163737	0.00744415	Q6UWY5	OLFML1	14	0.516583	4.40466e-11	4.67009e-10	P68366	TUBA4A	5	0.337721	2.71145e-05	0.000217337
O14879	IFIT3	20	-0.284483	1.4986e-05	0.000925713	P35749	MYH11	85	0.51645	7.51323e-29	2.61949e-27	Q9H0P0	NT5C3A	12	0.336505	0.000212179	0.00141694
Q9HCY8	S100A14	8	-0.300263	0.000598985	0.0231567	O00461	GOLIM4	18	0.51632	5.16217e-10	4.84102e-09	O96008	TOMM40	14	0.336267	1.27002e-06	1.30045e-05
Q9H6T0	ESRP2	16	-0.300917	2.06524e-05	0.00121921	Q8NE86	MCU	7	0.515667	0.000570457	0.00236636	P62750	RPL23A	20	0.335808	3.41683e-16	1.10329e-14
O95067	CCNB2	4	-0.360602	4.15935e-05	0.00222996	P61218	POLR2F	2	0.513844	0.00888033	0.028416	P62241	RPS8	20	0.33565	3.10558e-12	7.00357e-11
O95749	GGPS1	8	-0.378012	0.000708715	0.0268509	Q9HC84	MUC5B	73	0.512098	2.42792e-06	1.46009e-05	Q9H2K0	MTIF3	4	0.335048	6.331e-05	0.000467261
P29466	CASP1	16	-0.423869	8.34423e-05	0.00408795	P09493	TPM1	26	0.510849	3.49867e-40	2.00838e-38	P62330	ARF6	4	0.334769	3.60347e-11	7.36637e-10
Q9BRR6	ADPGK	7	-0.52153	2.06728e-07	2.34967e-05	P98088	MUC5AC	71	0.510528	7.09668e-26	2.12265e-24	Q9UGT4	SUSD2	12	0.334146	0.000141447	0.000976722
P15502	ELN	10	-0.969964	2.19594e-07	2.42307e-05	P01714	IGLV3.19	2	0.510507	0.00029434	0.0012887	P14866	HNRNPL	34	0.333752	5.0925e-08	6.62258e-07
Q13576	IQGAP2	62	-0.154354	0.00159509	0.0523982	Q9BW11	MXD3	6	0.510152	1.61939e-05	8.68209e-05	Q9NRG7	SDR39U1	6	0.333723	0.00014464	0.000992742
Q9UBG0	MRC2	29	0.160365	0.00164529	0.0537368	P08253	MMP2	18	0.507925	1.36513e-14	1.88302e-13	Q96SI9	STRBP	27	0.333699	1.32884e-07	1.63459e-06
Q96CG8	CTHRC1	7	0.300633	0.00169345	0.0549934	P35580	MYH10	125	0.507822	3.87696e-121	1.29605e-118	P46976	GYG1	10	0.332905	1.75039e-13	4.4912e-12
Q14697	GANAB	45	0.103582	0.00172035	0.0555497	P02751	FN1	108	0.506829	8.84456e-81	1.73323e-78	Q96DG6	CMBL	16	0.332558	6.83955e-05	0.000502835
Q8IUE6	HIST2H2AB	5	0.284471	0.0017311	0.0555809	O14545	TRAFD1	9	0.505587	8.42614e-06	4.70853e-05	Q15126	PMVK	12	0.332408	0.00426659	0.0202735
P51580	TPMT	14	0.150921	0.00176695	0.0564133	P01009	SERPINA1	29	0.502218	1.0477e-14	1.45576e-13	Q9BYD6	MRPL1	16	0.331669	0.000358516	0.00228927
P32455	GBP1	20	-0.179018	0.00178346	0.0566223	P55268	LAMB2	54	0.501354	8.83743e-42	5.40033e-40	Q13595	TRA2A	8	0.33048	3.60713e-05	0.000281584
Q96PK6	RBM14	34	0.114383	0.00183956	0.0580789	P01880	IGHD	8	0.498506	0.000426252	0.00181045	P11177	PDHB	16	0.328581	2.28386e-13	5.66775e-12
O14818	PSMA7	18	0.163441	0.00185235	0.0581598	O15479	MAGEB2	10	0.496853	1.46408e-09	1.28998e-08	Q9NUB1	ACSS1	19	0.3283	2.44395e-11	5.06898e-10
P62995	TRA2B	10	0.232917	0.00189223	0.0590855	P24539	ATP5F1	13	0.495749	6.5393e-07	4.25691e-06	Q8NDH3	NPEPL1	12	0.327492	0.0039738	0.0190575
Q969Q0	RPL36AL	2	0.314608	0.00197291	0.0612679	P22105	TNXB	74	0.491179	1.86603e-39	1.00997e-37	P15880	RPS2	29	0.325734	4.25621e-18	1.54064e-16
P04439	HLA.A	2	-0.464328	0.00202436	0.0621862	P12109	COL6A1	59	0.490332	1.91577e-26	6.0485e-25	Q9HCE1	MOV10	35	0.325675	2.17321e-16	7.09791e-15
Q9H9B4	SFXN1	15	-0.161085	0.00201344	0.0621862	Q6ZMP0	THSD4	14	0.48856	2.94862e-07	2.01164e-06	Q96AB3	ISOC2	5	0.324865	0.00132938	0.00734194
Q92835	INPP5D	25	-0.287978	0.00209654	0.0637146	Q5F1R6	DNAJC21	12	0.487455	0.012053	0.0372471	Q8NF37	LPCAT1	11	0.324496	5.24898e-06	4.78044e-05
Q9NX63	CHCHD3	28	-0.140899	0.00209319	0.0637146	Q06710	PAX8	5	0.48716	4.83602e-05	0.000242569	P52272	HNRNPM	74	0.32436	8.05018e-39	1.20393e-36
P15941	MUC1	8	0.337805	0.00211803	0.0640252	Q9BX66	SORBS1	25	0.485801	2.11662e-21	4.73573e-20	P40429	RPL13A	14	0.323741	2.06094e-12	4.7611e-11
P31942	HNRNPH3	16	0.133154	0.00213595	0.0642256	Q9H330	TMEM245	4	0.485435	8.57166e-05	0.000410731	P60842	EIF4A1	16	0.322249	3.91781e-18	1.42724e-16
P45877	PPIC	6	0.245766	0.0021753	0.0650644	P35442	THBS2	34	0.484755	1.1649e-21	2.65869e-20	Q9Y3C4	TPRKB	5	0.321585	0.000249176	0.00165043
P08311	CTSG	11	0.253396	0.00222935	0.0659865	P07355	ANXA2	16	0.484459	5.57872e-08	4.15516e-07	Q8IVS2	MCAT	11	0.321084	1.07156e-05	9.32572e-05
P60468	SEC61B	3	0.221594	0.00222127	0.0659865	Q9BQI0	AIF1L	4	0.483612	8.0161e-05	0.000386719	Q9Y277	VDAC3	20	0.320664	1.15992e-17	4.09432e-16
Q16630	CPSF6	19	0.0847916	0.00244062	0.0718656	O75348	ATP6V1G1	6	0.480348	5.41579e-12	6.09464e-11	O43592	XPOT	23	0.320606	0.000629344	0.00377673
Q9Y224	RTRAF	22	0.0937103	0.00254599	0.0745817	Q05682	CALD1	74	0.479109	5.27624e-35	2.47809e-33	Q9HC16	APOBEC3G	12	0.32049	0.000173194	0.00117314
Q96DR8	MUCL1	3	0.378385	0.00261978	0.0763499	Q14699	RFTN1	13	0.47767	9.96123e-07	6.311e-06	Q8WW59	SPRYD4	10	0.320479	0.00592379	0.027237
P62269	RPS18	25	0.164377	0.00265213	0.0768981	Q01650	SLC7A5	5	0.47745	0.0023131	0.00844276	P32969	RPL9..RPL9P7..RPL9P8..RPL9P9	18	0.319691	4.01271e-07	4.48902e-06
O75347	TBCA	17	-0.107073	0.00269292	0.077313	P36639	NUDT1	4	0.47537	0.00282816	0.0101021	Q8WU90	ZC3H15	32	0.319612	9.38655e-28	7.20862e-26
Q8WUM4	PDCD6IP	65	-0.0992412	0.00269364	0.077313	O95863	SNAI1	3	0.475219	0.00943668	0.0299769	Q92947	GCDH	9	0.318878	8.49647e-16	2.58211e-14
Q9UKZ1	CNOT11	6	-0.314207	0.00277176	0.0791554	Q9Y6E0	STK24	7	0.473326	1.14862e-06	7.20486e-06	Q8NFF5	FLAD1	26	0.318556	1.9172e-09	3.08653e-08
P19827	ITIH1	21	0.154931	0.00279851	0.0794338	Q02952	AKAP12	76	0.47276	1.23448e-48	1.01675e-46	Q96D46	NMD3	13	0.317094	2.52031e-06	2.41533e-05
Q9P2E9	RRBP1	160	-0.128419	0.00280947	0.0794338	Q86UE8	TLK2	8	0.47168	0.00769222	0.0249799	Q9Y296	TRAPPC4	11	0.317059	5.62124e-11	1.11308e-09
P00738	HP	14	0.189906	0.00283766	0.0798339	Q5T1M5	FKBP15	28	0.470637	7.57621e-08	5.54126e-07	Q05655	PRKCD	31	0.316275	5.22782e-11	1.04245e-09
O60347	TBC1D12	2	-1.1043	0.00290899	0.081303	Q96S66	CLCC1	11	0.468746	1.96967e-07	1.36842e-06	P61457	PCBD1	8	0.31583	5.10496e-05	0.00038375
P18085	ARF4	7	0.245013	0.0029328	0.081303	Q76M96	CCDC80	15	0.468318	7.44042e-06	4.199e-05	Q96I51	RCC1L	12	0.315682	0.000573934	0.00347726
Q9UJ70	NAGK	18	0.116473	0.00292605	0.081303	Q8IZP0	ABI1	9	0.467049	0.00623621	0.0206409	P11172	UMPS	24	0.31545	1.73842e-16	5.74385e-15
P05204	HMGN2	14	0.234987	0.0030472	0.083256	O96006	ZBED1	4	0.466452	0.00679552	0.022336	Q9Y221	NIP7	8	0.314081	0.000193556	0.00130021
P07910	HNRNPC	25	0.137569	0.00303053	0.083256	Q9UJ68	MSRA	5	0.465686	0.0116749	0.0362163	Q14344	GNA13	15	0.313567	1.60423e-16	5.33149e-15
P62879	GNB2	5	0.211549	0.00303676	0.083256	O95749	GGPS1	8	0.465675	2.22739e-08	1.73877e-07	Q9Y2S7	POLDIP2	13	0.313187	1.54711e-14	4.37425e-13
P02654	APOC1	4	0.185747	0.00306283	0.0832825	P60660	MYL6	10	0.465417	3.83909e-32	1.58098e-30	Q92841	DDX17	41	0.313119	1.78149e-47	3.61578e-45
P12236	SLC25A6	3	-0.194288	0.00312162	0.0842726	Q12805	EFEMP1	20	0.46468	1.89522e-07	1.31992e-06	Q9BWS9	CHID1	13	0.312998	1.64564e-05	0.000137781
P61353	RPL27	12	0.184893	0.0031289	0.0842726	Q9H5H4	ZNF768	6	0.462876	4.72178e-06	2.73258e-05	Q8IW45	NAXD	12	0.312818	5.41554e-09	8.16353e-08
Q86VP6	CAND1	62	-0.138728	0.00315776	0.0846489	Q92743	HTRA1	21	0.462581	1.38308e-06	8.56212e-06	Q96RQ9	IL4I1	25	0.3126	2.09617e-06	2.05035e-05
P13796	LCP1	37	-0.123986	0.00329271	0.087852	Q9UJQ4	SALL4	4	0.460982	2.98268e-07	2.03244e-06	Q16698	DECR1	24	0.312589	5.05415e-12	1.09629e-10
Q9NRN5	OLFML3	17	0.139153	0.00332697	0.0883512	P21810	BGN	24	0.460151	5.27254e-35	2.47809e-33	P61978	HNRNPK	38	0.311616	2.229e-27	1.60347e-25
P62314	SNRPD1	5	0.130577	0.00335104	0.0885765	Q9UKU9	ANGPTL2	11	0.459267	2.77275e-07	1.90309e-06	P07741	APRT	16	0.310856	4.54691e-06	4.21535e-05
Q8IWU6	SULF1	20	0.193926	0.00339691	0.0893734	P22415	USF1	4	0.459261	5.54156e-07	3.64498e-06	O95232	LUC7L3	20	0.310766	2.18437e-20	9.54907e-19
O14493	CLDN4	3	-0.504622	0.00356549	0.0933765	P51946	CCNH	6	0.458887	5.70149e-06	3.2762e-05	Q96KN1	FAM84B	11	0.310685	8.85946e-06	7.79385e-05
P04004	VTN	17	0.222262	0.0037225	0.096598	O94905	ERLIN2	19	0.455019	1.4349e-21	3.26181e-20	Q9Y3D9	MRPS23	12	0.310389	4.72521e-10	8.28807e-09
Q7Z434	MAVS	11	-0.428468	0.00372229	0.096598	P02545	LMNA	97	0.454838	6.45917e-147	2.62196e-144	P67870	CSNK2B	9	0.310027	0.00365881	0.0177113
P67936	TPM4	31	-0.15374	0.00378684	0.097821	O75915	ARL6IP5	6	0.454084	2.08863e-08	1.63494e-07	Q99797	MIPEP	20	0.30958	2.31864e-07	2.69465e-06
P02452	COL1A1	77	-0.315033	0.00393445	0.100267	P0CG08	GPR89B	4	0.453803	9.48617e-08	6.82404e-07	Q9Y2Z4	YARS2	18	0.308823	6.97397e-05	0.000511395
P04066	FUCA1	12	0.247488	0.00390775	0.100267	Q01804	OTUD4	14	0.4514	0.00214515	0.00789564	Q9Y3Y2	CHTOP	10	0.307715	7.02763e-11	1.37717e-09
Q5JS37	NHLRC3	6	0.219778	0.00392263	0.100267	P98194	ATP2C1	19	0.451074	7.35e-05	0.000357009	Q9NUL7	DDX28	22	0.307659	0.00699804	0.0314386
P10109	FDX1	6	-0.188094	0.00406827	0.102755	O60942	RNGTT	7	0.450284	0.0105002	0.0329682	Q96G21	IMP4	10	0.306952	0.000600733	0.00362033
P32969	RPL9..RPL9P7..RPL9P8..RPL9P9	18	0.15243	0.00405997	0.102755	Q9P2E9	RRBP1	168	0.443542	1.16394e-128	4.40977e-126	Q9H2W6	MRPL46	10	0.306499	1.15253e-07	1.44269e-06
Q08623	PUDP	7	-0.367884	0.00408822	0.102802	P13611	VCAN	37	0.44275	7.30733e-24	1.9775e-22	P62314	SNRPD1	5	0.306123	3.67514e-07	4.14401e-06
Q16718	NDUFA5	10	-0.199388	0.00423736	0.106083	P03952	KLKB1	17	0.442501	0.00432087	0.0147658	P62244	RPS15A	15	0.305839	2.01875e-09	3.24084e-08
P11233	RALA	9	0.105392	0.00426998	0.106431	P05556	ITGB1	39	0.442013	3.89238e-27	1.27129e-25	Q99766	ATP5S	5	0.305546	0.00292662	0.0145384
Q9P035	HACD3	10	-0.131287	0.00429173	0.106506	Q9NTJ5	SACM1L	20	0.442012	4.74726e-18	8.61939e-17	P63104	YWHAZ	28	0.305531	0.00049515	0.00304209
P63218	GNG5	4	0.209879	0.00433175	0.107032	Q13444	ADAM15	8	0.441907	0.000105203	0.000499474	Q96QD9	FYTTD1	17	0.305355	1.32751e-08	1.87202e-07
P62899	RPL31	13	0.319051	0.00475711	0.117033	Q7KZI7	MARK2	13	0.441163	2.47437e-06	1.48645e-05	P29373	CRABP2	14	0.305274	0.00166773	0.00889924
P62306	SNRPF	2	0.387633	0.00487521	0.119422	Q8NBJ4	GOLM1	18	0.441138	3.99623e-16	6.13799e-15	Q9NRX2	MRPL17	11	0.305182	3.04022e-05	0.000241644
Q00325	SLC25A3	17	-0.167919	0.00494453	0.1206	P46527	CDKN1B	6	0.440656	0.000399283	0.00170483	P35268	RPL22	12	0.305149	3.12309e-09	4.91649e-08
Q9HB71	CACYBP	22	-0.162708	0.00504903	0.122622	O15230	LAMA5	67	0.440532	2.99418e-16	4.64916e-15	P34897	SHMT2	27	0.305114	3.4417e-23	1.91757e-21
P21291	CSRP1	18	0.129111	0.00513168	0.124099	P21333	FLNA	188	0.440351	9.88131e-254	7.01944e-251	P61247	RPS3A	44	0.304155	1.62037e-13	4.20483e-12
P57735	RAB25	6	0.179681	0.00523661	0.1261	O75438	NDUFB1	2	0.438432	1.26913e-08	1.02449e-07	O43837	IDH3B	19	0.303511	8.62887e-05	0.000622308
Q03518	TAP1	16	-0.195084	0.00570818	0.136876	Q9BRR6	ADPGK	7	0.438016	0.00403774	0.0138817	Q9HD33	MRPL47	14	0.302026	0.000264649	0.00174478
Q8IXQ6	PARP9	34	-0.163934	0.00583323	0.139287	P10109	FDX1	6	0.438	3.38462e-05	0.000173442	P62913	RPL11	13	0.301633	4.45416e-05	0.000340229
P05386	RPLP1	3	0.227296	0.00587379	0.139668	Q7Z434	MAVS	10	0.435117	0.0103662	0.0325836	P25788	PSMA3	16	0.301572	2.19785e-21	1.03226e-19
O75694	NUP155	31	-0.172107	0.00604584	0.14316	O94901	SUN1	21	0.43428	6.77293e-13	8.36751e-12	Q9P0M9	MRPL27	7	0.301479	5.82294e-09	8.73134e-08
Q13867	BLMH	15	0.148367	0.00617774	0.145677	O95081	AGFG2	5	0.43312	1.84204e-09	1.59822e-08	P51991	HNRNPA3	29	0.301472	6.91027e-14	1.8351e-12
P61106	RAB14	15	0.139502	0.00622254	0.146127	P09497	CLTB	13	0.432779	1.04059e-28	3.60589e-27	P25705	ATP5F1A	53	0.301373	1.94218e-27	1.43343e-25
Q969H8	MYDGF	10	0.108556	0.00631541	0.147092	Q9NXR1	NDE1	11	0.432506	0.00368197	0.0127745	P62081	RPS7	22	0.301311	0.00319744	0.0156983
Q9Y3E7	CHMP3	10	0.0885748	0.0062944	0.147092	P08603	CFH	42	0.432407	7.91997e-34	3.48908e-32	P51649	ALDH5A1	22	0.301098	1.16935e-07	1.46054e-06
P08631	HCK	8	-0.242776	0.00634529	0.147185	P02679	FGG	30	0.432298	8.14433e-25	2.28001e-23	P00491	PNP	21	0.299272	4.61622e-05	0.000350721
P13987	CD59	5	0.328384	0.00648901	0.148847	P12236	SLC25A6	2	0.429871	4.24607e-06	2.47238e-05	Q00796	SORD	21	0.299022	3.86307e-07	4.3387e-06
P20700	LMNB1	67	-0.132336	0.00649553	0.148847	Q06136	KDSR	6	0.428749	5.61294e-09	4.69784e-08	Q9HAB8	PPCS	13	0.298842	7.28159e-11	1.42204e-09
Q02539	HIST1H1A	11	0.224126	0.00645493	0.148847	Q16891	IMMT	69	0.42809	1.18884e-57	1.22839e-55	P51149	RAB7A	23	0.298103	1.77268e-27	1.32555e-25
Q07954	LRP1	102	0.132975	0.00677671	0.154048	Q15149	PLEC	466	0.426221	0	0	P45880	VDAC2	18	0.298035	1.07031e-12	2.52389e-11
Q9Y3B3	TMED7	13	0.249485	0.00676549	0.154048	P61803	DAD1	2	0.423981	1.2566e-12	1.50027e-11	P60900	PSMA6	17	0.297986	3.18483e-14	8.7861e-13
Q8IV08	PLD3	11	0.143889	0.00688657	0.155922	Q6DKK2	TTC19	6	0.423925	0.000243589	0.00108659	Q9P2K5	MYEF2	25	0.297096	0.000368036	0.00233432
Q15198	PDGFRL	5	0.234437	0.00698303	0.157478	Q63ZY3	KANK2	21	0.422713	4.16057e-11	4.42781e-10	Q96BX8	MOB3A	2	0.296405	5.81351e-05	0.000432437
P15428	HPGD	11	0.293198	0.00704363	0.158217	Q9H0X9	OSBPL5	4	0.422469	0.00188191	0.0070454	P82932	MRPS6	7	0.295838	7.97217e-05	0.000577881
P50281	MMP14	12	0.135386	0.0070738	0.158269	Q9NV96	TMEM30A	5	0.419684	4.93681e-09	4.16259e-08	P38159	RBMX	15	0.295788	0.000845875	0.00491022
Q9UBR2	CTSZ	9	0.174227	0.00719304	0.160306	Q9BZF9	UACA	42	0.418515	0.00049869	0.00209001	Q969Z0	TBRG4	20	0.29552	0.000109248	0.000774941
Q9Y676	MRPS18B	9	-0.170246	0.00725348	0.161022	Q14657	LAGE3	2	0.418259	0.01083	0.0338541	P63244	RACK1	25	0.295399	4.20416e-15	1.24439e-13
Q70IA6	MOB2	7	0.151705	0.00737755	0.163139	P27986	PIK3R1	12	0.418027	0.0064067	0.0211436	Q9HA77	CARS2	16	0.294869	4.6214e-06	4.25663e-05
P40429	RPL13A	14	0.159906	0.00741296	0.163286	Q07065	CKAP4	61	0.41725	4.54345e-69	7.59425e-67	O00625	PIR	11	0.293843	1.84255e-06	1.82108e-05
Q9BWS9	CHID1	13	0.13114	0.00744478	0.163354	Q9BQB6	VKORC1	3	0.417095	1.03618e-06	6.55017e-06	O95478	NSA2	13	0.293354	0.00150785	0.00821585
Q1KMD3	HNRNPUL2	52	0.11059	0.0075752	0.165576	Q9P035	HACD3	10	0.417053	1.73466e-07	1.20958e-06	O00743	PPP6C	15	0.29279	6.75113e-08	8.68024e-07
P62273	RPS29	3	0.189296	0.00765467	0.166672	Q9NQS3	NECTIN3	4	0.41699	0.014625	0.0442329	Q9HCC0	MCCC2	32	0.292691	7.29681e-07	7.85375e-06
O95445	APOM	5	0.229314	0.00771049	0.167247	Q7Z5L7	PODN	13	0.416887	7.48952e-07	4.8367e-06	Q14694	USP10	27	0.292662	1.18468e-20	5.30123e-19
O95777	LSM8	5	0.149666	0.00775908	0.167661	P21926	CD9	10	0.415499	0.00137481	0.00530418	Q01196	RUNX1	10	0.292496	0.00130802	0.00723807
P05783	KRT18	55	-0.162363	0.00791919	0.170472	Q5T6F2	UBAP2	18	0.415349	1.9337e-20	4.13128e-19	P32119	PRDX2	19	0.292447	2.3371e-06	2.25114e-05
P62829	RPL23	15	0.250419	0.00803165	0.172241	O14735	CDIPT	3	0.414849	1.27726e-06	7.94164e-06	Q7L2E3	DHX30	46	0.292312	1.45572e-32	1.53201e-30
Q9NUU7	DDX19A	7	-0.143305	0.00860282	0.183796	P67936	TPM4	31	0.414706	1.56026e-40	9.04791e-39	Q8IUR0	TRAPPC5	8	0.29218	5.16313e-06	4.71737e-05
P00488	F13A1	25	0.154414	0.00871798	0.184867	Q86V48	LUZP1	33	0.413924	1.22084e-12	1.46372e-11	Q08380	LGALS3BP	20	0.29211	3.27705e-05	0.000258659
Q99983	OMD	4	-0.969816	0.00870109	0.184867	O60437	PPL	100	0.412083	3.51027e-34	1.59591e-32	P62861	FAU	8	0.291686	0.00382258	0.0183943
P23284	PPIB	33	0.0921444	0.00879636	0.185835	Q13576	IQGAP2	58	0.411174	1.8312e-45	1.28478e-43	Q96GK7	FAHD2A	3	0.291017	0.0111891	0.0469975
Q9ULZ3	PYCARD	10	-0.186984	0.00886302	0.18655	P08047	SP1	10	0.410012	0.0106399	0.03337	Q15907	RAB11B	2	0.290888	1.76607e-06	1.74854e-05
P17900	GM2A	7	0.146244	0.00909025	0.190627	Q13813	SPTAN1	208	0.409823	2.34445e-203	1.21123e-200	O15371	EIF3D	30	0.290419	2.17648e-13	5.44887e-12
O14744	PRMT5	25	0.140554	0.00978198	0.20363	Q6PI78	TMEM65	4	0.408467	0.00103991	0.00408699	O14979	HNRNPDL	27	0.290066	7.76068e-21	3.58568e-19
P05546	SERPIND1	18	0.135985	0.00990835	0.204298	P48634	PRRC2A	55	0.407515	2.32242e-12	2.71013e-11	P62917	RPL8	27	0.289706	2.49066e-16	8.08825e-15
P07384	CAPN1	42	0.0876721	0.00992194	0.204298	Q9NSK0	KLC4	15	0.407115	1.60487e-14	2.19024e-13	Q14019	COTL1	21	0.289559	0.010146	0.0433533
Q8NHV1	GIMAP7	6	-0.304945	0.0099173	0.204298	O15126	SCAMP1	9	0.406099	6.87673e-17	1.1467e-15	Q9NWU5	MRPL22	11	0.288915	7.01404e-13	1.67482e-11
P62841	RPS15	7	0.241237	0.010029	0.205757	P02671	FGA	45	0.405563	5.03515e-28	1.69318e-26	P82979	SARNP	16	0.287713	2.11656e-12	4.85016e-11
Q8TDB6	DTX3L	33	-0.119264	0.0101664	0.207827	Q9Y4G6	TLN2	82	0.40539	5.13895e-22	1.21181e-20	Q5T440	IBA57	12	0.28682	5.21771e-06	4.75959e-05
O60271	SPAG9	47	-0.150157	0.0102031	0.207829	Q96Q06	PLIN4	80	0.405384	2.56927e-16	4.03346e-15	Q05519	SRSF11	17	0.286533	1.5947e-07	1.89595e-06
Q86YZ3	HRNR	7	0.456056	0.0103826	0.21073	O94919	ENDOD1	16	0.403694	0.000369447	0.00158578	P83881	RPL36A	4	0.285561	0.00191149	0.00999354
Q9H910	JPT2	16	-0.144901	0.0104852	0.212056	Q9NS86	LANCL2	11	0.40318	0.00337791	0.0118498	Q05639	EEF1A2	15	0.285214	0.00398674	0.0191034
O43490	PROM1	11	0.288791	0.0108806	0.217323	P61421	ATP6V0D1	11	0.401566	0.0102101	0.0321462	P40926	MDH2	36	0.283633	4.47237e-19	1.74086e-17
P83881	RPL36A	4	0.304131	0.010862	0.217323	P20700	LMNB1	68	0.40137	1.47789e-37	7.30336e-36	P08621	SNRNP70	24	0.283412	1.62961e-23	9.35462e-22
Q01995	TAGLN	25	0.109698	0.0110134	0.217323	Q8WWM7	ATXN2L	38	0.401302	6.08417e-13	7.54941e-12	Q9ULA0	DNPEP	18	0.282869	3.64451e-08	4.82792e-07
Q6FHJ7	SFRP4	9	0.410687	0.010999	0.217323	Q9H0W8	SMG9	9	0.401125	0.0041557	0.0142442	Q96A35	MRPL24	15	0.282441	0.000132932	0.000923537
Q8N1G4	LRRC47	31	0.123775	0.010957	0.217323	Q9NXW2	DNAJB12	8	0.400691	0.0137739	0.0418819	Q9NX20	MRPL16	10	0.2824	0.000392743	0.00245001
Q8N684	CPSF7	18	0.141851	0.010845	0.217323	Q96HD1	CRELD1	8	0.400242	0.013401	0.0409452	Q13868	EXOSC2	10	0.282056	5.16841e-16	1.58768e-14
Q9Y2D4	EXOC6B	17	-0.208221	0.0109566	0.217323	O75882	ATRN	8	0.39974	0.00154173	0.00585671	P48507	GCLM	7	0.281564	1.97581e-07	2.30093e-06
Q16629	SRSF7	11	0.189038	0.0111209	0.218686	Q15532	SS18	3	0.399518	1.87462e-06	1.1443e-05	Q9UNW9	NOVA2	3	0.281451	0.00423536	0.0201588
P14207	FOLR2	6	0.140796	0.0111959	0.2194	Q15003	NCAPH	22	0.396749	2.45887e-05	0.000128317	Q9BYD3	MRPL4	14	0.281406	0.000337367	0.00217376
Q9BXV9	GON7	3	-0.300452	0.0119679	0.233724	Q15661	TPSAB1	8	0.396502	1.19632e-05	6.54351e-05	Q02878	RPL6	33	0.281238	3.74773e-13	9.14092e-12
P02533	KRT14	18	0.178313	0.0120557	0.233831	Q92934	BAD	2	0.395034	1.81972e-05	9.71031e-05	P68400	CSNK2A1	2	0.280887	0.00162352	0.00871242
P62913	RPL11	13	0.213825	0.0120398	0.233831	Q8IZ83	ALDH16A1	15	0.391109	2.4677e-09	2.11842e-08	Q5JS37	NHLRC3	5	0.280811	0.00118609	0.00659546
Q13868	EXOSC2	10	0.120483	0.012209	0.235998	P35611	ADD1	22	0.390098	1.14424e-06	7.19327e-06	Q00535	CDK5	11	0.280692	5.76625e-06	5.20979e-05
O95292	VAPB	18	-0.110842	0.0122927	0.236811	P53701	HCCS	10	0.390093	3.83532e-07	2.58554e-06	P84085	ARF5	6	0.280408	7.88751e-05	0.000573206
O95197	RTN3	5	0.166816	0.0125886	0.240817	P07585	DCN	31	0.389425	5.8384e-17	9.7875e-16	Q9Y5L0	TNPO3	22	0.280235	9.61243e-06	8.39394e-05
P52597	HNRNPF	19	0.122963	0.0125958	0.240817	P46937	YAP1	12	0.386743	0.00260089	0.0093787	Q16740	CLPP	9	0.280179	6.92767e-09	1.02526e-07
Q9H5X1	FAM96A	4	-0.280298	0.0126329	0.240817	Q8TCT9	HM13	10	0.38579	3.10981e-12	3.57031e-11	Q08211	DHX9	73	0.280028	6.97088e-27	4.71613e-25
Q9HAV7	GRPEL1	22	-0.163662	0.0126701	0.240817	O00592	PODXL	7	0.384918	0.00490354	0.0165874	P82673	MRPS35	15	0.279767	0.0032237	0.0157934
O43237	DYNC1LI2	26	-0.241397	0.0128658	0.241308	P02760	AMBP	14	0.384599	9.26596e-08	6.6807e-07	P12277	CKB	17	0.279721	0.000980297	0.00558779
P46976	GYG1	10	0.180186	0.0127861	0.241308	O00471	EXOC5	28	0.381661	6.32331e-14	8.28004e-13	O15143	ARPC1B	19	0.279594	2.95565e-18	1.10506e-16
P53990	IST1	11	-0.0987654	0.0127758	0.241308	Q01082	SPTBN1	152	0.381215	3.16884e-125	1.12553e-122	P62847	RPS24	13	0.279416	0.00142911	0.00782431
Q9UL40	ZNF346	5	-0.13483	0.0128477	0.241308	Q7Z7F0	KHDC4	5	0.379548	4.74869e-05	0.00023877	A6NHL2	TUBAL3	2	0.279336	0.00499654	0.0234672
Q9Y276	BCS1L	8	0.152311	0.0129668	0.242402	O95819	MAP4K4	13	0.378338	0.00634882	0.0209769	Q13268	DHRS2	24	0.27932	0.000191348	0.00128843
P02745	C1QA	2	0.187931	0.0134593	0.250783	Q9HCB6	SPON1	21	0.37754	0.00220895	0.00809901	P00492	HPRT1	12	0.279059	0.00583422	0.0268686
Q9Y303	AMDHD2	11	0.148364	0.0135157	0.251012	Q09666	AHNAK	477	0.375794	6.16279e-306	7.00462e-303	P52788	SMS	17	0.278824	0.00836725	0.0367758
P24539	ATP5F1	13	-0.216823	0.0137086	0.253765	Q92504	SLC39A7	3	0.375435	2.00697e-06	1.22205e-05	Q9NWU2	GID8	5	0.278406	3.5277e-05	0.000276905
O00479	HMGN4	11	0.165129	0.0140742	0.258848	Q9BYC5	FUT8	7	0.373019	8.84252e-05	0.000422997	Q4G148	GXYLT1	3	0.277758	7.07138e-05	0.000517203
P06702	S100A9	11	0.242866	0.0140525	0.258848	Q9NXV6	CDKN2AIP	28	0.370718	0.0165743	0.0494445	Q06787	FMR1	21	0.277747	1.1635e-05	9.98821e-05
P62312	LSM6	7	0.125451	0.0148913	0.272511	Q96CP2	FLYWCH2	7	0.369909	0.0015081	0.00574818	Q16630	CPSF6	17	0.27774	2.87379e-27	1.96768e-25
Q7Z2W9	MRPL21	9	0.128461	0.0149131	0.272511	O75844	ZMPSTE24	14	0.369776	1.08905e-07	7.76543e-07	Q9NS69	TOMM22	6	0.277376	7.32882e-07	7.87329e-06
Q5QNW6	HIST2H2BF	2	0.612452	0.0150315	0.273796	Q96SK2	TMEM209	10	0.36881	6.43931e-06	3.67047e-05	P62269	RPS18	23	0.277362	3.60485e-09	5.62812e-08
Q9GZP4	PITHD1	10	0.150076	0.015129	0.27469	Q9BPZ3	PAIP2	3	0.368223	0.000955271	0.00378051	Q9Y5K8	ATP6V1D	14	0.277015	7.66138e-06	6.77132e-05
Q14974	KPNB1	38	-0.108403	0.0156093	0.282509	Q8N5M9	JAGN1	2	0.367827	1.95938e-06	1.19476e-05	P48643	CCT5	53	0.276534	2.86949e-18	1.07995e-16
P61244	MAX	6	-0.110409	0.015906	0.286964	O75116	ROCK2	58	0.367409	1.11415e-15	1.66625e-14	Q96CT7	CCDC124	22	0.276062	9.56687e-17	3.27521e-15
Q68D91	MBLAC2	9	0.34338	0.0162868	0.292905	Q9BZF1	OSBPL8	22	0.366813	1.14355e-10	1.15637e-09	Q96Q11	TRNT1	24	0.275934	2.40058e-12	5.47891e-11
Q5SRE5	NUP188	17	-0.23327	0.0163879	0.293794	Q92544	TM9SF4	12	0.366789	6.85002e-16	1.03534e-14	Q5TEJ8	THEMIS2	9	0.275158	0.00134844	0.00742556
Q86V21	AACS	23	0.207891	0.0164903	0.294699	Q14061	COX17	2	0.364439	0.000203666	0.000928173	Q02338	BDH1	10	0.275098	0.00575576	0.0265719
Q8NFQ8	TOR1AIP2	6	-0.246146	0.0167748	0.298844	Q00765	REEP5	10	0.364114	5.16515e-05	0.00025794	P54886	ALDH18A1	39	0.275007	6.94489e-14	1.83571e-12
Q07092	COL16A1	9	-0.466488	0.016896	0.300063	Q9UKL6	PCTP	6	0.363904	0.00015952	0.000735837	Q96EY7	PTCD3	23	0.275003	2.99504e-08	4.05258e-07
O15533	TAPBP	5	-0.246989	0.0174848	0.303064	P02675	FGB	37	0.36387	1.39776e-25	4.09456e-24	Q9NSE4	IARS2	43	0.273894	1.66458e-11	3.51665e-10
P02765	AHSG	14	0.286253	0.0172619	0.303064	P35613	BSG	14	0.363735	4.21108e-07	2.8188e-06	O00303	EIF3F	11	0.273891	1.10301e-15	3.33426e-14
P0C0L5	C4B..C4B_2	4	0.254148	0.0174916	0.303064	Q9Y6Y8	SEC23IP	33	0.362987	4.12862e-13	5.21399e-12	Q15628	TRADD	10	0.273709	1.6462e-05	0.000137781
P46776	RPL27A	13	0.177058	0.0174617	0.303064	O95391	SLU7	10	0.361651	0.00378161	0.0130564	Q15185	PTGES3	9	0.27357	3.21501e-08	4.3296e-07
P46940	IQGAP1	104	-0.0943196	0.0174832	0.303064	Q92835	INPP5D	26	0.361132	1.57216e-05	8.43682e-05	Q14376	GALE	16	0.273259	0.00111804	0.00624763
Q99969	RARRES2	5	0.221884	0.0174897	0.303064	Q70UQ0	IKBIP	20	0.360545	2.57287e-08	1.98663e-07	Q9Y2Z9	COQ6	7	0.272914	5.62237e-06	5.10414e-05
Q9BQC6	MRPL57	3	0.246364	0.0172233	0.303064	Q5TZA2	CROCC	15	0.360347	0.00413487	0.0141813	Q13310	PABPC4	26	0.272307	9.50525e-08	1.20308e-06
Q9BYC9	MRPL20	7	0.184094	0.0173542	0.303064	P07942	LAMB1	60	0.359765	9.39454e-18	1.66321e-16	P38919	EIF4A3	29	0.271931	9.61934e-11	1.84063e-09
Q15717	ELAVL1	15	0.134253	0.0178287	0.307965	P24821	TNC	83	0.359668	2.46322e-19	4.77764e-18	Q5VWZ2	LYPLAL1	11	0.271634	1.75265e-09	2.84581e-08
O75494	SRSF10	12	0.173832	0.0178966	0.308201	O95967	EFEMP2	8	0.359615	0.004621	0.0157064	Q15437	SEC23B	25	0.271516	1.11789e-05	9.6697e-05
Q96K17	BTF3L4	11	0.173293	0.018109	0.310917	Q9HBL0	TNS1	38	0.358974	5.03464e-27	1.62567e-25	O14818	PSMA7	16	0.270933	2.87847e-07	3.30471e-06
Q4G0X4	KCTD21	3	0.386271	0.0181693	0.311012	P02647	APOA1	35	0.357946	2.18607e-22	5.28656e-21	P25789	PSMA4	18	0.270294	2.49837e-12	5.67929e-11
P35269	GTF2F1	23	-0.112392	0.0185812	0.317107	Q96AC1	FERMT2	21	0.357875	0.0119035	0.0368051	P61960	UFM1	7	0.269705	0.0106626	0.045187
P51608	MECP2	30	0.090606	0.0187555	0.319125	P46939	UTRN	103	0.357554	2.31648e-17	4.00138e-16	Q9UK22	FBXO2	6	0.269411	0.0081313	0.0358496
P27169	PON1	9	0.175377	0.0190695	0.323498	P42773	CDKN2C	3	0.357433	0.00149305	0.00569846	Q96E11	MRRF	13	0.268506	0.0029624	0.0147033
P07203	GPX1	15	0.121743	0.019202	0.324777	Q68CP9	ARID2	14	0.356518	2.04606e-05	0.000108367	Q9H9J2	MRPL44	14	0.268469	2.91809e-08	3.95787e-07
O96000	NDUFB10	9	-0.22766	0.0193842	0.326886	Q04726	TLE3	10	0.356257	0.00227479	0.00831895	P42704	LRPPRC	101	0.268263	1.74026e-28	1.37359e-26
P02538	KRT6A	5	0.412859	0.0202905	0.341157	P10643	C7	21	0.355122	0.000100618	0.000478505	Q00577	PURA	16	0.26819	0.000306779	0.00199934
A0A075B6I0	IGLV8.61	3	0.516067	0.0206977	0.346977	Q16799	RTN1	9	0.354301	0.000146998	0.000680284	P83731	RPL24	22	0.267983	5.68118e-05	0.000423147
Q9BYD2	MRPL9	17	0.146234	0.0208611	0.348687	Q5JRA6	MIA3	62	0.353786	4.29583e-29	1.51635e-27	P52565	ARHGDIA	18	0.267951	4.96973e-09	7.57185e-08
Q9BT73	PSMG3	3	0.161859	0.021452	0.357513	Q86VS8	HOOK3	34	0.35315	2.7863e-09	2.38113e-08	Q9Y3D2	MSRB2	6	0.267785	0.00211055	0.0109437
P40123	CAP2	15	0.132375	0.0216174	0.359216	P16989	YBX3	9	0.351537	6.55131e-05	0.000321512	Q8N684	CPSF7	18	0.267337	2.14316e-06	2.08912e-05
Q8NI22	MCFD2	2	0.745628	0.0217118	0.359733	Q13586	STIM1	17	0.350108	3.9069e-13	4.94497e-12	Q9Y3B4	SF3B6	5	0.267238	1.34107e-08	1.88645e-07
P02790	HPX	23	0.153023	0.0233017	0.38092	Q15075	EEA1	96	0.349266	5.35569e-53	4.9091e-51	Q96SB4	SRPK1	16	0.2671	9.32672e-05	0.000666714
P04181	OAT	22	-0.193602	0.0233784	0.38092	P15924	DSP	190	0.349218	4.11077e-71	7.07924e-69	P13804	ETFA	27	0.266854	2.14687e-06	2.08915e-05
P09132	SRP19	9	0.0911526	0.0233292	0.38092	Q03252	LMNB2	56	0.349019	6.05271e-33	2.56698e-31	P11908	PRPS2	7	0.266685	1.51305e-14	4.29932e-13
P14317	HCLS1	20	-0.192276	0.0231666	0.38092	Q8IUI8	CRLF3	15	0.348	1.33521e-05	7.24045e-05	Q16864	ATP6V1F	3	0.266678	7.11032e-05	0.000519383
P36915	GNL1	23	0.0697546	0.0233927	0.38092	P50479	PDLIM4	15	0.347781	4.61591e-18	8.40777e-17	P26373	RPL13	28	0.266307	4.44028e-06	4.13674e-05
Q9Y3A6	TMED5	7	-0.104295	0.0232817	0.38092	P27918	CFP	6	0.347205	0.00611675	0.0202809	Q9Y6C9	MTCH2	14	0.265689	2.24023e-05	0.00018292
Q8IZP0	ABI1	8	-0.195682	0.0236236	0.38358	P55287	CDH11	10	0.344626	0.0110261	0.0343727	Q9BXJ9	NAA15	50	0.265666	1.90193e-14	5.35082e-13
Q9Y3B7	MRPL11	20	0.134366	0.0238166	0.385611	O14879	IFIT3	20	0.343784	0.00343473	0.0120239	Q86UX7	FERMT3	32	0.265476	5.74797e-21	2.67752e-19
P01780	IGHV3.7	4	0.46436	0.0244507	0.393635	Q9P2B2	PTGFRN	29	0.343619	1.79633e-21	4.05101e-20	Q99798	ACO2	48	0.265448	4.94329e-20	2.11223e-18
P19652	ORM2	5	0.162691	0.0247827	0.397854	Q9Y320	TMX2	10	0.343325	0.00535661	0.0179809	P49590	HARS2	12	0.265365	0.000375932	0.00237273
Q9HD33	MRPL47	14	0.190193	0.025002	0.400244	P13073	COX4I1	10	0.342365	5.9855e-20	1.21484e-18	Q96K17	BTF3L4	11	0.265297	0.00136322	0.00749971
O95834	EML2	17	0.104681	0.0252779	0.403523	Q69YQ0	SPECC1L	22	0.340307	0.000752533	0.00303955	O75695	RP2	14	0.264837	2.16586e-06	2.10403e-05
P30273	FCER1G	3	-0.168991	0.0256335	0.408053	P55001	MFAP2	6	0.339866	8.4823e-06	4.73525e-05	Q9Y315	DERA	19	0.264257	8.34737e-07	8.93373e-06
P51884	LUM	19	-0.221876	0.025824	0.408796	P02774	GC	32	0.339665	2.783e-22	6.64528e-21	P42126	ECI1	8	0.26409	2.80638e-06	2.67147e-05
Q16656	NRF1	7	0.16524	0.0257946	0.408796	Q13423	NNT	45	0.33741	2.06254e-16	3.2833e-15	Q9UKF6	CPSF3	17	0.263549	0.000314147	0.00203801
Q9UNX3	RPL26L1	3	0.214876	0.025996	0.410376	Q8TBA6	GOLGA5	27	0.337066	8.47929e-12	9.35686e-11	P84098	RPL19	22	0.263342	1.1516e-07	1.44269e-06
P59768	GNG2	3	-0.369116	0.0261173	0.411148	Q9NY15	STAB1	20	0.337062	0.00956367	0.0303294	P07339	CTSD	26	0.263231	3.0765e-08	4.15291e-07
O43866	CD5L	11	0.178962	0.0265765	0.414929	Q969X5	ERGIC1	8	0.334603	1.82697e-09	1.58756e-08	Q8TBC4	UBA3	22	0.263179	0.00789453	0.0349958
P01008	SERPINC1	32	0.156734	0.0265285	0.414929	P53618	COPB1	48	0.333222	1.35129e-24	3.7644e-23	P61221	ABCE1	33	0.263175	1.41944e-34	1.68056e-32
Q8IZ83	ALDH16A1	17	-0.236822	0.0265588	0.414929	Q96RL1	UIMC1	14	0.333066	2.06272e-05	0.000109092	Q92900	UPF1	55	0.262881	2.16431e-27	1.5769e-25
P51571	SSR4	7	0.108804	0.027297	0.42385	O43237	DYNC1LI2	26	0.33041	1.83721e-10	1.80326e-09	Q6YP21	KYAT3	16	0.262669	1.82679e-05	0.000152001
Q9BTZ2	DHRS4	5	0.229305	0.027242	0.42385	Q15276	RABEP1	37	0.330156	1.75367e-08	1.38611e-07	Q86V81	ALYREF	16	0.262586	2.22042e-05	0.000181563
P79522	PRR3	3	-0.434758	0.0274711	0.425391	Q9Y608	LRRFIP2	14	0.329851	1.23594e-05	6.73428e-05	P52815	MRPL12	10	0.262299	0.00215005	0.0111181
Q99714	HSD17B10	20	0.112893	0.0275949	0.426146	P16070	CD44	15	0.329837	0.00355695	0.0123861	P12956	XRCC6	65	0.262249	6.31834e-13	1.51507e-11
Q9BVC6	TMEM109	5	0.14637	0.027701	0.426625	Q00325	SLC25A3	17	0.329023	2.45398e-13	3.1552e-12	O60884	DNAJA2	24	0.261975	6.54981e-10	1.11779e-08
Q9C002	NMES1	3	-0.242043	0.0282268	0.433548	Q5JTV8	TOR1AIP1	28	0.328543	1.18976e-23	3.14484e-22	Q92989	CLP1	8	0.26196	0.00137935	0.00757377
Q8N474	SFRP1	7	0.263441	0.029385	0.450121	Q15041	ARL6IP1	4	0.328323	1.42628e-08	1.13523e-07	P40227	CCT6A	33	0.26172	3.56117e-07	4.0315e-06
P23443	RPS6KB1	9	-0.191862	0.0298589	0.456151	Q9Y4E5	ZNF451	11	0.328236	0.0110446	0.0344115	P18077	RPL35A	17	0.261526	0.00189932	0.0099758
P30050	RPL12	16	0.183805	0.0299592	0.456456	P01024	C3	106	0.326958	1.52321e-66	2.40456e-64	Q8NCN5	PDPR	29	0.261125	9.41774e-05	0.000672374
Q9H7B4	SMYD3	6	-0.188369	0.0301067	0.457477	Q13409	DYNC1I2	25	0.32623	4.3017e-14	5.69849e-13	Q13951	CBFB	9	0.261117	0.00614975	0.0281167
O14933	UBE2L6	6	-0.184636	0.0303232	0.459537	Q99805	TM9SF2	10	0.325552	6.5498e-09	5.41025e-08	P09960	LTA4H	38	0.260836	7.62435e-13	1.81294e-11
O00754	MAN2B1	21	0.146984	0.0307635	0.463738	Q8N1S5	SLC39A11	6	0.325549	0.00140541	0.00541122	Q9UNM6	PSMD13	21	0.260666	2.79647e-11	5.75809e-10
Q96B36	AKT1S1	4	-0.116527	0.0307349	0.463738	Q9H0L4	CSTF2T	10	0.325525	0.00012318	0.000578537	P15498	VAV1	25	0.260621	1.35456e-06	1.37464e-05
P46952	HAAO	12	0.264021	0.031324	0.470937	Q8N3V7	SYNPO	11	0.325324	1.3858e-05	7.49336e-05	Q9NVJ2	ARL8B	6	0.260202	8.68211e-07	9.25712e-06
P22415	USF1	4	-0.222504	0.0320463	0.480525	P01860	IGHG3	8	0.324239	2.35475e-05	0.000123161	Q96EK6	GNPNAT1	8	0.259538	0.0103898	0.0441294
Q9UJZ1	STOML2	22	-0.142493	0.0325191	0.486332	Q32MZ4	LRRFIP1	30	0.323741	6.81195e-05	0.000333153	Q9H993	ARMT1	18	0.258906	0.00491299	0.0231514
Q8NEZ5	FBXO22	12	0.104807	0.0330993	0.493709	Q15434	RBMS2	2	0.323235	0.00292074	0.0104066	Q92882	OSTF1	8	0.258512	0.000164807	0.00112033
O95202	LETM1	41	-0.116785	0.0334373	0.497124	Q86UP2	KTN1	135	0.322628	7.78414e-48	6.14406e-46	P23381	WARS	35	0.257573	3.79459e-05	0.000295002
Q15287	RNPS1	12	0.195497	0.0335133	0.497124	A6NFI3	ZNF316	5	0.320943	0.000222971	0.00100487	P45954	ACADSB	20	0.257019	0.0117767	0.0489233
Q92930	RAB8B	4	0.0955594	0.0335907	0.497124	Q9NYV4	CDK12	28	0.320648	1.14731e-07	8.14858e-07	Q9UHY1	NRBP1	8	0.256958	3.10622e-05	0.000245859
P02743	APCS	11	0.206071	0.0338091	0.497764	Q8WUP2	FBLIM1	9	0.320138	6.1846e-10	5.71497e-09	Q9UKV8	AGO2	26	0.256923	1.13332e-05	9.74379e-05
P63010	AP2B1	25	-0.11383	0.0337756	0.497764	P09496	CLTA	15	0.320083	1.47298e-14	2.02686e-13	P04179	SOD2	15	0.256781	1.62384e-09	2.65945e-08
P11766	ADH5	16	0.072772	0.0343292	0.504116	Q9NX63	CHCHD3	27	0.319267	8.848e-13	1.08369e-11	Q96DE0	NUDT16	8	0.256107	0.00564643	0.0261096
O75063	FAM20B	9	-0.313398	0.0350037	0.512696	Q5JTJ3	COA6	5	0.31914	9.37809e-05	0.000447863	P36543	ATP6V1E1	10	0.255754	1.44432e-08	2.02669e-07
P21964	COMT	17	0.0829524	0.0363368	0.529493	Q14764	MVP	54	0.319023	1.26174e-14	1.74464e-13	Q92552	MRPS27	20	0.255016	1.36841e-07	1.676e-06
Q9NZE8	MRPL35	4	0.213734	0.0363197	0.529493	P05783	KRT18	57	0.316522	1.79074e-09	1.55846e-08	O15372	EIF3H	24	0.254972	4.80295e-20	2.06781e-18
P00734	F2	28	0.135813	0.0366906	0.533281	Q9UK53	ING1	5	0.316223	0.0152516	0.0459083	Q8IVH4	MMAA	15	0.254939	0.000390606	0.00244742
O95169	NDUFB8	3	-0.239138	0.0369458	0.535619	Q15629	TRAM1	4	0.316023	8.33675e-06	4.67698e-05	P61353	RPL27	12	0.254328	1.4047e-09	2.32061e-08
O43396	TXNL1	18	-0.233653	0.0376152	0.54133	O00515	LAD1	38	0.315562	0.00148236	0.00566145	Q96DI7	SNRNP40	18	0.254322	1.09916e-06	1.14406e-05
Q8N4T8	CBR4	9	0.15157	0.0376254	0.54133	O14672	ADAM10	19	0.315436	5.85329e-05	0.000289758	P62701	RPS4X	18	0.254014	1.31248e-10	2.45357e-09
P81605	DCD	9	0.232837	0.0379299	0.542961	Q15054	POLD3	15	0.315126	2.03347e-05	0.0001078	P28838	LAP3	39	0.253427	5.6039e-23	3.00443e-21
Q14498	RBM39	21	0.114142	0.0378368	0.542961	Q6ZXV5	TMTC3	12	0.314077	0.00200935	0.00746252	Q9NPJ3	ACOT13	6	0.252749	7.02695e-06	6.28884e-05
P51687	SUOX	10	0.243641	0.038617	0.551409	Q9NRN5	OLFML3	17	0.311928	1.60712e-14	2.19024e-13	P47813	EIF1AX	2	0.252685	0.00659659	0.0299907
P0CG12	CHTF8	4	-0.274567	0.0389292	0.554473	Q9HD20	ATP13A1	31	0.311251	1.81023e-11	1.95953e-10	P61020	RAB5B	6	0.25259	0.00275312	0.0138094
Q9UFN0	NIPSNAP3A	9	0.139091	0.0392625	0.557822	P12270	TPR	168	0.310996	3.55633e-57	3.60904e-55	Q92871	PMM1	6	0.252512	0.00612056	0.0280058
Q14165	MLEC	14	-0.106174	0.0398226	0.564369	Q16270	IGFBP7	11	0.3106	0.00763794	0.0248178	O95716	RAB3D	6	0.252132	0.00237556	0.0121734
Q15532	SS18	2	-0.177645	0.0405405	0.573114	Q9H0U3	MAGT1	8	0.310144	2.55986e-05	0.000133221	Q3B726	TWISTNB	5	0.2519	0.0102809	0.0437915
P04626	ERBB2	34	-0.233439	0.0411089	0.579707	P60033	CD81	4	0.310087	9.58546e-07	6.10697e-06	P62910	RPL32	12	0.251698	0.000606693	0.00365237
Q92783	STAM	13	-0.219567	0.0413271	0.579906	Q86YP4	GATAD2A	25	0.30969	1.05493e-10	1.07056e-09	O00442	RTCA	12	0.251207	3.13534e-10	5.67548e-09
Q9BRJ6	C7orf50	9	0.11435	0.0412822	0.579906	Q9UHB6	LIMA1	59	0.309195	2.34474e-19	4.57909e-18	P30536	TSPO	2	0.251192	0.00730289	0.032679
P63173	RPL38	8	0.240872	0.0416044	0.582359	Q96A65	EXOC4	30	0.308255	7.21429e-07	4.66957e-06	O60783	MRPS14	3	0.25051	0.00191118	0.00999354
P84103	SRSF3	16	0.177597	0.0417995	0.583652	Q9NZN8	CNOT2	10	0.307839	0.00642628	0.0211959	P16152	CBR1	20	0.250411	5.00574e-07	5.51311e-06
P06310	IGKV2.30	2	0.23488	0.0433232	0.603445	Q9Y6K9	IKBKG	18	0.307838	2.08279e-06	1.26594e-05	Q13257	MAD2L1	7	0.250012	0.000149168	0.00102135
Q9H1E3	NUCKS1	25	-0.187033	0.0435866	0.605631	P14209	CD99	2	0.307364	0.00251377	0.00910499	P49368	CCT3	55	0.249934	8.57537e-21	3.8987e-19
Q9Y646	CPQ	11	0.129696	0.0437932	0.607016	Q9P2M7	CGN	39	0.307024	0.00201076	0.00746252	Q4G0N4	NADK2	19	0.249617	9.29604e-05	0.000665358
P61421	ATP6V0D1	11	-0.0998027	0.0439418	0.607594	P00747	PLG	32	0.304779	2.13366e-08	1.66789e-07	Q1KMD3	HNRNPUL2	52	0.249529	5.11995e-07	5.61712e-06
Q10472	GALNT1	8	-0.206311	0.044161	0.609143	P02655	APOC2	4	0.304737	0.00281338	0.0100619	Q9NSD9	FARSB	42	0.249511	5.32486e-23	2.88202e-21
Q06323	PSME1	28	-0.12121	0.044305	0.60965	O95298	NDUFC2	4	0.304162	0.00583361	0.0194442	Q8TAE8	GADD45GIP1	10	0.249405	1.86765e-05	0.000154947
Q14192	FHL2	24	0.145794	0.0444727	0.61048	Q8WW12	PCNP	19	0.303422	0.00219418	0.00805006	P52597	HNRNPF	19	0.248893	1.63662e-13	4.22769e-12
Q5TC82	RC3H1	2	-0.331639	0.045013	0.616407	Q6UXH1	CRELD2	7	0.303362	1.00893e-07	7.24873e-07	Q5W111	SPRYD7	5	0.248374	0.00334735	0.0163568
Q66LE6	PPP2R2D	2	0.19829	0.0456368	0.623447	Q92614	MYO18A	80	0.302751	3.57524e-08	2.7236e-07	Q15120	PDK3	20	0.248003	7.86477e-11	1.53067e-09
Q9H6F5	CCDC86	22	0.109576	0.0457616	0.623652	Q92817	EVPL	52	0.300484	0.00355086	0.0123725	P06576	ATP5F1B	36	0.247678	2.39953e-14	6.65196e-13
Q9UK45	LSM7	4	0.139763	0.0460337	0.62586	Q9UMS6	SYNPO2	29	0.299776	1.42196e-05	7.67427e-05	P62280	RPS11	22	0.247586	1.19566e-08	1.6945e-07
P07199	CENPB	15	0.137756	0.0466625	0.628396	P16615	ATP2A2	34	0.299584	1.43083e-17	2.5097e-16	Q99829	CPNE1	20	0.247391	3.59395e-10	6.48395e-09
P11279	LAMP1	12	0.154489	0.0466202	0.628396	Q92896	GLG1	55	0.296924	1.49059e-14	2.04614e-13	P10599	TXN	11	0.246937	0.000378576	0.0023852
P18859	ATP5J	10	-0.103768	0.0466393	0.628396	Q15043	SLC39A14	3	0.29559	3.17666e-05	0.000163671	P09668	CTSH	6	0.246917	0.0099365	0.0425366
Q13885	TUBB2A	2	-0.152009	0.046439	0.628396	P27448	MARK3	7	0.295155	0.000845322	0.00337831	O43847	NRDC	24	0.246759	0.00352087	0.0171109
P29966	MARCKS	16	-0.181418	0.0479124	0.642185	P49257	LMAN1	27	0.294869	1.38752e-16	2.26009e-15	Q49B96	COX19	2	0.246339	0.00534762	0.0248899
P55795	HNRNPH2	9	0.0978619	0.0478561	0.642185	Q13541	EIF4EBP1	4	0.294621	7.07368e-05	0.000345062	Q13363	CTBP1	7	0.246319	3.87852e-08	5.11407e-07
Q6GMV3	PTRHD1	5	-0.115537	0.0485644	0.649392	Q3SY69	ALDH1L2	32	0.293683	1.36779e-10	1.37092e-09	Q99873	PRMT1	16	0.246071	2.11238e-12	4.85016e-11
P63167	DYNLL1	5	-0.2412	0.0491943	0.65627	Q13464	ROCK1	57	0.293529	1.26455e-12	1.50659e-11	P62312	LSM6	7	0.245973	0.00241988	0.0123671
P54802	NAGLU	18	0.1632	0.0494393	0.657994	P08727	KRT19	34	0.292761	4.29558e-12	4.89214e-11	Q12906	ILF3	45	0.245941	4.60232e-16	1.43709e-14
Q9BPX7	C7orf25	9	0.268938	0.0495963	0.658542	Q12888	TP53BP1	63	0.292565	8.61472e-10	7.77102e-09	P55039	DRG2	14	0.245501	3.06548e-05	0.000242972
P31944	CASP14	14	0.289434	0.0503478	0.666961	P12110	COL6A2	44	0.292392	4.79367e-15	6.82767e-14	P45974	USP5	37	0.245396	3.60384e-14	9.89401e-13
Q01082	SPTBN1	152	-0.124742	0.0505915	0.668581	Q13137	CALCOCO2	9	0.291397	0.000256792	0.0011419	P55795	HNRNPH2	8	0.245081	0.000615877	0.00370374
Q9Y5P4	COL4A3BP	16	-0.189346	0.0507053	0.668581	Q7Z7G0	ABI3BP	12	0.290461	5.0075e-05	0.000250608	P53999	SUB1	17	0.245068	4.72946e-05	0.000358846
O75676	RPS6KA4	16	-0.193375	0.0513136	0.673476	Q99590	SCAF11	29	0.289865	9.43559e-13	1.15317e-11	P26639	TARS	41	0.245034	7.41065e-19	2.86495e-17
Q9BQI0	AIF1L	5	-0.143979	0.0512644	0.673476	P04843	RPN1	49	0.28926	1.1662e-30	4.5085e-29	P68402	PAFAH1B2	8	0.244984	0.000113763	0.000801137
P25311	AZGP1	21	0.215458	0.0523684	0.685737	Q14112	NID2	34	0.288131	2.87237e-17	4.902e-16	O15144	ARPC2	26	0.24481	8.18497e-11	1.58215e-09
Q9Y4R8	TELO2	18	0.235243	0.0524958	0.685825	Q5T5P2	KIAA1217	59	0.288044	0.000596198	0.00246235	Q8WXF1	PSPC1	26	0.244385	1.31884e-13	3.4539e-12
P15586	GNS	12	0.135139	0.053933	0.702985	Q15007	WTAP	21	0.287951	0.000620923	0.00254964	P61106	RAB14	14	0.243927	1.64363e-09	2.67839e-08
Q9Y6K9	IKBKG	18	-0.179566	0.0541193	0.703798	Q86VR2	RETREG3	6	0.287916	0.00397115	0.0136859	Q16656	NRF1	7	0.243902	0.00087906	0.00509245
P48509	CD151	5	-0.294984	0.0542942	0.704461	P06753	TPM3	19	0.287444	0.00240868	0.00874667	Q9BW92	TARS2	25	0.243733	4.69641e-06	4.31873e-05
Q92544	TM9SF4	12	-0.122325	0.0559386	0.724143	Q93052	LPP	20	0.285992	0.00028668	0.00126099	P25786	PSMA1	23	0.243529	5.39216e-10	9.37115e-09
Q5T9A4	ATAD3B	5	-0.30652	0.0561958	0.72582	Q9NVA2	SEPT11	17	0.285297	0.00279	0.00999092	P30084	ECHS1	25	0.242626	2.94337e-05	0.000234872
Q96QR8	PURB	16	0.132269	0.0565166	0.728309	P06727	APOA4	27	0.284863	1.37895e-25	4.06039e-24	P09417	QDPR	14	0.24252	0.000401439	0.00249604
O95782	AP2A1	38	-0.098162	0.0575184	0.736972	O75339	CILP	35	0.281131	0.00128059	0.00497102	O00154	ACOT7	17	0.242304	1.88965e-05	0.000156315
P35442	THBS2	34	0.194501	0.0574418	0.736972	O76041	NEBL	3	0.28013	0.0116696	0.0362163	P49914	MTHFS	7	0.242273	1.26369e-06	1.29665e-05
Q9NY93	DDX56	19	0.0924747	0.057578	0.736972	Q14571	ITPR2	22	0.279064	0.0148576	0.0448174	Q9P015	MRPL15	20	0.242226	1.23288e-07	1.53314e-06
Q14011	CIRBP	12	0.196035	0.0578101	0.737451	Q9H2U2	PPA2	20	0.277474	0.0133366	0.0407786	P19387	POLR2C	8	0.241939	0.00481355	0.0227204
Q9NY12	GAR1	9	0.15999	0.0578749	0.737451	P09486	SPARC	11	0.277455	0.00896279	0.0286638	P31689	DNAJA1	26	0.241717	0.000113291	0.000798895
P06681	C2	22	0.134703	0.0585931	0.741718	P01031	C5	28	0.277305	3.81823e-08	2.8932e-07	P42224	STAT1	51	0.241648	5.99899e-28	4.67017e-26
Q13428	TCOF1	84	-0.105577	0.0586014	0.741718	Q9P0K7	RAI14	35	0.276131	3.34509e-06	1.98229e-05	Q6UXN9	WDR82	14	0.240251	2.24993e-06	2.17086e-05
Q5SRE7	PHYHD1	8	0.301559	0.0585266	0.741718	Q9NR12	PDLIM7	23	0.276075	8.24198e-10	7.45847e-09	Q96P70	IPO9	30	0.240228	6.02811e-09	9.0152e-08
O95081	AGFG2	5	-0.160217	0.0592626	0.748421	Q8N1F7	NUP93	45	0.275968	3.26191e-13	4.15638e-12	O43776	NARS	35	0.239789	1.01226e-16	3.44471e-15
O14734	ACOT8	12	-0.169669	0.059572	0.750659	Q9UBC2	EPS15L1	20	0.275577	0.000227926	0.00102315	Q13057	COASY	15	0.239768	0.00173602	0.00920319
Q8TCT9	HM13	10	-0.13033	0.0597381	0.751088	P18206	VCL	123	0.275354	1.54564e-39	8.44603e-38	Q92665	MRPS31	28	0.239541	0.000126593	0.000885996
Q9P021	CRIPT	2	0.14482	0.0602665	0.756059	O75955	FLOT1	29	0.275254	1.10276e-07	7.85339e-07	P17174	GOT1	23	0.239418	6.12282e-10	1.05442e-08
Q01650	SLC7A5	5	-0.194985	0.0606337	0.758989	Q9UI14	RABAC1	5	0.273784	9.00191e-06	5.01057e-05	Q8NEZ5	FBXO22	12	0.239265	4.45774e-06	4.14621e-05
O76062	TM7SF2	5	-0.155213	0.0608554	0.76009	P49790	NUP153	62	0.272907	0.00940687	0.0299156	Q8TDN6	BRIX1	13	0.23902	0.00116776	0.00649989
P04233	CD74	9	-0.194102	0.0615966	0.765981	P33176	KIF5B	67	0.271636	1.1087e-05	6.0877e-05	Q9Y6B6	SAR1B	4	0.238883	0.00201154	0.0104493
Q9P0M9	MRPL27	7	0.128085	0.0615398	0.765981	Q7Z2K6	ERMP1	18	0.271557	8.41589e-07	5.38598e-06	O95696	BRD1	14	0.238809	0.00871037	0.0379532
P05388	RPLP0	8	0.154062	0.0622208	0.767538	Q9NR99	MXRA5	65	0.27147	2.514e-08	1.94382e-07	Q6P1N9	TATDN1	17	0.238804	0.000809173	0.00472128
P31153	MAT2A	18	0.0806635	0.0624117	0.767538	Q13428	TCOF1	86	0.270514	2.48132e-25	7.15805e-24	P61966	AP1S1	5	0.238578	0.00682835	0.0308715
Q15063	POSTN	66	-0.176744	0.0623581	0.767538	Q9NZM1	MYOF	121	0.270167	9.19974e-58	9.68187e-56	Q14558	PRPSAP1	13	0.237979	6.58384e-07	7.12685e-06
Q9UKY7	CDV3	15	-0.184414	0.0625033	0.767538	O95425	SVIL	56	0.269477	2.84205e-07	1.94595e-06	O96007	MOCS2	3	0.237625	0.00494692	0.0232919
Q9UQ16	DNM3	3	-0.330746	0.0623844	0.767538	Q13492	PICALM	23	0.268726	6.54644e-08	4.82535e-07	Q92820	GGH	11	0.23676	3.33199e-08	4.47652e-07
P05141	SLC25A5	11	-0.150978	0.0634801	0.777495	P00748	F12	14	0.268278	3.49643e-06	2.06123e-05	P07203	GPX1	15	0.236693	0.000433091	0.00267528
O75394	MRPL33	3	0.235654	0.0642295	0.784981	Q8TF01	PNISR	11	0.268164	0.00252607	0.00914372	P59998	ARPC4	10	0.236519	1.85685e-13	4.71093e-12
Q6UXN9	WDR82	13	0.0801211	0.0645682	0.787427	Q9NW15	ANO10	10	0.268152	0.00839988	0.0270309	Q6GMV2	SMYD5	7	0.236403	0.00200665	0.0104335
P82979	SARNP	17	0.155058	0.0651589	0.792929	Q00610	CLTC	85	0.267988	3.38458e-33	1.45716e-31	Q15717	ELAVL1	15	0.236396	2.62904e-12	5.95252e-11
Q9NYL9	TMOD3	23	-0.139491	0.065542	0.795767	Q96T51	RUFY1	27	0.266631	1.06525e-09	9.50366e-09	Q9H9T3	ELP3	22	0.236318	6.88457e-05	0.000505491
Q9UHB6	LIMA1	59	-0.0971909	0.0656722	0.795767	Q70E73	RAPH1	20	0.266316	0.0158488	0.0476049	Q9UK45	LSM7	4	0.235847	2.18075e-06	2.11488e-05
Q6KB66	KRT80	9	0.219818	0.0664361	0.803311	Q9Y490	TLN1	172	0.266032	2.74941e-42	1.71702e-40	Q14498	RBM39	20	0.235796	1.46533e-06	1.48009e-05
P52292	KPNA2	21	-0.174582	0.066928	0.807541	Q9NV70	EXOC1	26	0.265863	0.00714689	0.0234367	P51151	RAB9A	7	0.235519	0.00419372	0.019994
P45954	ACADSB	19	-0.202638	0.067296	0.809797	P05787	KRT8	65	0.265105	2.13457e-22	5.1841e-21	O60506	SYNCRIP	35	0.235388	7.17771e-15	2.08138e-13
Q13561	DCTN2	29	-0.0890525	0.0674	0.809797	Q14676	MDC1	49	0.264792	0.000586219	0.00242466	Q8N9N2	ASCC1	7	0.235084	0.00042864	0.00265066
Q9NQ88	TIGAR	11	0.123124	0.0675991	0.810477	Q9UDT6	CLIP2	24	0.264052	3.08544e-07	2.09994e-06	P07737	PFN1	21	0.235045	2.01873e-22	1.02433e-20
P08648	ITGA5	16	0.148113	0.068003	0.813602	O43765	SGTA	16	0.262434	7.72106e-08	5.62548e-07	P29353	SHC1	15	0.234546	0.0075663	0.0337514
P08962	CD63	5	-0.0843783	0.0681869	0.814089	P35968	KDR	5	0.262374	0.0029446	0.0104785	P62829	RPL23	15	0.234391	3.69679e-10	6.6274e-09
O14979	HNRNPDL	27	0.0938313	0.068547	0.816673	P49321	NASP	54	0.261983	2.10576e-07	1.45762e-06	P62273	RPS29	3	0.233943	0.000971309	0.00554769
O15355	PPM1G	27	-0.186087	0.0694652	0.818011	Q7L311	ARMCX2	7	0.261809	0.00372715	0.0129076	P25685	DNAJB1	32	0.233462	1.65952e-10	3.08205e-09
P36873	PPP1CC	2	-0.114638	0.0692409	0.818011	P98160	HSPG2	136	0.261032	1.84263e-46	1.35996e-44	Q99623	PHB2	31	0.23333	9.50277e-21	4.28605e-19
P51946	CCNH	8	-0.211335	0.0691538	0.818011	O43491	EPB41L2	57	0.260614	5.45536e-10	5.07411e-09	Q8IV36	HID1	18	0.233139	4.57254e-06	4.22533e-05
P78346	RPP30	13	0.164385	0.0692678	0.818011	Q9Y676	MRPS18B	9	0.260232	0.00129294	0.00501211	P05198	EIF2S1	30	0.233081	2.22226e-08	3.05789e-07
Q6FIF0	ZFAND6	4	-0.250732	0.0697087	0.818011	P20962	PTMS	5	0.260019	0.00299624	0.0106157	P55265	ADAR	67	0.233016	3.83376e-25	2.39421e-23
Q969M7	UBE2F	5	0.181706	0.0695436	0.818011	O15355	PPM1G	27	0.257829	5.16118e-11	5.42637e-10	Q9BZZ5	API5	34	0.23273	1.26403e-06	1.29665e-05
Q9BPZ3	PAIP2	3	-0.171849	0.0698109	0.818011	Q8WWI1	LMO7	47	0.257738	4.95067e-10	4.65805e-09	Q9UNZ5	C19orf53	15	0.232588	0.00265401	0.0134308
Q9NVJ2	ARL8B	6	0.142897	0.0696167	0.818011	Q14789	GOLGB1	120	0.256186	9.24295e-16	1.38962e-14	O14737	PDCD5	10	0.232252	9.74329e-07	1.02729e-05
P10301	RRAS	9	0.112593	0.0702254	0.818928	P29536	LMOD1	23	0.254417	3.47562e-06	2.05109e-05	Q9BTT0	ANP32E	12	0.231891	0.000881519	0.00509631
P61978	HNRNPK	37	0.100335	0.0701018	0.818928	Q9C0C2	TNKS1BP1	77	0.25393	5.16581e-13	6.45138e-12	P07384	CAPN1	41	0.231811	4.95317e-12	1.08265e-10
Q8WY22	BRI3BP	3	-0.114741	0.0704383	0.818928	P08133	ANXA6	66	0.253851	4.25758e-11	4.52259e-10	O75306	NDUFS2	15	0.23169	1.20763e-05	0.000103513
Q96F15	GIMAP5	6	-0.209491	0.0704656	0.818928	Q9BXX0	EMILIN2	12	0.252763	0.00116492	0.00455625	P38606	ATP6V1A	31	0.231663	2.90227e-06	2.75591e-05
Q96T51	RUFY1	28	-0.121652	0.0714726	0.828937	P12814	ACTN1	51	0.251978	6.81694e-19	1.27436e-17	P62826	RAN	19	0.231362	1.69364e-06	1.68269e-05
Q5JTJ3	COA6	5	-0.216936	0.072557	0.8381	P51648	ALDH3A2	15	0.251176	0.000751113	0.00303597	P52630	STAT2	24	0.230975	0.000337282	0.00217376
Q8NBQ5	HSD17B11	10	0.1842	0.0729309	0.8381	O00151	PDLIM1	24	0.250277	0.0026343	0.00948714	Q96KP4	CNDP2	37	0.230791	8.53745e-08	1.0903e-06
Q9H6X2	ANTXR1	8	0.183112	0.0731108	0.8381	Q9BRQ6	CHCHD6	10	0.25022	2.73193e-06	1.63772e-05	O15264	MAPK13	12	0.230589	7.62612e-06	6.75066e-05
Q9NQZ5	STARD7	9	-0.272962	0.0731475	0.8381	Q5VT52	RPRD2	30	0.250124	3.1966e-05	0.00016455	P31483	TIA1	9	0.230387	0.00645487	0.0294397
Q9P015	MRPL15	21	0.173426	0.0727687	0.8381	P02748	C9	21	0.248699	4.60861e-05	0.000232807	O00178	GTPBP1	21	0.230141	3.81795e-09	5.9445e-08
Q9UL46	PSME2	20	-0.0986924	0.0731425	0.8381	Q9UQN3	CHMP2B	14	0.247911	7.18062e-11	7.41954e-10	P23526	AHCY	33	0.230015	1.41426e-07	1.72104e-06
Q16576	RBBP7	7	-0.190578	0.0736311	0.839563	P46736	BRCC3	12	0.2479	0.0011159	0.00436753	Q9H6S0	YTHDC2	22	0.229633	0.00105277	0.0059472
Q9NZT2	OGFR	20	-0.0990353	0.0737184	0.839563	Q13217	DNAJC3	29	0.247751	0.00732203	0.0239695	Q13011	ECH1	26	0.229358	1.62185e-05	0.000136144
P35573	AGL	54	-0.197845	0.0741355	0.842624	Q9H0B6	KLC2	22	0.246442	1.1103e-05	6.09058e-05	P23921	RRM1	31	0.229265	0.0110789	0.0466727
Q96CB8	INTS12	10	-0.174153	0.0743931	0.843864	Q15942	ZYX	23	0.244735	0.000202777	0.000925608	O43390	HNRNPR	33	0.229125	5.17789e-14	1.39459e-12
Q14457	BECN1	8	-0.171958	0.0749214	0.848164	Q15113	PCOLCE	20	0.244217	0.00028802	0.00126395	Q15645	TRIP13	15	0.229037	1.81658e-09	2.94121e-08
Q7Z406	MYH14	85	-0.146358	0.0752175	0.849823	Q2TB10	ZNF800	20	0.24419	0.00987326	0.0312241	O00231	PSMD11	27	0.228902	4.27872e-12	9.46147e-11
O43924	PDE6D	5	0.137418	0.0763095	0.857307	Q99442	SEC62	18	0.244158	0.000634026	0.00259407	Q8NEY8	PPHLN1	17	0.228892	4.85494e-05	0.000366896
Q05655	PRKCD	32	-0.0937722	0.0761103	0.857307	P02787	TF	69	0.242823	1.55335e-07	1.08983e-06	O15382	BCAT2	15	0.228733	6.57899e-05	0.000484934
Q8N8A2	ANKRD44	15	-0.249188	0.0764833	0.857307	O15027	SEC16A	46	0.24197	0.00213972	0.00788079	P05166	PCCB	25	0.228629	1.45772e-06	1.47669e-05
Q96F86	EDC3	13	-0.162072	0.0764016	0.857307	Q15018	ABRAXAS2	12	0.241786	0.0127305	0.0391278	O75323	NIPSNAP2	11	0.228599	0.00198298	0.0103293
P20674	COX5A	9	-0.178013	0.0767976	0.859135	Q96F86	EDC3	12	0.240573	0.0111858	0.0347941	P28070	PSMB4	10	0.22852	3.13584e-10	5.67548e-09
P84085	ARF5	6	0.10999	0.0772932	0.861289	Q8WUF5	PPP1R13L	22	0.239765	5.12497e-07	3.40248e-06	Q92890	UFD1	20	0.228249	1.19007e-06	1.22541e-05
Q92759	GTF2H4	9	0.139505	0.07721	0.861289	O60271	SPAG9	47	0.239002	1.15316e-08	9.34863e-08	Q92747	ARPC1A	14	0.228242	1.10543e-09	1.84227e-08
P51149	RAB7A	24	0.0964735	0.0776594	0.863676	Q9NX58	LYAR	21	0.237508	0.00358481	0.0124602	P48729	CSNK1A1	7	0.227608	3.4259e-07	3.90168e-06
P01106	MYC	6	-0.162892	0.078131	0.866723	P20810	CAST	54	0.237101	0.000118105	0.00055562	P09622	DLD	28	0.227595	2.36849e-05	0.000192013
P15498	VAV1	24	-0.187667	0.0782384	0.866723	Q9UM54	MYO6	73	0.236571	8.02165e-07	5.15108e-06	Q9UBB4	ATXN10	18	0.227476	2.2328e-06	2.15799e-05
P43487	RANBP1	14	-0.0900758	0.0788628	0.87058	Q02818	NUCB1	33	0.236378	5.47222e-06	3.15082e-05	Q9NX05	FAM120C	17	0.22746	0.00015387	0.00105102
Q02790	FKBP4	45	-0.105756	0.078893	0.87058	Q6ZMI0	PPP1R21	20	0.235896	0.00797204	0.0258149	Q5TC12	ATPAF1	12	0.226828	0.00182392	0.00961532
Q8NF37	LPCAT1	11	-0.126567	0.0796039	0.876722	P25942	CD40	2	0.23572	0.00439373	0.0150057	Q15056	EIF4H	24	0.225913	1.10818e-05	9.61493e-05
Q8N8R7	ARL14EP	7	-0.10216	0.0812091	0.891316	P23634	ATP2B4	24	0.234682	6.68282e-06	3.79785e-05	Q8WUY1	THEM6	15	0.225838	0.00305771	0.0151031
Q9BV20	MRI1	11	0.120496	0.0812426	0.891316	Q99470	SDF2	7	0.234455	0.0107981	0.0337729	P31323	PRKAR2B	14	0.22537	0.00108488	0.00608627
P19784	CSNK2A2	15	0.114288	0.0817307	0.892433	Q96G23	CERS2	3	0.233794	0.00296324	0.0105251	P62424	RPL7A	34	0.225232	2.50121e-05	0.000201622
P42704	LRPPRC	104	-0.116489	0.0817949	0.892433	O15231	ZNF185	30	0.233683	2.90767e-06	1.73757e-05	Q9BVC6	TMEM109	5	0.225186	0.000394028	0.00245533
Q63ZY3	KANK2	20	-0.17901	0.0818155	0.892433	Q14315	FLNC	96	0.233553	6.54051e-19	1.22672e-17	O43681	ASNA1	14	0.224991	2.51483e-08	3.42728e-07
Q8NBS9	TXNDC5	33	-0.10405	0.0822365	0.893595	Q96CV9	OPTN	25	0.231645	0.000496294	0.00208151	Q99436	PSMB7	12	0.22484	0.000741094	0.00438255
Q96PV6	LENG8	11	0.146524	0.0821075	0.893595	P30622	CLIP1	59	0.231452	0.000300333	0.00131292	P49411	TUFM	37	0.224825	0.000558473	0.00339081
Q92934	BAD	3	0.208493	0.0825637	0.895438	Q14980	NUMA1	183	0.230259	6.2113e-25	1.75616e-23	P62316	SNRPD2	15	0.224717	1.39145e-05	0.0001182
Q13247	SRSF6	15	0.178877	0.0835843	0.90478	P48681	NES	75	0.229564	5.63127e-07	3.69118e-06	Q16822	PCK2	37	0.224649	3.93477e-06	3.68391e-05
Q9UNW9	NOVA2	3	0.212163	0.0855177	0.923949	P27487	DPP4	13	0.228822	0.0168483	0.0500681	P46199	MTIF2	21	0.224455	9.35483e-06	8.1916e-05
Q15276	RABEP1	39	-0.127164	0.0868365	0.936417	P04275	VWF	63	0.22816	2.07924e-08	1.62984e-07	Q5U5X0	LYRM7	4	0.224166	0.0042543	0.020232
P27658	COL8A1	4	-0.592312	0.0871506	0.938025	Q7Z406	MYH14	84	0.227308	1.00682e-05	5.56593e-05	P56377	AP1S2	4	0.224162	0.000897842	0.00516964
Q9Y3D6	FIS1	7	-0.0876086	0.087496	0.939962	O60504	SORBS3	13	0.226421	0.000394069	0.0016851	Q6P1X6	C8orf82	6	0.224075	0.00861656	0.0376676
Q9H4A6	GOLPH3	14	-0.148995	0.087913	0.942659	P56945	BCAR1	15	0.22612	1.97691e-05	0.000105096	P78406	RAE1	22	0.22388	0.00385932	0.0185397
O43464	HTRA2	9	0.176833	0.088199	0.943945	P60903	S100A10	11	0.22604	8.79491e-07	5.62221e-06	P50914	RPL14	20	0.223404	0.000116287	0.000816884
Q9NZC9	SMARCAL1	4	0.205044	0.0884275	0.944612	P20908	COL5A1	22	0.225801	0.000425564	0.00180888	P49748	ACADVL	37	0.22254	5.07332e-06	4.64278e-05
Q9ULE6	PALD1	10	0.131008	0.0891326	0.950357	Q15417	CNN3	16	0.225736	2.58064e-05	0.000134179	Q9HCD5	NCOA5	22	0.222505	2.91683e-09	4.60454e-08
Q9BYN0	SRXN1	4	0.153422	0.0901881	0.958927	Q9Y6U3	SCIN	40	0.224986	0.00485579	0.0164455	P09001	MRPL3	14	0.221595	1.95878e-08	2.7217e-07
Q9H081	MIS12	4	0.255301	0.0902738	0.958927	P32004	L1CAM	18	0.224183	0.000316334	0.00137968	P13984	GTF2F2	17	0.221538	1.50174e-05	0.000127379
Q9UHN1	POLG2	5	-0.38957	0.0906029	0.960627	P09525	ANXA4	36	0.223999	3.03224e-17	5.14395e-16	Q8WUW1	BRK1	7	0.22129	0.00241551	0.0123559
P09012	SNRPA	11	0.0864049	0.0910765	0.963851	Q16363	LAMA4	40	0.223928	2.40602e-06	1.44845e-05	Q9BQ67	GRWD1	11	0.220982	0.0114435	0.0478892
Q86WV6	TMEM173	8	-0.158261	0.0922416	0.974367	O00268	TAF4	14	0.223694	0.00553058	0.018523	O60671	RAD1	4	0.220577	0.000143704	0.000989905
P35716	SOX11	2	0.198661	0.0925163	0.975455	P14317	HCLS1	20	0.223614	0.0165879	0.0494592	Q14166	TTLL12	28	0.219796	0.000965536	0.00552582
P60660	MYL6	10	-0.111694	0.0928006	0.976641	Q14254	FLOT2	30	0.221936	3.12846e-11	3.34193e-10	Q9NZB2	FAM120A	41	0.219619	1.11936e-23	6.49113e-22
P25788	PSMA3	16	0.0879697	0.0933361	0.978548	P04156	PRNP	4	0.221383	0.0160127	0.047996	Q9UBU9	NXF1	24	0.21956	1.11973e-05	9.67088e-05
P29622	SERPINA4	17	0.128351	0.0934984	0.978548	Q8N3X1	FNBP4	21	0.219685	4.18944e-05	0.000212957	Q9BY77	POLDIP3	30	0.219516	0.00116525	0.00649226
Q92619	ARHGAP45	25	-0.120945	0.0933697	0.978548	Q9Y3C6	PPIL1	8	0.219301	0.000909995	0.00361391	P23919	DTYMK	18	0.219496	2.44457e-15	7.31184e-14
Q9UK76	JPT1	6	-0.141607	0.0939012	0.980957	Q9UBB6	NCDN	8	0.218555	0.000882873	0.00352038	P13807	GYS1	17	0.21945	9.28362e-11	1.78239e-09
P16403	HIST1H1C	11	0.152073	0.094399	0.984348	Q16643	DBN1	33	0.218524	6.74605e-11	7.00874e-10	Q01081	U2AF1	9	0.219439	1.52444e-07	1.82772e-06
P07333	CSF1R	2	0.230122	0.0955848	0.994888	O75410	TACC1	19	0.218174	0.000440223	0.00186422	Q9BTW9	TBCD	32	0.21877	0.00111479	0.00623925
A0A075B6H9	IGLV4.69	2	0.146317	0.791398	1	O43169	CYB5B	3	0.218133	0.0122356	0.0377701	Q9UBQ7	GRHPR	16	0.218744	1.02851e-06	1.08241e-05
A0A075B6I1	IGLV4.60	3	0.511198	0.171959	1	Q6PJT7	ZC3H14	26	0.216916	0.00547016	0.0183404	Q02750	MAP2K1	15	0.218424	0.00838509	0.0368257
A0A0B4J1U7	IGHV6.1	4	0.027927	0.990923	1	O75369	FLNB	171	0.216909	6.69333e-30	2.50251e-28	P55899	FCGRT	5	0.218335	0.0118048	0.0490041
A0A0B4J1X5	IGHV3.74	3	-0.212227	0.941785	1	Q03135	CAV1	8	0.215282	5.20938e-05	0.000259692	P29401	TKT	49	0.217881	1.28753e-09	2.13949e-08
A0A0B4J1Y8	IGLV9.49	3	0.07126	0.925164	1	Q08378	GOLGA3	65	0.215207	2.61413e-05	0.000135796	Q8NBU5	ATAD1	9	0.217698	8.78e-05	0.000632405
A0A0B4J1Y9	IGHV3.72	2	-0.112714	0.671267	1	P00751	CFB	33	0.213774	0.011828	0.0366513	Q9BUJ2	HNRNPUL1	42	0.217415	5.09246e-16	1.57285e-14
A0A0C4DH34	IGHV4.28	2	-0.287336	0.163894	1	Q8N9M1	C19orf47	8	0.213006	0.000603063	0.00248528	Q7L0Y3	TRMT10C	27	0.217398	8.92978e-06	7.84202e-05
A0A0C4DH38	IGHV5.51	3	0.0713036	0.627387	1	Q8WX93	PALLD	31	0.212893	8.75216e-10	7.87002e-09	Q9UJS0	SLC25A13	22	0.21716	1.52766e-06	1.53387e-05
A0A0C4DH43	IGHV2.70D	3	0.00867471	0.997075	1	Q8IUD2	ERC1	28	0.212727	0.00157346	0.00596927	P20290	BTF3	22	0.217009	1.39411e-07	1.70382e-06
A0AV96	RBM47	14	-0.12767	0.124016	1	Q8NBI5	SLC43A3	2	0.212678	0.00122655	0.00477429	Q96J01	THOC3	11	0.216598	4.58768e-05	0.00034902
A0AVT1	UBA6	43	0.0164229	1	1	Q8WUM4	PDCD6IP	65	0.212664	1.67797e-25	4.86526e-24	Q99541	PLIN2	22	0.216485	8.96196e-05	0.000643066
A0FGR8	ESYT2	26	-0.000433488	1	1	Q9Y2U8	LEMD3	20	0.212266	2.33349e-05	0.000122223	Q92973	TNPO1	22	0.216401	1.74452e-06	1.73021e-05
A0MZ66	SHTN1	41	-0.0807191	0.885222	1	P35542	SAA4	4	0.212177	0.016239	0.0485401	Q9Y3Z3	SAMHD1	46	0.21626	6.97989e-09	1.0303e-07
A1L0T0	ILVBL	17	0.0838938	0.458921	1	Q96JQ2	CLMN	13	0.210582	0.00912953	0.0291151	Q9NRN7	AASDHPPT	13	0.215806	0.00752388	0.0335885
A1X283	SH3PXD2B	35	-0.0197642	1	1	O15460	P4HA2	22	0.209991	0.00172069	0.00649314	O00429	DNM1L	41	0.215545	1.67162e-08	2.33411e-07
A2RRP1	NBAS	34	-0.0298005	1	1	Q86X29	LSR	15	0.208734	0.0123037	0.0379393	Q63HN8	RNF213	182	0.215078	4.28206e-10	7.58837e-09
A2RUS2	DENND3	3	0.468711	0.186722	1	P61244	MAX	6	0.207604	0.000296314	0.00129635	P36915	GNL1	24	0.214966	0.000663068	0.00396237
A3KMH1	VWA8	41	-0.0122023	1	1	P08758	ANXA5	41	0.207291	1.59675e-14	2.18658e-13	Q9BUQ8	DDX23	52	0.214757	0.000478608	0.00295003
A3KN83	SBNO1	18	-0.00556288	1	1	O94832	MYO1D	52	0.206461	1.68963e-05	9.0246e-05	O43583	DENR	11	0.214571	3.59829e-05	0.000281281
A4D1E9	GTPBP10	12	-0.0395142	0.985363	1	Q8N7H5	PAF1	23	0.206133	0.000227434	0.00102175	P00367	GLUD1	17	0.214534	6.64487e-08	8.56299e-07
A4D1P6	WDR91	21	0.00848746	1	1	P23497	SP100	17	0.205588	1.47885e-07	1.04014e-06	P61081	UBE2M	16	0.214503	4.59223e-06	4.23663e-05
A5A3E0	POTEF	4	0.0245695	0.938753	1	P49792	RANBP2	100	0.20343	0.000285133	0.00125613	P48556	PSMD8	13	0.214305	3.54182e-08	4.71386e-07
A5PLN9	TRAPPC13	12	0.0473409	0.997077	1	O94886	TMEM63A	4	0.202594	0.00197835	0.00736279	Q8WV74	NUDT8	3	0.214282	0.00326029	0.0159588
A5YKK6	CNOT1	71	-0.0774051	0.859837	1	P07711	CTSL	3	0.202309	0.000480744	0.00202676	Q9Y2I8	WDR37	15	0.213682	1.67663e-06	1.67163e-05
A6NDG6	PGP	13	0.0886678	0.372882	1	O95562	SFT2D2	2	0.201549	9.48053e-05	0.000452375	P27707	DCK	12	0.213259	0.00253412	0.0129045
A6NDU8	C5orf51	6	-0.311474	0.189775	1	O15162	PLSCR1	5	0.201294	0.00808061	0.0261218	Q9UBR2	CTSZ	9	0.212824	2.4632e-07	2.85099e-06
A6NFI3	ZNF316	5	0.0412459	0.794739	1	Q9Y520	PRRC2C	88	0.20111	0.00907828	0.0290005	P53007	SLC25A1	14	0.212252	0.000391062	0.00244758
A6NHL2	TUBAL3	2	0.163855	0.256832	1	P40222	TXLNA	34	0.20101	5.49634e-05	0.000272801	Q13247	SRSF6	14	0.212011	1.94575e-06	1.90979e-05
A6NHR9	SMCHD1	76	-0.0162371	1	1	Q13643	FHL3	8	0.200863	0.00578325	0.0193103	O43464	HTRA2	8	0.211505	0.0121003	0.0500115
A6NIH7	UNC119B	7	0.0839051	0.97144	1	Q6NUQ4	TMEM214	22	0.200827	0.00860606	0.0276474	O43414	ERI3	7	0.211392	0.000738191	0.00436994
A6NMZ7	COL6A6	67	0.00856276	1	1	Q9H910	JPT2	16	0.199625	0.00834056	0.0268857	Q9BUP3	HTATIP2	16	0.211124	0.00191388	0.00999684
A7E2V4	ZSWIM8	7	-0.12982	0.975952	1	Q6WCQ1	MPRIP	39	0.198905	8.07743e-09	6.62396e-08	Q9NVH1	DNAJC11	17	0.210965	0.00764099	0.0340552
A8MXV4	NUDT19	12	-0.200819	0.226446	1	Q9BUR5	APOO	4	0.198307	0.000769881	0.003103	Q9BRX8	FAM213A	12	0.210941	0.00455141	0.0215547
B0I1T2	MYO1G	23	-0.0731521	0.984057	1	P53367	ARFIP1	17	0.197928	5.51769e-07	3.63349e-06	Q8WVK2	SNRNP27	6	0.210934	1.46629e-06	1.48009e-05
B7ZAP0	RABGAP1L	9	-0.0392958	0.995248	1	Q9BZQ8	FAM129A	27	0.194106	0.00354163	0.0123479	P63173	RPL38	8	0.210823	7.25891e-07	7.82778e-06
C9JI98	TMEM238	3	0.107192	0.424059	1	O60763	USO1	50	0.193633	0.000317264	0.00138268	P13010	XRCC5	66	0.210589	9.7484e-09	1.40967e-07
C9JLW8	MCRIP1	7	0.0174396	0.999756	1	P00736	C1R	17	0.193171	0.00023917	0.0010694	Q16719	KYNU	21	0.210509	0.000997574	0.00566921
E9PRG8	C11orf98	3	0.153944	0.123518	1	P01023	A2M	47	0.192969	7.50969e-11	7.74548e-10	Q07020	RPL18	20	0.210274	2.92533e-05	0.000233821
O00115	DNASE2	7	-0.0113298	0.996888	1	O43657	TSPAN6	2	0.191005	0.00811419	0.0262154	Q15006	EMC2	9	0.210103	0.0111366	0.0468461
O00116	AGPS	31	-0.0179175	0.999997	1	P52948	NUP98	50	0.189116	0.00291657	0.0103983	Q9NQ55	PPAN	19	0.210031	0.000582324	0.00352058
O00139	KIF2A	25	-0.0184726	1	1	P04233	CD74	10	0.188213	0.00665973	0.0219277	P08397	HMBS	15	0.209884	0.00264334	0.0133888
O00142	TK2	5	0.112895	0.475885	1	P39656	DDOST	16	0.188134	0.000987767	0.00389555	P30050	RPL12	16	0.209669	1.43907e-07	1.73636e-06
O00148	DDX39A	11	0.0297595	0.999966	1	P12429	ANXA3	27	0.187855	0.0127517	0.0391719	P31751	AKT2	14	0.209641	1.9511e-05	0.00016093
O00151	PDLIM1	22	-0.0238035	0.999983	1	O75122	CLASP2	28	0.187735	0.00235469	0.00857801	Q9UBQ0	VPS29	8	0.209023	2.50479e-07	2.89323e-06
O00154	ACOT7	17	0.0232144	0.997511	1	Q9Y282	ERGIC3	13	0.187227	0.00134959	0.00521501	Q9UQ80	PA2G4	33	0.208933	2.0436e-13	5.16167e-12
O00159	MYO1C	57	0.017888	1	1	O96011	PEX11B	7	0.186529	0.000268724	0.00118938	P04424	ASL	21	0.208596	0.00953853	0.0410041
O00160	MYO1F	35	-0.0408297	0.999981	1	Q16181	SEPT7	40	0.186051	2.62179e-05	0.00013607	Q96IJ6	GMPPA	16	0.208082	3.97844e-06	3.71866e-05
O00161	SNAP23	13	-0.08792	0.578441	1	P00488	F13A1	24	0.185721	0.000510128	0.0021348	O95786	DDX58	43	0.207978	1.53569e-05	0.000129871
O00165	HAX1	10	0.0822705	0.517213	1	Q13439	GOLGA4	81	0.184289	0.0100644	0.0317579	Q9UNQ2	DIMT1	16	0.207945	0.000813448	0.00474136
O00170	AIP	19	-0.0531574	0.990645	1	O95782	AP2A1	36	0.182241	6.72027e-16	1.01843e-14	P10809	HSPD1	85	0.207887	1.32112e-12	3.08967e-11
O00178	GTPBP1	23	0.0052505	1	1	P46821	MAP1B	99	0.181924	0.00288092	0.0102841	P62888	RPL30	14	0.207533	0.00190957	0.00999354
O00182	LGALS9	5	-0.0867417	0.471249	1	P35606	COPB2	40	0.181915	5.78601e-10	5.35536e-09	Q9Y5A7	NUB1	24	0.207373	0.000546642	0.00334399
O00186	STXBP3	23	-0.00331701	1	1	P35269	GTF2F1	22	0.181206	0.00175166	0.00659686	P08708	RPS17	17	0.20735	0.00038685	0.00242657
O00192	ARVCF	14	-0.107859	0.990817	1	Q99439	CNN2	16	0.180934	0.00032647	0.0014195	P07954	FH	33	0.207306	2.42669e-07	2.81447e-06
O00193	SMAP	10	-0.0991151	0.956799	1	Q9UK76	JPT1	6	0.180344	0.00581198	0.0193949	P04406	GAPDH	40	0.206628	4.73955e-09	7.26008e-08
O00194	RAB27B	6	0.0140395	0.896142	1	Q7Z3B0	SMIM15	2	0.180295	0.0138673	0.0421206	Q04760	GLO1	14	0.206542	5.02486e-07	5.52346e-06
O00203	AP3B1	39	-0.046125	0.812522	1	O95865	DDAH2	13	0.179714	7.97996e-06	4.48124e-05	P49458	SRP9	9	0.206539	9.8715e-06	8.60425e-05
O00214	LGALS8	7	-0.0477591	0.820466	1	P53621	COPA	72	0.178396	1.25215e-10	1.25946e-09	Q9H074	PAIP1	14	0.206367	0.0021471	0.0111129
O00217	NDUFS8	7	0.0439484	0.894005	1	P42167	TMPO.1	15	0.177094	0.00137719	0.00530976	P11802	CDK4	10	0.205753	0.00218212	0.0112531
O00231	PSMD11	28	-0.0393089	0.948943	1	Q9UH65	SWAP70	37	0.176611	9.85907e-05	0.000469256	Q92696	RABGGTA	26	0.205636	0.000553783	0.00337677
O00232	PSMD12	29	-0.109611	0.211805	1	Q86VM9	ZC3H18	37	0.176542	0.000951119	0.00376669	P35573	AGL	55	0.204876	0.000335908	0.00216928
O00233	PSMD9	11	-0.128327	0.704312	1	P05452	CLEC3B	10	0.176002	0.00282049	0.010081	Q15050	RRS1	28	0.204505	0.0010189	0.00577885
O00244	ATOX1	5	-0.0660388	0.574388	1	Q13885	TUBB2A	2	0.173784	0.0152598	0.0459087	P78371	CCT2	45	0.204414	1.16522e-15	3.50367e-14
O00255	MEN1	15	-0.0439592	0.999843	1	Q01469	FABP5	11	0.172738	0.00172925	0.00652111	Q9Y224	RTRAF	22	0.20439	3.40389e-08	4.55161e-07
O00264	PGRMC1	13	-0.0521212	0.740933	1	Q9Y678	COPG1	41	0.171176	8.5602e-06	4.76937e-05	O00244	ATOX1	6	0.204257	0.0102805	0.0437915
O00267	SUPT5H	45	0.0132524	1	1	P84090	ERH	8	0.171025	0.011172	0.0347704	Q96M27	PRRC1	13	0.204167	1.06154e-06	1.111e-05
O00268	TAF4	13	-0.0206185	0.999977	1	Q9H5N1	RABEP2	24	0.169711	0.000982893	0.00387901	P48449	LSS	25	0.20399	5.28419e-05	0.000396175
O00273	DFFA	17	0.0222008	0.999996	1	Q9Y6N5	SQOR	30	0.168648	0.00522254	0.017562	Q96TC7	RMDN3	19	0.203984	0.00393247	0.0188752
O00291	HIP1	34	0.0146861	1	1	Q08379	GOLGA2	36	0.168583	4.15549e-06	2.42212e-05	A3KN83	SBNO1	17	0.203707	0.00326627	0.0159744
O00299	CLIC1	24	0.0233399	0.999998	1	Q9NZ01	TECR	13	0.168158	3.5021e-07	2.36934e-06	Q9BRJ2	MRPL45	15	0.203663	0.00302418	0.0149708
O00303	EIF3F	12	0.016451	0.986683	1	Q8TCJ2	STT3B	18	0.167483	0.000633739	0.00259407	Q96BW5	PTER	12	0.203293	0.00991363	0.042488
O00330	PDHX	20	-0.0760787	0.968078	1	P04083	ANXA1	38	0.166581	2.14331e-05	0.000112886	P36578	RPL4	62	0.203229	1.92986e-14	5.40266e-13
O00339	MATN2	9	0.0747157	0.377508	1	P09871	C1S	22	0.164809	0.00206931	0.00765119	Q99729	HNRNPAB	25	0.203088	2.3295e-08	3.19416e-07
O00399	DCTN6	6	0.0472853	0.847213	1	Q15642	TRIP10	27	0.162643	6.42796e-05	0.000316004	P37108	SRP14	15	0.203054	1.57137e-08	2.19953e-07
O00401	WASL	17	0.0459267	0.906611	1	O95292	VAPB	18	0.16197	0.000170254	0.000782177	Q9NWB6	ARGLU1	19	0.202846	3.54985e-07	4.0267e-06
O00410	IPO5	41	-0.0311518	0.999997	1	Q99584	S100A13	11	0.16174	0.00721465	0.0236452	P08243	ASNS	21	0.202389	0.00266508	0.0134628
O00418	EEF2K	18	-0.0575463	1	1	P46940	IQGAP1	105	0.161002	6.78297e-09	5.59472e-08	Q6PL18	ATAD2	39	0.202167	0.0110429	0.0465555
O00422	SAP18	16	0.085065	0.80927	1	Q9H6T0	ESRP2	16	0.160822	0.00744581	0.0243047	Q9NVZ3	NECAP2	12	0.201932	1.32546e-06	1.34992e-05
O00423	EML1	15	0.0611823	0.998642	1	P04114	APOB	158	0.157409	2.92809e-05	0.000151551	O15145	ARPC3	11	0.201711	6.32772e-05	0.000467261
O00425	IGF2BP3	33	0.032767	0.999997	1	P11021	HSPA5	78	0.155377	1.33781e-05	7.24766e-05	Q8N5K1	CISD2	9	0.20163	0.00674081	0.0305486
O00429	DNM1L	40	-0.0293008	0.999952	1	Q6RW13	AGTRAP	2	0.153902	0.00133517	0.00516528	Q9HAV4	XPO5	40	0.201582	0.000167273	0.00113574
O00442	RTCA	13	0.0302227	0.82635	1	Q9NYL9	TMOD3	23	0.153248	2.54017e-06	1.52437e-05	Q13242	SRSF9	22	0.201551	0.00106205	0.00598178
O00443	PIK3C2A	15	-0.155253	0.781524	1	P14543	NID1	35	0.151847	2.07024e-05	0.000109342	P23588	EIF4B	47	0.200605	0.000524093	0.00321297
O00459	PIK3R2	8	0.0848861	0.665479	1	Q15599	SLC9A3R2	17	0.151598	0.000277074	0.00122252	B0I1T2	MYO1G	22	0.200265	0.011307	0.0473529
O00461	GOLIM4	18	-0.137029	0.632114	1	Q8TED1	GPX8	7	0.147647	0.00503913	0.0169955	Q5T6V5	C9orf64	18	0.199899	0.00517429	0.0242419
O00462	MANBA	16	0.0768985	0.646032	1	P04844	RPN2	25	0.145324	0.00327512	0.0115319	P61019	RAB2A	6	0.199161	3.54863e-05	0.00027778
O00468	AGRN	64	0.0401415	1	1	Q14165	MLEC	14	0.144819	1.92424e-05	0.000102392	O00422	SAP18	14	0.19858	5.81807e-07	6.33412e-06
O00469	PLOD2	19	-0.00183844	1	1	P35222	CTNNB1	29	0.141887	0.000271664	0.00120145	Q8TDX7	NEK7	9	0.198091	0.00176059	0.00932474
O00471	EXOC5	28	-0.106936	0.57023	1	P30519	HMOX2	19	0.140994	0.00276351	0.00990855	P55160	NCKAP1L	19	0.197873	0.000371221	0.0023519
O00483	NDUFA4	5	-0.0676762	0.904219	1	P17931	LGALS3	13	0.138674	0.0012336	0.00479519	Q9BXW7	HDHD5	10	0.19765	0.00230268	0.011832
O00487	PSMD14	15	-0.0659784	0.967256	1	Q14203	DCTN1	61	0.134848	2.27659e-10	2.2116e-09	P67775	PPP2CA	3	0.197439	0.0102871	0.0437915
O00488	ZNF593	3	0.0516644	0.93936	1	Q9H444	CHMP4B	12	0.133167	0.0115693	0.035928	P39023	RPL3	44	0.197425	3.64385e-08	4.82792e-07
O00499	BIN1	18	0.0324645	0.999996	1	P04003	C4BPA	20	0.132384	0.0113088	0.0351574	Q9Y5Y2	NUBP2	8	0.197338	0.000737509	0.00436994
O00505	KPNA3	8	0.0428124	0.935334	1	Q9P253	VPS18	20	0.13011	0.00357661	0.0124394	Q06323	PSME1	28	0.197273	6.43483e-06	5.77712e-05
O00506	STK25	5	0.0063451	0.999931	1	O75935	DCTN3	9	0.127953	0.0045636	0.0155206	P48200	IREB2	16	0.197147	0.00544664	0.0253093
O00515	LAD1	36	-0.062115	0.999979	1	Q92878	RAD50	98	0.123727	0.00106918	0.00419334	O60573	EIF4E2	5	0.196668	0.00714694	0.0320316
O00519	FAAH	12	0.00875089	1	1	Q99700	ATXN2	26	0.117989	3.83453e-05	0.000195616	Q15363	TMED2	8	0.196021	0.00106545	0.00599502
O00534	VWA5A	28	0.0494193	0.999999	1	O43707	ACTN4	72	0.115263	9.02983e-05	0.000431594	O43633	CHMP2A	16	0.195739	0.000373194	0.00236176
O00541	PES1	27	0.0514036	0.999276	1	Q13561	DCTN2	27	0.113958	0.00611445	0.0202809	Q99653	CHP1	14	0.195481	0.00582651	0.0268549
O00559	EBAG9	4	-0.240857	0.705298	1	Q99426	TBCB	17	0.113651	3.98601e-06	2.32811e-05	Q8WVV9	HNRNPLL	18	0.195322	0.00933256	0.0402498
O00560	SDCBP	7	0.195576	0.921847	1	P62633	CNBP	11	0.112107	0.00297248	0.0105513	Q96EY8	MMAB	8	0.194989	0.00933471	0.0402498
O00566	MPHOSPH10	25	0.0425745	0.995904	1	P00734	F2	28	0.107134	0.00731441	0.0239584	P43243	MATR3	68	0.194181	5.08616e-18	1.8179e-16
O00567	NOP56	42	0.005568	1	1	Q6DD88	ATL3	23	0.104472	0.0027117	0.00974121	P27695	APEX1	29	0.194078	0.000204048	0.00136746
O00571	DDX3X	17	0.0474591	0.929696	1	Q16543	CDC37	29	0.092222	0.00123913	0.00481339	P55072	VCP	89	0.193969	6.7749e-11	1.33224e-09
O00584	RNASET2	8	0.0897828	0.580552	1	Q8WXE1	ATRIP	2	0.0912649	0.0165377	0.0493611	P13796	LCP1	37	0.193755	2.42433e-10	4.44434e-09
O00592	PODXL	7	-0.0249924	0.99246	1	O00468	AGRN	59	0.0862637	0.00932469	0.0296709	Q9BT73	PSMG3	3	0.193517	0.000303808	0.00198453
O00622	CYR61	12	0.0979513	0.718201	1	Q9BXJ8	TMEM120A	2	0.00368424	0.000599559	0.00247264	P62753	RPS6	27	0.193346	4.09116e-07	4.5678e-06
O00625	PIR	12	-0.0965355	0.480479	1	Q96EL3	MRPL53	4	-0.0601346	0.00330645	0.0116278	Q00839	HNRNPU	81	0.192956	4.10584e-11	8.36325e-10
O00629	KPNA4	10	-0.118812	0.448231	1	P62136	PPP1CA	5	-0.0797011	0.0160693	0.0481146	Q12800	TFCP2	7	0.192806	3.37563e-05	0.000266071
O00712	NFIB	9	0.00354152	1	1	Q15365	PCBP1	14	-0.0855523	0.00500248	0.0168919	O75817	POP7	4	0.192715	8.84547e-05	0.000635509
O00743	PPP6C	15	0.0220469	0.997795	1	Q15046	KARS	39	-0.0899563	0.0138068	0.0419594	Q9BYT8	NLN	22	0.19256	1.24038e-05	0.000106001
O00757	FBP2	3	-0.0620973	0.596021	1	P49588	AARS	65	-0.0933727	0.00239486	0.00870203	P57737	CORO7	31	0.192547	0.00270322	0.0135951
O00762	UBE2C	8	0.0588267	0.982558	1	P61006	RAB8A	9	-0.100923	0.000326713	0.0014195	O75439	PMPCB	20	0.192009	1.03429e-06	1.08648e-05
O00764	PDXK	18	-0.0101655	0.999999	1	P10644	PRKAR1A	21	-0.102767	0.00698793	0.0229419	Q96SZ5	ADO	10	0.191754	0.00475796	0.0224954
O00767	SCD	7	-0.0928736	0.977417	1	P15170	GSPT1	17	-0.103641	0.0167258	0.0497919	Q9Y265	RUVBL1	32	0.191648	0.000144511	0.000992742
O14497	ARID1A	47	-0.0725673	0.999993	1	P30520	ADSS	22	-0.104942	0.00470699	0.0159796	Q99986	VRK1	18	0.191552	0.0110324	0.0465457
O14498	ISLR	4	0.0429346	0.997352	1	P48730	CSNK1D	5	-0.108001	0.0128157	0.0393472	Q9Y262	EIF3L	26	0.191208	5.00697e-12	1.09021e-10
O14524	NEMP1	3	-0.00296787	0.997236	1	O94874	UFL1	40	-0.108329	0.0130999	0.0401331	P09651	HNRNPA1	11	0.191161	4.84861e-10	8.45234e-09
O14530	TXNDC9	11	-0.0100051	0.999992	1	Q13724	MOGS	27	-0.109586	0.000321439	0.00139873	Q9Y3I0	RTCB	36	0.190989	0.000157911	0.00107732
O14531	DPYSL4	8	0.245996	0.303657	1	P54136	RARS	49	-0.111605	0.0087639	0.0280981	P50991	CCT4	46	0.190833	1.29787e-07	1.60275e-06
O14545	TRAFD1	9	-0.257118	0.578839	1	Q96PU8	QKI	17	-0.112109	4.21254e-05	0.000213749	Q53H96	PYCR3	10	0.190813	0.000289627	0.00190724
O14548	COX7A2L	7	0.052259	0.835824	1	P41252	IARS	59	-0.112617	0.00215516	0.00792224	Q9NZM5	NOP53	14	0.19077	0.00849026	0.0372013
O14561	NDUFAB1	3	-0.00623877	0.996435	1	P40227	CCT6A	36	-0.113735	0.00152521	0.0058056	P42858	HTT	52	0.190645	0.000881144	0.00509631
O14562	UBFD1	12	-0.0463431	0.996157	1	O95671	ASMTL	27	-0.114412	0.00384513	0.0132677	Q15029	EFTUD2	52	0.190497	1.43786e-07	1.73636e-06
O14579	COPE	15	-0.0131376	0.999968	1	P38606	ATP6V1A	34	-0.115824	0.00180898	0.00679473	Q8WUR7	C15orf40	4	0.190483	0.00819185	0.0360606
O14617	AP3D1	41	-0.0610112	0.97621	1	Q15424	SAFB	37	-0.118247	7.76657e-05	0.000375318	Q5MNZ6	WDR45B	4	0.190445	0.00829785	0.036499
O14618	CCS	11	-0.00741031	0.999697	1	P22061	PCMT1	15	-0.118318	0.00142933	0.00548947	Q9NQR4	NIT2	22	0.18992	1.15204e-06	1.19472e-05
O14639	ABLIM1	15	-0.0182889	0.999941	1	Q96G03	PGM2	41	-0.1184	0.000220569	0.000996418	P22570	FDXR	32	0.189768	2.75195e-05	0.000220273
O14641	DVL2	8	0.053883	0.925305	1	Q00169	PITPNA	19	-0.118439	0.00595465	0.0198128	Q15031	LARS2	22	0.18959	0.000968214	0.00553558
O14646	CHD1	23	0.0293345	0.999984	1	O43488	AKR7A2	9	-0.118796	0.000552934	0.00229702	Q5VYK3	ECPAS	65	0.189552	4.46875e-06	4.14966e-05
O14647	CHD2	23	0.075293	0.991293	1	Q6P2Q9	PRPF8	114	-0.119562	0.000139251	0.000647598	Q01085	TIAL1	13	0.188652	0.000709245	0.00421615
O14653	GOSR2	8	-0.0255574	0.999972	1	Q15435	PPP1R7	19	-0.120449	2.03808e-07	1.41421e-06	Q9H0A0	NAT10	49	0.188358	0.0085575	0.0374671
O14657	TOR1B	7	-0.111898	0.343671	1	P28482	MAPK1	15	-0.120628	8.99577e-07	5.74415e-06	P28074	PSMB5	13	0.187904	1.15655e-06	1.19721e-05
O14662	STX16	8	-0.136069	0.916589	1	P14550	AKR1A1	26	-0.120645	0.000413465	0.00176009	O60234	GMFG	6	0.187769	4.03669e-05	0.000312116
O14672	ADAM10	22	0.0353104	0.999998	1	Q49A26	GLYR1	22	-0.121014	0.00109202	0.00427702	P29350	PTPN6	33	0.187752	1.23953e-05	0.000106001
O14727	APAF1	14	-0.0943921	0.998282	1	P78371	CCT2	46	-0.121574	5.17601e-05	0.000258255	O00160	MYO1F	35	0.187594	4.87564e-07	5.39072e-06
O14732	IMPA2	8	-0.0223052	0.999096	1	Q71SY5	MED25	4	-0.122207	0.0118713	0.0367289	Q13838	DDX39B	14	0.187551	1.31671e-06	1.34342e-05
O14733	MAP2K7	9	0.0298589	0.999423	1	Q99986	VRK1	17	-0.122409	0.00733787	0.0240076	O43242	PSMD3	33	0.187063	6.04512e-14	1.61288e-12
O14735	CDIPT	3	0.0474914	0.770778	1	P00558	PGK1	53	-0.122413	1.05265e-05	5.80233e-05	Q9Y6E2	BZW2	28	0.186817	0.00131049	0.00724464
O14737	PDCD5	10	-0.0116793	0.999616	1	P55145	MANF	19	-0.122652	0.0142837	0.0432698	Q8IYB8	SUPV3L1	23	0.186596	4.28264e-05	0.000328452
O14745	SLC9A3R1	30	-0.0873101	0.995031	1	O95834	EML2	17	-0.122749	0.00334755	0.0117578	Q9BZE4	GTPBP4	35	0.186151	2.7654e-08	3.75975e-07
O14746	TERT	4	-0.00614866	0.997012	1	P42285	MTREX	43	-0.122973	0.00234538	0.00854957	Q9NPH2	ISYNA1	15	0.185761	4.79362e-05	0.000362745
O14757	CHEK1	5	0.107506	0.281889	1	P35998	PSMC2	41	-0.123411	0.000883346	0.00352038	P50395	GDI2	34	0.185305	1.09813e-09	1.83549e-08
O14772	FPGT	11	0.0303259	0.997001	1	Q7L014	DDX46	73	-0.125509	4.63439e-05	0.000233486	P08559	PDHA1	25	0.185131	0.00904282	0.0391396
O14776	TCERG1	52	-0.0429014	0.981177	1	P42858	HTT	47	-0.126104	0.00898798	0.0287282	Q6DKI1	RPL7L1	13	0.184963	0.000768514	0.00453057
O14777	NDC80	19	-0.0374051	0.991896	1	Q9UIJ7	AK3	17	-0.126608	0.00108489	0.004252	P10155	TROVE2	27	0.184599	4.64772e-08	6.08594e-07
O14786	NRP1	14	0.0683534	0.916624	1	P49914	MTHFS	7	-0.126874	0.0154895	0.0465751	O00165	HAX1	10	0.184503	0.00266431	0.0134628
O14787	TNPO2	17	-0.04653	0.999308	1	P04196	HRG	14	-0.127395	0.00336959	0.0118279	Q8NC51	SERBP1	36	0.184053	1.06594e-06	1.11356e-05
O14791	APOL1	11	-0.161679	0.938268	1	Q9UHX1	PUF60	31	-0.128612	0.00677188	0.0222712	Q13347	EIF3I	20	0.183802	0.000354275	0.00226473
O14802	POLR3A	39	0.0279669	1	1	Q99829	CPNE1	20	-0.128952	0.00222572	0.00815524	Q9Y6D6	ARFGEF1	33	0.183657	0.00887553	0.0385919
O14828	SCAMP3	14	-0.0584933	0.86344	1	Q15067	ACOX1	23	-0.129681	0.00034912	0.00150764	O14744	PRMT5	26	0.183414	0.00080419	0.00469703
O14832	PHYH	10	-0.105178	0.751458	1	P63151	PPP2R2A	11	-0.131029	0.0104633	0.0328707	Q8TCS8	PNPT1	39	0.183334	1.61898e-05	0.000136105
O14841	OPLAH	34	0.0559325	0.957188	1	P50453	SERPINB9	19	-0.131724	1.40219e-10	1.40293e-09	Q5XKP0	MIC13	7	0.183236	0.000784878	0.00461268
O14874	BCKDK	5	-0.230603	0.192777	1	Q8WZA0	LZIC	11	-0.132032	0.00783218	0.0253852	P50990	CCT8	54	0.18309	4.79328e-10	8.38161e-09
O14880	MGST3	3	-0.077419	0.575438	1	P52566	ARHGDIB	24	-0.132439	0.00197081	0.00734435	O75818	RPP40	6	0.182782	0.00865678	0.0377869
O14896	IRF6	13	-0.171821	0.339605	1	O75340	PDCD6	9	-0.132822	0.0094676	0.0300415	Q8IXK0	PHC2	9	0.182679	1.11637e-05	9.6697e-05
O14907	TAX1BP3	2	0.138132	0.230198	1	Q8NB37	GATD1	7	-0.133859	0.00356426	0.012404	Q14444	CAPRIN1	21	0.182585	3.39157e-06	3.20171e-05
O14908	GIPC1	13	0.0134986	0.999859	1	O75643	SNRNP200	106	-0.13408	4.52335e-10	4.29869e-09	P63218	GNG5	4	0.182522	0.00408312	0.0195177
O14920	IKBKB	18	-0.0391181	0.999685	1	Q8WUW1	BRK1	7	-0.135097	0.00739761	0.0241891	O00148	DDX39A	10	0.181899	0.000927783	0.00532585
O14929	HAT1	11	0.0281259	0.964633	1	P42166	TMPO	24	-0.135618	0.00311011	0.0109849	Q9HBL8	NMRAL1	11	0.181797	0.0112098	0.0470202
O14936	CASK	33	-0.0590106	0.955044	1	Q969V3	NCLN	17	-0.135783	7.37836e-08	5.41048e-07	Q8NFH4	NUP37	8	0.181724	0.000688708	0.00410265
O14949	UQCRQ	7	0.0668324	0.360912	1	P46109	CRKL	15	-0.138403	0.00978595	0.0309652	Q6NXG1	ESRP1	19	0.181569	6.39924e-07	6.94024e-06
O14964	HGS	27	-0.0593208	0.999397	1	Q15428	SF3A2	17	-0.138767	0.0050577	0.017048	Q02218	OGDH	40	0.181388	0.0116713	0.0485918
O14966	RAB29	7	0.0804813	0.78456	1	P22234	PAICS	39	-0.138846	0.00175534	0.00660637	P51452	DUSP3	8	0.181172	0.00275119	0.0138094
O14972	DSCR3	7	-0.11332	0.917944	1	P23434	GCSH	3	-0.139048	0.00967756	0.0306735	P20340	RAB6A	5	0.18114	0.000676149	0.0040363
O14974	PPP1R12A	59	-0.0247751	1	1	Q02252	ALDH6A1	29	-0.13994	0.0159231	0.0478029	Q86XP3	DDX42	42	0.180927	0.00180993	0.00956823
O14976	GAK	26	-0.103015	0.10641	1	O75400	PRPF40A	40	-0.140541	0.00817981	0.0263974	Q5RI15	COX20	3	0.18087	0.00971336	0.0416926
O14980	XPO1	45	-0.062473	0.999111	1	P15121	AKR1B1	17	-0.141822	0.0019353	0.00722147	Q9P287	BCCIP	13	0.180678	0.00305888	0.0151031
O14981	BTAF1	33	-0.0021249	1	1	Q9Y4P3	TBL2	22	-0.142607	5.8342e-06	3.34906e-05	Q9NY93	DDX56	16	0.18011	7.24807e-05	0.000528765
O15014	ZNF609	17	0.000153228	1	1	Q13867	BLMH	15	-0.142794	0.0144523	0.0437339	Q99832	CCT7	54	0.179986	0.000307432	0.0020013
O15020	SPTBN2	64	0.0166314	1	1	P40763	STAT3	39	-0.143464	0.000466308	0.00196882	P21796	VDAC1	29	0.179711	4.37565e-14	1.18413e-12
O15027	SEC16A	48	-0.080798	0.533906	1	Q13601	KRR1	19	-0.145228	0.000115234	0.000544367	P00387	CYB5R3	19	0.179256	5.42002e-11	1.07699e-09
O15031	PLXNB2	49	-0.0383417	0.999995	1	P06733	ENO1	59	-0.145326	1.04535e-05	5.76769e-05	P23246	SFPQ	54	0.178813	4.7487e-05	0.000359825
O15042	U2SURP	44	-0.00738566	1	1	O75489	NDUFS3	19	-0.145383	1.16046e-05	6.3596e-05	P62805	HIST1H4A..HIST1H4B..HIST1H4C..HIST1H4D..HIST1H4E..HIST1H4F..HIST1H4H..HIST1H4I..HIST1H4J..HIST1H4K..HIST1H4L..HIST2H4A..HIST2H4B..HIST4H4	24	0.178706	1.84669e-06	1.82201e-05
O15047	SETD1A	19	-0.135008	0.962841	1	O60524	NEMF	26	-0.145468	0.013667	0.0416458	P62195	PSMC5	28	0.178349	6.28428e-09	9.37364e-08
O15061	SYNM	63	0.046452	1	1	P18583	SON	57	-0.14549	8.61027e-12	9.48297e-11	P49591	SARS	37	0.178257	0.000553633	0.00337677
O15066	KIF3B	15	-0.00264556	1	1	Q9UHG3	PCYOX1	19	-0.146195	9.90988e-07	6.2925e-06	O00410	IPO5	38	0.178245	0.00190149	0.00997797
O15067	PFAS	33	0.0493081	0.980469	1	Q13630	TSTA3	17	-0.146778	0.000713755	0.00290148	P55060	CSE1L	50	0.178033	3.82177e-16	1.21336e-14
O15084	ANKRD28	11	0.0710231	0.835641	1	Q9UBF8	PI4KB	14	-0.147292	0.00477322	0.0161851	Q8TBX8	PIP4K2C	13	0.178015	0.00268232	0.0135139
O15085	ARHGEF11	17	0.00330065	1	1	P19338	NCL	103	-0.147657	1.48596e-10	1.48153e-09	Q16795	NDUFA9	18	0.177575	4.89977e-05	0.000369303
O15091	KIAA0391	12	-0.0936573	0.943052	1	Q7Z478	DHX29	41	-0.147756	0.0100538	0.031742	O95777	LSM8	5	0.177447	0.00173207	0.00919938
O15111	CHUK	10	-0.0134063	0.999998	1	P78527	PRKDC	243	-0.14794	2.6587e-13	3.41069e-12	P35998	PSMC2	39	0.177347	1.75444e-13	4.4912e-12
O15117	FYB1	15	-0.0504031	0.996698	1	Q00341	HDLBP	101	-0.148111	1.27546e-06	7.94164e-06	P27635	RPL10	15	0.176969	0.00281489	0.0140325
O15118	NPC1	8	-0.031707	0.989413	1	Q9BT17	MTG1	7	-0.148642	0.0017451	0.00657651	Q5TDH0	DDI2	12	0.176967	1.97406e-06	1.93424e-05
O15126	SCAMP1	9	-0.0348742	0.999329	1	P50990	CCT8	54	-0.148937	0.00239299	0.00870082	Q9Y230	RUVBL2	39	0.176545	2.49219e-06	2.39242e-05
O15127	SCAMP2	5	-0.076159	0.35746	1	Q02978	SLC25A11	14	-0.149428	0.0118724	0.0367289	P26599	PTBP1	24	0.176524	3.86362e-05	0.000299549
O15143	ARPC1B	19	0.08014	0.11219	1	Q9H4A4	RNPEP	30	-0.149666	4.84377e-05	0.000242744	P10253	GAA	25	0.176287	0.000578165	0.00349916
O15144	ARPC2	27	0.0456182	0.80228	1	P42224	STAT1	52	-0.149874	0.000411103	0.00175135	P28482	MAPK1	15	0.176267	3.2203e-09	5.04159e-08
O15145	ARPC3	11	0.0981465	0.976026	1	Q92616	GCN1	148	-0.15074	9.46591e-13	1.15439e-11	Q9NV06	DCAF13	18	0.176168	0.00531218	0.0247858
O15160	POLR1C	11	0.0181648	0.994802	1	Q96AT9	RPE	4	-0.151067	0.00134986	0.00521501	Q6UN15	FIP1L1	20	0.175832	0.000392162	0.00244967
O15162	PLSCR1	5	-0.115815	0.60861	1	Q7KZF4	SND1	68	-0.152043	0.00087973	0.00351336	Q9UHD8	SEPT9	48	0.175487	2.27016e-05	0.000184568
O15164	TRIM24	15	0.167305	0.847723	1	O94776	MTA2	38	-0.152241	0.00978275	0.0309652	Q9NTK5	OLA1	30	0.175434	3.70547e-05	0.000288468
O15173	PGRMC2	11	0.0386586	0.99512	1	Q8NBJ5	COLGALT1	27	-0.152585	0.0130362	0.0399593	Q8WVY7	UBLCP1	12	0.175175	0.00478599	0.0226091
O15212	PFDN6	14	-0.0325711	0.90998	1	Q9H019	MTFR1L	9	-0.152726	0.00349006	0.0121981	P62263	RPS14	11	0.174133	2.48679e-05	0.000200744
O15213	WDR46	22	-0.000541296	1	1	P68402	PAFAH1B2	9	-0.15314	0.00783034	0.0253852	P61964	WDR5	12	0.17395	1.24247e-05	0.000106021
O15226	NKRF	30	0.0429484	0.99965	1	P14618	PKM	60	-0.153699	3.79917e-05	0.000193987	P13798	APEH	25	0.173855	0.000586692	0.00354322
O15228	GNPAT	15	-0.155327	0.9414	1	P61088	UBE2N	6	-0.153755	0.00882239	0.0282466	Q9H7B2	RPF2	12	0.173034	0.00259875	0.0131981
O15230	LAMA5	74	-0.0148049	1	1	Q13190	STX5	12	-0.153824	6.84191e-08	5.03009e-07	Q8WWY3	PRPF31	28	0.172839	0.000292531	0.00191748
O15231	ZNF185	34	-0.00937738	1	1	Q9Y617	PSAT1	26	-0.154072	0.000883079	0.00352038	Q12931	TRAP1	43	0.172595	0.00013643	0.000945525
O15234	CASC3	15	-0.0227363	0.998228	1	P10809	HSPD1	83	-0.154494	2.22531e-06	1.34638e-05	Q9BSH5	HDHD3	6	0.172593	0.000900173	0.00517347
O15235	MRPS12	6	0.00311384	0.999054	1	O75534	CSDE1	53	-0.154519	6.06098e-08	4.49668e-07	P55884	EIF3B	32	0.172559	1.25977e-07	1.56316e-06
O15247	CLIC2	12	-0.100451	0.578147	1	P61081	UBE2M	16	-0.15498	0.00393091	0.0135554	Q7L2H7	EIF3M	17	0.172558	0.00093934	0.00538132
O15254	ACOX3	19	-0.207286	0.231467	1	O60613	SELENOF	7	-0.155342	4.12772e-07	2.76952e-06	O95571	ETHE1	10	0.172306	7.83729e-05	0.000570285
O15258	RER1	4	0.10004	0.447807	1	Q14108	SCARB2	16	-0.155358	0.0149205	0.044983	P13639	EEF2	79	0.172136	2.93884e-13	7.23007e-12
O15260	SURF4	4	-0.0263553	0.925209	1	Q08J23	NSUN2	55	-0.156039	6.64511e-05	0.000325834	Q9NRG0	CHRAC1	2	0.171954	0.0011115	0.00622943
O15264	MAPK13	12	0.00075179	1	1	Q14566	MCM6	49	-0.156194	0.000844307	0.00337663	Q13126	MTAP	21	0.171774	1.08548e-06	1.13189e-05
O15269	SPTLC1	19	0.0454225	0.798882	1	O95433	AHSA1	27	-0.156456	0.000248019	0.00110462	Q9H307	PNN	48	0.171574	4.76095e-11	9.56058e-10
O15270	SPTLC2	17	0.00122577	1	1	Q9UHD9	UBQLN2	7	-0.156632	0.00445107	0.0151833	P27361	MAPK3	14	0.171568	1.63212e-06	1.63298e-05
O15294	OGT	28	0.0754687	0.99848	1	P30876	POLR2B	45	-0.157999	0.00573708	0.0191787	Q9UKU7	ACAD8	15	0.171501	0.0058233	0.0268549
O15296	ALOX15B	28	0.0944282	0.9803	1	P26599	PTBP1	24	-0.158392	0.00660342	0.0217675	P36957	DLST	24	0.170957	4.5783e-05	0.000348773
O15305	PMM2	15	-0.0733421	0.936012	1	P17050	NAGA	9	-0.158477	0.000618921	0.00254326	Q9H299	SH3BGRL3	8	0.170772	2.10517e-05	0.000172636
O15321	TM9SF1	5	-0.0320933	0.804883	1	P49750	YLPM1	61	-0.158726	0.00368771	0.0127866	Q9UI12	ATP6V1H	17	0.170479	0.00523999	0.0245093
O15327	INPP4B	20	0.0948236	0.984111	1	P49411	TUFM	37	-0.158828	2.86936e-05	0.000148647	Q9Y3B7	MRPL11	20	0.170119	2.61488e-06	2.50175e-05
O15347	HMGB3	19	-0.0820472	0.579596	1	Q14152	EIF3A	108	-0.159049	8.40949e-19	1.5618e-17	P49821	NDUFV1	24	0.169765	8.94181e-06	7.84202e-05
O15357	INPPL1	29	-0.036886	0.998131	1	P30837	ALDH1B1	24	-0.159128	3.23754e-07	2.20083e-06	Q8WXX5	DNAJC9	21	0.169333	0.0107672	0.0455621
O15371	EIF3D	30	0.00311218	1	1	P12004	PCNA	22	-0.159861	0.00034641	0.00149821	P53597	SUCLG1	14	0.16928	0.00858082	0.0375403
O15372	EIF3H	23	-0.0190757	0.999865	1	P55884	EIF3B	33	-0.160023	1.23185e-12	1.47382e-11	Q92499	DDX1	50	0.169126	4.06477e-22	1.97437e-20
O15381	NVL	26	0.0720343	0.520077	1	Q9BRP8	PYM1	12	-0.160155	0.00351222	0.0122679	Q9BRJ6	C7orf50	9	0.168603	0.0023058	0.0118373
O15382	BCAT2	14	-0.0370343	0.999974	1	O14562	UBFD1	12	-0.160419	0.000221863	0.00100147	P53801	PTTG1IP	5	0.16841	0.0102497	0.0437307
O15392	BIRC5	4	-0.0317296	0.998891	1	P22102	GART	58	-0.160531	1.90848e-07	1.32753e-06	O75390	CS	20	0.16823	2.34139e-05	0.000190087
O15397	IPO8	14	0.0628585	0.775238	1	P48556	PSMD8	14	-0.160533	2.28068e-05	0.000119568	Q16881	TXNRD1	30	0.16795	0.000100166	0.000714236
O15400	STX7	14	0.0230905	1	1	P61160	ACTR2	26	-0.161101	0.0013744	0.00530418	P46734	MAP2K3	10	0.167892	0.00543254	0.0252644
O15427	SLC16A3	5	-0.146856	0.739263	1	Q96I15	SCLY	12	-0.161549	0.0046427	0.0157708	P36776	LONP1	51	0.167632	0.00134666	0.00742297
O15446	CD3EAP	19	-0.0744606	0.949842	1	Q14320	FAM50A	14	-0.162214	0.0100378	0.0317091	O14980	XPO1	45	0.167599	0.000793172	0.00465096
O15460	P4HA2	22	-0.0139163	1	1	P62937	PPIA	15	-0.162692	0.00019665	0.000898363	P21964	COMT	16	0.167477	0.0015222	0.00827484
O15479	MAGEB2	6	-0.00415829	1	1	Q9H9J2	MRPL44	15	-0.162774	2.60341e-07	1.78902e-06	Q3LXA3	TKFC	29	0.167359	1.56131e-06	1.56489e-05
O15498	YKT6	11	0.0735827	0.416878	1	P51570	GALK1	18	-0.162832	5.51639e-07	3.63349e-06	Q9NUL3	STAU2	21	0.166653	0.0069941	0.0314386
O15504	NUPL2	12	-0.0534822	0.993582	1	Q6PI47	KCTD18	5	-0.163286	0.0127251	0.0391278	Q9H845	ACAD9	33	0.166517	0.00875484	0.0380963
O15511	ARPC5	13	0.0198594	0.992493	1	Q96E11	MRRF	13	-0.16344	0.00155675	0.00590982	Q16531	DDB1	52	0.165797	1.64483e-09	2.67839e-08
O15514	POLR2D	7	0.038057	0.875191	1	P30043	BLVRB	12	-0.163629	0.0078349	0.0253852	Q9BY44	EIF2A	31	0.165489	5.30145e-05	0.000396945
O15540	FABP7	14	-0.00258586	0.999988	1	P29350	PTPN6	33	-0.164191	0.00252805	0.00914509	P61011	SRP54	30	0.164955	0.000392257	0.00244967
O15541	RNF113A	7	-0.00909779	0.999966	1	O75828	CBR3	16	-0.164364	0.000273428	0.00120831	Q9NVV4	MTPAP	14	0.164262	0.00915175	0.039581
O15551	CLDN3	4	-0.198488	0.390476	1	P84095	RHOG	14	-0.164493	0.00142851	0.00548947	Q9BQ75	CMSS1	6	0.164113	0.0111657	0.046934
O43143	DHX15	46	0.0866516	0.322293	1	P11766	ADH5	16	-0.164755	2.15866e-06	1.30925e-05	O60341	KDM1A	31	0.163979	0.00449551	0.0213078
O43148	RNMT	31	0.0567281	0.953507	1	O76021	RSL1D1	43	-0.164758	0.00145426	0.00556911	O75131	CPNE3	30	0.163851	4.071e-08	5.35544e-07
O43149	ZZEF1	31	-0.127917	0.955744	1	Q9C040	TRIM2	7	-0.164796	0.00667704	0.021972	P33993	MCM7	42	0.163334	1.60897e-07	1.90496e-06
O43150	ASAP2	6	-0.0653284	0.936605	1	Q99797	MIPEP	20	-0.164894	0.00516778	0.0173984	P36969	GPX4	15	0.163324	0.000179615	0.00121374
O43159	RRP8	19	-0.0702918	0.992296	1	Q16637	SMN1..SMN2	10	-0.165722	0.0135971	0.0414995	Q16762	TST	13	0.1633	7.98192e-06	7.04368e-05
O43169	CYB5B	3	-0.0815145	0.379965	1	O00401	WASL	16	-0.165926	0.0050875	0.0171383	Q96AG4	LRRC59	35	0.163291	0.00111545	0.00623925
O43172	PRPF4	30	0.00936578	1	1	P26196	DDX6	28	-0.165941	0.000638822	0.00261182	P07686	HEXB	23	0.16314	4.88088e-05	0.000368367
O43175	PHGDH	37	-0.0178304	0.999982	1	Q92974	ARHGEF2	47	-0.166635	0.000116934	0.000551024	Q15286	RAB35	9	0.162829	0.00169662	0.00903647
O43181	NDUFS4	6	-0.0508864	0.779788	1	Q8IYB8	SUPV3L1	21	-0.1667	9.09616e-07	5.80174e-06	P68371	TUBB4B	2	0.162488	0.00982238	0.0421287
O43189	PHF1	10	0.150999	0.170001	1	Q92888	ARHGEF1	48	-0.16691	0.0106498	0.0333827	Q92616	GCN1	144	0.162352	3.18526e-12	7.15487e-11
O43242	PSMD3	33	-0.0375477	0.949427	1	P19387	POLR2C	8	-0.167387	1.53004e-05	8.2341e-05	Q9Y244	POMP	3	0.162311	0.00163885	0.00877158
O43252	PAPSS1	26	0.0102767	1	1	P04899	GNAI2	14	-0.167672	8.41548e-06	4.70853e-05	Q9H479	FN3K	8	0.162119	0.00220035	0.0113369
O43264	ZW10	25	0.0598478	0.974179	1	O43684	BUB3	16	-0.167939	5.28502e-10	4.93182e-09	Q8NBM8	PCYOX1L	4	0.162093	0.00845947	0.0371237
O43278	SPINT1	18	0.0119938	1	1	O60701	UGDH	43	-0.167999	0.00177299	0.00666835	P53992	SEC24C	39	0.161972	0.00485224	0.022884
O43281	EFS	6	0.0730238	0.994693	1	P82912	MRPS11	7	-0.168232	4.23077e-08	3.18879e-07	Q53GS9	USP39	19	0.161391	1.55719e-07	1.85524e-06
O43290	SART1	52	0.0288697	1	1	P21589	NT5E	22	-0.168462	0.0166785	0.049677	Q9UI30	TRMT112	7	0.161366	0.0018277	0.00962633
O43291	SPINT2	8	0.167382	0.440546	1	O96019	ACTL6A	12	-0.168743	7.75567e-05	0.00037511	P31153	MAT2A	18	0.161333	3.70866e-07	4.17353e-06
O43293	DAPK3	8	0.0582029	0.724653	1	Q96KR1	ZFR	35	-0.169148	0.000369004	0.00158507	O43143	DHX15	44	0.161036	8.07095e-16	2.46598e-14
O43294	TGFB1I1	12	-0.0458114	0.989816	1	P41208	CETN2	8	-0.169969	7.22229e-05	0.000351407	Q9UKD1	GMEB2	7	0.16079	0.00277541	0.0138722
O43299	AP5Z1	8	0.0275524	0.993445	1	Q53F19	NCBP3	20	-0.170152	0.000518004	0.00216457	O14929	HAT1	12	0.160789	0.00199917	0.0104041
O43301	HSPA12A	17	-0.0455925	0.925476	1	P19367	HK1	49	-0.170241	7.71695e-18	1.3791e-16	P08195	SLC3A2	25	0.160682	1.58326e-05	0.000133695
O43314	PPIP5K2	23	-0.0255772	1	1	P28062	PSMB8	13	-0.170242	0.0120829	0.0373192	O14841	OPLAH	33	0.160264	0.000409111	0.00253819
O43318	MAP3K7	10	-0.0186512	0.999995	1	P61011	SRP54	31	-0.17049	6.17528e-06	3.53059e-05	Q8N1G4	LRRC47	31	0.160249	3.87773e-07	4.34658e-06
O43324	EEF1E1	10	-0.0066083	0.999999	1	Q9UI10	EIF2B4	22	-0.170668	0.0106144	0.0333084	Q92598	HSPH1	51	0.160217	0.000792396	0.00465096
O43353	RIPK2	12	-0.00695213	1	1	P09960	LTA4H	38	-0.170958	2.47619e-12	2.88365e-11	P53396	ACLY	67	0.15988	7.11869e-09	1.04807e-07
O43395	PRPF3	38	-0.114876	0.949655	1	P55735	SEC13	14	-0.171149	0.000826081	0.00331307	P55786	NPEPPS	34	0.158991	8.93659e-07	9.49283e-06
O43399	TPD52L2	18	-0.0489733	0.780034	1	Q99623	PHB2	31	-0.171592	1.41459e-12	1.6686e-11	P48960	CD97	5	0.158898	0.00601687	0.0275899
O43402	EMC8	7	-0.182949	0.408627	1	Q06330	RBPJ	7	-0.171832	0.00272005	0.00976504	Q14974	KPNB1	38	0.158804	0.00275656	0.0138144
O43414	ERI3	7	-0.0175334	0.994153	1	P30405	PPIF	15	-0.171949	0.000534279	0.00222766	P22626	HNRNPA2B1	39	0.158425	4.87215e-09	7.44312e-08
O43427	FIBP	10	0.0429347	0.932557	1	Q9Y6E2	BZW2	30	-0.172149	7.26647e-05	0.000353253	P43686	PSMC4	39	0.158356	1.30367e-06	1.33252e-05
O43432	EIF4G3	40	-0.0450944	1	1	P42704	LRPPRC	100	-0.172199	5.14685e-05	0.000257252	P78527	PRKDC	247	0.157906	2.33253e-08	3.19416e-07
O43447	PPIH	13	0.0067309	1	1	Q9H147	DNTTIP1	8	-0.172392	0.000357486	0.00153909	O95486	SEC24A	17	0.157803	1.94041e-07	2.269e-06
O43488	AKR7A2	9	0.0334086	0.969067	1	Q9H307	PNN	48	-0.172428	7.33613e-06	4.14838e-05	P35232	PHB	25	0.15707	8.53593e-05	0.000617172
O43491	EPB41L2	61	-0.0883003	0.53022	1	Q9NPA8	ENY2	9	-0.172888	0.0023732	0.00863992	P24752	ACAT1	37	0.156221	0.00186856	0.00982333
O43493	TGOLN2	22	-0.0174174	1	1	P47755	CAPZA2	11	-0.17307	0.000146808	0.000679958	Q9BX68	HINT2	6	0.156148	0.00127696	0.00707997
O43504	LAMTOR5	3	-0.101109	0.698865	1	Q15029	EFTUD2	53	-0.173529	3.2878e-06	1.95037e-05	P56545	CTBP2	9	0.155613	0.00137283	0.00754523
O43516	WIPF1	12	-0.0718609	0.638172	1	Q9Y3Z3	SAMHD1	46	-0.173725	1.65786e-07	1.16173e-06	Q12996	CSTF3	31	0.154917	0.00013603	0.000943903
O43570	CA12	6	-0.22912	0.316362	1	Q96P70	IPO9	29	-0.173923	0.0102453	0.0322392	P41252	IARS	54	0.154647	0.000900327	0.00517347
O43583	DENR	10	-0.0652363	0.500952	1	O43172	PRPF4	28	-0.174408	0.000138824	0.000646138	P22087	FBL	26	0.15452	9.63525e-08	1.21682e-06
O43592	XPOT	24	-0.00423798	1	1	O75390	CS	22	-0.17465	0.00572756	0.0191582	Q9UBL3	ASH2L	23	0.154246	0.000113304	0.000798895
O43598	DNPH1	9	0.0588599	0.853859	1	Q9NQW7	XPNPEP1	27	-0.175167	0.00169505	0.00640491	Q96TA1	FAM129B	28	0.153936	0.000146339	0.00100319
O43615	TIMM44	32	-0.0501219	0.912412	1	Q9NTX5	ECHDC1	12	-0.175201	5.54886e-08	4.13834e-07	P17987	TCP1	41	0.153866	3.77811e-06	3.54893e-05
O43617	TRAPPC3	8	-0.171641	0.229344	1	Q9HB07	C12orf10	13	-0.17548	0.000264079	0.00116973	Q96RP9	GFM1	33	0.153717	3.61077e-10	6.49368e-09
O43633	CHMP2A	16	0.0668771	0.588176	1	Q9Y2K7	KDM2A	22	-0.175532	0.00102358	0.00402841	P62191	PSMC1	40	0.153336	0.0115965	0.0483512
O43639	NCK2	10	-0.101425	0.682374	1	O43242	PSMD3	32	-0.175662	6.61815e-15	9.28666e-14	Q15257	PTPA	18	0.152562	0.00788746	0.0349918
O43657	TSPAN6	2	0.125064	0.730375	1	P07919	UQCRH	3	-0.175706	0.000495659	0.00208038	Q8WUZ0	BCL7C	3	0.152272	0.000218929	0.00145859
O43660	PLRG1	19	0.0559668	0.823014	1	Q96EE3	SEH1L	15	-0.176016	4.28979e-05	0.000217474	Q9BT17	MTG1	6	0.152271	0.00496115	0.0233396
O43663	PRC1	11	0.0814319	0.974056	1	O95340	PAPSS2	29	-0.176144	0.00371823	0.0128846	P54136	RARS	48	0.152063	2.36593e-09	3.75574e-08
O43665	RGS10	8	-0.139022	0.467066	1	Q92930	RAB8B	5	-0.176612	0.000469181	0.00197948	Q4G0J3	LARP7	40	0.151412	0.002464	0.0125813
O43670	ZNF207	11	-0.0459926	0.999477	1	Q86Y56	DNAAF5	23	-0.176646	0.000830133	0.00332697	Q9H0C8	ILKAP	16	0.151403	1.08182e-05	9.40062e-05
O43674	NDUFB5	5	0.0330443	0.994403	1	Q9NQR4	NIT2	22	-0.176756	7.78956e-10	7.0989e-09	Q14697	GANAB	42	0.151262	0.00058906	0.00355374
O43676	NDUFB3	3	-0.00673959	0.997612	1	P32119	PRDX2	19	-0.177239	7.65175e-11	7.87769e-10	Q9GZL7	WDR12	16	0.150362	0.00158315	0.00851994
O43678	NDUFA2	10	0.0425076	0.997334	1	P26885	FKBP2	10	-0.177288	0.000215993	0.00097886	P27694	RPA1	31	0.149794	1.71024e-07	2.00812e-06
O43681	ASNA1	14	0.0740431	0.806761	1	O00541	PES1	28	-0.17903	0.00612801	0.0203064	Q9H8W4	PLEKHF2	10	0.149278	0.000374933	0.00237012
O43684	BUB3	16	0.0687121	0.705601	1	Q9UNI6	DUSP12	10	-0.179682	0.00367708	0.0127653	Q6PKG0	LARP1	41	0.148485	1.95682e-05	0.000161168
O43707	ACTN4	74	-0.0566959	0.982086	1	P31939	ATIC	46	-0.180006	9.4714e-09	7.72252e-08	O96019	ACTL6A	13	0.148423	0.00159516	0.00856834
O43708	GSTZ1	10	0.0401206	0.95881	1	P53992	SEC24C	39	-0.180074	3.30274e-05	0.000169553	O75534	CSDE1	52	0.147349	4.07692e-05	0.000314798
O43709	BUD23	9	0.118388	0.63318	1	Q13283	G3BP1	17	-0.180133	4.62507e-05	0.000233223	P49593	PPM1F	11	0.146658	0.0115814	0.0483239
O43715	TRIAP1	3	-0.290278	0.239806	1	P25398	RPS12	20	-0.180195	0.00319787	0.0112739	P05387	RPLP2	14	0.146506	0.00515139	0.0241546
O43716	GATC	5	0.042401	0.876871	1	Q9NRG9	AAAS	12	-0.180227	0.00228695	0.00835265	Q8TAT6	NPLOC4	27	0.145966	0.00282091	0.0140502
O43719	HTATSF1	39	-0.0879245	0.946077	1	Q5SSJ5	HP1BP3	49	-0.180464	3.5612e-06	2.09506e-05	P26196	DDX6	25	0.145764	1.43025e-14	4.08449e-13
O43747	AP1G1	33	-0.029225	0.999999	1	P43686	PSMC4	38	-0.180772	6.22982e-08	4.6099e-07	Q969H8	MYDGF	10	0.144861	0.00378127	0.0182419
O43752	STX6	10	-0.0595893	0.920663	1	P56385	ATP5I	4	-0.181259	0.014091	0.0427546	P22695	UQCRC2	22	0.144374	1.64357e-07	1.9408e-06
O43760	SYNGR2	5	-0.0312791	0.974072	1	Q9Y5M8	SRPRB	21	-0.181374	0.000515949	0.00215757	Q13151	HNRNPA0	17	0.14395	3.42379e-05	0.000269493
O43765	SGTA	16	-0.0906074	0.248799	1	P43405	SYK	26	-0.181957	0.000214935	0.00097484	Q9BVP2	GNL3	34	0.143731	0.000837519	0.00487167
O43768	ENSA	11	-0.0665649	0.489773	1	Q04637	EIF4G1	72	-0.182077	1.5302e-24	4.22143e-23	Q9BR76	CORO1B	21	0.143358	0.000769995	0.00453459
O43772	SLC25A20	9	-0.0113767	0.998737	1	Q7Z6Z7	HUWE1	131	-0.182238	5.65652e-09	4.72736e-08	Q13185	CBX3	18	0.142391	0.00291605	0.0144986
O43776	NARS	36	0.00228216	1	1	Q9H8Y8	GORASP2	16	-0.182758	0.00839495	0.0270303	Q9H9B4	SFXN1	16	0.142007	0.0054614	0.0253365
O43795	MYO1B	45	0.0571603	0.990216	1	Q16881	TXNRD1	31	-0.183248	1.09852e-06	6.9166e-06	Q9P258	RCC2	35	0.14191	0.000179561	0.00121374
O43809	NUDT21	18	0.0267259	0.999981	1	Q9UHB9	SRP68	44	-0.183278	3.66727e-08	2.78777e-07	Q8TDD1	DDX54	34	0.141477	5.61745e-05	0.000418949
O43813	LANCL1	13	-0.0143277	0.998498	1	O75083	WDR1	38	-0.183443	0.0122766	0.037876	Q86VP6	CAND1	62	0.140887	0.000291052	0.0019122
O43815	STRN	26	-0.0347895	1	1	P57737	CORO7	28	-0.183542	0.00577323	0.0192882	Q92888	ARHGEF1	47	0.140636	0.000224683	0.00149517
O43818	RRP9	22	0.0380414	0.999985	1	Q02750	MAP2K1	14	-0.183911	0.00223042	0.00816717	Q8NDT2	RBM15B	16	0.140462	0.00408668	0.0195177
O43819	SCO2	9	-0.191672	0.392194	1	P08240	SRPRA	32	-0.184512	0.000169015	0.000777115	P30041	PRDX6	25	0.140422	2.26257e-05	0.000184215
O43822	C21orf2	3	-0.101705	0.681707	1	Q15006	EMC2	10	-0.184525	7.11007e-05	0.000346243	P41240	CSK	21	0.140369	1.05256e-06	1.10364e-05
O43823	AKAP8	16	0.0233077	0.999667	1	O76003	GLRX3	17	-0.184573	0.0060349	0.0200446	Q14103	HNRNPD	30	0.140118	6.30913e-05	0.000466859
O43824	GTPBP6	10	-0.0575577	0.960332	1	Q9Y5Q8	GTF3C5	20	-0.184732	0.000143226	0.000664452	Q00059	TFAM	26	0.139952	7.49785e-06	6.66828e-05
O43837	IDH3B	19	-0.104903	0.795031	1	O75131	CPNE3	31	-0.184855	3.03202e-05	0.000156503	Q9HB71	CACYBP	22	0.139843	0.00648722	0.0295407
O43847	NRDC	23	-0.0517052	0.971975	1	Q9NVH1	DNAJC11	17	-0.185204	1.20055e-05	6.5598e-05	O15212	PFDN6	14	0.139276	4.20943e-05	0.00032371
O43852	CALU	29	-0.081609	0.958806	1	O75190	DNAJB6	6	-0.185559	0.00472246	0.0160225	P19367	HK1	52	0.13922	3.44381e-05	0.000270694
O43865	AHCYL1	17	0.0143886	0.999982	1	Q96DC8	ECHDC3	12	-0.185662	0.00817438	0.0263949	P51570	GALK1	18	0.138466	0.000211301	0.00141273
O43896	KIF1C	13	0.162918	0.979656	1	Q96RS6	NUDCD1	18	-0.185674	0.000756327	0.0030527	O43172	PRPF4	29	0.137848	0.000261301	0.00172471
O43913	ORC5	13	0.0220006	0.99981	1	Q6PKG0	LARP1	41	-0.18568	6.50837e-05	0.000319681	P20042	EIF2S2	40	0.137485	0.0103279	0.0439324
O43920	NDUFS5	7	-0.0657486	0.60398	1	P52630	STAT2	23	-0.18641	8.52104e-05	0.000408995	P31939	ATIC	46	0.137135	0.000573146	0.00347619
O43929	ORC4	7	0.0496511	0.831725	1	P25786	PSMA1	22	-0.186572	9.47895e-06	5.26577e-05	O94776	MTA2	39	0.136928	0.000999003	0.00567166
O43933	PEX1	16	-0.0245562	0.999987	1	Q2NL82	TSR1	25	-0.186651	3.67385e-05	0.000187925	Q02790	FKBP4	44	0.13661	0.000291767	0.00191468
O60216	RAD21	28	-0.00476347	1	1	P60174	TPI1	32	-0.187422	1.2741e-05	6.92226e-05	P51114	FXR1	32	0.136497	0.00693916	0.031273
O60218	AKR1B10	19	-0.036091	0.687688	1	P54886	ALDH18A1	39	-0.187485	6.14336e-07	4.00375e-06	Q13188	STK3	10	0.1362	0.00792242	0.035092
O60220	TIMM8A	8	-0.0283581	0.998035	1	Q13895	BYSL	18	-0.187533	0.00011582	0.00054623	Q9Y2P8	RCL1	9	0.136177	0.00251564	0.0128219
O60231	DHX16	41	0.0051367	1	1	Q8TDX7	NEK7	10	-0.188146	0.00119683	0.00466821	P23786	CPT2	29	0.135835	0.00526405	0.0246016
O60232	SSSCA1	6	-0.0575787	0.945352	1	Q9Y5Z4	HEBP2	11	-0.188826	5.22101e-05	0.000260044	O75400	PRPF40A	39	0.135586	0.0116082	0.0483649
O60234	GMFG	6	-0.0655867	0.45872	1	Q92979	EMG1	12	-0.188916	0.00271162	0.00974121	Q06210	GFPT1	37	0.135442	1.50189e-06	1.51066e-05
O60240	PLIN1	33	0.0954759	0.776899	1	P36957	DLST	24	-0.189697	0.00039783	0.0016999	Q14152	EIF3A	111	0.135319	0.00258921	0.0131615
O60244	MED14	13	-0.123424	0.967629	1	P62875	POLR2L	2	-0.190004	0.000353984	0.00152632	P78344	EIF4G2	48	0.135251	0.0018473	0.00972054
O60256	PRPSAP2	16	0.0240087	0.994085	1	Q9BQA1	WDR77	8	-0.190332	0.000591234	0.00244362	Q08257	CRYZ	19	0.135249	0.00738944	0.0330403
O60264	SMARCA5	46	0.0331267	1	1	Q96BW5	PTER	12	-0.190398	1.64658e-06	1.00944e-05	P48637	GSS	26	0.134397	4.75125e-06	4.3621e-05
O60293	ZFC3H1	15	0.121989	0.973049	1	Q9NTK5	OLA1	29	-0.191224	0.000110555	0.000523135	Q13200	PSMD2	53	0.134196	0.0055227	0.0255791
O60306	AQR	40	-0.0210639	1	1	O95396	MOCS3	15	-0.191387	0.00502432	0.0169556	Q9NQP4	PFDN4	9	0.134078	0.00645985	0.0294397
O60313	OPA1	45	-0.123709	0.494579	1	Q9BW92	TARS2	25	-0.191716	0.00294312	0.0104785	Q9NTX5	ECHDC1	12	0.133674	8.84488e-05	0.000635509
O60318	MCM3AP	18	-0.0876823	0.990698	1	Q14696	MESD	16	-0.192556	0.000161187	0.000742923	P21281	ATP6V1B2	19	0.13282	0.00105198	0.0059472
O60331	PIP5K1C	4	-0.304265	0.311955	1	Q9HDC9	APMAP	22	-0.192605	0.000232894	0.00104462	Q99848	EBNA1BP2	20	0.132499	0.00163767	0.00877158
O60333	KIF1B	9	0.0395307	0.958398	1	Q9C0C9	UBE2O	39	-0.192659	0.00145306	0.00556828	Q9UHI6	DDX20	14	0.132173	0.00167864	0.00894908
O60341	KDM1A	30	0.0558703	0.984488	1	Q13185	CBX3	19	-0.19267	9.60085e-06	5.32308e-05	Q9Y2Q3	GSTK1	15	0.132172	5.06759e-06	4.64278e-05
O60343	TBC1D4	26	0.0143232	1	1	P20339	RAB5A	9	-0.192903	0.000339894	0.00147339	O95163	ELP1	27	0.132087	0.00239181	0.0122456
O60437	PPL	102	0.0321458	1	1	P11215	ITGAM	28	-0.193055	0.0159592	0.0478861	Q5BKZ1	ZNF326	19	0.131624	0.00408693	0.0195177
O60443	GSDME	14	0.219901	0.372877	1	O95071	UBR5	52	-0.193161	0.00212519	0.0078374	Q9Y2T2	AP3M1	13	0.131581	3.42837e-06	3.23109e-05
O60488	ACSL4	26	0.0140493	1	1	Q4G0J3	LARP7	41	-0.193382	4.01543e-09	3.41102e-08	O60828	PQBP1	12	0.130617	0.00102666	0.00581707
O60493	SNX3	11	0.0500819	0.841154	1	P78417	GSTO1	21	-0.193416	7.09701e-05	0.000345903	Q15477	SKIV2L	32	0.129964	0.00446624	0.0212044
O60496	DOK2	9	0.0307892	0.978091	1	Q9UKF6	CPSF3	19	-0.193658	0.00442438	0.0151013	O00214	LGALS8	7	0.129814	0.00271228	0.0136285
O60502	MGEA5	28	-0.0910511	0.659221	1	O43929	ORC4	6	-0.19396	0.0147232	0.044459	P07900	HSP90AA1	50	0.12956	0.000130683	0.000910136
O60504	SORBS3	14	0.0416089	0.945741	1	Q9BZE4	GTPBP4	34	-0.194053	1.60294e-10	1.58703e-09	Q04637	EIF4G1	73	0.129034	1.09577e-09	1.83549e-08
O60508	CDC40	22	-0.0254553	0.999974	1	O60547	GMDS	24	-0.194198	0.000118716	0.000558034	P22102	GART	55	0.127952	4.19273e-05	0.000322863
O60518	RANBP6	7	-0.0979053	0.7332	1	Q8TBX8	PIP4K2C	15	-0.194639	0.0162274	0.0485369	O75643	SNRNP200	106	0.127778	0.00369316	0.0178623
O60524	NEMF	28	0.038674	1	1	Q15102	PAFAH1B3	11	-0.19466	0.000259797	0.00115323	P14868	DARS	44	0.127492	0.000132023	0.000918344
O60547	GMDS	23	0.0558765	0.969829	1	Q8TCS8	PNPT1	42	-0.194665	1.31018e-08	1.05614e-07	P16278	GLB1	12	0.127448	0.00888266	0.0385934
O60551	NMT2	11	0.0764693	0.75675	1	P23526	AHCY	34	-0.19473	7.88759e-07	5.07907e-06	P07195	LDHB	28	0.127254	0.00357412	0.0173456
O60563	CCNT1	15	0.0816849	0.990402	1	Q92900	UPF1	54	-0.194736	6.7878e-21	1.46673e-19	O95881	TXNDC12	13	0.127145	0.00267386	0.0134883
O60568	PLOD3	29	0.0407791	0.99909	1	P49756	RBM25	42	-0.195128	0.000238149	0.0010665	P04075	ALDOA	33	0.126609	0.00155632	0.00839942
O60573	EIF4E2	6	0.0425747	0.98085	1	Q8NEF9	SRFBP1	13	-0.195495	0.00446434	0.0152195	Q13601	KRR1	20	0.126396	0.00680955	0.030811
O60610	DIAPH1	59	-0.0237698	1	1	P46108	CRK	18	-0.19586	0.00343601	0.0120239	P50453	SERPINB9	19	0.126137	0.000138362	0.000956585
O60613	SELENOF	7	0.0841017	0.124039	1	Q9NXF1	TEX10	27	-0.19641	4.46441e-05	0.000225723	P14618	PKM	61	0.12504	0.00372081	0.0179808
O60645	EXOC3	25	-0.0262206	0.999994	1	Q9Y3B2	EXOSC1	6	-0.196607	0.0074237	0.0242465	Q92688	ANP32B	12	0.124868	0.00773532	0.0343705
O60664	PLIN3	35	-0.0429072	0.999524	1	P36543	ATP6V1E1	10	-0.196745	0.00373684	0.0129184	O75083	WDR1	36	0.124367	6.07639e-05	0.000450223
O60671	RAD1	4	0.0198097	0.952791	1	Q9Y3B3	TMED7	13	-0.196775	0.007494	0.02442	Q9BVJ7	DUSP23	8	0.123809	0.010526	0.0446746
O60678	PRMT3	8	-0.0438841	0.954203	1	Q9BR76	CORO1B	21	-0.196829	2.00944e-05	0.000106626	Q99460	PSMD1	48	0.123403	0.00993992	0.0425366
O60684	KPNA6	13	0.0879126	0.164661	1	O15397	IPO8	12	-0.196926	0.00848994	0.0273052	P82912	MRPS11	7	0.122891	0.00280586	0.0139998
O60687	SRPX2	11	0.0487379	0.929956	1	Q96PD5	PGLYRP2	9	-0.197377	0.00210605	0.00777187	P10515	DLAT	29	0.121279	0.00170893	0.00908499
O60701	UGDH	44	0.0173748	1	1	Q96KP4	CNDP2	36	-0.197681	6.97874e-12	7.79179e-11	P62937	PPIA	15	0.120995	5.34809e-05	0.00039991
O60711	LPXN	12	-0.112095	0.979706	1	Q9NZ45	CISD1	6	-0.197707	0.00310764	0.010983	Q9UGV2	NDRG3	7	0.118727	0.00250446	0.0127764
O60716	CTNND1	54	-0.0106985	1	1	Q7L5N1	COPS6	11	-0.197911	0.000108925	0.00051585	Q08945	SSRP1	42	0.117759	0.00150412	0.00820336
O60749	SNX2	25	-0.0554138	0.445899	1	Q15393	SF3B3	43	-0.198049	2.8493e-16	4.46076e-15	P38117	ETFB	23	0.117625	0.000411237	0.00254859
O60762	DPM1	12	0.0820715	0.866091	1	Q92882	OSTF1	8	-0.198205	6.62257e-06	3.76737e-05	Q6P2E9	EDC4	36	0.117108	0.00034655	0.00222536
O60763	USO1	52	-0.120701	0.242604	1	Q9GZT8	NIF3L1	10	-0.19846	0.00536739	0.0180064	O95373	IPO7	29	0.116173	0.00953549	0.0410041
O60783	MRPS14	4	0.145228	0.468699	1	P62263	RPS14	11	-0.199108	1.52545e-08	1.21077e-07	Q70IA6	MOB2	7	0.114769	0.0012936	0.00716524
O60784	TOM1	17	0.060365	0.936542	1	P07199	CENPB	15	-0.200032	0.0137163	0.0417289	Q00341	HDLBP	101	0.114272	0.000144234	0.000992354
O60825	PFKFB2	19	-0.0899328	0.901839	1	O00165	HAX1	10	-0.200615	4.1039e-06	2.3945e-05	P30837	ALDH1B1	26	0.114058	0.00204405	0.0106085
O60826	CCDC22	24	-0.0957444	0.345346	1	Q86XP3	DDX42	41	-0.201067	6.8368e-10	6.2667e-09	Q96PK6	RBM14	31	0.113328	0.000894806	0.00515739
O60828	PQBP1	12	-0.00331407	0.999808	1	P13995	MTHFD2	15	-0.201224	0.000378906	0.0016227	Q9UH62	ARMCX3	11	0.113289	0.0069324	0.0312673
O60830	TIMM17B	4	-0.129476	0.339339	1	P04406	GAPDH	40	-0.201335	7.93811e-11	8.14301e-10	Q9Y6W5	WASF2	18	0.112067	0.00352275	0.0171109
O60831	PRAF2	6	0.0075475	0.997403	1	Q66PJ3	ARL6IP4	11	-0.201496	0.000622705	0.00255327	P28331	NDUFS1	40	0.111029	0.0103652	0.0440578
O60832	DKC1	30	-0.0361307	0.99413	1	Q9H0D6	XRN2	42	-0.201607	4.48013e-06	2.60333e-05	Q96GQ7	DDX27	37	0.108918	0.00155052	0.008384
O60841	EIF5B	73	-0.00780955	1	1	O75306	NDUFS2	16	-0.202234	3.06597e-08	2.35141e-07	O43684	BUB3	15	0.107592	0.00550966	0.0255395
O60869	EDF1	18	0.0167054	0.99971	1	Q00059	TFAM	27	-0.202289	3.4891e-07	2.36336e-06	Q15435	PPP1R7	19	0.10722	1.12902e-06	1.17299e-05
O60870	KIN	15	-0.0707086	0.933275	1	Q49B96	COX19	2	-0.202904	0.00911881	0.0290972	Q96ST2	IWS1	17	0.106717	0.00730208	0.032679
O60879	DIAPH2	26	0.0238709	0.999993	1	Q9BTE6	AARSD1	12	-0.203043	2.24762e-09	1.93534e-08	Q92917	GPKOW	25	0.105553	0.0119327	0.0494348
O60884	DNAJA2	24	-0.0767625	0.811271	1	Q9BYB4	GNB1L	7	-0.203882	0.00876373	0.0280981	Q15365	PCBP1	14	0.101151	0.00531934	0.0247989
O60885	BRD4	23	-0.0631928	0.993486	1	Q9Y450	HBS1L	32	-0.204133	0.000141626	0.000658103	Q15424	SAFB	36	0.100695	0.0117709	0.0489233
O60888	CUTA	5	0.0791007	0.221389	1	P33992	MCM5	43	-0.204437	7.11213e-07	4.61395e-06	Q9H223	EHD4	23	0.0954936	0.00297637	0.0147598
O60925	PFDN1	11	0.065975	0.564178	1	P56962	STX17	6	-0.20475	0.00248248	0.00900891	Q9BRP8	PYM1	12	0.0906951	0.00946914	0.0407984
O60927	PPP1R11	4	0.0324985	0.983129	1	Q53GS9	USP39	21	-0.204764	2.24784e-06	1.35754e-05	Q9UMS4	PRPF19	21	0.0870137	0.00378892	0.0182633
O60934	NBN	32	-0.0321849	0.99999	1	P49748	ACADVL	37	-0.205134	6.77545e-05	0.000331653	Q9ULC4	MCTS1	11	0.0808461	0.00921835	0.0398387
O60936	NOL3	6	-0.125281	0.29579	1	Q8IXH7	NELFCD	12	-0.205246	4.70202e-06	2.72391e-05	Q9GZM7	TINAGL1	11	-0.0817194	0.00662941	0.0300918
O60942	RNGTT	7	-0.0366883	0.975198	1	P29372	MPG	13	-0.205371	2.22698e-06	1.34638e-05	Q9H2D6	TRIOBP	25	-0.0886869	0.000397242	0.00247264
O75027	ABCB7	7	0.0459904	0.960688	1	P48637	GSS	28	-0.206011	2.33481e-10	2.26429e-09	P05787	KRT8	63	-0.0960636	0.00365698	0.0177113
O75044	SRGAP2	9	0.0207264	0.993328	1	Q14151	SAFB2	32	-0.206831	4.93034e-07	3.28477e-06	Q15417	CNN3	17	-0.0964067	0.00107315	0.00602639
O75083	WDR1	37	0.016772	1	1	P12956	XRCC6	67	-0.206871	2.34156e-22	5.63859e-21	Q9NZ01	TECR	13	-0.101443	0.00803417	0.0354764
O75116	ROCK2	58	-0.0536833	0.997007	1	Q9NY61	AATF	14	-0.20693	0.0111253	0.0346439	P11021	HSPA5	75	-0.102057	0.00164789	0.00880655
O75122	CLASP2	29	-0.071727	0.768786	1	Q9NWU2	GID8	5	-0.206965	0.000380095	0.00162657	P51608	MECP2	30	-0.119218	0.00319669	0.0156983
O75127	PTCD1	10	-0.207762	0.477785	1	Q5MNZ6	WDR45B	5	-0.207649	0.0110036	0.0343213	Q96JI7	SPG11	5	-0.119877	0.00182385	0.00961532
O75131	CPNE3	30	0.000228099	1	1	P33991	MCM4	48	-0.20767	1.33646e-08	1.07579e-07	Q969G5	CAVIN3	11	-0.121981	0.000295516	0.00193405
O75146	HIP1R	37	-0.0747868	0.997018	1	P43243	MATR3	71	-0.207869	8.71849e-18	1.5532e-16	O75369	FLNB	169	-0.125988	2.43324e-08	3.32406e-07
O75150	RNF40	37	-0.0446678	0.986588	1	Q99541	PLIN2	22	-0.207905	0.000492886	0.00207027	Q8N1F7	NUP93	46	-0.126022	0.00156473	0.00843627
O75151	PHF2	14	0.00580498	0.999998	1	Q9P1U1	ACTR3B	8	-0.208006	0.0137002	0.0417023	Q9NZN4	EHD2	28	-0.130139	0.00155022	0.008384
O75152	ZC3H11A	27	-0.00897828	1	1	Q08257	CRYZ	19	-0.208368	0.000506756	0.00212225	Q9Y490	TLN1	170	-0.131186	4.91065e-07	5.41888e-06
O75153	CLUH	44	-0.0560392	1	1	O75822	EIF3J	20	-0.208484	9.49212e-10	8.50847e-09	O15460	P4HA2	22	-0.132668	0.00302085	0.0149673
O75165	DNAJC13	57	-0.044781	0.999999	1	Q10570	CPSF1	38	-0.208499	0.000979302	0.00386753	P62633	CNBP	11	-0.133786	0.00029574	0.00193405
O75175	CNOT3	17	-0.0761467	0.778648	1	O75569	PRKRA	18	-0.208706	0.000538524	0.00224043	Q07954	LRP1	96	-0.134997	0.00125134	0.0069447
O75179	ANKRD17	31	0.0439563	1	1	P14868	DARS	42	-0.209042	6.99048e-11	7.24943e-10	Q9C0C2	TNKS1BP1	77	-0.136548	3.43476e-07	3.90395e-06
O75182	SIN3B	12	0.0243392	0.999951	1	Q96I24	FUBP3	32	-0.209142	7.32013e-12	8.12506e-11	Q08378	GOLGA3	58	-0.141237	0.00696209	0.0313266
O75190	DNAJB6	6	0.0919952	0.910179	1	O43837	IDH3B	18	-0.209174	3.18725e-06	1.89666e-05	Q5ZPR3	CD276	7	-0.142602	5.82781e-05	0.000432934
O75190-2	NA.	2	0.382325	0.241095	1	P20290	BTF3	22	-0.209735	7.89164e-07	5.07907e-06	Q99439	CNN2	16	-0.143432	0.00309843	0.0152718
O75191	XYLB	11	0.0187951	0.999589	1	Q13347	EIF3I	20	-0.210147	0.00223941	0.00819484	P35606	COPB2	41	-0.146545	8.07192e-06	7.11205e-05
O75208	COQ9	8	-0.0204632	0.995466	1	Q9BYK8	HELZ2	39	-0.210383	0.00298323	0.0105762	Q96GU1	PAGE5	7	-0.146564	0.00865713	0.0377869
O75223	GGCT	17	0.142743	0.618222	1	P17987	TCP1	41	-0.210437	5.30345e-08	3.96572e-07	P48634	PRRC2A	55	-0.14798	0.000186229	0.00125544
O75251	NDUFS7	6	0.109752	0.122113	1	Q8IV36	HID1	19	-0.210803	6.2504e-05	0.00030861	Q14315	FLNC	98	-0.150921	0.00810961	0.0357818
O75306	NDUFS2	16	-0.0222564	0.988143	1	P27695	APEX1	28	-0.210892	4.59278e-10	4.35012e-09	P39060	COL18A1	18	-0.151354	5.44275e-06	4.94898e-05
O75312	ZPR1	16	-0.143954	0.260195	1	P42785	PRCP	9	-0.211154	0.00255773	0.00923479	Q8NI22	MCFD2	2	-0.152027	0.00159409	0.00856834
O75323	NIPSNAP2	11	-0.00755766	0.999984	1	Q13509	TUBB3	9	-0.211359	0.00353157	0.0123204	P23229	ITGA6	43	-0.152791	0.000366897	0.0023297
O75339	CILP	35	0.0924162	0.999999	1	Q9UMS4	PRPF19	21	-0.211712	5.03968e-10	4.73397e-09	P04217	A1BG	13	-0.155104	8.50949e-05	0.000616044
O75340	PDCD6	9	-0.00733637	0.999972	1	Q9H2P9	DPH5	7	-0.21177	0.000607599	0.00250035	P48681	NES	73	-0.156226	1.13062e-05	9.73529e-05
O75348	ATP6V1G1	6	-0.108396	0.364555	1	P11233	RALA	9	-0.211819	1.97323e-11	2.12787e-10	P07711	CTSL	3	-0.158782	0.0115074	0.0480857
O75351	VPS4B	18	0.00549483	1	1	Q92696	RABGGTA	26	-0.212007	6.62227e-06	3.76737e-05	P51911	CNN1	11	-0.158954	0.00892211	0.0387352
O75368	SH3BGRL	15	0.0464947	0.995001	1	Q9UN36	NDRG2	8	-0.212371	0.000747974	0.00302543	Q9UH65	SWAP70	38	-0.161877	7.31141e-06	6.52288e-05
O75369	FLNB	171	-0.0520224	0.999994	1	P09543	CNP	35	-0.212522	0.000259948	0.00115323	Q9Y4G6	TLN2	77	-0.162075	1.4849e-07	1.78786e-06
O75376	NCOR1	33	0.0402431	0.999884	1	Q5T200	ZC3H13	29	-0.212732	0.000895969	0.00356318	Q12797	ASPH	43	-0.163117	0.000250289	0.00165587
O75380	NDUFS6	10	-0.0525172	0.936588	1	Q9Y265	RUVBL1	32	-0.212827	2.82704e-07	1.938e-06	Q14195	DPYSL3	22	-0.165637	0.0026956	0.0135687
O75381	PEX14	10	-0.109213	0.842371	1	Q9UER7	DAXX	9	-0.213083	0.00329221	0.0115849	O00468	AGRN	64	-0.165955	4.55487e-06	4.21585e-05
O75382	TRIM3	16	0.00770339	1	1	P14866	HNRNPL	34	-0.213276	0.00116666	0.00455992	Q93052	LPP	21	-0.166295	5.68782e-06	5.15532e-05
O75390	CS	21	-0.063787	0.803976	1	Q5VWZ2	LYPLAL1	10	-0.213294	0.00105693	0.00415101	O94919	ENDOD1	13	-0.166743	0.00233181	0.01196
O75391	SPAG7	8	-0.166275	0.46697	1	Q9BY44	EIF2A	31	-0.213349	2.91175e-06	1.73818e-05	P46939	UTRN	112	-0.167521	3.92036e-05	0.000303534
O75396	SEC22B	14	-0.0608871	0.734807	1	P48643	CCT5	52	-0.213412	2.61129e-11	2.80528e-10	P14543	NID1	36	-0.168149	2.27325e-09	3.63911e-08
O75400	PRPF40A	39	-0.0504945	0.999939	1	Q9ULX9	MAFF	2	-0.214995	0.0139193	0.0422561	O96005	CLPTM1	10	-0.168752	0.00290197	0.0144412
O75410	TACC1	20	-0.113519	0.863131	1	P49368	CCT3	54	-0.215111	1.4217e-09	1.25459e-08	Q14112	NID2	33	-0.169897	2.25266e-05	0.000183671
O75427	LRCH4	13	-0.00746415	1	1	Q96EY5	MVB12A	6	-0.215131	0.0087809	0.0281296	O75487	GPC4	7	-0.170484	0.00957947	0.041149
O75431	MTX2	9	-0.0291172	0.99885	1	P29401	TKT	49	-0.215246	5.34448e-08	3.99116e-07	Q00325	SLC25A3	16	-0.170853	0.000242196	0.00160607
O75436	VPS26A	16	-0.0364901	0.985221	1	Q15036	SNX17	13	-0.215517	0.0106834	0.0334697	Q96CV9	OPTN	25	-0.171184	0.00574924	0.0265633
O75438	NDUFB1	2	-0.0891573	0.369888	1	P30086	PEBP1	16	-0.215523	1.55996e-05	8.3872e-05	Q8NC56	LEMD2	23	-0.171312	2.14689e-13	5.39857e-12
O75439	PMPCB	20	-0.0226795	0.999911	1	Q9NQ55	PPAN	19	-0.216111	0.0142334	0.0431406	P13073	COX4I1	10	-0.172079	3.64129e-05	0.000283861
O75446	SAP30	5	-0.0341441	0.981842	1	O00178	GTPBP1	23	-0.216402	0.0147992	0.0446647	Q16643	DBN1	30	-0.17235	3.05333e-05	0.000242348
O75448	MED24	13	0.0942689	0.6463	1	Q99497	PARK7	24	-0.216699	1.70988e-10	1.6841e-09	Q8TCT9	HM13	10	-0.17335	0.0100012	0.0427668
O75475	PSIP1	46	-0.0255414	1	1	P45974	USP5	39	-0.216909	1.37805e-08	1.10147e-07	P07358	C8B	16	-0.174416	0.000555998	0.00338596
O75477	ERLIN1	19	-0.0168443	0.999806	1	Q969T9	WBP2	7	-0.216952	0.00197986	0.00736359	O15127	SCAMP2	4	-0.17509	0.00375362	0.0181239
O75487	GPC4	7	-0.000270946	1	1	Q6NVY1	HIBCH	22	-0.217089	2.44079e-07	1.68338e-06	Q01995	TAGLN	25	-0.175432	8.66079e-08	1.10357e-06
O75489	NDUFS3	19	-0.0109994	0.99997	1	Q06203	PPAT	21	-0.217193	5.297e-05	0.000263598	Q15811	ITSN1	17	-0.177293	0.00773351	0.0343705
O75503	CLN5	8	0.161661	0.124704	1	Q8IVH4	MMAA	15	-0.217392	3.50925e-06	2.06664e-05	Q8WUF5	PPP1R13L	21	-0.178137	3.87744e-09	6.00422e-08
O75521	ECI2	15	-0.0295471	0.998768	1	Q9Y262	EIF3L	27	-0.217725	2.56731e-12	2.97463e-11	Q13464	ROCK1	55	-0.178492	3.85391e-08	5.09343e-07
O75525	KHDRBS3	9	0.0324064	0.996424	1	P25205	MCM3	54	-0.21825	0.000144306	0.000668914	Q8N5M9	JAGN1	2	-0.178648	0.00497757	0.0233974
O75531	BANF1	12	0.112247	0.190861	1	O14737	PDCD5	10	-0.218334	0.00528664	0.017767	Q9H444	CHMP4B	14	-0.180457	0.00622411	0.0284109
O75533	SF3B1	75	-0.0140668	1	1	Q9UG63	ABCF2	29	-0.218466	5.9585e-09	4.93618e-08	P24821	TNC	84	-0.181608	0.00120617	0.00670056
O75534	CSDE1	53	-0.0298388	1	1	O75439	PMPCB	20	-0.218854	0.000487085	0.00205045	P58107	EPPK1	118	-0.182116	7.11893e-06	6.36115e-05
O75554	WBP4	5	-0.140432	0.359159	1	O95372	LYPLA2	11	-0.219102	0.000723563	0.00293925	P12270	TPR	169	-0.182565	4.92905e-11	9.8633e-10
O75569	PRKRA	18	0.0895521	0.655711	1	P55265	ADAR	67	-0.219702	1.49652e-13	1.94172e-12	P56199	ITGA1	23	-0.183532	0.000544612	0.00333516
O75582	RPS6KA5	22	0.0251761	1	1	O75964	ATP5L	6	-0.219778	5.30054e-06	3.05507e-05	P02747	C1QC	4	-0.183723	0.0112741	0.0472497
O75592	MYCBP2	35	0.0115577	1	1	Q9Y2H1	STK38L	8	-0.219801	0.0032472	0.0114407	Q14789	GOLGB1	123	-0.184442	1.26518e-07	1.56645e-06
O75607	NPM3	6	-0.0556731	0.997189	1	Q8TDD1	DDX54	35	-0.219858	0.00261859	0.00943655	P20700	LMNB1	67	-0.186644	9.69814e-09	1.40598e-07
O75608	LYPLA1	8	0.0396965	0.999993	1	P23921	RRM1	31	-0.220048	0.0161207	0.0482432	Q99805	TM9SF2	12	-0.187745	0.000120634	0.000846374
O75616	ERAL1	10	-0.101769	0.922601	1	Q8NDX5	PHC3	3	-0.220203	0.00190755	0.00712729	Q6NUK4	REEP3	4	-0.188756	0.0059898	0.027496
O75643	SNRNP200	109	-0.00704324	1	1	O00231	PSMD11	28	-0.220595	4.80028e-05	0.00024099	Q15654	TRIP6	20	-0.189187	2.40417e-05	0.000194351
O75663	TIPRL	16	0.0316868	0.997185	1	Q9NY93	DDX56	19	-0.220747	0.000180496	0.000827224	P06756	ITGAV	45	-0.191116	1.18641e-08	1.68559e-07
O75674	TOM1L1	7	-0.0434361	0.746246	1	O14841	OPLAH	34	-0.221249	1.41521e-12	1.6686e-11	Q13576	IQGAP2	61	-0.192384	8.84359e-07	9.41164e-06
O75683	SURF6	25	0.0281076	0.999994	1	P23919	DTYMK	18	-0.221412	9.7318e-10	8.70431e-09	Q5JRA6	MIA3	66	-0.192847	1.95548e-07	2.28193e-06
O75688	PPM1B	15	0.0279775	0.999993	1	P00491	PNP	21	-0.221415	0.00200431	0.00744963	Q14980	NUMA1	180	-0.19377	1.9863e-21	9.40679e-20
O75691	UTP20	36	0.00643386	1	1	Q01813	PFKP	38	-0.222068	1.34111e-08	1.07801e-07	O94832	MYO1D	50	-0.194314	1.45116e-09	2.38352e-08
O75695	RP2	14	0.0644135	0.532092	1	P55263	ADK	23	-0.222243	0.000223543	0.00100665	Q8N474	SFRP1	7	-0.194746	0.00335193	0.0163651
O75717	WDHD1	30	-0.0348428	1	1	P04424	ASL	21	-0.222692	0.00410029	0.0140712	P12814	ACTN1	50	-0.195885	1.84624e-09	2.98073e-08
O75718	CRTAP	14	0.0680121	0.851161	1	Q14807	KIF22	15	-0.222933	2.41039e-05	0.000125903	Q08431	MFGE8	12	-0.196007	0.00871529	0.0379532
O75746	SLC25A12	20	-0.019334	1	1	O00154	ACOT7	16	-0.22307	0.00168783	0.00638185	P04083	ANXA1	38	-0.197109	1.03639e-10	1.96983e-09
O75764	TCEA3	16	-0.0584698	0.999964	1	Q6IAA8	LAMTOR1	7	-0.223144	0.00581869	0.0194059	Q92896	GLG1	56	-0.19766	2.00768e-05	0.000165118
O75781	PALM	16	0.0259156	0.99999	1	P99999	CYCS	14	-0.223673	0.0117641	0.0364731	Q9P035	HACD3	10	-0.197868	0.00695363	0.0313134
O75787	ATP6AP2	8	-0.00091893	0.997897	1	Q4G176	ACSF3	20	-0.223728	3.45153e-06	2.03986e-05	Q13643	FHL3	8	-0.198084	6.82704e-05	0.000502566
O75792	RNASEH2A	13	0.0278455	0.993494	1	P52209	PGD	41	-0.224182	0.000345883	0.00149707	Q9UJQ4	SALL4	5	-0.199188	0.00949778	0.0408908
O75794	CDC123	8	0.103372	0.604228	1	Q9BRU9	UTP23	11	-0.224258	3.88465e-08	2.9357e-07	Q15746	MYLK	50	-0.199623	5.16435e-09	7.84733e-08
O75817	POP7	4	0.00578662	0.99858	1	P30419	NMT1	16	-0.22486	5.55486e-12	6.23879e-11	P49257	LMAN1	27	-0.199942	6.41996e-09	9.55095e-08
O75818	RPP40	7	0.0765817	0.690521	1	Q16740	CLPP	9	-0.224946	0.00421385	0.0144261	Q8IXM6	NRM	5	-0.199959	0.00401723	0.0192333
O75821	EIF3G	28	0.0834391	0.600768	1	Q9UBB4	ATXN10	19	-0.225231	0.000909528	0.00361391	P51648	ALDH3A2	15	-0.201224	0.00073156	0.00433972
O75822	EIF3J	21	0.00080201	1	1	Q96S19	METTL26	6	-0.225258	0.000621785	0.00255134	Q92544	TM9SF4	12	-0.201375	0.00411354	0.0196283
O75828	CBR3	16	-0.00844405	1	1	O15514	POLR2D	7	-0.22527	1.70517e-06	1.04423e-05	Q9NTJ5	SACM1L	20	-0.203101	3.13614e-05	0.000247882
O75832	PSMD10	11	-0.190212	0.717579	1	Q14697	GANAB	44	-0.225384	1.24209e-07	8.79053e-07	Q969X5	ERGIC1	8	-0.20354	3.03984e-05	0.000241644
O75843	AP1G2	14	-0.0495643	0.997149	1	P35244	RPA3	5	-0.225491	1.66115e-07	1.1626e-06	P32004	L1CAM	18	-0.203603	0.00748189	0.0334274
O75844	ZMPSTE24	14	-0.060984	0.985603	1	O75431	MTX2	9	-0.225645	0.000285963	0.00125881	P40123	CAP2	13	-0.204196	0.00903654	0.0391396
O75874	IDH1	45	0.0891526	0.968711	1	Q9BQ67	GRWD1	10	-0.225983	0.00351999	0.0122875	P00450	CP	38	-0.20561	1.50506e-20	6.63044e-19
O75879	GATB	11	-0.081294	0.731996	1	P35249	RFC4	23	-0.226094	0.00164839	0.00624105	P27105	STOM	17	-0.20567	0.000851612	0.00493848
O75880	SCO1	6	-0.140357	0.35085	1	Q8IYB7	DIS3L2	18	-0.226103	0.00491923	0.0166306	O95817	BAG3	21	-0.206736	0.00336581	0.0164188
O75882	ATRN	10	-0.00287355	0.999973	1	P06576	ATP5F1B	38	-0.226264	8.52574e-24	2.29629e-22	P00734	F2	27	-0.206761	1.68068e-12	3.89849e-11
O75884	RBBP9	8	-0.0509314	0.896715	1	Q13523	PRPF4B	32	-0.226603	3.51454e-07	2.37493e-06	Q6WCQ1	MPRIP	39	-0.207265	0.00675271	0.0305782
O75886	STAM2	10	0.103487	0.652886	1	Q86TI2	DPP9	14	-0.22667	0.00203612	0.00753339	O43765	SGTA	16	-0.207707	0.0030866	0.0152267
O75909	CCNK	10	-0.0842357	0.955702	1	P26639	TARS	41	-0.226684	6.92535e-12	7.7474e-11	P60903	S100A10	11	-0.208621	9.19783e-07	9.73394e-06
O75911	DHRS3	5	-0.0269038	0.995377	1	Q9Y3E7	CHMP3	10	-0.2267	5.00951e-05	0.000250608	P04843	RPN1	48	-0.20879	3.13921e-18	1.16602e-16
O75915	ARL6IP5	6	-0.196182	0.738405	1	Q9H3H3	C11orf68	6	-0.2267	9.5464e-05	0.000455136	O00712	NFIB	9	-0.210187	0.00711953	0.0319339
O75923	DYSF	25	0.0538019	0.998432	1	O00479	HMGN4	10	-0.227206	0.00057831	0.00239544	Q16891	IMMT	69	-0.210452	8.45021e-12	1.81217e-10
O75934	BCAS2	15	0.0155529	0.999998	1	P27694	RPA1	32	-0.227231	5.27583e-27	1.69393e-25	P35613	BSG	14	-0.211761	0.00257895	0.013121
O75935	DCTN3	10	-0.0760587	0.320165	1	Q9H5V9	CXorf56	10	-0.227345	0.00214729	0.00789842	P05090	APOD	14	-0.212264	0.000311122	0.002023
O75937	DNAJC8	25	0.0183372	0.999994	1	P23246	SFPQ	53	-0.227662	6.11881e-14	8.03077e-13	P60033	CD81	4	-0.212632	0.00384679	0.0184952
O75940	SMNDC1	12	-0.0368072	0.999898	1	Q53H96	PYCR3	10	-0.227867	8.42248e-06	4.70853e-05	P07093	SERPINE2	14	-0.214109	2.59623e-05	0.00020869
O75947	ATP5H	20	-0.0561339	0.917958	1	Q9Y5A7	NUB1	24	-0.227949	1.20161e-05	6.5598e-05	P05556	ITGB1	40	-0.21419	3.88689e-22	1.90424e-20
O75955	FLOT1	30	-0.13417	0.75328	1	Q9NRN7	AASDHPPT	13	-0.228063	1.60323e-06	9.83925e-06	O75116	ROCK2	58	-0.214917	1.7031e-11	3.58471e-10
O75962	TRIO	21	-0.0484555	1	1	P13639	EEF2	82	-0.228553	2.74877e-26	8.58312e-25	P49447	CYB561	2	-0.217445	0.00706374	0.0317087
O75964	ATP5L	6	0.0762868	0.192323	1	Q9H974	QTRT2	9	-0.228756	0.00453797	0.0154519	P23946	CMA1	9	-0.217844	5.25384e-05	0.00039442
O75976	CPD	32	-0.0530584	0.999981	1	P61970	NUTF2	4	-0.228797	0.0108906	0.0340063	O00151	PDLIM1	23	-0.21821	7.55274e-05	0.000550285
O75995	SASH3	5	-0.137658	0.256968	1	P21796	VDAC1	28	-0.229069	4.90837e-10	4.6336e-09	P20908	COL5A1	21	-0.218715	1.87583e-06	1.84755e-05
O76003	GLRX3	16	0.00325952	0.999996	1	Q9BX68	HINT2	6	-0.229585	7.16127e-07	4.64053e-06	P27986	PIK3R1	13	-0.219149	3.84348e-05	0.000298395
O76021	RSL1D1	43	0.0282928	1	1	Q5TAQ9	DCAF8	12	-0.230177	0.000414211	0.00176195	Q9HD20	ATP13A1	34	-0.219229	0.000113193	0.000798895
O76024	WFS1	15	-0.0993963	0.716293	1	Q9UBL3	ASH2L	22	-0.230215	0.000203593	0.000928173	Q13813	SPTAN1	207	-0.219324	1.16752e-53	3.15952e-51
O76031	CLPX	26	0.00028362	1	1	Q9H7B2	RPF2	13	-0.230344	3.28213e-05	0.000168647	Q12884	FAP	15	-0.221713	0.00152977	0.0082955
O76041	NEBL	4	0.0516728	0.999883	1	Q676U5	ATG16L1	19	-0.230425	0.00192627	0.00719251	Q92629	SGCD	6	-0.221762	0.00278965	0.0139311
O76054	SEC14L2	9	0.0910155	0.54956	1	O60341	KDM1A	28	-0.230719	7.48038e-06	4.21736e-05	P09525	ANXA4	34	-0.222483	1.75752e-16	5.77339e-15
O76070	SNCG	14	-0.217727	0.202853	1	P56377	AP1S2	4	-0.230916	4.09662e-05	0.000208425	P08758	ANXA5	40	-0.222698	4.6502e-15	1.36928e-13
O76071	CIAO1	8	-0.0391629	0.992728	1	Q96I59	NARS2	13	-0.231804	0.000891955	0.00355219	Q9Y282	ERGIC3	12	-0.222727	0.000158594	0.00108068
O76075	DFFB	3	0.194078	0.694101	1	P52565	ARHGDIA	18	-0.232072	7.89075e-15	1.1018e-13	P07942	LAMB1	60	-0.222938	1.54249e-07	1.84523e-06
O76094	SRP72	45	0.040177	0.998963	1	Q9NRG0	CHRAC1	2	-0.232137	7.3832e-06	4.17085e-05	Q8WWM7	ATXN2L	37	-0.223005	5.81048e-06	5.24142e-05
O76095	JTB	2	-0.114155	0.460941	1	Q16531	DDB1	52	-0.232156	2.69228e-17	4.6085e-16	P09486	SPARC	10	-0.225677	0.00155432	0.00839655
O94760	DDAH1	16	0.0238186	0.986399	1	Q969Z0	TBRG4	20	-0.232163	0.00273982	0.00982978	Q8IUD2	ERC1	29	-0.225988	0.00813995	0.0358599
O94763	URI1	16	0.0548522	0.995419	1	Q8NBM8	PCYOX1L	4	-0.23249	6.0354e-05	0.000298254	P00751	CFB	33	-0.226092	9.59865e-10	1.61388e-08
O94766	B3GAT3	9	-0.106752	0.389401	1	P55039	DRG2	17	-0.232731	8.20772e-09	6.72111e-08	P04003	C4BPA	19	-0.226969	1.62825e-11	3.45273e-10
O94768	STK17B	4	0.0251333	0.931133	1	P50583	NUDT2	6	-0.232737	0.00837586	0.0269841	Q96Q06	PLIN4	79	-0.228235	0.000638342	0.00381863
O94776	MTA2	39	0.0117376	1	1	Q6IBS0	TWF2	18	-0.233728	0.00758764	0.0246685	P50479	PDLIM4	15	-0.231046	2.28617e-09	3.6393e-08
O94788	ALDH1A2	9	0.138324	0.905606	1	O43414	ERI3	7	-0.234194	0.00373376	0.0129184	P05452	CLEC3B	10	-0.231413	0.000138057	0.000955635
O94804	STK10	41	-0.101738	0.997049	1	Q05655	PRKCD	31	-0.234877	5.16929e-11	5.42637e-10	Q14192	FHL2	26	-0.231956	5.41911e-05	0.000404689
O94808	GFPT2	11	-0.0608427	0.661555	1	Q86W50	METTL16	11	-0.234949	0.010946	0.0341605	P30273	FCER1G	3	-0.232918	0.00598433	0.0274931
O94811	TPPP	5	0.0116745	0.999557	1	P34897	SHMT2	29	-0.235134	4.01276e-20	8.35329e-19	Q14764	MVP	54	-0.233443	4.35782e-11	8.84482e-10
O94822	LTN1	16	0.0839604	0.999427	1	Q8IV48	ERI1	7	-0.235271	0.0162455	0.0485401	Q8WX93	PALLD	33	-0.233708	7.46858e-08	9.58103e-07
O94826	TOMM70	42	-0.0516499	0.996755	1	Q9NY12	GAR1	10	-0.235382	0.00533644	0.0179237	P35542	SAA4	4	-0.234392	0.00196235	0.0102312
O94832	MYO1D	52	0.01612	1	1	O43143	DHX15	46	-0.235615	1.16571e-38	6.0225e-37	P67936	TPM4	31	-0.235878	5.68954e-12	1.22942e-10
O94842	TOX4	7	-0.0411752	0.596355	1	P51649	ALDH5A1	24	-0.236106	0.000347589	0.00150217	Q99442	SEC62	16	-0.236048	9.87971e-08	1.24292e-06
O94855	SEC24D	27	0.0347407	0.996748	1	P50395	GDI2	35	-0.236123	5.97496e-15	8.44669e-14	Q86V48	LUZP1	38	-0.237297	0.000123886	0.000868118
O94874	UFL1	40	-0.0189457	1	1	Q9Y4C2	TCAF1	14	-0.236232	0.000931452	0.00369138	Q9Y6M9	NDUFB9	5	-0.238241	0.00764638	0.0340552
O94875	SORBS2	26	0.0496494	0.98337	1	Q8NAV1	PRPF38A	8	-0.236309	3.88621e-06	2.27449e-05	Q15075	EEA1	98	-0.238634	2.80618e-20	1.21737e-18
O94880	PHF14	20	0.0420856	0.996361	1	P14207	FOLR2	6	-0.236356	0.00048353	0.00203699	Q86UP2	KTN1	138	-0.238822	9.90624e-23	5.11793e-21
O94886	TMEM63A	5	-0.162836	0.205311	1	P27361	MAPK3	15	-0.236446	2.48567e-08	1.92716e-07	Q9HBL0	TNS1	42	-0.239156	4.76654e-07	5.28036e-06
O94887	FARP2	5	-0.127046	0.771321	1	Q9UI30	TRMT112	7	-0.236759	1.15452e-06	7.23388e-06	Q01082	SPTBN1	147	-0.24034	2.7583e-40	4.47869e-38
O94888	UBXN7	14	-0.00588737	0.999987	1	Q9P2R7	SUCLA2	25	-0.237057	0.000188674	0.000863312	Q5T1M5	FKBP15	28	-0.24048	0.00276856	0.0138623
O94901	SUN1	21	-0.0423219	0.999949	1	Q9HC38	GLOD4	23	-0.237197	0.00102342	0.00402841	Q96N66	MBOAT7	7	-0.240594	1.67206e-05	0.00013974
O94903	PLPBP	15	0.0806101	0.43287	1	O15372	EIF3H	24	-0.237354	6.42074e-11	6.68298e-10	Q5T5P2	KIAA1217	58	-0.241084	2.91691e-06	2.7628e-05
O94905	ERLIN2	21	-0.0566388	0.671301	1	P31942	HNRNPH3	15	-0.237508	4.32518e-06	2.51586e-05	P28799	GRN	14	-0.241156	0.00214056	0.0110891
O94906	PRPF6	55	-0.0528013	1	1	Q08945	SSRP1	39	-0.237802	1.58764e-09	1.39022e-08	Q00765	REEP5	10	-0.241647	5.24872e-07	5.7473e-06
O94907	DKK1	4	-0.063064	0.962143	1	P63279	UBE2I	10	-0.237922	1.41862e-08	1.13231e-07	Q15041	ARL6IP1	4	-0.242018	2.37734e-05	0.000192456
O94913	PCF11	27	-0.0396073	0.986637	1	Q9NQH7	XPNPEP3	9	-0.238002	0.0102752	0.0323153	Q15629	TRAM1	4	-0.242069	0.000801645	0.00468699
O94915	FRYL	22	-0.0517946	0.999482	1	Q15382	RHEB	10	-0.238238	0.000832114	0.00333256	Q09666	AHNAK	478	-0.242509	1.17092e-117	6.04941e-115
O94919	ENDOD1	16	-0.0383572	0.827667	1	Q9BQ75	CMSS1	7	-0.238506	0.000658651	0.00268902	Q8NFC6	BOD1L1	43	-0.243918	0.0108242	0.0457694
O94925	GLS	27	-0.00337527	1	1	Q8WWY3	PRPF31	28	-0.238607	2.40627e-09	2.06881e-08	Q5JTV8	TOR1AIP1	27	-0.244249	8.10619e-11	1.57227e-09
O94953	KDM4B	6	0.013657	0.99738	1	P23284	PPIB	33	-0.23955	4.31758e-16	6.61369e-15	P61421	ATP6V0D1	10	-0.244436	0.000686236	0.00409221
O94966	USP19	21	-0.110048	0.97483	1	P78406	RAE1	21	-0.239626	7.03206e-10	6.43331e-09	Q7Z2K6	ERMP1	17	-0.2446	7.92314e-08	1.01413e-06
O94973	AP2A2	24	-0.0221058	0.999224	1	Q14694	USP10	27	-0.239659	5.76827e-14	7.58821e-13	P18206	VCL	123	-0.245377	7.31543e-34	8.15169e-32
O94979	SEC31A	52	-0.0445412	0.851572	1	P55786	NPEPPS	36	-0.23967	6.50308e-13	8.05164e-12	P08727	KRT19	34	-0.24595	1.35492e-05	0.00011527
O94985	CLSTN1	14	0.0612193	0.999866	1	Q15269	PWP2	18	-0.239875	0.00876613	0.0280981	Q15434	RBMS2	3	-0.247837	0.000936461	0.00537024
O94992	HEXIM1	15	0.124783	0.678483	1	O60684	KPNA6	13	-0.239935	5.69119e-10	5.27619e-09	O75844	ZMPSTE24	13	-0.24845	6.70185e-06	6.00735e-05
O95049	TJP3	20	0.0378383	0.99896	1	Q9BUQ8	DDX23	51	-0.239953	9.47022e-12	1.03898e-10	O95081	AGFG2	5	-0.250457	0.00421033	0.0200564
O95071	UBR5	57	0.0389538	0.999809	1	Q9UNN8	PROCR	2	-0.24013	0.00617463	0.020449	Q9BXX0	EMILIN2	12	-0.250465	4.25724e-05	0.000326944
O95104	SCAF4	16	0.024035	0.999992	1	Q9NWT1	PAK1IP1	12	-0.240248	3.79788e-08	2.88162e-07	P12429	ANXA3	28	-0.250567	2.16321e-11	4.50311e-10
O95139	NDUFB6	6	-0.0435642	0.996946	1	Q6NXG1	ESRP1	19	-0.240365	0.000731356	0.00296878	Q13308	PTK7	38	-0.251205	1.59997e-05	0.000134906
O95140	MFN2	17	0.0138938	1	1	O00571	DDX3X	17	-0.240478	4.80097e-07	3.2061e-06	Q13541	EIF4EBP1	4	-0.252364	0.00358076	0.017363
O95149	SNUPN	4	0.0189201	0.844949	1	P53611	RABGGTB	4	-0.240762	0.00196977	0.00734435	Q96AC1	FERMT2	22	-0.252661	1.88419e-05	0.000156091
O95154	AKR7A3	8	0.271047	0.631577	1	O75817	POP7	4	-0.24118	1.22472e-05	6.67953e-05	Q9BX66	SORBS1	27	-0.254698	1.32353e-09	2.19289e-08
O95155	UBE4B	20	-0.00133384	1	1	Q9Y365	STARD10	11	-0.241538	0.0001249	0.000584685	P09497	CLTB	14	-0.255356	8.04884e-12	1.73263e-10
O95159	ZFPL1	5	-0.0588001	0.6966	1	P49591	SARS	38	-0.241577	5.15497e-07	3.4184e-06	P35611	ADD1	22	-0.255392	0.00305333	0.0151019
O95163	ELP1	25	-0.0120379	0.999997	1	O60925	PFDN1	11	-0.241602	5.14006e-08	3.84861e-07	P02654	APOC1	4	-0.255479	2.94675e-05	0.000234872
O95168	NDUFB4	5	-0.028616	0.938582	1	P50914	RPL14	22	-0.241886	5.27263e-09	4.42108e-08	Q8TF66	LRRC15	11	-0.255827	0.000143224	0.000987791
O95182	NDUFA7	12	0.0308295	0.999646	1	P12830	CDH1	20	-0.241902	4.56368e-12	5.17673e-11	Q16363	LAMA4	38	-0.257935	0.000632176	0.00378972
O95183	VAMP5	5	-0.0263471	0.971976	1	P08571	CD14	14	-0.241989	0.00020972	0.000954235	Q14BN4	SLMAP	17	-0.258905	0.00179545	0.00950052
O95208	EPN2	3	-0.0496064	0.574737	1	Q9BY32	ITPA	11	-0.24242	0.000118053	0.00055562	Q9UBG0	MRC2	29	-0.259027	1.14274e-08	1.62762e-07
O95210	STBD1	12	0.0701468	0.96953	1	Q96J01	THOC3	11	-0.24246	1.20765e-07	8.55747e-07	A1L0T0	ILVBL	16	-0.259799	0.000882716	0.00509804
O95218	ZRANB2	17	-0.0305927	0.997654	1	Q9GZL7	WDR12	16	-0.242867	8.50001e-05	0.000408331	O94901	SUN1	21	-0.260043	2.21271e-06	2.14222e-05
O95219	SNX4	17	-0.0672037	0.963521	1	Q6PCB0	VWA1	10	-0.242964	0.000226701	0.00101926	O75348	ATP6V1G1	6	-0.260052	2.02257e-05	0.000166102
O95232	LUC7L3	22	0.100732	0.579485	1	Q9BYT8	NLN	22	-0.243144	0.000793486	0.00318684	O00391	QSOX1	17	-0.261087	0.000214333	0.00142964
O95236	APOL3	14	-0.089978	0.786196	1	Q92989	CLP1	8	-0.243634	2.35573e-05	0.000123161	Q13445	TMED1	5	-0.264778	0.000403112	0.0025037
O95239	KIF4A	22	-0.0925508	0.957508	1	Q5RI15	COX20	3	-0.244435	1.47808e-05	7.96204e-05	Q9UK53	ING1	5	-0.265297	0.000748723	0.00442307
O95248	SBF1	35	-0.0336357	0.999999	1	O95881	TXNDC12	14	-0.244829	5.5063e-06	3.16724e-05	P13671	C6	26	-0.266009	5.9377e-10	1.02565e-08
O95249	GOSR1	10	0.01742	0.99971	1	P14406	COX7A2	2	-0.245209	0.000239494	0.00107	P02765	AHSG	13	-0.266105	0.000102134	0.000727349
O95251	KAT7	16	-0.0660478	0.999934	1	P39748	FEN1	27	-0.245278	0.00556274	0.0186178	Q9NR12	PDLIM7	23	-0.26664	1.28998e-14	3.72128e-13
O95260	ATE1	17	0.0261623	0.999966	1	P49821	NDUFV1	25	-0.245463	0.000248542	0.00110608	P08962	CD63	5	-0.268528	0.00224926	0.0115784
O95295	SNAPIN	8	0.0303364	0.994531	1	Q9BY77	POLDIP3	31	-0.245494	1.01229e-10	1.02913e-09	O95445	APOM	5	-0.270974	0.00868999	0.0379012
O95297	MPZL1	7	0.0269366	0.975491	1	Q9ULC3	RAB23	10	-0.245626	0.00341527	0.0119735	P09871	C1S	21	-0.273437	3.86092e-09	5.99498e-08
O95298	NDUFC2	4	-0.143057	0.283874	1	Q9H081	MIS12	3	-0.245653	0.0101964	0.0321208	O76024	WFS1	15	-0.275363	0.0115008	0.0480857
O95299	NDUFA10	17	-0.106236	0.669139	1	Q9UL26	RAB22A	9	-0.245678	0.00228013	0.00833311	O75882	ATRN	8	-0.277519	0.0119346	0.0494348
O95302	FKBP9	14	0.0405395	0.923771	1	P36405	ARL3	10	-0.245781	0.000104349	0.00049583	Q9HC84	MUC5B	95	-0.278149	0.00801089	0.0354011
O95319	CELF2	8	-0.130811	0.376845	1	Q16864	ATP6V1F	2	-0.245785	0.000568262	0.00235897	P01031	C5	28	-0.278492	5.99301e-07	6.5121e-06
O95336	PGLS	12	-0.0129408	0.999073	1	Q9Y580	RBM7	6	-0.2458	0.00183912	0.00689881	Q16799	RTN1	8	-0.278766	0.00923059	0.0398613
O95347	SMC2	70	-0.0250391	1	1	Q8N2F6	ARMC10	9	-0.24604	0.00404996	0.0139153	Q8NBJ4	GOLM1	19	-0.278801	1.0144e-08	1.46315e-07
O95352	ATG7	24	-0.0233855	1	1	Q9Y333	LSM2	9	-0.246255	0.00216231	0.00794337	Q06710	PAX8	5	-0.278954	0.00527309	0.0246236
O95363	FARS2	7	0.00973305	0.998015	1	Q9UPY8	MAPRE3	8	-0.246538	5.89571e-06	3.38096e-05	Q96KC8	DNAJC1	14	-0.279705	0.0010616	0.00598178
O95365	ZBTB7A	5	-0.0520869	0.983698	1	P13807	GYS1	19	-0.24658	0.000632497	0.00259155	P09493	TPM1	26	-0.279835	4.40718e-13	1.06579e-11
O95372	LYPLA2	12	0.00078125	1	1	P51003	PAPOLA	18	-0.246594	0.0118666	0.0367289	P18084	ITGB5	21	-0.280225	4.19644e-08	5.5077e-07
O95373	IPO7	30	-0.0293957	0.999945	1	P02753	RBP4	10	-0.24662	0.0018214	0.00683687	Q9UI14	RABAC1	5	-0.281446	0.000127604	0.000890878
O95376	ARIH2	3	-0.209643	0.180977	1	Q96FK6	WDR89	4	-0.246674	0.00781146	0.0253527	P15924	DSP	197	-0.281703	2.90206e-31	2.74874e-29
O95379	TNFAIP8	8	-0.251676	0.159606	1	P31943	HNRNPH1	11	-0.246788	0.000123622	0.000579658	O95810	CAVIN2	13	-0.283784	1.84463e-05	0.000153261
O95391	SLU7	11	-0.162219	0.734667	1	P10155	TROVE2	28	-0.247156	2.39075e-17	4.10473e-16	P34741	SDC2	5	-0.285462	0.00518326	0.024264
O95394	PGM3	22	-0.0930283	0.181187	1	Q9H2W6	MRPL46	10	-0.247187	1.013e-06	6.41081e-06	P0CG08	GPR89B	4	-0.287167	0.000364542	0.00231992
O95396	MOCS3	14	0.0922737	0.970374	1	Q5BKZ1	ZNF326	21	-0.24721	0.00681887	0.0223998	Q86VR2	RETREG3	6	-0.287409	0.00601996	0.0275899
O95400	CD2BP2	15	-0.00165267	1	1	Q8NC60	NOA1	13	-0.247778	0.0126454	0.0389085	O00461	GOLIM4	16	-0.287805	4.77516e-08	6.23844e-07
O95425	SVIL	60	-0.0457278	1	1	P42126	ECI1	8	-0.248376	0.00011572	0.000546208	Q9NZM1	MYOF	119	-0.288437	6.53408e-50	1.4282e-47
O95429	BAG4	6	0.232627	0.684538	1	P05161	ISG15	10	-0.248405	0.0168538	0.0500681	Q13137	CALCOCO2	8	-0.289334	0.00557395	0.0257954
O95433	AHSA1	27	-0.0022364	1	1	P55072	VCP	91	-0.248573	5.23219e-07	3.4575e-06	O95749	GGPS1	7	-0.289375	0.0115491	0.0482247
O95453	PARN	26	-0.00525228	1	1	Q6PI48	DARS2	27	-0.248868	8.72981e-19	1.61601e-17	Q9UNL2	SSR3	7	-0.290679	1.90736e-06	1.87535e-05
O95456	PSMG1	9	0.052738	0.985857	1	Q6IA86	ELP2	15	-0.249022	0.00750665	0.0244332	P61803	DAD1	2	-0.290828	5.28087e-07	5.76617e-06
O95466	FMNL1	26	-0.104721	0.47831	1	Q9H299	SH3BGRL3	8	-0.249707	0.000488352	0.00205426	Q6ZNB6	NFXL1	20	-0.291821	0.000693885	0.00412916
O95470	SGPL1	23	-0.0686791	0.990626	1	Q9H9T3	ELP3	21	-0.249733	2.22968e-05	0.00011711	P09496	CLTA	15	-0.292145	1.30419e-08	1.84371e-07
O95478	NSA2	13	0.114747	0.59034	1	Q9UJS0	SLC25A13	23	-0.250014	6.04762e-07	3.94588e-06	P60660	MYL6	10	-0.293047	3.69676e-16	1.18693e-14
O95479	H6PD	26	-0.0265394	1	1	Q9H0A0	NAT10	49	-0.2503	2.30303e-06	1.3894e-05	Q96JP5	ZFP91	8	-0.293391	0.012123	0.0500689
O95486	SEC24A	17	-0.00999216	0.999965	1	Q14019	COTL1	23	-0.250343	9.10029e-06	5.06037e-05	Q15149	PLEC	461	-0.294865	1.88137e-201	2.67295e-198
O95487	SEC24B	16	0.0420029	0.933726	1	P09455	RBP1	11	-0.250437	4.1093e-07	2.76042e-06	P02679	FGG	29	-0.295044	4.42191e-19	1.73308e-17
O95562	SFT2D2	2	0.1453	0.991362	1	P49354	FNTA	11	-0.250566	0.00850591	0.0273411	P36955	SERPINF1	18	-0.297038	4.52026e-16	1.41926e-14
O95571	ETHE1	10	0.0537387	0.831326	1	P36871	PGM1	40	-0.250637	1.83269e-06	1.11991e-05	Q6NUQ4	TMEM214	21	-0.297861	8.32805e-11	1.60435e-09
O95573	ACSL3	27	0.0502311	0.951572	1	P11908	PRPS2	7	-0.250707	9.46796e-12	1.03898e-10	O00622	CYR61	12	-0.29892	0.000557077	0.00338596
O95602	POLR1A	37	0.0217544	1	1	Q9P0V9	SEPT10	12	-0.250792	0.000262751	0.00116475	P07951	TPM2	29	-0.299608	7.17845e-15	2.08138e-13
O95619	YEATS4	9	0.00241389	1	1	P56545	CTBP2	8	-0.250927	0.000360507	0.00155092	Q9BZF9	UACA	41	-0.299787	0.00063725	0.00381611
O95628	CNOT4	10	-0.0277747	0.99924	1	P62877	RBX1	3	-0.250949	0.000333424	0.00144645	Q9UBM7	DHCR7	10	-0.299889	0.0109841	0.0463764
O95630	STAMBP	15	-0.0245569	0.999889	1	P50548	ERF	3	-0.251077	0.000351453	0.00151656	Q9P2E9	RRBP1	165	-0.302725	7.79979e-69	2.21631e-66
O95639	CPSF4	11	-0.0639282	0.999756	1	Q9NRX2	MRPL17	11	-0.251082	4.94417e-10	4.65805e-09	Q15113	PCOLCE	19	-0.302842	0.001036	0.00586413
O95671	ASMTL	27	0.00753437	1	1	Q8WVV9	HNRNPLL	19	-0.251131	0.000536748	0.00223468	Q7Z6B0	CCDC91	15	-0.303966	0.000977901	0.00557973
O95674	CDS2	7	-0.0351321	0.992675	1	Q96PV6	LENG8	10	-0.251159	2.60455e-08	2.00837e-07	P19823	ITIH2	20	-0.304273	0.000192561	0.00129506
O95678	KRT75	20	0.00148145	1	1	O14772	FPGT	10	-0.251724	0.00594356	0.0197875	P00748	F12	14	-0.304306	0.000381713	0.00239699
O95684	FGFR1OP	6	0.0450345	0.977945	1	Q3LXA3	TKFC	30	-0.2518	4.90578e-11	5.17246e-10	Q9P2B2	PTGFRN	29	-0.305527	4.63513e-12	1.02099e-10
O95685	PPP1R3D	8	0.00838429	0.999966	1	Q99798	ACO2	47	-0.251998	1.58135e-11	1.71504e-10	P98088	MUC5AC	66	-0.305799	2.86565e-11	5.87924e-10
O95696	BRD1	14	-0.0444572	0.986705	1	Q96PE7	MCEE	4	-0.252104	0.0136151	0.0415323	Q03135	CAV1	7	-0.307022	1.66388e-07	1.95772e-06
O95707	POP4	6	-0.130804	0.794618	1	Q15437	SEC23B	26	-0.252132	7.71599e-08	5.62548e-07	Q53GG5	PDLIM3	10	-0.307192	0.00229546	0.0118055
O95716	RAB3D	6	0.142756	0.186985	1	P01011	SERPINA3	25	-0.252685	7.46306e-05	0.000361574	O60687	SRPX2	11	-0.307378	0.000447473	0.00276112
O95721	SNAP29	18	-0.0519987	0.990627	1	Q96P16	RPRD1A	12	-0.253199	6.78144e-08	4.99209e-07	P04275	VWF	59	-0.307382	1.32839e-13	3.46296e-12
O95747	OXSR1	23	0.0464317	0.974986	1	O60884	DNAJA2	24	-0.253487	3.7466e-06	2.20185e-05	Q01804	OTUD4	16	-0.307677	0.0010543	0.00594996
O95757	HSPA4L	36	0.0491722	0.999611	1	P61020	RAB5B	6	-0.253509	0.00306647	0.0108578	O43657	TSPAN6	2	-0.307895	0.00264336	0.0133888
O95758	PTBP3	9	0.035139	0.862864	1	Q9P1Y6	PHRF1	15	-0.254045	0.00309725	0.0109531	P13647	KRT5	34	-0.311096	1.47989e-11	3.1499e-10
O95785	WIZ	23	-0.0187777	1	1	P25789	PSMA4	18	-0.254202	8.3965e-07	5.3857e-06	P08174	CD55	15	-0.311499	1.95102e-10	3.61161e-09
O95793	STAU1	29	0.00236502	1	1	Q06787	FMR1	21	-0.254466	4.61303e-05	0.000232823	Q03252	LMNB2	55	-0.311611	8.60049e-41	1.43755e-38
O95801	TTC4	8	0.0955075	0.56159	1	Q15477	SKIV2L	34	-0.255174	1.59001e-15	2.34094e-14	P0C0L4	C4A	4	-0.314154	0.00215729	0.0111352
O95810	CAVIN2	14	-0.0165973	1	1	Q96GW9	MARS2	6	-0.25519	0.0146877	0.0443755	Q9H5H4	ZNF768	6	-0.314388	0.000256425	0.00169449
O95816	BAG2	15	-0.0872994	0.523215	1	Q9NV88	INTS9	13	-0.255382	0.00103938	0.00408699	P07355	ANXA2	16	-0.316398	1.4984e-06	1.50983e-05
O95817	BAG3	22	0.00915823	1	1	P50749	RASSF2	9	-0.256116	0.0134162	0.0409695	O75438	NDUFB1	2	-0.317648	0.000182972	0.00123495
O95819	MAP4K4	12	-0.0121527	1	1	O95747	OXSR1	23	-0.256704	9.64792e-05	0.00045959	P49674	CSNK1E	3	-0.317812	0.000346134	0.0022252
O95825	CRYZL1	13	-0.112471	0.715977	1	O95486	SEC24A	17	-0.256802	9.13238e-11	9.30096e-10	O95562	SFT2D2	2	-0.31795	0.00164881	0.00880655
O95831	AIFM1	35	-0.0964571	0.620294	1	Q8TBC4	UBA3	22	-0.256968	0.00010841	0.00051384	Q6PI78	TMEM65	5	-0.318465	0.000311679	0.00202431
O95861	BPNT1	18	0.0108532	1	1	P23368	ME2	23	-0.257323	0.000776095	0.00312362	P10909	CLU	19	-0.318948	2.06304e-08	2.85262e-07
O95863	SNAI1	3	-0.0452276	0.955612	1	Q13242	SRSF9	21	-0.257467	1.89773e-14	2.56781e-13	P02748	C9	20	-0.321016	4.29855e-10	7.58837e-09
O95864	FADS2	9	0.109296	0.923204	1	Q9HC16	APOBEC3G	14	-0.257594	0.00400317	0.0137879	P46977	STT3A	17	-0.321715	0.000129273	0.000901422
O95865	DDAH2	13	0.0123939	0.999075	1	O75683	SURF6	25	-0.257866	2.94546e-05	0.000152311	O60942	RNGTT	8	-0.322197	0.00310572	0.0152812
O95870	ABHD16A	17	0.0132113	1	1	P48960	CD97	5	-0.258026	0.001223	0.00476376	P00736	C1R	18	-0.323053	1.14751e-10	2.16599e-09
O95881	TXNDC12	14	0.0567296	0.945418	1	Q9NR31	SAR1A	8	-0.2581	0.000377556	0.00161936	Q07065	CKAP4	59	-0.323309	2.2331e-52	5.7685e-50
O95926	SYF2	7	0.0663361	0.810791	1	P57678	GEMIN4	20	-0.258122	0.00603122	0.0200441	P98194	ATP2C1	19	-0.323436	0.0117016	0.0486824
O95967	EFEMP2	8	0.105616	0.777553	1	A6NDG6	PGP	12	-0.258625	8.48848e-08	6.16856e-07	Q9H330	TMEM245	5	-0.323808	0.00193619	0.0101041
O95983	MBD3	10	-0.0561738	0.99932	1	Q13330	MTA1	18	-0.259108	2.66815e-19	5.15751e-18	Q9BZF1	OSBPL8	23	-0.324783	5.35121e-09	8.08801e-08
O95985	TOP3B	12	-0.0729043	0.908226	1	Q14232	EIF2B1	18	-0.259519	0.00201172	0.00746252	P01023	A2M	45	-0.325131	2.01202e-32	2.07896e-30
O95989	NUDT3	8	-0.0787076	0.582746	1	P07205	PGK2	7	-0.259569	0.00376703	0.013014	Q96S66	CLCC1	11	-0.326043	0.00261985	0.0132934
O95994	AGR2	15	-0.00955875	1	1	Q9NX05	FAM120C	17	-0.260163	0.0113691	0.0353255	P01024	C3	104	-0.327363	2.72985e-107	9.69608e-105
O95997	PTTG1	3	-0.178636	0.135867	1	Q15056	EIF4H	22	-0.260274	2.87949e-07	1.96921e-06	O15230	LAMA5	72	-0.327474	9.26712e-23	4.83166e-21
O95999	BCL10	7	0.00723985	0.99942	1	P36915	GNL1	23	-0.260379	1.42117e-05	7.67427e-05	P02008	HBZ	5	-0.327936	0.00277282	0.0138714
O96005	CLPTM1	10	-0.0580241	0.74527	1	Q9BYN8	MRPS26	17	-0.260527	0.010192	0.0321208	P15088	CPA3	19	-0.328011	8.40638e-07	8.97997e-06
O96006	ZBED1	5	0.0143559	0.999843	1	Q04446	GBE1	19	-0.260875	8.49901e-08	6.16856e-07	P35579	MYH9	224	-0.328166	8.22531e-95	2.74967e-92
O96007	MOCS2	4	0.0617209	0.715858	1	Q9HA77	CARS2	16	-0.260925	0.000114997	0.000543699	O15126	SCAMP1	9	-0.328618	2.28007e-09	3.6393e-08
O96008	TOMM40	15	-0.114479	0.327657	1	P53999	SUB1	17	-0.26099	1.14671e-10	1.15751e-09	P07585	DCN	31	-0.328916	1.36576e-14	3.92002e-13
O96011	PEX11B	7	-0.0903946	0.963488	1	Q9H7D7	WDR26	16	-0.261237	5.68076e-05	0.000281708	P35580	MYH10	123	-0.328995	1.30413e-50	2.96454e-48
O96013	PAK4	19	0.102284	0.492535	1	Q5T6V5	C9orf64	20	-0.261514	7.49616e-08	5.48978e-07	Q6UWY5	OLFML1	13	-0.329341	3.5771e-07	4.04148e-06
O96017	CHEK2	12	0.0593499	0.992273	1	O75448	MED24	14	-0.261716	0.01363	0.0415555	Q8N954	GPATCH11	5	-0.329391	0.0119624	0.0495136
O96019	ACTL6A	12	-0.00481427	1	1	Q9Y305	ACOT9	20	-0.261968	1.67741e-05	8.96776e-05	P0C0L5	C4B..C4B_2	4	-0.329634	0.000783614	0.00461002
O96028	NSD2	15	-0.108949	0.974962	1	O75323	NIPSNAP2	11	-0.262041	4.90358e-07	3.27078e-06	P20962	PTMS	5	-0.331032	0.00893833	0.038776
P00167	CYB5A	5	0.116987	0.273075	1	Q9GZZ9	UBA5	14	-0.262187	2.07942e-05	0.000109725	O95819	MAP4K4	13	-0.332857	0.0120578	0.0498723
P00325	ADH1B	5	0.164081	0.116444	1	Q7L591	DOK3	8	-0.262239	0.00268694	0.00966447	Q14457	BECN1	7	-0.332994	1.6049e-07	1.90411e-06
P00338	LDHA	35	0.016275	1	1	Q92820	GGH	12	-0.262375	0.000582144	0.00240956	Q02952	AKAP12	73	-0.333112	5.05554e-24	2.99277e-22
P00352	ALDH1A1	33	-0.0650439	0.296958	1	O00584	RNASET2	9	-0.262778	0.000286985	0.00126136	O15479	MAGEB2	10	-0.333661	5.07761e-05	0.000382199
P00367	GLUD1	17	0.0842235	0.186329	1	Q9BW83	IFT27	9	-0.262921	0.000378695	0.0016227	Q13444	ADAM15	6	-0.334056	0.00515114	0.0241546
P00374	DHFR	5	-0.0919636	0.254921	1	Q66LE6	PPP2R2D	2	-0.263288	0.0101631	0.0320514	P35052	GPC1	13	-0.334791	0.000425612	0.00263481
P00390	GSR	27	-0.00997688	1	1	Q9GZS1	POLR1E	14	-0.263374	0.00401187	0.0138095	P00747	PLG	33	-0.335064	2.69991e-19	1.0882e-17
P00403	MT.CO2	7	-0.00302842	0.999977	1	P51397	DAP	4	-0.263772	0.0159953	0.0479689	Q16787	LAMA3	27	-0.335407	0.00169883	0.00903972
P00441	SOD1	21	0.0549376	0.999087	1	P13798	APEH	26	-0.263856	1.11823e-08	9.07846e-08	Q8IWA5	SLC44A2	10	-0.335553	0.0019053	0.00998877
P00491	PNP	21	0.0145614	0.999994	1	Q7L0Y3	TRMT10C	27	-0.26389	0.00920952	0.0293537	Q70UQ0	IKBIP	20	-0.339471	1.22953e-07	1.53233e-06
P00492	HPRT1	12	0.0901104	0.386894	1	O15371	EIF3D	30	-0.264295	6.31237e-24	1.71642e-22	P98160	HSPG2	134	-0.341886	3.46819e-115	1.64248e-112
P00505	GOT2	34	-0.0397794	0.999998	1	Q9Y3I0	RTCB	35	-0.264301	5.24636e-10	4.9038e-09	P55268	LAMB2	57	-0.341922	6.68898e-29	5.4305e-27
P00533	EGFR	34	0.0175527	1	1	O00244	ATOX1	6	-0.264355	0.00489618	0.0165724	O60437	PPL	98	-0.343083	2.13205e-35	2.63401e-33
P00558	PGK1	53	0.0257544	1	1	Q13416	ORC2	11	-0.265479	0.000461096	0.00194826	P02671	FGA	44	-0.344253	3.20861e-18	1.18406e-16
P00568	AK1	17	0.111197	0.156265	1	Q9NQP4	PFDN4	10	-0.266027	6.95173e-05	0.000339696	P01860	IGHG3	8	-0.34445	6.63263e-09	9.84158e-08
P00736	C1R	18	0.127129	0.384692	1	P49458	SRP9	10	-0.266175	3.00641e-10	2.90569e-09	P10275	AR	6	-0.346791	0.00533862	0.0248683
P00740	F9	13	0.112274	0.665036	1	O95571	ETHE1	9	-0.266346	1.40689e-06	8.70008e-06	P25311	AZGP1	21	-0.347203	5.71242e-08	7.4118e-07
P00746	CFD	11	0.142873	0.902034	1	Q8IXQ4	GPALPP1	6	-0.266414	0.0094633	0.0300415	P21926	CD9	11	-0.347437	0.00149439	0.00815812
P00747	PLG	32	0.123685	0.224103	1	P37108	SRP14	15	-0.266529	2.57002e-12	2.97463e-11	P06727	APOA4	26	-0.347594	4.5288e-34	5.14743e-32
P00748	F12	14	-0.00451704	1	1	P31431	SDC4	6	-0.26665	0.0167643	0.0498805	Q96BQ5	CCDC127	5	-0.349494	0.00113722	0.00634854
P00751	CFB	33	0.0652263	0.723555	1	P09132	SRP19	9	-0.266729	0.000344804	0.00149354	P04004	VTN	16	-0.349829	2.12852e-11	4.44719e-10
P00813	ADA	19	0.0525852	0.997235	1	Q02539	HIST1H1A	10	-0.267098	7.11452e-06	4.03109e-05	P11047	LAMC1	59	-0.351208	2.98887e-23	1.68176e-21
P00915	CA1	10	0.0469746	0.944552	1	O43681	ASNA1	14	-0.267265	0.000238334	0.0010665	P12109	COL6A1	57	-0.35199	6.19885e-39	9.52109e-37
P00918	CA2	12	-0.0577571	0.918373	1	P53801	PTTG1IP	5	-0.267385	0.000135786	0.000633037	P00488	F13A1	24	-0.352129	1.2929e-20	5.74028e-19
P00966	ASS1	24	0.0462498	0.945388	1	Q9H6F5	CCDC86	22	-0.267826	0.0002146	0.000974101	P01042	KNG1	26	-0.356559	5.81096e-09	8.73134e-08
P00973	OAS1	11	0.0262759	0.999775	1	Q05519	SRSF11	17	-0.267912	8.05827e-20	1.62972e-18	P43652	AFM	21	-0.356604	0.000149455	0.00102208
P01009	SERPINA1	29	0.103921	0.740258	1	Q92890	UFD1	20	-0.268522	1.78455e-08	1.40855e-07	Q8TB61	SLC35B2	7	-0.35871	2.64009e-17	9.20468e-16
P01019	AGT	14	0.0847479	0.807821	1	P42229	STAT5A	8	-0.268747	0.00297917	0.0105684	Q9UHQ4	BCAP29	12	-0.360432	1.60608e-05	0.00013522
P01023	A2M	45	0.0841955	0.152337	1	Q7Z7K0	CMC1	6	-0.268837	0.00231883	0.00845821	P02462	COL4A1	8	-0.362511	6.54179e-08	8.44932e-07
P01024	C3	105	0.0548861	0.996062	1	P31483	TIA1	9	-0.269908	4.02142e-05	0.000204966	Q96CP2	FLYWCH2	6	-0.36339	0.00134159	0.00740221
P01031	C5	28	-0.00665938	1	1	Q92879	CELF1	11	-0.270065	0.0128995	0.0395832	P13987	CD59	5	-0.363699	0.000111911	0.000792017
P01033	TIMP1	6	0.172861	0.267487	1	Q8WUB8	PHF10	6	-0.2701	0.0124317	0.0383132	P01876	IGHA1	11	-0.36383	1.19026e-06	1.22541e-05
P01034	CST3	5	-0.0599041	0.515779	1	Q16719	KYNU	21	-0.270279	6.33864e-05	0.000312424	Q92504	SLC39A7	3	-0.366894	2.98335e-07	3.41135e-06
P01040	CSTA	8	-0.131146	0.29007	1	Q9HAN9	NMNAT1	10	-0.270304	0.00606643	0.0201376	Q8WUP2	FBLIM1	7	-0.371689	0.000348925	0.00223808
P01100	FOS	5	0.038601	0.95491	1	Q15021	NCAPD2	29	-0.270519	1.05957e-07	7.58377e-07	Q9HBR0	SLC38A10	13	-0.374391	0.0106748	0.0452048
P01111	NRAS	4	-0.0966317	0.526894	1	Q9HCC0	MCCC2	32	-0.270611	4.6627e-09	3.93731e-08	P28906	CD34	2	-0.374406	0.00782484	0.0347411
P01112	HRAS	2	0.0671561	0.666036	1	O75251	NDUFS7	6	-0.270806	0.00290507	0.0103638	O43674	NDUFB5	4	-0.376377	2.44769e-06	2.35368e-05
P01116	KRAS	4	-0.0922768	0.577555	1	Q9NVZ3	NECAP2	12	-0.271109	9.74123e-10	8.70431e-09	O95816	BAG2	15	-0.377216	0.00661039	0.0300294
P01579	IFNG	4	-0.0484172	0.776435	1	Q5XKP0	MIC13	8	-0.271262	3.20801e-06	1.90702e-05	P10643	C7	22	-0.377321	0.000556713	0.00338596
P01591	JCHAIN	6	0.0948754	0.990312	1	Q96F07	CYFIP2	10	-0.271303	0.0021301	0.00785043	Q13433	SLC39A6	3	-0.377399	0.00585659	0.0269498
P01619	IGKV3.20	2	-0.325152	0.504563	1	Q8N9N7	LRRC57	9	-0.271968	5.61961e-07	3.68779e-06	Q7Z7G0	ABI3BP	14	-0.379478	1.91794e-07	2.24735e-06
P01714	IGLV3.19	2	-0.183609	0.200573	1	Q6ZNW5	GDPGP1	7	-0.272129	0.000363609	0.00156308	Q9NR99	MXRA5	66	-0.381311	5.03444e-31	4.69028e-29
P01742	IGHV1.69	2	0.181902	0.133025	1	Q96T37	RBM15	40	-0.272282	0.00186012	0.00697275	P08572	COL4A2	15	-0.382321	4.65196e-09	7.16452e-08
P01833	PIGR	38	0.0240354	1	1	Q9BXJ9	NAA15	50	-0.272468	2.37859e-16	3.76533e-15	P62328	TMSB4X	6	-0.383329	9.15625e-09	1.33082e-07
P01834	IGKC	13	0.0919443	0.489737	1	Q2TAY7	SMU1	23	-0.27294	9.86211e-09	8.01808e-08	P29966	MARCKS	16	-0.384357	5.52311e-10	9.56946e-09
P01857	IGHG1	16	-0.0296637	0.99783	1	Q9Y5P6	GMPPB	11	-0.273027	0.000123341	0.000578816	P21333	FLNA	185	-0.38633	2.13947e-143	1.73694e-140
P01859	IGHG2	12	0.161074	0.179945	1	O00303	EIF3F	11	-0.273048	2.65406e-23	6.79414e-22	Q9BY67	CADM1	10	-0.386451	0.00267487	0.0134883
P01860	IGHG3	8	0.103988	0.668881	1	Q15120	PDK3	21	-0.273157	0.00450475	0.015348	P35749	MYH11	88	-0.386565	5.68984e-26	3.67447e-24
P01861	IGHG4	8	-0.00127745	1	1	Q9NPJ3	ACOT13	6	-0.273601	0.00632471	0.0209094	Q05682	CALD1	74	-0.386836	7.34324e-41	1.26459e-38
P01871	IGHM	32	0.124394	0.244138	1	Q9Y276	BCS1L	8	-0.274254	1.82499e-05	9.72928e-05	P08603	CFH	42	-0.387031	4.44312e-35	5.3724e-33
P01876	IGHA1	11	0.191907	0.845187	1	Q04760	GLO1	14	-0.274486	3.03372e-09	2.58868e-08	P56277	CMC4	4	-0.387913	2.17011e-05	0.000177705
P01877	IGHA2	7	0.180334	0.285811	1	Q9BT73	PSMG3	3	-0.274965	1.41609e-07	9.99704e-07	O14735	CDIPT	3	-0.388374	4.62084e-07	5.12895e-06
P01880	IGHD	9	-0.0665647	0.984368	1	Q99436	PSMB7	12	-0.27509	4.42243e-16	6.7561e-15	P02675	FGB	37	-0.388817	3.86903e-10	6.89269e-09
P01903	HLA.DRA	8	-0.0356602	1	1	P13010	XRCC5	69	-0.275155	1.43105e-19	2.82384e-18	P07996	THBS1	52	-0.389139	1.00434e-10	1.91532e-09
P01909	HLA.DQA1	5	-0.0534986	0.960912	1	Q9Y230	RUVBL2	39	-0.275589	3.02601e-20	6.41673e-19	Q9BW11	MXD3	6	-0.389562	0.00381003	0.0183495
P01920	HLA.DQB1	8	0.00171448	0.999968	1	Q86UX7	FERMT3	30	-0.275799	2.08657e-17	3.62629e-16	P02787	TF	67	-0.390772	2.30375e-43	4.2233e-41
P02008	HBZ	4	-0.129841	0.370831	1	O95352	ATG7	23	-0.275869	0.000746942	0.00302341	O76062	TM7SF2	3	-0.391618	0.00055302	0.00337677
P02042	HBD	10	-0.0464452	0.930661	1	Q9Y2S2	CRYL1	12	-0.276338	3.69342e-05	0.000188756	P53814	SMTN	25	-0.394149	0.000629028	0.00377673
P02100	HBE1	6	0.0654919	0.332256	1	Q96IU4	ABHD14B	9	-0.276346	0.00910889	0.0290819	O75339	CILP	34	-0.397367	6.11016e-13	1.47136e-11
P02458	COL2A1	15	-0.115311	0.98179	1	Q8WYA6	CTNNBL1	20	-0.276669	6.12944e-06	3.50792e-05	P12271	RLBP1	4	-0.397551	0.00152837	0.0082955
P02461	COL3A1	40	-0.324363	0.801313	1	P53597	SUCLG1	14	-0.27685	7.1499e-13	8.81407e-12	P02647	APOA1	34	-0.39897	8.61938e-46	1.6891e-43
P02462	COL4A1	8	0.0734187	0.131711	1	P48729	CSNK1A1	7	-0.276939	6.05716e-11	6.32773e-10	Q9ULV3	CIZ1	9	-0.403475	0.00148058	0.00809832
P02511	CRYAB	14	0.00781583	1	1	Q96DG6	CMBL	15	-0.277016	0.00030221	0.00132011	P02545	LMNA	95	-0.403665	1.1388e-135	8.08977e-133
P02545	LMNA	96	-0.00735993	1	1	P86790	CCZ1B	11	-0.277575	0.0124975	0.0384949	Q9UQQ2	SH2B3	3	-0.405778	0.00348196	0.0169418
P02549	SPTA1	32	0.0270646	1	1	O43776	NARS	36	-0.277587	8.42814e-17	1.39236e-15	Q15392	DHCR24	6	-0.410792	0.00447766	0.0212409
P02647	APOA1	33	0.0851269	0.826396	1	Q9NVE5	USP40	5	-0.277767	0.00308214	0.0109065	Q7Z5L7	PODN	11	-0.420871	2.23124e-13	5.56147e-12
P02652	APOA2	10	0.0342071	0.935241	1	P26440	IVD	20	-0.277925	8.95841e-08	6.47402e-07	Q92623	TTC9	3	-0.423112	7.5937e-06	6.73245e-05
P02655	APOC2	5	0.0607555	0.983837	1	P35270	SPR	14	-0.278423	0.000329258	0.00142947	P12110	COL6A2	47	-0.424025	8.71865e-24	5.10805e-22
P02656	APOC3	4	0.118653	0.569607	1	Q14444	CAPRIN1	21	-0.27861	9.3542e-20	1.8851e-18	P25445	FAS	6	-0.426405	1.34393e-06	1.36629e-05
P02671	FGA	45	-0.0772343	0.999059	1	Q9C005	DPY30	6	-0.278896	8.71156e-05	0.000417083	Q9HCB6	SPON1	21	-0.426492	3.15271e-09	4.9494e-08
P02675	FGB	38	-0.0486807	0.984023	1	O14773	TPP1	8	-0.279251	7.17716e-09	5.91128e-08	Q9BV57	ADI1	7	-0.42916	0.000365367	0.00232258
P02679	FGG	30	-0.0551443	0.940153	1	Q92759	GTF2H4	9	-0.279798	0.000211703	0.000961715	Q9Y6A9	SPCS1	2	-0.429933	0.000844216	0.0049056
P02730	SLC4A1	19	0.0909796	0.536589	1	Q9UNZ5	C19orf53	15	-0.279843	6.20255e-06	3.54263e-05	Q12841	FSTL1	11	-0.43182	3.76891e-10	6.73544e-09
P02746	C1QB	8	0.126944	0.176249	1	Q15628	TRADD	10	-0.280343	0.000356381	0.00153549	P27487	DPP4	11	-0.432985	4.17263e-05	0.000321751
P02747	C1QC	4	0.0169718	0.966881	1	Q16698	DECR1	24	-0.280457	1.6817e-09	1.46806e-08	Q96MG7	NSMCE3	4	-0.433454	0.000506304	0.00310726
P02748	C9	21	0.126036	0.469508	1	Q9Y4Z0	LSM4	8	-0.280581	0.000913553	0.00362551	P12111	COL6A3	213	-0.438668	1.35176e-221	2.56069e-218
P02749	APOH	14	-0.0723854	0.849471	1	Q9H2U1	DHX36	31	-0.280697	9.94511e-07	6.30782e-06	P29762	CRABP1	9	-0.43919	0.00016471	0.00112033
P02750	LRG1	11	0.112967	0.632355	1	O15145	ARPC3	11	-0.280705	7.83755e-10	7.12653e-09	P22105	TNXB	80	-0.439403	8.63045e-44	1.6349e-41
P02751	FN1	106	0.0578401	0.999982	1	O14929	HAT1	13	-0.280825	0.000276432	0.00122064	Q6KB66	KRT80	9	-0.439984	0.0105678	0.0448186
P02760	AMBP	14	0.0839034	0.774672	1	Q9UNM6	PSMD13	22	-0.280992	1.50771e-15	2.23133e-14	P02788	LTF	62	-0.440545	1.43296e-09	2.36045e-08
P02766	TTR	10	0.110077	0.36564	1	O15504	NUPL2	10	-0.281045	0.00662104	0.021813	P02774	GC	29	-0.442544	6.42654e-43	1.14131e-40
P02768	ALB	101	0.0895111	0.999954	1	P08567	PLEK	11	-0.281425	2.6378e-05	0.000136776	Q6JBY9	RCSD1	10	-0.443787	0.000379541	0.00238863
P02771	AFP	7	-0.294138	0.46019	1	Q9P0J1	PDP1	15	-0.28186	5.37021e-05	0.000266774	O75915	ARL6IP5	5	-0.445443	5.9399e-14	1.59228e-12
P02774	GC	32	0.0699324	0.937549	1	P22087	FBL	26	-0.282106	9.70164e-13	1.17711e-11	P05204	HMGN2	12	-0.452322	0.00139584	0.00765485
P02786	TFRC	43	-0.0064155	1	1	Q96GD0	PDXP	8	-0.282312	0.000744228	0.00301458	P51572	BCAP31	30	-0.456337	6.75289e-23	3.5534e-21
P02788	LTF	62	0.197782	0.132644	1	Q13243	SRSF5	11	-0.282703	8.78572e-10	7.88772e-09	Q76M96	CCDC80	15	-0.456778	1.0674e-08	1.53182e-07
P02792	FTL	10	0.0644725	0.940533	1	P07437	TUBB	7	-0.28336	0.000806325	0.00323612	Q969E2	SCAMP4	3	-0.458206	1.69982e-08	2.36766e-07
P02794	FTH1	12	-0.0100313	0.999997	1	P30740	SERPINB1	22	-0.283427	8.80065e-13	1.08022e-11	Q15661	TPSAB1	8	-0.464997	8.05958e-09	1.18048e-07
P03372	ESR1	5	-0.0878929	0.867316	1	Q9BVJ7	DUSP23	8	-0.283556	2.11922e-10	2.06578e-09	P02760	AMBP	13	-0.465283	1.08642e-08	1.55519e-07
P03928	MT.ATP8	2	0.126745	0.764964	1	P01920	HLA.DQB1	8	-0.284238	0.00483669	0.0163905	P21810	BGN	22	-0.466269	8.27463e-21	3.79232e-19
P03952	KLKB1	19	-0.0537307	0.998599	1	Q8WXF1	PSPC1	24	-0.284329	1.68438e-17	2.94533e-16	Q16527	CSRP2	11	-0.46686	5.88e-23	3.123e-21
P04003	C4BPA	20	0.0480424	0.978449	1	Q9BSH5	HDHD3	7	-0.28458	0.000972101	0.00384443	P08253	MMP2	17	-0.467499	2.16463e-14	6.03018e-13
P04040	CAT	32	-0.036542	0.973906	1	Q9Y2Z9	COQ6	8	-0.285185	0.00188599	0.00705603	P55001	MFAP2	6	-0.46822	2.02863e-08	2.81188e-07
P04049	RAF1	8	0.120575	0.548763	1	Q969Z3	MARC2	14	-0.285215	0.00165488	0.00626145	Q92743	HTRA1	20	-0.472624	1.52898e-05	0.000129496
P04075	ALDOA	34	-0.0579439	0.620827	1	P25685	DNAJB1	31	-0.285484	1.84102e-21	4.13539e-20	Q9BVT8	TMUB1	3	-0.477449	0.000225885	0.00149965
P04080	CSTB	8	0.0256716	0.990882	1	P07339	CTSD	27	-0.285735	8.31503e-10	7.51261e-09	P12107	COL11A1	15	-0.478735	9.8856e-08	1.24292e-06
P04083	ANXA1	38	-0.0134456	1	1	Q9NUJ1	ABHD10	14	-0.286347	0.000529592	0.00220974	P02749	APOH	14	-0.479231	1.36951e-12	3.18971e-11
P04114	APOB	159	-0.0160443	1	1	Q9Y3C1	NOP16	15	-0.286382	3.05389e-06	1.81921e-05	Q96S97	MYADM	4	-0.48009	0.000210807	0.00141109
P04150	NR3C1	13	-0.0167809	0.99949	1	Q96KB5	PBK	9	-0.286582	2.96048e-05	0.000152949	Q9NRN5	OLFML3	17	-0.480319	2.65799e-31	2.56023e-29
P04156	PRNP	4	-0.0611714	0.565139	1	O15382	BCAT2	15	-0.286631	0.000132345	0.000618011	Q6NTF9	RHBDD2	2	-0.48251	0.00139681	0.00765485
P04179	SOD2	15	-0.0299923	0.994817	1	Q8NBU5	ATAD1	10	-0.286648	2.2701e-05	0.000119123	Q9Y6C2	EMILIN1	35	-0.482705	1.01634e-49	2.1392e-47
P04183	TK1	11	-0.227636	0.265066	1	O75794	CDC123	8	-0.286913	0.0037371	0.0129184	P56159	GFRA1	12	-0.482732	0.010851	0.0458485
P04259	KRT6B	3	0.352722	0.293708	1	P35237	SERPINB6	23	-0.286914	1.82074e-08	1.43513e-07	O95967	EFEMP2	8	-0.484228	0.00153953	0.00834044
P04275	VWF	66	0.0503702	1	1	Q9NPA0	EMC7	8	-0.287026	1.66521e-05	8.91093e-05	P0CG12	CHTF8	4	-0.493148	2.82951e-07	3.25508e-06
P04406	GAPDH	39	-0.041853	0.999855	1	Q9Y221	NIP7	8	-0.287551	0.000289603	0.00126894	P61956	SUMO2	3	-0.493834	4.54185e-05	0.000346461
P04424	ASL	21	0.0338894	0.974377	1	Q16762	TST	14	-0.28769	1.06118e-07	7.5858e-07	Q9BQB6	VKORC1	3	-0.499586	3.09342e-10	5.63459e-09
P04440	HLA.DPB1	7	0.191008	0.443849	1	Q12800	TFCP2	7	-0.287959	6.70125e-05	0.000328304	Q15714	TSC22D1	4	-0.500901	0.0118555	0.0491785
P04632	CAPNS1	9	-0.0382814	0.709872	1	Q8N1G4	LRRC47	31	-0.28822	1.3904e-24	3.85447e-23	Q04941	PLP2	2	-0.509161	1.79855e-05	0.000149871
P04637	TP53	8	-0.0273133	0.999329	1	P41218	MNDA	25	-0.289294	0.000597955	0.00246781	Q9HD45	TM9SF3	9	-0.509507	1.42294e-07	1.72618e-06
P04733	MT1F	2	-0.374804	0.169437	1	P09668	CTSH	7	-0.289623	0.00405465	0.013923	P11912	CD79A	4	-0.516462	0.00794057	0.0351451
P04792	HSPB1	24	0.0177906	1	1	Q92925	SMARCD2	21	-0.289895	0.000150607	0.000695855	P53985	SLC16A1	8	-0.518619	1.30013e-07	1.60275e-06
P04818	TYMS	9	-0.011081	0.999858	1	Q8NFH4	NUP37	8	-0.290188	6.33186e-08	4.67932e-07	P27918	CFP	5	-0.521669	9.0663e-05	0.000649733
P04839	CYBB	15	-0.20815	0.509965	1	Q96EY7	PTCD3	23	-0.290531	3.77814e-09	3.21425e-08	Q6ZMP0	THSD4	15	-0.534453	3.8451e-06	3.60589e-05
P04843	RPN1	48	-0.0651768	0.950006	1	P28066	PSMA5	15	-0.290608	0.0126158	0.0388384	Q5HYJ3	FAM76B	6	-0.535386	0.00152305	0.00827484
P04844	RPN2	26	-0.0653795	0.464561	1	P02649	APOE	28	-0.290944	0.00251324	0.00910499	P08729	KRT7	44	-0.536187	1.54176e-24	9.3211e-23
P04899	GNAI2	13	0.0214303	0.973172	1	P36969	GPX4	15	-0.290964	2.95302e-08	2.27091e-07	Q9NYV4-2	NA..6	4	-0.539612	0.00181244	0.00957256
P04920	SLC4A2	9	0.0192604	0.997898	1	P20340	RAB6A	5	-0.291132	0.00144834	0.00555768	O43822	C21orf2	2	-0.54204	4.20462e-06	3.92362e-05
P05023	ATP1A1	42	-0.0542396	0.894866	1	P51452	DUSP3	8	-0.29216	1.13385e-09	1.00683e-08	P02751	FN1	108	-0.54581	1.65431e-125	1.0446e-122
P05026	ATP1B1	16	0.0158252	0.999956	1	Q5VV41	ARHGEF16	16	-0.292253	5.98509e-05	0.000296025	P01009	SERPINA1	28	-0.546113	2.5355e-29	2.15063e-27
P05067	APP	17	-0.010085	0.999996	1	O60568	PLOD3	28	-0.292654	1.63439e-08	1.29362e-07	Q8N357	SLC35F6	2	-0.547073	0.000343506	0.00221081
P05089	ARG1	5	0.0809973	0.918819	1	P11172	UMPS	26	-0.293325	5.24546e-10	4.9038e-09	P06454	PTMA	5	-0.555534	1.12512e-05	9.70271e-05
P05091	ALDH2	25	0.00507738	1	1	Q9H0P0	NT5C3A	13	-0.293394	0.00142778	0.00548947	Q86TM6	SYVN1	6	-0.556906	9.06543e-08	1.15255e-06
P05106	ITGB3	7	-0.130556	0.380092	1	P08195	SLC3A2	26	-0.293869	3.28823e-08	2.51508e-07	Q14767	LTBP2	23	-0.563038	1.29056e-17	4.52731e-16
P05107	ITGB2	31	0.0343744	0.999999	1	Q01085	TIAL1	12	-0.293915	4.83632e-12	5.46417e-11	Q7Z7D3	VTCN1	5	-0.570373	0.000488789	0.00300952
P05109	S100A8	12	0.141987	0.673461	1	O60671	RAD1	4	-0.294119	2.32758e-06	1.40272e-05	Q9H1J1	UPF3A	5	-0.579561	0.00797956	0.0352901
P05114	HMGN1	16	-0.0729241	0.980574	1	Q9UBQ7	GRHPR	16	-0.294234	4.30406e-13	5.4115e-12	P98095	FBLN2	29	-0.580989	5.22998e-38	7.24926e-36
P05156	CFI	15	0.102881	0.738451	1	P54922	ADPRH	5	-0.294339	0.00521018	0.0175307	P78539	SRPX	10	-0.586479	0.00035364	0.00226321
P05161	ISG15	10	-0.103024	0.303514	1	Q99873	PRMT1	16	-0.294375	4.55053e-20	9.40387e-19	P20774	OGN	21	-0.590739	4.61859e-23	2.52379e-21
P05164	MPO	22	-0.057406	0.999678	1	Q9ULX3	NOB1	16	-0.294472	5.1366e-09	4.31824e-08	Q8IUX7	AEBP1	37	-0.596104	1.16416e-51	2.75663e-49
P05165	PCCA	35	0.0449343	0.997722	1	Q7L592	NDUFAF7	7	-0.294829	0.000283836	0.00125139	Q14766	LTBP1	15	-0.596222	9.09891e-17	3.13389e-15
P05166	PCCB	25	0.0160652	0.999998	1	P51159	RAB27A	8	-0.294915	0.000492181	0.00206883	P13611	VCAN	38	-0.601094	8.94662e-52	2.21059e-49
P05186	ALPL	9	0.0413876	0.995188	1	Q8WXA9	SREK1	8	-0.295175	0.00265973	0.00957268	Q14728	MFSD10	4	-0.610465	7.91051e-05	0.000574143
P05198	EIF2S1	30	0.0418308	0.998947	1	P11413	G6PD	41	-0.295237	1.56746e-08	1.24238e-07	O43493	TGOLN2	22	-0.619105	2.78322e-27	1.941e-25
P05231	IL6	4	0.0572971	0.817113	1	P62826	RAN	17	-0.295561	1.93104e-11	2.08633e-10	Q07507	DPT	11	-0.620459	2.96128e-06	2.80016e-05
P05362	ICAM1	20	-0.076246	0.535938	1	Q9BZZ5	API5	34	-0.295602	4.58386e-19	8.74163e-18	P08913	ADRA2A	6	-0.624845	4.40129e-05	0.000336642
P05387	RPLP2	15	0.039823	0.793704	1	P49327	FASN	130	-0.295633	9.12828e-22	2.09178e-20	P02768	ALB	94	-0.626844	2.01256e-119	1.14374e-116
P05413	FABP3	9	-0.035537	0.990515	1	Q92665	MRPS31	27	-0.295757	1.57906e-12	1.85793e-11	O76095	JTB	2	-0.627805	4.32709e-05	0.000331413
P05423	POLR3D	12	0.0364304	0.999077	1	P60468	SEC61B	3	-0.2958	0.000258723	0.00114959	P12829	MYL4	2	-0.639756	0.000197497	0.00132512
P05452	CLEC3B	10	0.00849274	1	1	Q9HCD6	TANC2	9	-0.296718	0.00021754	0.000983517	Q12805	EFEMP1	17	-0.645031	2.65196e-27	1.88389e-25
P05455	SSB	67	0.0430212	0.99999	1	Q9Y646	CPQ	11	-0.297347	0.00139695	0.00538229	P35442	THBS2	34	-0.650418	9.95025e-37	1.31505e-34
P05543	SERPINA7	9	0.115039	0.765916	1	Q8N257	HIST3H2BB	2	-0.297819	0.00978269	0.0309652	P23142	FBLN1	29	-0.651768	2.75487e-30	2.44624e-28
P05556	ITGB1	39	0.0221599	0.999977	1	Q5TC12	ATPAF1	13	-0.297966	0.0012296	0.0047829	P35716	SOX11	3	-0.659823	0.000768301	0.00453057
P05771	PRKCB	8	-0.167989	0.131115	1	Q13795	ARFRP1	8	-0.298038	0.0107432	0.0336258	P35556	FBN2	7	-0.671364	1.3374e-07	1.64156e-06
P05787	KRT8	65	-0.13576	0.208787	1	P17900	GM2A	7	-0.298088	2.6963e-08	2.0763e-07	P80723	BASP1	26	-0.682342	1.05647e-35	1.33421e-33
P05997	COL5A2	23	-0.286084	0.180821	1	Q3KQV9	UAP1L1	12	-0.298169	0.0144151	0.0436447	Q9UKU9	ANGPTL2	8	-0.68334	0.000332548	0.00215002
P06132	UROD	11	0.031982	0.915302	1	Q86V21	AACS	21	-0.298532	0.00203218	0.00752368	Q9BU23	LMF2	6	-0.697069	0.000167841	0.00113824
P06239	LCK	7	-0.146335	0.215914	1	Q9HBL8	NMRAL1	11	-0.298543	0.00745646	0.0243255	Q6UW68	TMEM205	2	-0.700439	6.33473e-06	5.69624e-05
P06312	IGKV4.1	4	-0.106417	0.614386	1	Q9H0R4	HDHD2	10	-0.298816	0.000132889	0.000620041	P04259	KRT6B	3	-0.705112	0.00846803	0.0371326
P06396	GSN	51	0.0757439	0.955795	1	Q9GZP4	PITHD1	10	-0.299128	0.000736105	0.0029838	Q06828	FMOD	7	-0.711637	2.4063e-10	4.42556e-09
P06400	RB1	26	0.099181	0.983192	1	Q00535	CDK5	11	-0.29921	4.41834e-09	3.73652e-08	Q765P7	MTSS1L	4	-0.74593	0.000126985	0.000887646
P06401	PGR	10	0.103217	0.951193	1	Q9H7Z6	KAT8	7	-0.299322	4.67836e-05	0.000235493	O60331	PIP5K1C	4	-0.747386	0.00072631	0.00431308
P06454	PTMA	5	-0.147595	0.31164	1	Q16795	NDUFA9	16	-0.299428	2.66941e-12	3.08338e-11	P02458	COL2A1	12	-0.766535	0.00902316	0.0391141
P06493	CDK1	17	-0.0182681	0.999934	1	Q13310	PABPC4	27	-0.299748	3.01104e-11	3.22255e-10	P04733	MT1F	2	-0.771016	0.000115999	0.000815871
P06576	ATP5F1B	38	-0.0125072	1	1	Q96PK6	RBM14	34	-0.299765	1.19342e-17	2.09975e-16	Q9UBX5	FBLN5	9	-0.781373	5.87195e-32	5.95898e-30
P06703	S100A6	11	0.0341899	0.927562	1	P52298	NCBP2	8	-0.29982	4.40119e-05	0.000222923	P49747	COMP	19	-0.787605	2.83542e-26	1.87368e-24
P06727	APOA4	27	0.0472239	0.985613	1	P57735	RAB25	6	-0.300138	0.000734043	0.00297756	Q05707	COL14A1	68	-0.792179	7.5364e-109	2.85529e-106
P06730	EIF4E	9	-0.0724983	0.965315	1	P52815	MRPL12	9	-0.300342	1.42486e-08	1.13523e-07	Q03591	CFHR1	2	-0.806507	0.000104663	0.000744433
P06731	CEACAM5	4	0.0347067	0.971318	1	Q9UBU9	NXF1	23	-0.300672	1.0386e-07	7.45246e-07	Q969M3	YIPF5	2	-0.847017	6.18404e-10	1.05855e-08
P06733	ENO1	60	0.068065	0.621744	1	P82933	MRPS9	22	-0.300772	3.42126e-15	4.90985e-14	O94907	DKK1	4	-0.857148	0.00115777	0.0064569
P06737	PYGL	41	0.0455623	0.991795	1	Q9H3K6	BOLA2..BOLA2B	5	-0.300841	5.70831e-12	6.39849e-11	Q9UQP3	TNN	23	-0.87154	8.03064e-17	2.78281e-15
P06744	GPI	45	-0.024631	1	1	Q9UKD2	MRTO4	18	-0.301047	5.27964e-18	9.55548e-17	Q9BVG9	PTDSS2	2	-0.875772	7.57768e-06	6.72874e-05
P06746	POLB	14	-0.0488905	0.955279	1	Q96FN4	CPNE2	9	-0.30113	0.0014697	0.00562065	Q15063	POSTN	63	-0.876183	1.60636e-162	1.52149e-159
P06748	NPM1	39	-0.0465397	0.996476	1	Q9HB40	SCPEP1	14	-0.301167	8.07337e-05	0.000388822	Q99715	COL12A1	144	-0.891198	2.23223e-267	6.34289e-264
P06753	TPM3	20	-0.123929	0.617402	1	Q9BUP3	HTATIP2	16	-0.301305	9.43684e-09	7.7054e-08	Q96B54	ZNF428	3	-0.925497	3.60935e-06	3.39602e-05
P06756	ITGAV	45	0.0872391	0.234584	1	P13984	GTF2F2	18	-0.301736	0.00118341	0.00462171	P61619	SEC61A1	2	-0.945987	1.64608e-07	1.9408e-06
P07093	SERPINE2	14	0.129202	0.489071	1	Q96M27	PRRC1	15	-0.302164	1.47512e-10	1.47331e-09	P02461	COL3A1	40	-0.955778	4.87948e-39	7.7028e-37
P07099	EPHX1	24	-0.00664014	1	1	O60762	DPM1	12	-0.302429	4.20095e-07	2.81533e-06	P55083	MFAP4	6	-1.00357	1.77895e-13	4.53353e-12
P07108	DBI	9	-0.000397269	1	1	Q9UKK9	NUDT5	15	-0.302974	1.2482e-08	1.00904e-07	Q9BVW5	TIPIN	2	-1.00575	0.0102072	0.0435819
P07148	FABP1	11	0.0592629	0.839445	1	P04179	SOD2	14	-0.303143	2.49077e-05	0.000129863	P08493	MGP	3	-1.01201	0.000290201	0.00190881
P07195	LDHB	29	-0.00308382	1	1	Q96EK6	GNPNAT1	8	-0.303313	0.000683959	0.00278634	P02743	APCS	9	-1.06837	7.15197e-32	7.13064e-30
P07205	PGK2	7	0.0352658	0.993833	1	Q9ULA0	DNPEP	20	-0.304026	4.77727e-07	3.19402e-06	P51888	PRELP	17	-1.14773	2.68092e-70	8.01878e-68
P07225	PROS1	9	0.0805597	0.766017	1	Q12849	GRSF1	15	-0.304353	0.00277406	0.00994008	P14555	PLA2G2A	5	-1.15807	1.29095e-16	4.35368e-15
P07237	P4HB	67	-0.0100812	1	1	P62745	RHOB	6	-0.304408	0.00592158	0.0197259	P51884	LUM	18	-1.18777	4.60073e-111	1.86757e-108
P07305	H1F0	26	0.0404845	0.983449	1	Q9BXY0	MAK16	10	-0.304509	0.000578223	0.00239544	Q07092	COL16A1	8	-1.23177	4.62997e-22	2.22984e-20
P07311	ACYP1	8	0.0731955	0.810153	1	P48449	LSS	29	-0.304604	5.76559e-07	3.76619e-06	Q7LFL8	CXXC5	3	-1.24142	9.12156e-10	1.54279e-08
P07339	CTSD	26	0.0920446	0.679625	1	Q9NZM5	NOP53	14	-0.305397	4.58471e-10	4.34973e-09	P35555	FBN1	104	-1.24361	0	0
P07355	ANXA2	15	-0.0415167	0.967013	1	P61221	ABCE1	35	-0.3056	3.61346e-40	2.05353e-38	P35625	TIMP3	7	-1.29702	5.30102e-20	2.24819e-18
P07357	C8A	17	0.00379197	1	1	Q9BTE1	DCTN5	5	-0.30577	9.67254e-06	5.35761e-05	Q9BXN1	ASPN	19	-1.30256	4.38593e-81	1.38474e-78
P07358	C8B	17	0.137897	0.531737	1	P49721	PSMB2	10	-0.306243	7.05811e-05	0.000344598	P08123	COL1A2	51	-1.30842	3.19629e-112	1.39727e-109
P07437	TUBB	7	0.0494014	0.954204	1	Q9UBN7	HDAC6	13	-0.306635	8.06989e-05	0.000388822	P02452	COL1A1	73	-1.49195	9.63487e-168	1.0951e-164
P07585	DCN	33	0.00931782	1	1	Q6YHK3	CD109	26	-0.306925	0.00639609	0.0211209	P05997	COL5A2	22	-1.53836	1.70209e-28	1.36239e-26
P07602	PSAP	28	0.0114898	1	1	Q9BRJ2	MRPL45	14	-0.307042	4.09123e-05	0.000208337	P15502	ELN	10	-1.60432	3.75758e-12	8.34153e-11
P07711	CTSL	3	-0.11679	0.541167	1	P33993	MCM7	42	-0.307097	1.85926e-14	2.52175e-13	Q03692	COL10A1	4	-1.65605	4.12707e-07	4.59565e-06
P07737	PFN1	21	-0.0227917	0.999999	1	P10301	RRAS	9	-0.30739	4.8585e-11	5.13212e-10	P27658	COL8A1	4	-2.0399	4.7123e-09	7.23784e-08
P07738	BPGM	9	0.0564643	0.99128	1	Q9UJW0	DCTN4	23	-0.307408	1.99365e-09	1.72449e-08	P61513	RPL37A	6	0.131133	0.0121784	0.0502612
P07741	APRT	16	0.0162657	0.999674	1	P53609	PGGT1B	10	-0.307886	5.73445e-07	3.75016e-06	P63096	GNAI1	4	-0.291166	0.0121989	0.0503094
P07814	EPRS	117	-0.0903018	0.268735	1	Q6VY07	PACS1	25	-0.308177	2.50604e-07	1.72419e-06	P26641	EEF1G	34	0.132516	0.0122408	0.0504458
P07858	CTSB	16	0.0313111	0.997118	1	Q9H098	FAM107B	8	-0.308257	7.54586e-06	4.25006e-05	Q5VTE6	ANGEL2	6	0.274125	0.0124238	0.0511626
P07900	HSP90AA1	49	-0.0925568	0.806003	1	P05166	PCCB	25	-0.308446	2.00226e-05	0.000106344	O60762	DPM1	12	0.162718	0.0124748	0.0512983
P07902	GALT	8	-0.00819612	0.991225	1	Q00839	HNRNPU	83	-0.308452	4.1796e-37	2.04764e-35	Q13952	NFYC	6	0.107792	0.0124706	0.0512983
P07919	UQCRH	3	-0.0330715	0.864582	1	Q5BJF2	TMEM97	3	-0.308596	0.000684763	0.00278761	Q9UPN7	PPP6R1	17	0.232852	0.0124886	0.0513179
P07942	LAMB1	61	-0.0904104	0.998646	1	Q9Y5L0	TNPO3	23	-0.30902	6.40373e-10	5.89828e-09	Q15942	ZYX	23	-0.186339	0.0125136	0.0513834
P07947	YES1	8	-0.052358	0.892854	1	Q8WVC6	DCAKD	8	-0.309408	2.15871e-05	0.000113592	P14324	FDPS	13	-0.156123	0.0126112	0.051747
P07948	LYN	18	-0.0969136	0.92902	1	Q9Y2Z4	YARS2	18	-0.309919	8.15423e-10	7.40263e-09	Q9H0U9	TSPYL1	8	0.173974	0.0126887	0.0520272
P07951	TPM2	27	-0.0848497	0.813684	1	O75818	RPP40	7	-0.310422	7.63904e-05	0.000369784	P49354	FNTA	11	0.268435	0.0127023	0.0520455
P07954	FH	33	-0.102498	0.386872	1	P16152	CBR1	21	-0.310445	3.48945e-13	4.42646e-12	P62995	TRA2B	9	0.355464	0.0127538	0.0522191
P07992	ERCC1	9	-0.0232865	0.9986	1	Q9UKU7	ACAD8	13	-0.310776	4.48585e-08	3.3721e-07	Q86U42	PABPN1	13	0.241418	0.0129199	0.0528608
P08047	SP1	10	-0.123984	0.832118	1	Q96C36	PYCR2	15	-0.312004	7.8417e-05	0.000378627	A2RRP1	NBAS	33	-0.218564	0.0129725	0.0530381
P08069	IGF1R	7	-0.0738612	0.991255	1	Q4G0N4	NADK2	20	-0.312086	2.9398e-14	3.9218e-13	P19971	TYMP	25	0.13702	0.0130404	0.053277
P08123	COL1A2	53	-0.219999	0.964713	1	Q96MU7	YTHDC1	19	-0.312449	0.000173719	0.000796807	P50402	EMD	12	-0.077553	0.0130594	0.0533165
P08134	RHOC	8	-0.173389	0.154228	1	P59998	ARPC4	11	-0.312677	5.24247e-07	3.46028e-06	Q9Y4K0	LOXL2	13	-0.181994	0.0131662	0.0537138
P08185	SERPINA6	7	0.219593	0.135629	1	P21964	COMT	17	-0.312884	3.66929e-08	2.78777e-07	P52306	RAP1GDS1	21	0.211159	0.0131943	0.0537899
P08195	SLC3A2	25	0.0551245	0.93483	1	Q8WVK2	SNRNP27	6	-0.313055	9.5572e-13	1.16303e-11	Q14232	EIF2B1	16	0.152483	0.0133064	0.0542031
P08237	PFKM	28	-0.0510699	0.995421	1	O00422	SAP18	16	-0.313303	2.09402e-07	1.45126e-06	Q9H2P9	DPH5	7	0.180595	0.0133147	0.0542031
P08238	HSP90AB1	37	-0.0291669	0.999615	1	P22695	UQCRC2	21	-0.313424	5.06826e-22	1.20012e-20	Q15599	SLC9A3R2	18	-0.107525	0.0133515	0.0543139
P08240	SRPRA	34	0.0667431	0.952974	1	Q13057	COASY	16	-0.313445	7.42987e-05	0.00036058	Q9Y697	NFS1	15	0.230965	0.0134171	0.054542
P08243	ASNS	22	-0.0926089	0.419166	1	Q6UN15	FIP1L1	20	-0.313532	0.00153454	0.00583455	Q9BWD1	ACAT2	22	0.131358	0.0134766	0.0547443
P08246	ELANE	4	-0.011734	0.997711	1	O95793	STAU1	30	-0.313759	3.56242e-09	3.03527e-08	P01909	HLA.DQA1	5	0.401966	0.0136283	0.0553213
P08253	MMP2	17	-0.0447574	1	1	P01033	TIMP1	5	-0.314792	0.00996484	0.0314962	O95433	AHSA1	26	0.156352	0.0136552	0.0553427
P08294	SOD3	6	0.0827391	0.438058	1	Q4G148	GXYLT1	3	-0.315036	0.000216388	0.000979865	Q10570	CPSF1	38	0.178421	0.0136726	0.0553427
P08397	HMBS	16	-0.0234506	1	1	Q9UHY1	NRBP1	10	-0.315074	0.00190419	0.0071194	Q96GA3	LTV1	13	0.197055	0.0136474	0.0553427
P08473	MME	16	-0.0435489	0.999794	1	P10619	CTSA	12	-0.316047	0.00867597	0.0278562	Q9H0E9	BRD8	16	-0.251842	0.0136692	0.0553427
P08493	MGP	4	0.485755	0.211833	1	Q5VSL9	STRIP1	8	-0.316097	2.50686e-05	0.000130582	O95456	PSMG1	7	0.216907	0.0136893	0.0553712
P08559	PDHA1	25	-0.0155994	1	1	P09001	MRPL3	14	-0.31627	2.16476e-06	1.31155e-05	Q86WA6	BPHL	9	0.158035	0.0137394	0.0555343
P08567	PLEK	11	-0.0319095	0.998375	1	P40926	MDH2	36	-0.316518	1.06363e-12	1.28609e-11	Q6PK18	OGFOD3	4	0.130783	0.0138222	0.0557895
P08571	CD14	14	0.0736413	0.447479	1	Q9NWB6	ARGLU1	19	-0.317109	6.24157e-15	8.8017e-14	Q9Y285	FARSA	21	0.225233	0.0138135	0.0557895
P08572	COL4A2	15	-0.0431987	0.830618	1	P61978	HNRNPK	38	-0.317518	1.98275e-48	1.60971e-46	Q13510	ASAH1	19	0.15946	0.013932	0.0561926
P08574	CYC1	8	-0.0788957	0.85157	1	Q9Y2I8	WDR37	15	-0.317561	4.64094e-21	1.02226e-19	O14933	UBE2L6	5	0.237844	0.0140297	0.0565465
P08575	PTPRC	38	-0.114775	0.329857	1	O95777	LSM8	5	-0.317695	6.69493e-10	6.14657e-09	P36405	ARL3	10	0.162726	0.0142403	0.0573546
P08579	SNRPB2	8	-0.0231482	0.984505	1	O75695	RP2	14	-0.317822	6.31772e-15	8.88703e-14	P04626	ERBB2	32	0.19059	0.0142672	0.0574225
P08582	MELTF	17	0.145915	0.44801	1	P49593	PPM1F	12	-0.317898	0.00748799	0.0244144	Q9UQ16	DNM3	3	0.360483	0.0144151	0.0579766
P08603	CFH	41	-0.0334063	1	1	P45880	VDAC2	19	-0.318208	2.37582e-21	5.29482e-20	P57081	WDR4	9	0.122248	0.0144646	0.0580937
P08651	NFIC	13	0.0949125	0.986759	1	P54802	NAGLU	18	-0.318414	1.50651e-10	1.49677e-09	Q06136	KDSR	6	-0.300648	0.0144573	0.0580937
P08670	VIM	71	0.0229319	1	1	Q9NRV9	HEBP1	14	-0.318429	0.000524587	0.00219047	Q9UBI1	COMMD3	6	0.238494	0.0144913	0.0581597
P08697	SERPINF2	12	0.143802	0.233256	1	Q9Y6K5	OAS3	45	-0.318485	2.30325e-15	3.34766e-14	Q96S42	NODAL	2	-0.587034	0.014543	0.0582986
P08727	KRT19	34	-0.0479686	0.999638	1	P46976	GYG1	10	-0.318657	3.82956e-15	5.48197e-14	Q9H974	QTRT2	7	0.126137	0.0145464	0.0582986
P08729	KRT7	44	0.0138026	1	1	Q8NCN5	PDPR	28	-0.318679	1.81315e-06	1.10917e-05	O94905	ERLIN2	21	-0.192025	0.0146195	0.0585089
P08754	GNAI3	7	0.0390686	0.952028	1	Q8WVY7	UBLCP1	12	-0.318763	0.00163975	0.00621245	O95372	LYPLA2	12	0.202574	0.0146155	0.0585089
P08758	ANXA5	41	0.0267296	0.999969	1	O14744	PRMT5	26	-0.31896	1.43866e-16	2.32931e-15	Q58FF6	HSP90AB4P	5	0.170456	0.0146845	0.0587277
P08779	KRT16	25	0.0250959	1	1	Q75QN2	INTS8	11	-0.319111	7.44751e-05	0.000361128	Q9NX55	HYPK	7	0.302549	0.0147028	0.0587595
P08913	ADRA2A	6	-0.0697952	0.959176	1	P67870	CSNK2B	9	-0.319175	0.00219415	0.00805006	O15504	NUPL2	12	0.324489	0.0147171	0.0587754
P09001	MRPL3	12	0.0237027	0.996546	1	Q13094	LCP2	12	-0.319691	0.0155328	0.0466806	P08246	ELANE	4	0.339259	0.0147665	0.0589153
P09104	ENO2	20	0.116484	0.693457	1	Q6P6C2	ALKBH5	16	-0.320009	2.06358e-05	0.000109092	P52209	PGD	40	0.227493	0.0147767	0.0589153
P09110	ACAA1	19	-0.0634998	0.941386	1	Q08170	SRSF4	16	-0.320965	0.0011841	0.00462171	Q10713	PMPCA	21	0.143929	0.0147832	0.0589153
P09211	GSTP1	14	0.0233808	0.995877	1	P52434	POLR2H	8	-0.321067	0.00332135	0.011673	Q5ST30	VARS2	15	0.153701	0.0148163	0.0590057
P09234	SNRPC	5	0.176463	0.156611	1	Q9UMY4	SNX12	11	-0.321552	1.65925e-05	8.8874e-05	Q9Y5Q8	GTF3C5	20	0.182993	0.0149512	0.0595011
P09326	CD48	4	-0.110084	0.672775	1	P61964	WDR5	13	-0.322237	1.17773e-05	6.44804e-05	P00390	GSR	27	0.129109	0.0149649	0.0595141
P09382	LGALS1	15	0.0316349	0.879996	1	P52272	HNRNPM	73	-0.322328	1.23896e-46	9.26452e-45	Q92522	H1FX	28	0.157586	0.0151982	0.0603998
P09417	QDPR	14	0.165028	0.630913	1	P05198	EIF2S1	30	-0.322364	4.16195e-21	9.20326e-20	P20702	ITGAX	17	0.229089	0.01524	0.0605232
P09429	HMGB1	10	-0.0475433	0.772181	1	Q6DKI1	RPL7L1	12	-0.322528	1.48056e-16	2.39036e-15	Q8WUH6	TMEM263	7	0.255835	0.0152809	0.0606433
P09455	RBP1	12	0.0575961	0.988981	1	P09651	HNRNPA1	11	-0.322669	2.15829e-13	2.78762e-12	P30419	NMT1	16	0.227211	0.0153678	0.0609457
P09467	FBP1	20	-0.0740678	0.83565	1	P24941	CDK2	10	-0.323099	5.58572e-07	3.66979e-06	Q13405	MRPL49	10	0.171631	0.0153855	0.0609734
P09486	SPARC	11	0.0962202	0.78302	1	O15144	ARPC2	26	-0.323119	1.05641e-07	7.57071e-07	Q7L5N7	LPCAT2	17	-0.117888	0.0154596	0.0612241
P09493	TPM1	26	-0.0967201	0.608068	1	Q13011	ECH1	27	-0.323233	3.81525e-12	4.36259e-11	O43149	ZZEF1	31	0.168114	0.0154866	0.0612459
P09496	CLTA	15	-0.102925	0.216732	1	Q9NQ88	TIGAR	8	-0.323669	4.98125e-08	3.73462e-07	P30520	ADSS	22	0.138563	0.0154865	0.0612459
P09497	CLTB	14	-0.0616741	0.751193	1	Q9Y4R8	TELO2	18	-0.323822	0.00455002	0.0154837	P62877	RBX1	3	0.177868	0.0156339	0.0617855
P09525	ANXA4	35	0.0214958	0.999996	1	P29353	SHC1	14	-0.323919	0.000128459	0.000600809	A6NFI3	ZNF316	6	-0.41295	0.0161329	0.0637131
P09543	CNP	35	0.0274124	1	1	Q13363	CTBP1	7	-0.324239	8.64325e-10	7.7844e-09	Q9Y2S2	CRYL1	12	0.18171	0.0161826	0.0638653
P09601	HMOX1	12	0.146887	0.14903	1	O43592	XPOT	24	-0.325136	1.10423e-07	7.85398e-07	P57721	PCBP3	3	0.262888	0.0162761	0.0641896
P09622	DLD	28	-0.0459969	0.927853	1	Q969H8	MYDGF	9	-0.32529	1.16586e-15	1.73899e-14	Q96DC8	ECHDC3	12	0.174295	0.016493	0.0649999
P09651	HNRNPA1	11	0.0593172	0.988618	1	P22570	FDXR	32	-0.325396	2.39401e-16	3.77921e-15	P0DPB6	POLR1D	3	0.170428	0.0165254	0.0650824
P09661	SNRPA1	21	0.0480049	0.964908	1	P12532	CKMT1A..CKMT1B	14	-0.325786	5.82236e-05	0.000288478	O75822	EIF3J	21	0.11953	0.0167826	0.0660495
P09668	CTSH	7	-0.0438773	0.998433	1	Q96G21	IMP4	10	-0.325824	8.54286e-05	0.000409697	P63279	UBE2I	10	0.113201	0.0168108	0.0661146
P09669	COX6C	8	0.0491339	0.903429	1	Q9HBH1	PDF	5	-0.325876	0.000166634	0.000767408	P17980	PSMC3	35	0.107013	0.0169536	0.0666302
P09758	TACSTD2	9	-0.0158784	0.999999	1	P25705	ATP5F1A	55	-0.326637	6.43906e-48	5.15397e-46	P16284	PECAM1	16	0.089013	0.0170447	0.0669055
P09871	C1S	22	0.0491946	0.976215	1	Q9NVS2	MRPS18A	11	-0.326693	3.9388e-10	3.76205e-09	Q6ZXV5	TMTC3	13	-0.214579	0.0170472	0.0669055
P09874	PARP1	103	-0.0230453	1	1	P46779	RPL28	18	-0.326697	3.84071e-08	2.90636e-07	Q96P16	RPRD1A	14	0.132707	0.0170789	0.0669835
P09884	POLA1	16	-0.0867869	0.996733	1	Q9BYD6	MRPL1	18	-0.327332	9.7708e-07	6.21112e-06	Q9P2R7	SUCLA2	26	0.145783	0.0171362	0.0671158
P09913	IFIT2	19	-0.0866191	0.451491	1	Q9GZS3	WDR61	15	-0.327423	1.51904e-08	1.20737e-07	Q9UEW8	STK39	11	0.256361	0.017128	0.0671158
P09917	ALOX5	19	-0.0541711	0.982643	1	P60842	EIF4A1	16	-0.327813	3.11066e-18	5.70254e-17	O00471	EXOC5	24	-0.242246	0.0173718	0.0679449
P09936	UCHL1	14	-0.0184611	0.999926	1	Q9Y315	DERA	20	-0.328028	4.24037e-09	3.59136e-08	P49711	CTCF	17	-0.148486	0.0173676	0.0679449
P09960	LTA4H	38	-0.0779337	0.747072	1	O75608	LYPLA1	8	-0.328905	1.48445e-06	9.14983e-06	P10619	CTSA	11	0.209208	0.0174223	0.0680957
P09972	ALDOC	18	-0.0193916	0.999983	1	P07384	CAPN1	41	-0.329099	9.96311e-46	7.07754e-44	P35249	RFC4	25	0.182504	0.0175222	0.0684388
P0C0L4	C4A	4	0.064305	0.586002	1	Q9UFN0	NIPSNAP3A	9	-0.329834	8.96543e-08	6.47402e-07	Q8WUA4	GTF3C2	18	0.172305	0.0178803	0.0697895
P0C7P0	CISD3	8	0.0869844	0.987959	1	Q6UXN9	WDR82	14	-0.33009	1.93518e-12	2.26289e-11	Q9BUT1	BDH2	10	0.181854	0.0181268	0.0707032
P0CG08	GPR89B	4	-0.106035	0.363286	1	Q8NEZ5	FBXO22	12	-0.330187	7.94538e-14	1.03801e-12	A5YKK6	CNOT1	69	0.143155	0.0185138	0.0721632
P0CG38	POTEI	2	-0.212481	0.329668	1	Q92615	LARP4B	24	-0.330209	0.000407995	0.00174072	O14777	NDC80	17	-0.184819	0.0187106	0.0728805
P0CG39	POTEJ	3	-0.0369947	0.955926	1	Q96CX2	KCTD12	18	-0.330447	9.58318e-06	5.31848e-05	Q9Y4P3	TBL2	23	0.157364	0.0188282	0.073288
P0DMV9	HSPA1B	38	-0.000641848	1	1	P46776	RPL27A	13	-0.331317	3.41306e-06	2.02046e-05	P26440	IVD	20	0.266004	0.0188684	0.0733944
P0DN79	CBSL	15	0.0502378	0.999938	1	P27707	DCK	11	-0.332107	3.95622e-08	2.98582e-07	Q9H0X9	OSBPL5	4	-0.251396	0.0188891	0.0734245
P0DP25	CALM3	11	-0.042482	0.963774	1	P55212	CASP6	15	-0.332716	5.84517e-11	6.11751e-10	Q0ZGT2	NEXN	26	-0.190515	0.0189127	0.0734661
P0DPB6	POLR1D	4	-0.0289723	0.955823	1	P00492	HPRT1	11	-0.33281	5.06623e-12	5.71258e-11	Q8WW22	DNAJA4	15	0.342308	0.0190045	0.0737721
P10155	TROVE2	26	0.0541601	0.740475	1	Q8TAE8	GADD45GIP1	10	-0.33304	1.49828e-10	1.4912e-09	O76071	CIAO1	8	0.176346	0.0190255	0.0738033
P10244	MYBL2	5	0.142547	0.255459	1	P32321	DCTD	5	-0.333147	1.14852e-07	8.14858e-07	O75436	VPS26A	15	0.116872	0.0192869	0.0747422
P10275	AR	6	-0.0241331	0.999708	1	P51114	FXR1	31	-0.333566	3.25361e-25	9.33853e-24	P60953	CDC42	14	0.159197	0.0192938	0.0747422
P10398	ARAF	14	-0.0458711	0.973094	1	Q13126	MTAP	21	-0.334045	3.23599e-08	2.47846e-07	Q9Y3A5	SBDS	22	0.207163	0.0196569	0.076097
P10415	BCL2	2	0.0263928	0.940368	1	O43427	FIBP	10	-0.334737	0.00602767	0.020044	Q00987	MDM2	7	-0.65502	0.0196906	0.0761754
P10515	DLAT	28	-0.0211739	0.999995	1	P78330	PSPH	7	-0.335561	1.04118e-06	6.57447e-06	Q8NFH3	NUP43	7	0.258364	0.0197806	0.0764716
P10586	PTPRF	47	0.0380943	1	1	Q9UKV8	AGO2	25	-0.335763	3.58911e-10	3.43382e-09	Q9UPY8	MAPRE3	8	0.188313	0.0198718	0.0767717
P10588	NR2F6	5	-0.0806152	0.821007	1	P07741	APRT	16	-0.33637	1.42951e-07	1.00793e-06	P17661	DES	34	-0.313999	0.0198919	0.0767975
P10599	TXN	11	0.0184748	0.999919	1	P47813	EIF1AX	2	-0.336466	0.000289027	0.00126739	O75431	MTX2	9	0.206726	0.0201601	0.0777799
P10606	COX5B	9	-0.0229189	0.902133	1	Q92604	LPGAT1	5	-0.336496	0.0152449	0.0459083	Q9H6F5	CCDC86	22	0.131124	0.0203303	0.0783834
P10619	CTSA	12	0.0184003	0.999988	1	Q9HCD5	NCOA5	21	-0.337051	1.33487e-26	4.26183e-25	Q9Y639	NPTN	5	-0.288305	0.0206327	0.0794954
P10620	MGST1	5	-0.0373633	0.982657	1	P49207	RPL34	14	-0.337628	0.000287671	0.0012634	Q99720	SIGMAR1	4	0.300117	0.0206874	0.0796522
P10636	MAPT	21	-0.199808	0.567962	1	O15235	MRPS12	6	-0.337698	2.36714e-13	3.05044e-12	P51665	PSMD7	15	0.13032	0.0208517	0.0802303
P10643	C7	21	0.0649721	0.999577	1	P22626	HNRNPA2B1	40	-0.338126	1.26115e-19	2.50598e-18	P25325	MPST	12	0.140432	0.0209069	0.0803881
P10644	PRKAR1A	20	0.0280738	0.996749	1	P19784	CSNK2A2	14	-0.338161	5.18034e-07	3.42723e-06	Q8WWI1	LMO7	45	-0.167108	0.0210312	0.0808116
P10721	KIT	4	0.00428311	0.999954	1	P61019	RAB2A	6	-0.338842	6.7988e-15	9.51665e-14	Q9UL26	RAB22A	9	0.180498	0.0211393	0.0811719
P10747	CD28	4	-0.00370665	0.994643	1	Q6P1X6	C8orf82	6	-0.339284	5.09202e-06	2.93786e-05	O43708	GSTZ1	10	0.141497	0.0213062	0.0817575
P10768	ESD	17	0.0362149	0.985413	1	P51553	IDH3G	10	-0.339833	0.00255467	0.00922963	P41208	CETN2	8	0.118104	0.0214648	0.0823052
P10809	HSPD1	84	-0.0703209	0.998778	1	Q9UBQ0	VPS29	9	-0.339838	2.22101e-23	5.76348e-22	Q9NP77	SSU72	5	0.112903	0.0214778	0.0823052
P11021	HSPA5	77	-0.0542161	0.978092	1	P28070	PSMB4	9	-0.340341	7.4806e-22	1.72814e-20	Q6ZMK1	CYHR1	4	0.357018	0.0215529	0.0825373
P11047	LAMC1	59	-0.0883534	0.998021	1	P82663	MRPS25	8	-0.340857	1.85938e-09	1.6108e-08	P21283	ATP6V1C1	25	0.138408	0.021625	0.0827575
P11086	PNMT	9	0.331391	0.321016	1	P07686	HEXB	23	-0.341391	4.02316e-29	1.43796e-27	Q8TB37	NUBPL	6	0.170207	0.0218309	0.0834893
P11117	ACP2	13	0.0174969	0.999976	1	Q9Y3L5	RAP2C	4	-0.341637	0.00146951	0.00562065	Q9NWU1	OXSM	7	0.388651	0.0218518	0.0835128
P11137	MAP2	14	-0.0578551	0.994189	1	O00148	DDX39A	11	-0.341653	2.04969e-09	1.77027e-08	P27824	CANX	46	-0.0848041	0.0218947	0.0836207
P11142	HSPA8	55	-0.0335788	0.999912	1	Q8NEY8	PPHLN1	17	-0.341707	6.49355e-09	5.37159e-08	P01619	IGKV3.20	2	0.36755	0.021973	0.0838073
P11166	SLC2A1	5	0.0536201	0.406529	1	O43709	BUD23	9	-0.341729	0.000222499	0.00100354	Q7Z6I6	ARHGAP30	10	0.199314	0.0220476	0.0840351
P11171	EPB41	25	-0.0518206	0.982322	1	Q7Z7H8	MRPL10	5	-0.341732	1.08253e-07	7.72865e-07	P35237	SERPINB6	23	0.0925329	0.022315	0.0849974
P11172	UMPS	25	-0.0387566	0.995886	1	Q02083	NAAA	6	-0.341742	9.27516e-08	6.6807e-07	O60925	PFDN1	11	0.141866	0.0223409	0.085039
P11177	PDHB	16	0.0316467	0.985058	1	P06280	GLA	13	-0.341797	7.66559e-06	4.30896e-05	Q9UKN8	GTF3C4	26	0.230677	0.022407	0.0852338
P11182	DBT	22	-0.0782864	0.995927	1	P00367	GLUD1	17	-0.342041	8.18459e-10	7.41835e-09	P57678	GEMIN4	21	0.18553	0.022637	0.086051
P11215	ITGAM	28	-0.0591851	0.997544	1	Q92499	DDX1	49	-0.342652	7.06767e-51	6.08569e-49	Q16186	ADRM1	13	0.104259	0.0226816	0.0861627
P11216	PYGB	45	0.102523	0.408117	1	Q9Y6B6	SAR1B	5	-0.342738	0.000771623	0.00310782	O75663	TIPRL	15	0.168455	0.022788	0.086509
P11234	RALB	6	0.0504078	0.896161	1	Q9Y224	RTRAF	21	-0.342835	8.33817e-23	2.04249e-21	P16989	YBX3	9	-0.0743476	0.0229682	0.0871263
P11274	BCR	17	0.0169399	1	1	Q13427	PPIG	28	-0.343496	9.61329e-07	6.11784e-06	Q8IX01	SUGP2	40	0.165118	0.0229812	0.0871263
P11277	SPTB	29	-0.0213001	1	1	Q9NP92	MRPS30	10	-0.344339	0.001975	0.00735513	Q96LR5	UBE2E2	2	-0.273774	0.0231198	0.0875931
P11310	ACADM	26	0.0360911	0.999999	1	Q9Y2S7	POLDIP2	14	-0.34448	6.26421e-10	5.77914e-09	Q96EY4	TMA16	10	0.335192	0.0231483	0.0876427
P11387	TOP1	60	-0.030913	1	1	Q8NFI3	ENGASE	15	-0.344553	0.00929963	0.0296077	P30086	PEBP1	15	0.137748	0.0231684	0.0876605
P11388	TOP2A	67	-0.0227544	1	1	P50750	CDK9	9	-0.344732	0.00807552	0.0261202	Q9Y3E1	HDGFL3	6	0.183296	0.0231914	0.0876891
P11413	G6PD	39	0.127522	0.184554	1	Q9NSD9	FARSB	43	-0.344817	4.63176e-38	2.35021e-36	O75382	TRIM3	15	0.162447	0.0233201	0.0881172
P11441	UBL4A	11	-0.0289532	0.953873	1	Q96K17	BTF3L4	11	-0.344964	1.85407e-12	2.17251e-11	P39748	FEN1	28	0.176667	0.0233938	0.0883369
P11498	PC	46	0.0198236	1	1	Q6IN85	PPP4R3A	15	-0.345098	0.00830231	0.0267775	P08567	PLEK	10	0.283041	0.0235431	0.0888414
P11586	MTHFD1	72	-0.0575598	0.985047	1	Q8IVS2	MCAT	13	-0.347022	4.75209e-06	2.74453e-05	Q06203	PPAT	21	0.148872	0.0236536	0.0891995
P11678	EPX	22	-0.0527299	0.999997	1	Q15904	ATP6AP1	12	-0.347713	1.23233e-10	1.24173e-09	P60174	TPI1	31	0.13579	0.0236822	0.0892479
P11717	IGF2R	87	-0.0363101	1	1	Q9NWU5	MRPL22	11	-0.347828	2.56264e-12	2.97463e-11	Q9BV81	EMC6	2	-0.33988	0.0237055	0.0892764
P11802	CDK4	10	0.0505582	0.919802	1	P61604	HSPE1	23	-0.348001	2.46276e-28	8.38075e-27	Q14807	KIF22	14	0.187166	0.0237291	0.0893063
P11908	PRPS2	7	-0.0356195	0.845784	1	O00754	MAN2B1	21	-0.348884	1.46662e-06	9.04975e-06	P62699	YPEL5	6	0.194334	0.0238024	0.0895228
P11912	CD79A	4	-0.194894	0.679724	1	Q13247	SRSF6	15	-0.349135	4.58127e-23	1.15201e-21	Q9NVE7	PANK4	18	0.153115	0.0238189	0.0895257
P11940	PABPC1	8	0.0373694	0.984396	1	Q9BUJ2	HNRNPUL1	43	-0.349496	5.99519e-34	2.68273e-32	Q13753	LAMC2	23	-0.260886	0.0239534	0.0899123
P12004	PCNA	21	0.0706678	0.166948	1	P37235	HPCAL1	3	-0.349701	0.0034675	0.0121266	Q9BTE6	AARSD1	13	0.0838684	0.0239454	0.0899123
P12081	HARS	31	-0.00591782	1	1	P61960	UFM1	7	-0.350899	0.0108552	0.0339143	P22794-2	NA..3	2	0.426933	0.0240574	0.0902415
P12107	COL11A1	15	0.132514	0.83593	1	P48735	IDH2	37	-0.351006	1.38833e-13	1.80546e-12	P78324	SIRPA	5	-0.226292	0.0240729	0.0902415
P12109	COL6A1	59	0.0557302	0.998828	1	P16278	GLB1	12	-0.351407	2.24429e-07	1.54974e-06	Q9UMS6	SYNPO2	32	-0.23815	0.0241238	0.0903729
P12110	COL6A2	47	0.0813287	0.840445	1	Q15388	TOMM20	9	-0.352499	3.83836e-06	2.25345e-05	Q68EM7	ARHGAP17	19	0.136059	0.0241669	0.0904344
P12111	COL6A3	222	-0.0432879	1	1	Q13838	DDX39B	12	-0.353577	6.39719e-19	1.20382e-17	Q9BW83	IFT27	8	0.192538	0.0241721	0.0904344
P12235	SLC25A4	5	-0.173502	0.199812	1	O94992	HEXIM1	15	-0.353588	7.09587e-06	4.02453e-05	Q9BXV9	GON7	3	0.43751	0.02425	0.0906661
P12268	IMPDH2	34	-0.0552878	0.940795	1	P04216	THY1	3	-0.354099	4.26384e-10	4.05887e-09	P25940	COL5A3	11	-0.372778	0.0243064	0.0907577
P12270	TPR	172	-0.0718539	0.999995	1	P45877	PPIC	6	-0.354237	4.464e-05	0.000225723	Q9UKG9	CROT	15	-0.276613	0.024298	0.0907577
P12271	RLBP1	4	-0.187996	0.213813	1	P29373	CRABP2	14	-0.354253	0.000304473	0.00132897	Q9H089	LSG1	24	0.179907	0.0243872	0.0909998
P12273	PIP	9	0.29922	0.211394	1	Q9NQ29	LUC7L	10	-0.354784	5.11047e-07	3.39682e-06	P04066	FUCA1	13	0.155786	0.0246704	0.091996
P12277	CKB	19	-0.0498286	0.973316	1	Q9HCE1	MOV10	35	-0.354829	2.2504e-17	3.8991e-16	Q9NY61	AATF	13	0.177463	0.0248752	0.0926989
P12429	ANXA3	28	0.0982471	0.128542	1	O43708	GSTZ1	9	-0.354882	8.11758e-05	0.00039062	P21127	CDK11B	4	-0.183037	0.0250045	0.0930825
P12532	CKMT1A..CKMT1B	14	-0.127461	0.875076	1	P62304	SNRPE	4	-0.355068	5.41323e-10	5.04318e-09	Q9NX70	MED29	7	-0.199724	0.0250109	0.0930825
P12694	BCKDHA	18	0.00766373	1	1	P62316	SNRPD2	15	-0.35507	2.73e-26	8.57159e-25	P55212	CASP6	16	0.191617	0.0250428	0.0931403
P12724	RNASE3	5	0.0275481	0.97273	1	Q96RQ9	IL4I1	24	-0.35592	4.20914e-17	7.09809e-16	Q13094	LCP2	9	0.202246	0.025184	0.0935725
P12814	ACTN1	52	-0.000538809	1	1	Q14103	HNRNPD	30	-0.356389	1.19094e-19	2.38313e-18	Q86YZ3	HRNR	7	-0.347526	0.025192	0.0935725
P12821	ACE	14	0.0317372	0.999999	1	Q86YB7	ECHDC2	2	-0.356398	0.00295507	0.0105026	Q5TAQ9	DCAF8	13	0.188005	0.0252913	0.0937241
P12829	MYL4	2	0.0882184	0.998959	1	Q9HCM4	EPB41L5	7	-0.357035	0.00145248	0.00556828	Q92979	EMG1	10	0.165823	0.0252883	0.0937241
P12830	CDH1	20	0.0520849	0.425838	1	P82979	SARNP	17	-0.35719	3.77019e-26	1.16446e-24	Q96ER3	SAAL1	4	0.166118	0.0252988	0.0937241
P12931	SRC	10	0.00193981	1	1	Q8IXM3	MRPL41	7	-0.357458	2.19451e-15	3.19779e-14	Q9UBT2	UBA2	42	0.124551	0.0252781	0.0937241
P12955	PEPD	16	0.0565637	0.912313	1	Q01459	CTBS	8	-0.357853	0.00210405	0.00776954	P20645	M6PR	11	-0.220481	0.025374	0.0939418
P12956	XRCC6	64	0.0283789	1	1	O43809	NUDT21	16	-0.358645	1.04121e-16	1.70525e-15	Q5TZA2	CROCC	16	-0.211014	0.0254169	0.0940392
P13010	XRCC5	68	0.0295409	0.999999	1	Q13938	CAPS	13	-0.358789	0.00128907	0.00500052	O15164	TRIM24	15	-0.300704	0.0256945	0.0950044
P13051	UNG	5	-0.00701621	0.99826	1	Q9NZB2	FAM120A	42	-0.358801	7.46822e-32	3.01006e-30	Q8WU39	MZB1	8	0.238332	0.0259528	0.0958972
P13284	IFI30	3	-0.0253927	0.979126	1	Q9UQ80	PA2G4	33	-0.358873	9.22881e-45	6.31895e-43	Q96I24	FUBP3	32	0.207446	0.0260565	0.0962028
P13473	LAMP2	7	0.0275927	0.962821	1	Q8WUY1	THEM6	16	-0.359076	0.0034265	0.0120054	Q9Y3A3	MOB4	6	0.232153	0.0260694	0.0962028
P13489	RNH1	31	-0.0267513	0.999959	1	Q9Y3B4	SF3B6	5	-0.359206	5.37902e-14	7.09256e-13	Q99983	OMD	3	-0.636064	0.0261157	0.0963114
P13498	CYBA	5	-0.122391	0.144715	1	Q8WV74	NUDT8	3	-0.360379	0.00253947	0.00918053	Q96AZ6	ISG20	6	0.305693	0.026297	0.096917
P13611	VCAN	38	0.198714	0.186725	1	Q9UL18	AGO1	13	-0.36098	7.61284e-08	5.5609e-07	O95985	TOP3B	12	0.293188	0.0263787	0.0971549
P13639	EEF2	81	0.0371477	1	1	Q9Y296	TRAPPC4	10	-0.361057	4.72963e-11	5.0053e-10	O00592	PODXL	7	-0.312001	0.0268492	0.0985683
P13667	PDIA4	71	-0.0550554	0.897326	1	Q96Q11	TRNT1	23	-0.361371	3.94183e-20	8.23582e-19	P10109	FDX1	6	-0.274692	0.0267946	0.0985683
P13671	C6	26	0.109958	0.377253	1	A6NHL2	TUBAL3	2	-0.361588	3.03879e-05	0.00015671	P48739	PITPNB	23	0.151481	0.0268145	0.0985683
P13674	P4HA1	38	-0.022874	1	1	Q8NDT2	RBM15B	17	-0.362055	1.33181e-13	1.73594e-12	Q01844	EWSR1	13	0.218763	0.0268446	0.0985683
P13693	TPT1	7	0.124027	0.511002	1	P25787	PSMA2	17	-0.362122	0.0166336	0.0495693	Q99543	DNAJC2	28	-0.1482	0.0268297	0.0985683
P13716	ALAD	13	0.0639364	0.694796	1	P46782	RPS5	15	-0.362832	1.76172e-09	1.53556e-08	Q02083	NAAA	8	0.229531	0.0271151	0.0994803
P13747	HLA.E	8	0.00167215	0.999997	1	O96007	MOCS2	3	-0.36362	7.03245e-06	3.99255e-05	O75616	ERAL1	9	0.2052	0.0272169	0.0997895
P13760	HLA.DRB1	5	0.208462	0.322996	1	P61962	DCAF7	13	-0.364377	1.33281e-06	8.25996e-06	Q08170	SRSF4	16	0.19678	0.0275225	0.100845
P13761	HLA.DRB1.1	2	-0.173942	0.379165	1	Q9UPP1	PHF8	10	-0.364404	0.0013304	0.00515033	P11086	PNMT	9	-0.611338	0.0275588	0.100913
P13797	PLS3	38	0.0537313	0.999874	1	P10253	GAA	27	-0.364713	2.03495e-16	3.24849e-15	Q9Y3S2	ZNF330	7	-0.307689	0.027656	0.101203
P13798	APEH	26	0.092835	0.655245	1	Q9Y5Y2	NUBP2	8	-0.365116	0.00180688	0.00679132	P78347	GTF2I	62	0.0919769	0.0276813	0.101231
P13804	ETFA	26	-0.0778858	0.387322	1	O95985	TOP3B	10	-0.366015	0.00150233	0.00573004	Q9NVA1	UQCC1	3	-0.258081	0.0277687	0.101485
P13807	GYS1	19	0.0977362	0.93932	1	O00255	MEN1	13	-0.366089	3.03535e-06	1.81006e-05	Q13586	STIM1	14	-0.179114	0.0278058	0.101555
P13861	PRKAR2A	25	0.0347422	0.991849	1	O15143	ARPC1B	19	-0.366391	2.40447e-29	8.75935e-28	Q9NPA8	ENY2	8	0.159971	0.027824	0.101557
P13929	ENO3	6	0.0464178	0.998875	1	Q14558	PRPSAP1	13	-0.366448	6.07102e-08	4.49825e-07	P09326	CD48	3	0.33316	0.0278981	0.101762
P13984	GTF2F2	18	0.0482929	0.9558	1	P10599	TXN	11	-0.367045	1.61826e-10	1.59662e-09	Q5T8P6	RBM26	34	0.114404	0.027996	0.102053
P13995	MTHFD2	15	0.0322355	0.996623	1	Q15126	PMVK	14	-0.367071	3.429e-10	3.29173e-09	P78330	PSPH	7	0.104781	0.0280803	0.102295
P14174	MIF	3	0.211987	0.107918	1	P14174	MIF	3	-0.367154	0.00106608	0.00418406	O95067	CCNB2	3	-0.294217	0.0281368	0.102327
P14209	CD99	2	-0.0754439	0.522609	1	Q08211	DHX9	74	-0.367634	4.6554e-60	5.39932e-58	Q14671	PUM1	13	0.253925	0.0281281	0.102327
P14314	PRKCSH	34	-0.000242466	1	1	Q1KMD3	HNRNPUL2	51	-0.367993	1.50559e-16	2.42387e-15	Q9NX46	ADPRHL2	13	0.121495	0.0281431	0.102327
P14324	FDPS	13	0.0179974	0.99897	1	Q96GC5	MRPL48	7	-0.369027	6.09857e-11	6.3593e-10	O15260	SURF4	4	-0.248713	0.0283034	0.102844
P14373	TRIM27	10	-0.0285325	0.999808	1	P62318	SNRPD3	6	-0.369084	1.42849e-05	7.70218e-05	Q5SRE7	PHYHD1	7	-0.280173	0.0283894	0.103091
P14406	COX7A2	2	0.0672138	0.369864	1	O43464	HTRA2	8	-0.369674	1.14522e-09	1.01533e-08	Q9NRX1	PNO1	13	0.313516	0.0286564	0.103994
P14543	NID1	35	0.00540641	1	1	Q8TB37	NUBPL	6	-0.370051	0.00424962	0.0145398	Q9UI10	EIF2B4	23	0.152153	0.0286808	0.104016
P14550	AKR1A1	26	0.0549632	0.798778	1	Q92552	MRPS27	22	-0.37009	1.07894e-09	9.61072e-09	Q92934	BAD	3	-0.364844	0.0287801	0.10431
P14555	PLA2G2A	5	0.0944892	0.875052	1	O00462	MANBA	17	-0.370384	0.00160927	0.00610106	Q8N163	CCAR2	47	0.123383	0.0289477	0.10485
P14618	PKM	61	0.0113025	1	1	Q9BXV9	GON7	3	-0.370685	0.00402864	0.0138588	P49721	PSMB2	9	0.193252	0.0290306	0.105083
P14621	ACYP2	8	0.0310305	0.964816	1	P04062	GBA	14	-0.3707	7.13993e-11	7.39093e-10	P09467	FBP1	18	0.148032	0.0293454	0.10602
P14625	HSP90B1	72	-0.00500355	1	1	P51606	RENBP	9	-0.371261	0.00068556	0.00278886	P18583	SON	58	0.121681	0.0293387	0.10602
P14635	CCNB1	8	-0.10301	0.589549	1	Q5VTL8	PRPF38B	14	-0.371499	1.57251e-11	1.70871e-10	Q5VTL8	PRPF38B	13	0.213072	0.029345	0.10602
P14735	IDE	35	-0.0396972	0.999937	1	Q92947	GCDH	9	-0.371551	6.66045e-23	1.66015e-21	P53701	HCCS	10	-0.258666	0.0295109	0.10655
P14780	MMP9	24	0.0301458	1	1	P61018	RAB4B	9	-0.371751	0.0031893	0.0112507	Q15785	TOMM34	26	0.135885	0.0296019	0.106811
P14854	COX6B1	9	-0.0844972	0.289809	1	Q9Y2Q9	MRPS28	10	-0.371897	5.33317e-15	7.57711e-14	O00584	RNASET2	8	0.224161	0.0297004	0.107099
P14859	POU2F1	3	-0.0734382	0.308319	1	O00442	RTCA	12	-0.371946	1.96494e-18	3.61384e-17	P02763	ORM1	6	-0.206407	0.02992	0.107822
P14866	HNRNPL	34	0.0403905	0.997618	1	O95456	PSMG1	9	-0.372283	0.0168392	0.0500681	P49770	EIF2B2	15	0.213114	0.0299943	0.108021
P14868	DARS	43	0.0428976	0.934912	1	Q5T440	IBA57	12	-0.372409	1.29236e-10	1.29761e-09	O43823	AKAP8	17	0.166196	0.0300615	0.108195
P14923	JUP	36	0.0684951	0.734299	1	P46777	RPL5	36	-0.372473	1.46711e-26	4.65785e-25	P11678	EPX	19	0.30464	0.0302505	0.108806
P14927	UQCRB	16	-0.0374323	0.804026	1	P23469	PTPRE	5	-0.372898	0.00250964	0.00910167	Q99611	SEPHS2	8	0.224289	0.0303314	0.109028
P15056	BRAF	4	-0.0492807	0.919042	1	P42574	CASP3	9	-0.373188	0.00169929	0.00641665	Q9Y6R4	MAP3K4	3	0.553155	0.0304634	0.109433
P15086	CPB1	22	-0.110256	0.999999	1	Q9BRJ6	C7orf50	9	-0.373237	4.09923e-14	5.45572e-13	Q9BQ52	ELAC2	28	0.189165	0.0309188	0.110999
P15090	FABP4	13	0.0921874	0.709862	1	Q9Y277	VDAC3	20	-0.373439	1.21312e-12	1.46063e-11	Q9H0R4	HDHD2	9	0.136943	0.0311152	0.111634
P15104	GLUL	13	-0.0484531	0.992821	1	P25788	PSMA3	15	-0.374179	6.43305e-38	3.23531e-36	O76041	NEBL	4	-0.235227	0.0313191	0.112294
P15121	AKR1B1	17	0.0484081	0.804673	1	Q9Y530	OARD1	7	-0.374188	0.0027956	0.0100047	Q9UQR1	ZNF148	12	0.150552	0.0313665	0.112393
P15144	ANPEP	39	-0.137737	0.345646	1	P17174	GOT1	25	-0.374318	2.89605e-15	4.18784e-14	O60256	PRPSAP2	17	0.195384	0.0318283	0.113976
P15151	PVR	3	-0.00479348	0.998809	1	Q8IV63	VRK3	6	-0.375166	0.00209507	0.00774141	P29466	CASP1	16	0.389507	0.0318524	0.113991
P15153	RAC2	4	0.163598	0.548961	1	O95478	NSA2	12	-0.375192	1.31821e-09	1.16689e-08	P00558	PGK1	52	0.080813	0.0320226	0.114528
P15170	GSPT1	18	-0.00217411	1	1	P04066	FUCA1	13	-0.375384	5.32353e-05	0.000264686	Q06587	RING1	8	-0.138182	0.0320806	0.114663
P15289	ARSA	8	0.0303225	0.863519	1	O75503	CLN5	8	-0.37692	8.24155e-05	0.00039625	Q13938	CAPS	13	0.119116	0.0321705	0.114912
P15311	EZR	58	-0.0522691	0.999734	1	Q96KN1	FAM84B	11	-0.377478	0.000107586	0.000510361	O60547	GMDS	23	0.145454	0.0327287	0.116557
P15328	FOLR1	7	0.116449	0.170131	1	Q9Y6A4	CFAP20	7	-0.377589	0.000233509	0.00104656	P14406	COX7A2	2	0.147717	0.0327038	0.116557
P15374	UCHL3	11	0.0741696	0.39439	1	P00505	GOT2	35	-0.377688	1.2411e-34	5.7343e-33	Q6FIF0	ZFAND6	4	-0.192931	0.0327053	0.116557
P15391	CD19	3	0.141645	0.963479	1	Q15024	EXOSC7	13	-0.378326	5.27449e-09	4.42108e-08	Q86YS6	RAB43	6	0.234527	0.0326669	0.116557
P15529	CD46	6	0.0129163	0.99942	1	P36578	RPL4	62	-0.379288	1.10072e-48	9.19914e-47	Q9UBQ5	EIF3K	9	0.140375	0.032754	0.116557
P15531	NME1	6	-0.0380396	0.851938	1	P31323	PRKAR2B	13	-0.379299	0.000147156	0.000680462	Q9UHB6	LIMA1	58	-0.126856	0.0327479	0.116557
P15559	NQO1	23	-0.0916288	0.913467	1	P00387	CYB5R3	18	-0.379997	1.40959e-40	8.25844e-39	Q9Y6M5	SLC30A1	7	-0.173926	0.0328396	0.116788
P15735	PHKG2	8	0.00695842	0.999167	1	O75367	H2AFY	28	-0.380119	5.35803e-19	1.01499e-17	P23219	PTGS1	9	-0.203652	0.0330845	0.117585
P15924	DSP	199	-0.0288367	1	1	Q13868	EXOSC2	10	-0.380366	9.36685e-30	3.4792e-28	P32455	GBP1	20	0.201527	0.0331633	0.117718
P15927	RPA2	10	-0.0438963	0.921109	1	Q96BX8	MOB3A	2	-0.380371	1.54858e-07	1.08783e-06	Q9NR31	SAR1A	9	0.272637	0.0331431	0.117718
P15954	COX7C	4	0.0432285	0.929178	1	P51149	RAB7A	23	-0.380512	6.15704e-76	1.09345e-73	P49441	INPP1	6	0.195837	0.0332135	0.117823
P16083	NQO2	8	-0.131138	0.915058	1	Q8NFF5	FLAD1	27	-0.380644	1.36378e-08	1.09166e-07	P51159	RAB27A	7	0.258918	0.0332957	0.118041
P16104	H2AFX	9	-0.00336712	0.999998	1	Q96GA3	LTV1	12	-0.380718	6.09025e-06	3.489e-05	O95870	ABHD16A	16	0.146984	0.033413	0.118383
P16144	ITGB4	52	0.00494219	1	1	Q9NUL5	RYDEN	7	-0.381412	7.04121e-10	6.43331e-09	P11441	UBL4A	12	0.182662	0.0335442	0.118774
P16152	CBR1	21	0.00165245	1	1	P07203	GPX1	15	-0.381908	8.74789e-18	1.55357e-16	O00764	PDXK	18	0.132712	0.0339259	0.12005
P16157	ANK1	25	0.0725228	0.931341	1	Q9UK59	DBR1	14	-0.381997	3.89062e-07	2.61971e-06	O14498	ISLR	4	-0.19543	0.0340317	0.12035
P16219	ACADS	15	0.0270653	0.99992	1	Q9H9L3	ISG20L2	12	-0.382502	0.000895883	0.00356318	Q96C36	PYCR2	14	0.180946	0.03426	0.121082
P16220	CREB1	4	0.0916575	0.816538	1	Q9UK45	LSM7	4	-0.382768	3.22712e-16	4.97012e-15	Q13177	PAK2	14	0.0856514	0.034334	0.121268
P16278	GLB1	12	0.0980887	0.180455	1	O43633	CHMP2A	16	-0.382859	5.03675e-07	3.35174e-06	P05106	ITGB3	7	-0.346168	0.0343703	0.121321
P16284	PECAM1	17	0.0057351	0.999999	1	Q9HAB8	PPCS	13	-0.382877	3.23713e-15	4.66919e-14	O43598	DNPH1	7	0.18641	0.0344368	0.121354
P16298	PPP3CB	6	-0.041646	0.960149	1	Q13232	NME3	8	-0.383296	2.03434e-08	1.59684e-07	O95379	TNFAIP8	7	0.37498	0.0344599	0.121354
P16333	NCK1	18	-0.0432794	0.987929	1	Q8NFW8	CMAS	29	-0.384271	5.01548e-09	4.22266e-08	P09972	ALDOC	18	-0.118992	0.0344784	0.121354
P16383	GCFC2	6	0.00830319	0.993291	1	O95864	FADS2	8	-0.384883	0.00186128	0.00697275	Q71SY5	MED25	4	0.10083	0.0344572	0.121354
P16401	HIST1H1B	19	0.103563	0.496808	1	Q92522	H1FX	28	-0.386826	9.94001e-17	1.63736e-15	Q8TE68	EPS8L1	21	0.227589	0.0344865	0.121354
P16402	HIST1H1D	15	-0.00175055	1	1	Q9UJ42	GPR160	2	-0.387116	0.00019644	0.000898124	Q9H6T0	ESRP2	15	0.192676	0.034564	0.121552
P16410	CTLA4	5	0.0140978	0.995821	1	Q5W111	SPRYD7	6	-0.387902	1.56198e-09	1.36987e-08	Q9H9L3	ISG20L2	12	0.201806	0.0348727	0.122561
P16410-2	NA..2	2	-0.0162667	0.976989	1	Q8N0U8	VKORC1L1	5	-0.388801	0.0014296	0.00548947	P07437	TUBB	7	0.246234	0.0349714	0.122828
P16422	EPCAM	16	0.00619054	1	1	Q07020	RPL18	20	-0.389354	6.02145e-18	1.08291e-16	Q9BYC5	FUT8	9	-0.268418	0.0349918	0.122828
P16435	POR	39	0.000131095	1	1	Q9BZE1	MRPL37	16	-0.390262	3.27785e-12	3.75565e-11	O00487	PSMD14	14	0.169784	0.0351685	0.123372
P16455	MGMT	10	0.025768	0.999758	1	Q96IJ6	GMPPA	16	-0.390447	5.79492e-15	8.2126e-14	Q3KQV9	UAP1L1	12	0.210412	0.0352657	0.123637
P16671	CD36	12	0.074379	0.860217	1	O95232	LUC7L3	22	-0.391005	3.8043e-19	7.30399e-18	P29034	S100A2	7	-0.456778	0.0356978	0.125074
P16871	IL7R	3	-0.0470339	0.895718	1	Q9BTD8	RBM42	11	-0.391139	6.14463e-22	1.43114e-20	P01920	HLA.DQB1	8	0.204221	0.0358492	0.125527
P16885	PLCG2	35	-0.128327	0.343549	1	P28074	PSMB5	13	-0.391804	1.15989e-19	2.3292e-18	Q9BQC3	DPH2	7	-0.508899	0.0359965	0.125966
P16930	FAH	15	0.0668417	0.740839	1	P53004	BLVRA	24	-0.392461	3.01802e-08	2.31776e-07	P22792	CPN2	9	-0.166474	0.0361304	0.126356
P16949	STMN1	19	-0.0649926	0.845142	1	P38919	EIF4A3	29	-0.392872	1.50897e-22	3.68046e-21	Q15004	PCLAF	6	-0.527241	0.0362156	0.126577
P16989	YBX3	9	-0.060796	0.732229	1	Q9Y3U8	RPL36	10	-0.393365	0.000433647	0.00184049	Q9NR50	EIF2B3	18	0.196922	0.0363176	0.126855
P17026	ZNF22	7	0.178834	0.129655	1	P61966	AP1S1	5	-0.393448	6.44429e-08	4.75622e-07	P08571	CD14	14	0.164242	0.0363894	0.127028
P17028	ZNF24	9	-0.0334454	0.999667	1	P08246	ELANE	4	-0.393889	0.00315679	0.0111429	Q13148	TARDBP	16	0.334371	0.0364848	0.127283
P17029	ZKSCAN1	7	-0.0970581	0.991368	1	Q12906	ILF3	46	-0.394136	6.45903e-42	3.98985e-40	P83876	TXNL4A	5	0.340501	0.0365418	0.127403
P17050	NAGA	9	-0.0159573	0.999995	1	Q9Y6C9	MTCH2	14	-0.394352	0.00021709	0.000982261	Q9NPA0	EMC7	8	0.171151	0.0366499	0.127702
P17066	HSPA6	4	0.104534	0.643187	1	P51151	RAB9A	7	-0.394521	0.00014183	0.000658511	Q7Z4G1	COMMD6	4	-0.350014	0.0367029	0.127808
P17096	HMGA1	16	-0.0230644	0.999994	1	Q8IW45	NAXD	12	-0.395379	2.04615e-10	1.99798e-09	Q9H0A8	COMMD4	9	0.11292	0.0368249	0.128154
P17152	TMEM11	5	-0.133522	0.654261	1	O00743	PPP6C	15	-0.395646	2.30975e-16	3.66657e-15	Q7L311	ARMCX2	7	-0.213438	0.0368563	0.128185
P17174	GOT1	25	0.0930559	0.178178	1	Q96S44	TP53RK	9	-0.395728	1.83285e-08	1.44067e-07	Q86W50	METTL16	11	0.220994	0.0370079	0.128634
P17252	PRKCA	11	0.0445428	0.99929	1	Q9NVJ2	ARL8B	7	-0.397038	1.58474e-15	2.33924e-14	Q15021	NCAPD2	30	0.268433	0.0371921	0.129195
P17275	JUNB	9	-0.043932	0.780587	1	P19525	EIF2AK2	25	-0.397108	4.71019e-31	1.83342e-29	Q9H1I8	ASCC2	9	0.235543	0.0372696	0.129385
P17301	ITGA2	29	0.0326312	0.999997	1	O95716	RAB3D	6	-0.397329	1.6085e-09	1.40632e-08	Q9UL46	PSME2	19	0.182885	0.0373482	0.129579
P17480	UBTF	51	0.0215685	1	1	Q9Y285	FARSA	20	-0.397834	7.57371e-13	9.31632e-12	O43747	AP1G1	30	0.148829	0.0374342	0.129719
P17535	JUND	5	-0.112802	0.87079	1	P30044	PRDX5	18	-0.398134	5.81495e-21	1.26131e-19	P42773	CDKN2C	4	-0.284244	0.0374189	0.129719
P17544	ATF7	5	0.0961014	0.959306	1	Q14498	RBM39	20	-0.398189	7.0091e-22	1.62583e-20	Q7L099	RUFY3	5	-0.267302	0.0374743	0.129766
P17568	NDUFB7	7	-0.000191282	1	1	Q8IUR0	TRAPPC5	9	-0.398542	2.68291e-12	3.09269e-11	Q9UBN7	HDAC6	12	0.279475	0.0374936	0.129766
P17612	PRKACA	11	-0.0937507	0.98286	1	O60506	SYNCRIP	35	-0.39961	6.74123e-58	7.22838e-56	P50579	METAP2	24	0.188144	0.0376247	0.130141
P17655	CAPN2	33	0.036938	0.967853	1	P11802	CDK4	10	-0.400332	0.000439297	0.00186169	Q9UJ42	GPR160	2	0.378438	0.0377706	0.130566
P17661	DES	34	0.0739639	0.999991	1	P62750	RPL23A	23	-0.400928	5.54885e-41	3.35469e-39	Q15036	SNX17	14	0.165461	0.037852	0.130768
P17676	CEBPB	8	-0.019342	0.999137	1	O95236	APOL3	14	-0.401516	8.76868e-08	6.35617e-07	P63313	TMSB10	6	-0.244755	0.03802	0.131268
P17706	PTPN2	14	0.0122002	1	1	Q7L2E3	DHX30	47	-0.401581	1.72135e-62	2.12661e-60	Q9UFC0	LRWD1	11	0.193055	0.0381741	0.131676
P17812	CTPS1	26	-0.0439467	0.987486	1	O43716	GATC	6	-0.401748	0.000606453	0.00249744	Q9Y2E5	MAN2B2	7	0.354795	0.0381845	0.131676
P17813	ENG	9	0.230374	0.292095	1	Q15185	PTGES3	9	-0.401994	4.10439e-09	3.48138e-08	Q12849	GRSF1	16	0.258485	0.0382094	0.131682
P17844	DDX5	43	0.124151	0.195545	1	Q9NRG7	SDR39U1	7	-0.402563	1.3538e-05	7.32729e-05	P10244	MYBL2	5	-0.245788	0.0383062	0.131776
P17858	PFKL	31	-0.0170872	1	1	Q14956	GPNMB	4	-0.403048	2.39167e-08	1.85935e-07	P20339	RAB5A	9	0.094528	0.0382988	0.131776
P17931	LGALS3	13	-0.0543451	0.980118	1	O75663	TIPRL	15	-0.403213	1.31833e-12	1.56738e-11	Q01658	DR1	5	0.086471	0.0382893	0.131776
P17936	IGFBP3	7	0.105165	0.527334	1	Q9H993	ARMT1	18	-0.403262	2.31938e-08	1.80562e-07	Q9H147	DNTTIP1	9	0.112699	0.0385149	0.132414
P17980	PSMC3	37	-0.0429507	0.98537	1	P35268	RPL22	12	-0.403986	1.39193e-16	2.26009e-15	P17535	JUND	3	-0.17268	0.0388877	0.133534
P17987	TCP1	43	-0.0618956	0.876873	1	P62861	FAU	8	-0.404483	0.000188651	0.000863312	Q9BQS8	FYCO1	35	-0.213963	0.0388876	0.133534
P18031	PTPN1	25	-0.0302494	0.999868	1	Q9UNQ2	DIMT1	15	-0.4045	0.0107451	0.0336258	P10412	HIST1H1E	10	-0.186448	0.039072	0.134086
P18074	ERCC2	18	-0.0748167	0.860807	1	Q99766	ATP5S	5	-0.405984	0.0130024	0.0398773	O95707	POP4	6	0.277126	0.0391501	0.134273
P18084	ITGB5	22	0.0130668	1	1	Q08380	LGALS3BP	22	-0.407078	1.10488e-15	1.65674e-14	P31942	HNRNPH3	16	0.200252	0.0392006	0.134365
P18206	VCL	119	-0.0667779	0.942855	1	Q96I51	RCC1L	11	-0.408066	3.1421e-10	3.03167e-09	O95363	FARS2	7	0.362025	0.039323	0.134703
P18428	LBP	9	0.203381	0.141902	1	Q16630	CPSF6	19	-0.409522	2.22108e-61	2.62967e-59	O14617	AP3D1	40	0.109601	0.0395355	0.135349
P18433	PTPRA	9	-0.0157348	0.996867	1	P52597	HNRNPF	19	-0.409839	3.22003e-21	7.14822e-20	Q9Y4Z0	LSM4	9	0.232591	0.039572	0.135393
P18440	NAT1	16	0.000219594	1	1	Q9UKM9	RALY	26	-0.411617	6.47909e-65	9.20517e-63	Q13263	TRIM28	44	0.126266	0.0397706	0.13599
P18583	SON	58	0.0244912	1	1	P68366	TUBA4A	6	-0.411629	4.57132e-06	2.65361e-05	Q13825	AUH	14	0.146579	0.0398191	0.136075
P18615	NELFE	21	0.0272441	0.999405	1	P82673	MRPS35	17	-0.411729	0.000551676	0.00229347	Q13232	NME3	8	0.235278	0.0399033	0.136159
P18627	LAG3	3	-0.0684109	0.673592	1	Q86V81	ALYREF	17	-0.411741	9.00101e-09	7.36011e-08	Q96PE3	INPP4A	10	0.291304	0.0398787	0.136159
P18669	PGAM1	10	0.0386251	0.889506	1	P84085	ARF5	6	-0.412176	8.14145e-12	9.01908e-11	Q9NSK0	KLC4	16	-0.226085	0.0399171	0.136159
P18754	RCC1	19	0.14175	0.905667	1	Q9Y3A5	SBDS	22	-0.412659	2.46478e-14	3.30362e-13	Q9Y3F4	STRAP	24	0.244433	0.0399397	0.136159
P18827	SDC1	5	-0.0129036	0.9998	1	P05388	RPLP0	8	-0.413419	6.36165e-16	9.66665e-15	Q9BXB4	OSBPL11	9	0.214691	0.0400259	0.136371
P18858	LIG1	32	-0.0678282	0.987406	1	P31153	MAT2A	18	-0.414378	2.28222e-33	9.90063e-32	O75427	LRCH4	14	0.184915	0.0403119	0.137263
P18887	XRCC1	24	0.00620258	1	1	O43924	PDE6D	5	-0.414478	1.14811e-06	7.20486e-06	Q96HC4	PDLIM5	38	-0.0888129	0.0404392	0.137614
P19012	KRT15	16	-0.234434	0.826775	1	Q9HAV0	GNB4	7	-0.41457	3.91378e-06	2.28828e-05	Q562R1	ACTBL2	11	-0.165611	0.0410356	0.13956
P19174	PLCG1	26	-0.0874541	0.976372	1	P62424	RPL7A	34	-0.414642	3.02252e-38	1.54747e-36	Q15102	PAFAH1B3	10	0.151688	0.0414345	0.140749
P19320	VCAM1	8	-0.130182	0.363237	1	P60900	PSMA6	18	-0.414828	5.5952e-39	2.94421e-37	Q8NBI5	SLC43A3	2	-0.139489	0.0414208	0.140749
P19338	NCL	105	0.0619592	0.876856	1	Q13268	DHRS2	25	-0.415973	8.40392e-06	4.70853e-05	Q9Y4C2	TCAF1	13	0.175621	0.0417309	0.141671
P19367	HK1	52	-0.0170724	1	1	Q9NP72	RAB18	13	-0.416507	1.33656e-33	5.84285e-32	Q9Y657	SPIN1	4	-0.129756	0.0418673	0.142049
P19387	POLR2C	8	0.0246104	0.860716	1	Q13151	HNRNPA0	17	-0.418375	5.62554e-19	1.06212e-17	P37235	HPCAL1	4	0.298538	0.0422359	0.143158
P19388	POLR2E	7	0.0234653	0.986414	1	P40616	ARL1	8	-0.41853	5.74592e-09	4.78798e-08	Q15046	KARS	37	0.169108	0.0422594	0.143158
P19404	NDUFV2	17	0.00166304	1	1	P11177	PDHB	16	-0.419007	1.79887e-13	2.3287e-12	Q9Y4E5	ZNF451	12	-0.254468	0.0422698	0.143158
P19447	ERCC3	19	-0.100996	0.999784	1	Q96DI7	SNRNP40	21	-0.419431	7.79467e-10	7.0989e-09	P55263	ADK	25	0.192193	0.042401	0.143517
P19474	TRIM21	21	-0.0613491	0.882047	1	Q01196	RUNX1	10	-0.420138	1.03167e-05	5.69774e-05	Q9H2U1	DHX36	30	0.200784	0.042528	0.143824
P19525	EIF2AK2	25	0.0280068	0.997344	1	Q9Y312	AAR2	10	-0.421791	0.000243883	0.00108705	Q9Y305	ACOT9	19	0.108997	0.0425432	0.143824
P19623	SRM	12	0.135637	0.153814	1	Q01081	U2AF1	9	-0.423155	1.41393e-06	8.73411e-06	Q9Y6E0	STK24	6	-0.358986	0.0425676	0.143824
P19838	NFKB1	27	-0.0595176	0.985208	1	P83731	RPL24	22	-0.424088	2.77865e-20	5.91427e-19	P13473	LAMP2	7	0.248225	0.0432132	0.145851
P19878	NCF2	18	-0.0712183	0.998049	1	P62879	GNB2	5	-0.424201	7.77958e-11	7.99482e-10	Q13769	THOC5	17	-0.095421	0.043219	0.145851
P19971	TYMP	26	-0.0087912	1	1	Q8WU90	ZC3H15	32	-0.424846	4.83293e-27	1.56946e-25	O15042	U2SURP	43	0.142164	0.0435232	0.146791
P20020	ATP2B1	22	0.0541107	0.999873	1	Q8N684	CPSF7	18	-0.424872	3.85129e-23	9.72749e-22	Q13509	TUBB3	9	0.261401	0.0435646	0.146843
P20036	HLA.DPA1	4	-0.0975735	0.965052	1	P62753	RPS6	28	-0.425413	2.43966e-16	3.84061e-15	O95352	ATG7	24	0.193462	0.0436256	0.146923
P20042	EIF2S2	40	-0.018164	1	1	P07910	HNRNPC	25	-0.425954	0.000138756	0.000646138	Q92845	KIFAP3	5	0.416819	0.0436399	0.146923
P20073	ANXA7	24	-0.00981284	0.999998	1	Q9P2K5	MYEF2	25	-0.426831	5.90644e-09	4.91454e-08	P15941	MUC1	8	-0.35511	0.0438985	0.147628
P20132	SDS	6	-0.0907099	0.433807	1	P06865	HEXA	17	-0.426842	3.49238e-23	8.86035e-22	Q9NVU7	SDAD1	21	0.143035	0.0439015	0.147628
P20160	AZU1	3	-0.0794638	0.542147	1	Q9Y3D9	MRPS23	13	-0.426846	7.12815e-12	7.943e-11	P19623	SRM	12	0.251102	0.0441722	0.148451
P20248	CCNA2	3	0.054578	0.91396	1	P82914	MRPS15	15	-0.426899	5.59515e-10	5.19563e-09	Q8NBF6	AVL9	10	0.175629	0.0442385	0.148586
P20290	BTF3	22	0.00870228	1	1	P09417	QDPR	14	-0.427474	9.06186e-11	9.25774e-10	Q9HBH1	PDF	5	0.224583	0.0443842	0.148987
P20292	ALOX5AP	3	-0.000626102	0.999883	1	Q9UBR2	CTSZ	9	-0.427803	3.69773e-27	1.2147e-25	Q7KZF4	SND1	67	0.144347	0.0445969	0.149566
P20338	RAB4A	7	-0.0696328	0.639855	1	Q8N9N2	ASCC1	7	-0.428483	5.94807e-09	4.93473e-08	Q9UGK3	STAP2	6	0.21672	0.0446092	0.149566
P20339	RAB5A	9	-0.0032573	1	1	Q04837	SSBP1	13	-0.429175	2.59108e-23	6.66294e-22	O75781	PALM	16	-0.245165	0.044818	0.149912
P20340	RAB6A	5	0.0254804	0.982116	1	Q8NDH3	NPEPL1	12	-0.429251	2.98296e-10	2.88794e-09	P08648	ITGA5	15	-0.174742	0.0447786	0.149912
P20585	MSH3	19	-0.0809337	0.869181	1	Q13510	ASAH1	20	-0.430878	2.9803e-27	9.84711e-26	P50570	DNM2	34	0.142383	0.0447979	0.149912
P20591	MX1	40	-0.209257	0.163808	1	P31146	CORO1A	28	-0.431017	4.75083e-13	5.96003e-12	Q7LGA3	HS2ST1	5	-0.121108	0.044791	0.149912
P20592	MX2	22	-0.103613	0.787993	1	Q15363	TMED2	8	-0.431307	6.80852e-18	1.22059e-16	O00399	DCTN6	6	0.225617	0.04502	0.150411
P20618	PSMB1	15	0.0487396	0.651177	1	Q9Y512	SAMM50	21	-0.432926	5.31414e-22	1.24794e-20	Q15833	STXBP2	24	0.136281	0.0450198	0.150411
P20645	M6PR	10	-0.0372611	0.970371	1	P49770	EIF2B2	15	-0.433634	0.000647355	0.0026448	Q6PCB0	VWA1	9	0.172427	0.0450866	0.150545
P20701	ITGAL	12	-0.0681608	0.917851	1	Q15907	RAB11B	2	-0.433953	2.86325e-13	3.66484e-12	O95197	RTN3	4	-0.120172	0.0452161	0.150888
P20702	ITGAX	17	-0.131902	0.788586	1	P51398	DAP3	17	-0.434408	5.0574e-20	1.03759e-18	Q7Z3B0	SMIM15	2	-0.168834	0.0452782	0.151005
P20742	PZP	11	0.0697798	0.826323	1	O14818	PSMA7	18	-0.43636	1.21784e-19	2.42841e-18	Q9BVG4	PBDC1	13	0.242368	0.0453041	0.151005
P20774	OGN	21	0.00425059	1	1	P62699	YPEL5	6	-0.437714	4.18105e-12	4.77127e-11	Q13043	STK4	15	0.26274	0.0454127	0.151189
P20810	CAST	55	-0.009989	1	1	P27635	RPL10	16	-0.438289	2.43785e-15	3.53425e-14	Q9H7B4	SMYD3	7	0.218608	0.0454077	0.151189
P20823	HNF1A	4	-0.342195	0.0964237	1	Q9NYM9	BET1L	5	-0.438394	3.31917e-05	0.000170242	P04183	TK1	11	0.391488	0.0455271	0.151482
P20839	IMPDH1	17	0.0183625	0.998098	1	Q9HD33	MRPL47	14	-0.43906	5.76041e-17	9.68533e-16	P08237	PFKM	27	0.15813	0.0456584	0.151741
P20908	COL5A1	22	0.0609602	0.999377	1	Q8N4T8	CBR4	10	-0.439267	0.000833272	0.00333485	Q9NUM4	TMEM106B	3	-0.230742	0.04565	0.151741
P20933	AGA	8	0.0492953	0.690387	1	Q13405	MRPL49	10	-0.440108	7.63688e-06	4.29707e-05	O14493	CLDN4	3	-0.182094	0.0458699	0.152355
P20936	RASA1	18	-0.0797489	0.998882	1	Q9Y399	MRPS2	13	-0.440135	0.00202154	0.00748917	Q9BQA1	WDR77	8	0.147541	0.0460897	0.152995
P20962	PTMS	5	-0.117685	0.811821	1	Q86WA6	BPHL	7	-0.440516	0.000167367	0.00077016	O75843	AP1G2	14	0.197714	0.0463948	0.153918
P21127	CDK11B	4	-0.0124795	0.971324	1	P61513	RPL37A	7	-0.441349	1.26095e-05	6.85737e-05	Q8IXQ6	PARP9	32	0.08674	0.0464533	0.154022
P21246	PTN	8	0.176009	0.520793	1	O14979	HNRNPDL	27	-0.442715	3.60392e-51	3.20016e-49	Q6RW13	AGTRAP	2	-0.127303	0.0467914	0.155053
P21266	GSTM3	20	0.176035	0.343577	1	Q9P015	MRPL15	22	-0.443991	2.23706e-14	3.00549e-13	P06730	EIF4E	9	0.215198	0.047023	0.15573
P21281	ATP6V1B2	20	-0.0266964	0.999605	1	Q16656	NRF1	6	-0.445591	2.4712e-08	1.91856e-07	P09914	IFIT1	19	0.147333	0.0472384	0.156352
P21283	ATP6V1C1	26	-0.0822371	0.342731	1	Q92841	DDX17	41	-0.446651	2.3333e-65	3.48952e-63	P28676	GCA	6	0.200716	0.0473108	0.1565
P21333	FLNA	184	-0.0677551	0.97834	1	Q86Y79	PTRH1	3	-0.446786	1.7261e-07	1.20509e-06	P43487	RANBP1	13	0.12801	0.0474109	0.15674
P21359	NF1	14	-0.0413347	0.999629	1	P62888	RPL30	14	-0.447894	1.40897e-23	3.70703e-22	Q6P158	DHX57	17	0.240906	0.0475153	0.156994
P21397	MAOA	16	0.144036	0.392842	1	Q96BM9	ARL8A	5	-0.44797	1.09981e-05	6.05053e-05	Q9BW61	DDA1	5	-0.146661	0.0475853	0.157134
P21399	ACO1	47	0.0335341	0.999302	1	P62312	LSM6	7	-0.448553	4.14931e-13	5.2285e-12	Q96A00	PPP1R14A	4	-0.685	0.0477572	0.15761
P21589	NT5E	23	0.0836055	0.819289	1	Q14344	GNA13	15	-0.449171	1.08696e-25	3.21729e-24	Q96I99	SUCLG2	33	0.0907486	0.0479092	0.15802
P21695	GPD1	21	-0.0598078	0.998207	1	Q8NC51	SERBP1	37	-0.449845	3.936e-40	2.21468e-38	Q07666	KHDRBS1	19	0.258486	0.0479578	0.158088
P21741	MDK	11	0.119654	0.226918	1	Q9BRX2	PELO	17	-0.450591	0.000783974	0.0031531	Q15024	EXOSC7	13	0.28982	0.0492842	0.162367
P21796	VDAC1	27	0.0161244	1	1	Q8N5M1	ATPAF2	6	-0.451024	2.26576e-10	2.20485e-09	Q9Y376	CAB39	21	0.214438	0.0493587	0.162518
P21810	BGN	26	-0.0754548	0.794888	1	P55795	HNRNPH2	9	-0.451135	8.24041e-12	9.11095e-11	Q9HC07	TMEM165	6	-0.256106	0.0494157	0.162611
P21912	SDHB	26	-0.0789752	0.131393	1	Q9GZN8	C20orf27	4	-0.452489	0.00495274	0.0167339	P01742	IGHV1.69	2	-0.239415	0.049487	0.162752
P21926	CD9	11	0.0556347	0.915361	1	Q9BPW8	NIPSNAP1	12	-0.453171	2.33923e-17	4.02844e-16	O60684	KPNA6	13	0.0778768	0.0495336	0.162811
P21953	BCKDHB	10	0.0846974	0.638384	1	P63218	GNG5	4	-0.455161	3.17905e-10	3.05917e-09	P35270	SPR	16	0.139819	0.0496207	0.162909
P21980	TGM2	32	-0.0417781	0.999928	1	Q6GMV2	SMYD5	5	-0.455255	5.63962e-07	3.69239e-06	Q02543	RPL18A	20	0.265176	0.0496175	0.162909
P22033	MUT	26	-0.0316019	0.999999	1	Q8IUE6	HIST2H2AB	5	-0.455646	5.92993e-09	4.92687e-08	Q7Z6Z7	HUWE1	132	0.146263	0.0497124	0.163068
P22059	OSBP	31	-0.0116929	1	1	Q9NS69	TOMM22	6	-0.455759	4.33632e-08	3.26401e-07	Q8WYJ6	SEPT1	13	0.252147	0.0497266	0.163068
P22061	PCMT1	15	-0.0291825	0.989166	1	Q70IA6	MOB2	6	-0.456494	1.80217e-14	2.45018e-13	P50895	BCAM	24	-0.160247	0.0498087	0.163243
P22087	FBL	26	0.092427	0.179908	1	P63173	RPL38	7	-0.457172	5.39037e-20	1.09797e-18	Q6FHJ7	SFRP4	9	-0.338777	0.0499185	0.163508
P22102	GART	58	0.0210457	1	1	Q9UL25	RAB21	13	-0.457453	1.32632e-09	1.17223e-08	Q8NC96	NECAP1	7	0.135963	0.0501337	0.164119
P22105	TNXB	78	0.0646726	0.999902	1	O43390	HNRNPR	33	-0.45769	1.20323e-30	4.62025e-29	P29536	LMOD1	23	-0.206507	0.050269	0.164372
P22223	CDH3	8	-0.0303875	0.977328	1	P30050	RPL12	16	-0.458063	3.26319e-20	6.89395e-19	Q4G176	ACSF3	21	0.231721	0.0502456	0.164372
P22234	PAICS	38	0.0168983	1	1	Q9UN86	G3BP2	18	-0.458187	1.81145e-29	6.68474e-28	P15121	AKR1B1	17	0.149233	0.0506118	0.165398
P22301	IL10	5	-0.0668852	0.987345	1	Q9Y2R9	MRPS7	13	-0.458427	3.45937e-13	4.39812e-12	P33316	DUT	12	0.10495	0.0509542	0.166421
P22307	SCP2	41	0.00657607	1	1	P08236	GUSB	20	-0.458462	1.5179e-09	1.33533e-08	P49773	HINT1	9	0.133295	0.0509946	0.166457
P22314	UBA1	62	-0.0186471	1	1	Q96SZ5	ADO	10	-0.458589	1.70566e-07	1.19229e-06	Q6IA69	NADSYN1	12	0.255126	0.0511047	0.166721
P22392	NME2	3	-0.00768479	0.993676	1	P61106	RAB14	14	-0.459312	3.40169e-23	8.66896e-22	O94874	UFL1	38	0.113766	0.0511427	0.166749
P22455	FGFR4	6	0.00188039	0.998871	1	Q99729	HNRNPAB	23	-0.461789	1.11336e-40	6.66023e-39	Q9BXJ8	TMEM120A	2	-0.0825904	0.0513239	0.167244
P22466	GAL	2	0.0219147	0.8753	1	P48507	GCLM	7	-0.464124	7.30847e-12	8.12506e-11	Q8WVQ1	CANT1	13	0.19457	0.0516603	0.168147
P22570	FDXR	32	0.0880488	0.357144	1	Q02543	RPL18A	20	-0.465624	8.94557e-08	6.47402e-07	Q96SK2	TMEM209	11	-0.254361	0.0516401	0.168147
P22626	HNRNPA2B1	40	0.0798005	0.319792	1	Q9BVC6	TMEM109	5	-0.468543	1.044e-14	1.45418e-13	P06310	IGKV2.30	2	-0.216234	0.0517965	0.168494
P22670	RFX1	11	0.142814	0.547744	1	Q8N4H5	TOMM5	4	-0.468697	4.02686e-10	3.8397e-09	Q08379	GOLGA2	37	-0.163308	0.0518261	0.168494
P22676	CALB2	15	-0.00929618	1	1	P57721	PCBP3	3	-0.46923	4.61089e-06	2.67385e-05	O75964	ATP5L	6	0.097168	0.0520404	0.169094
P22681	CBL	13	0.0217255	0.999441	1	Q9P0M9	MRPL27	6	-0.469259	1.99409e-23	5.19836e-22	Q9Y2A7	NCKAP1	42	0.0854902	0.0524389	0.170194
P22694	PRKACB	7	-0.0395453	0.996157	1	P04264	KRT1	4	-0.469862	0.00929575	0.0296077	Q9Y2Q5	LAMTOR2	3	0.344959	0.0524305	0.170194
P22695	UQCRC2	21	0.0704853	0.492774	1	Q8NFV4	ABHD11	10	-0.470026	2.17934e-14	2.93488e-13	Q9UIJ7	AK3	17	0.0909869	0.0525728	0.170531
P22735	TGM1	5	-0.0328168	0.987241	1	P26368	U2AF2	22	-0.470456	1.02318e-23	2.72991e-22	Q16539	MAPK14	14	0.143475	0.052805	0.171187
P22792	CPN2	10	0.0913437	0.660491	1	Q9NX20	MRPL16	9	-0.471309	1.18715e-12	1.4324e-11	Q9P2B4	CTTNBP2NL	16	-0.171354	0.0528502	0.171236
P22794-2	NA..3	2	-0.310758	0.865446	1	P62857	RPS28	7	-0.472108	2.50161e-09	2.14236e-08	Q8N0U8	VKORC1L1	6	0.199675	0.0529634	0.171502
P22830	FECH	20	0.0285765	0.999983	1	Q13595	TRA2A	8	-0.473476	9.07366e-11	9.25774e-10	Q9Y3B2	EXOSC1	7	0.140475	0.0529928	0.171502
P22897	MRC1	20	0.0584887	0.997296	1	P61353	RPL27	12	-0.473831	3.00203e-29	1.08666e-27	Q14320	FAM50A	13	0.134523	0.053035	0.171541
P23141	CES1	23	0.0286981	0.996724	1	Q9NQ50	MRPL40	10	-0.474248	5.68705e-21	1.24306e-19	Q9NUI1	DECR2	14	0.266863	0.0532147	0.172025
P23142	FBLN1	29	0.0701522	0.955425	1	Q9BYD1	MRPL13	10	-0.474429	3.18136e-10	3.05917e-09	P08697	SERPINF2	12	-0.289893	0.0533986	0.172521
P23193	TCEA1	24	-0.0846926	0.543767	1	P20618	PSMB1	16	-0.475543	8.87753e-26	2.64141e-24	Q5BJF2	TMEM97	3	0.177108	0.0537363	0.173513
P23219	PTGS1	9	0.0118679	0.999248	1	Q15287	RNPS1	12	-0.476067	4.50428e-16	6.86269e-15	Q7L5Y1	ENOSF1	8	0.256693	0.0538197	0.173668
P23229	ITGA6	44	0.0261869	1	1	P82650	MRPS22	18	-0.476962	7.24544e-34	3.21686e-32	Q9UBI6	GNG12	6	-0.116819	0.0538454	0.173668
P23246	SFPQ	50	0.0498915	0.999953	1	Q9Y3B7	MRPL11	19	-0.477525	5.1444e-26	1.5634e-24	P09661	SNRPA1	21	0.131703	0.0540186	0.174128
P23297	S100A1	5	-0.199537	0.567857	1	P17844	DDX5	43	-0.480123	3.87542e-59	4.4048e-57	P17936	IGFBP3	6	-0.340882	0.0545656	0.175792
P23368	ME2	23	-0.120194	0.471398	1	Q9BYD3	MRPL4	14	-0.480166	1.12655e-10	1.14121e-09	Q9UGI8	TES	32	-0.102252	0.0546008	0.175805
P23381	WARS	39	-0.0248081	1	1	Q9BWS9	CHID1	12	-0.480931	7.28543e-23	1.80014e-21	O15533	TAPBP	6	0.341734	0.0548019	0.176353
P23434	GCSH	3	0.0693322	0.57666	1	Q9Y3C4	TPRKB	6	-0.481024	0.000786333	0.00316035	Q9H3H3	C11orf68	6	0.146165	0.0548497	0.176407
P23469	PTPRE	5	-0.10159	0.509196	1	Q00577	PURA	16	-0.481853	3.45017e-30	1.2985e-28	P19338	NCL	104	0.111986	0.0558056	0.17931
P23497	SP100	18	-0.0581576	0.99511	1	P61247	RPS3A	45	-0.48272	7.60388e-44	5.08386e-42	P34059	GALNS	8	0.265439	0.0558156	0.17931
P23511	NFYA	3	-0.237029	0.751035	1	P46783	RPS10	9	-0.482739	7.06413e-36	3.37357e-34	Q96HU1	SGSM3	12	0.257375	0.0558645	0.179366
P23526	AHCY	34	-0.0535967	0.949336	1	P84098	RPL19	22	-0.483039	1.14159e-28	3.93191e-27	Q8IXI2	RHOT1	8	0.139098	0.0559033	0.179389
P23528	CFL1	21	0.0310749	0.997863	1	Q9NYK5	MRPL39	15	-0.48306	1.7807e-21	4.03176e-20	O43291	SPINT2	8	-0.161192	0.0560878	0.179784
P23588	EIF4B	51	-0.0504614	0.999995	1	P36873	PPP1CC	3	-0.48504	0.00749993	0.0244253	P17900	GM2A	7	0.151941	0.0560896	0.179784
P23634	ATP2B4	25	-0.0444005	0.984026	1	P62314	SNRPD1	5	-0.486273	8.33545e-28	2.78649e-26	Q96EL3	MRPL53	5	0.281407	0.0561658	0.179927
P23743	DGKA	18	0.00598702	1	1	Q9NUL7	DDX28	21	-0.488171	1.08194e-11	1.18422e-10	P23497	SP100	16	-0.147664	0.0568477	0.182009
P23771	GATA3	4	-0.159453	0.590452	1	P62273	RPS29	3	-0.489235	4.31803e-12	4.90787e-11	P02655	APOC2	5	-0.22742	0.0569309	0.182173
P23786	CPT2	29	-0.0240404	0.999976	1	P62269	RPS18	24	-0.489834	2.81639e-43	1.81881e-41	O15400	STX7	13	-0.2911	0.0571474	0.182762
P23919	DTYMK	18	0.00220882	1	1	P46778	RPL21	19	-0.491013	1.33896e-12	1.5874e-11	O75251	NDUFS7	6	0.150643	0.0572246	0.182906
P23921	RRM1	31	-0.0757746	0.509433	1	Q7Z2W9	MRPL21	9	-0.491248	4.85292e-22	1.15394e-20	P28062	PSMB8	13	0.14091	0.0572747	0.182963
P24347	MMP11	9	0.0365931	0.998313	1	P19623	SRM	11	-0.491627	1.27502e-06	7.94164e-06	P11233	RALA	9	0.112286	0.0578311	0.184637
P24386	CHM	6	0.00535913	0.999246	1	Q9NRX1	PNO1	13	-0.492544	1.10201e-05	6.05678e-05	O43294	TGFB1I1	12	-0.292282	0.0580594	0.185161
P24534	EEF1B2	17	-0.00456155	1	1	Q16540	MRPL23	6	-0.492932	5.72194e-09	4.77501e-08	P14209	CD99	2	-0.18564	0.0580602	0.185161
P24557	TBXAS1	12	-0.0168874	1	1	Q8IXT5	RBM12B	35	-0.493775	3.84487e-34	1.73416e-32	Q9Y496	KIF3A	14	0.221438	0.0581302	0.18528
P24666	ACP1	9	-0.0244599	0.898279	1	Q9BWJ5	SF3B5	5	-0.49565	0.00151506	0.00577085	P01714	IGLV3.19	2	-0.299132	0.0585823	0.186616
P24752	ACAT1	37	-0.0908884	0.519869	1	O15075	DCLK1	18	-0.496489	0.00147952	0.00565443	Q9ULW3	ABT1	10	0.23355	0.0587738	0.187121
P24821	TNC	86	-0.0532928	1	1	Q96EY4	TMA16	10	-0.496549	1.25293e-05	6.82028e-05	P18827	SDC1	5	-0.424906	0.0589051	0.187434
P24844	MYL9	5	0.109672	0.130143	1	Q92747	ARPC1A	13	-0.498334	4.92023e-23	1.23179e-21	P06746	POLB	14	0.152105	0.059154	0.188121
P24864	CCNE1	4	-0.267255	0.667441	1	Q99714	HSD17B10	20	-0.501955	2.26405e-67	3.67617e-65	Q66K74	MAP1S	29	0.132524	0.059836	0.190077
P24928	POLR2A	65	-0.00980931	1	1	Q9Y3D3	MRPS16	5	-0.502068	8.5533e-06	4.76937e-05	Q7L5N1	COPS6	11	0.123363	0.0598051	0.190077
P24941	CDK2	10	0.0673419	0.893196	1	Q9Y295	DRG1	22	-0.5033	1.62941e-76	2.98708e-74	Q9NQW7	XPNPEP1	26	0.15571	0.059884	0.190123
P25098	GRK2	18	-0.164349	0.19709	1	P39019	RPS19	21	-0.506094	8.99352e-21	1.93599e-19	O95376	ARIH2	3	-0.280078	0.0599742	0.190219
P25205	MCM3	55	0.0452902	0.999998	1	Q9Y6G3	MRPL42	3	-0.506313	1.4355e-07	1.0109e-06	Q9NVR2	INTS10	14	0.107719	0.0599811	0.190219
P25325	MPST	13	0.0487738	0.879759	1	P78346	RPP30	13	-0.511596	6.4827e-33	2.72898e-31	P30405	PPIF	15	0.10632	0.0601317	0.19059
P25398	RPS12	21	0.130986	0.157308	1	Q9UJ70	NAGK	18	-0.511925	1.06122e-64	1.47096e-62	Q96CB9	NSUN4	7	0.0924697	0.0601805	0.190639
P25440	BRD2	15	0.0342919	0.979638	1	Q6P1L8	MRPL14	8	-0.512675	1.05077e-06	6.62766e-06	Q9NRF8	CTPS2	21	0.176706	0.0605002	0.191545
P25445	FAS	7	0.101912	0.916416	1	P60866	RPS20	12	-0.51275	7.18025e-23	1.78189e-21	Q9P2W9	STX18	13	-0.142438	0.060802	0.192393
P25490	YY1	12	-0.0997108	0.856634	1	P32969	RPL9..RPL9P7..RPL9P8..RPL9P9	18	-0.51617	6.61523e-32	2.70463e-30	Q9H098	FAM107B	8	0.242921	0.0608619	0.192475
P25685	DNAJB1	31	0.0437756	0.999141	1	Q9P0P8	C6orf203	4	-0.517624	1.52506e-09	1.33956e-08	Q9UBV2	SEL1L	11	-0.276943	0.0610255	0.192885
P25686	DNAJB2	10	0.048627	0.926338	1	O60869	EDF1	17	-0.51864	2.21497e-43	1.44686e-41	Q8N0X4	CLYBL	14	0.248856	0.0618549	0.195398
P25705	ATP5F1A	55	0.0106401	1	1	P39023	RPL3	43	-0.519849	6.30992e-64	8.33936e-62	Q96FW1	OTUB1	13	0.0954894	0.0620199	0.195811
P25774	CTSS	12	-0.104711	0.111183	1	Q96SI9	STRBP	27	-0.520027	3.22442e-16	4.97012e-15	Q96CG8	CTHRC1	7	-0.166816	0.0622225	0.196341
P25786	PSMA1	22	0.0209933	0.999999	1	P62495	ETF1	22	-0.520083	1.6699e-47	1.28243e-45	Q16401	PSMD5	25	0.103424	0.0624845	0.197058
P25787	PSMA2	16	-0.00598899	0.999803	1	P62081	RPS7	22	-0.520533	2.00276e-16	3.21517e-15	Q6PJT7	ZC3H14	25	-0.186747	0.0626376	0.197432
P25789	PSMA4	18	0.028522	0.982765	1	P82675	MRPS5	21	-0.520672	5.61368e-25	1.60314e-23	Q9BXP5	SRRT	50	0.0925163	0.0626829	0.197465
P25815	S100P	7	-0.315878	0.301896	1	Q9Y303	AMDHD2	11	-0.520957	2.49577e-07	1.71921e-06	Q9H4A4	RNPEP	33	0.0587558	0.0627554	0.197584
P25940	COL5A3	10	-0.0890199	0.919371	1	Q9H3H1	TRIT1	4	-0.522387	3.21918e-06	1.91166e-05	O14966	RAB29	6	0.143641	0.0628328	0.197609
P25942	CD40	2	0.0986227	0.608917	1	P62910	RPL32	12	-0.523117	9.85604e-24	2.64207e-22	P00973	OAS1	10	0.248197	0.0628115	0.197609
P26006	ITGA3	17	0.0385211	0.999881	1	Q8N983	MRPL43	4	-0.524445	3.48068e-18	6.36036e-17	P29279	CTGF	12	-0.252602	0.0631168	0.198392
P26022	PTX3	10	0.0406571	0.998786	1	P62847	RPS24	13	-0.525856	1.30197e-19	2.57809e-18	P20160	AZU1	3	0.452243	0.0632163	0.198595
P26038	MSN	65	-0.0633575	0.891611	1	Q9UNW9	NOVA2	3	-0.525974	9.72482e-09	7.91779e-08	P01591	JCHAIN	4	-0.240921	0.0633352	0.198749
P26196	DDX6	26	-0.0523113	0.934838	1	Q8WUH6	TMEM263	7	-0.527951	5.91479e-18	1.0671e-16	P30566	ADSL	20	0.178329	0.0633309	0.198749
P26358	DNMT1	73	-0.0375388	1	1	P62851	RPS25	17	-0.528708	6.28949e-62	7.60493e-60	P01011	SERPINA3	24	-0.18639	0.0638046	0.200111
P26368	U2AF2	21	0.0484269	0.484815	1	P08865	RPSA	17	-0.53368	3.54057e-36	1.70517e-34	Q9BSH4	TACO1	7	0.246543	0.063946	0.200444
P26440	IVD	19	-0.0108712	1	1	P51991	HNRNPA3	28	-0.536693	1.88837e-42	1.1924e-40	Q13492	PICALM	23	-0.123714	0.063997	0.200493
P26447	S100A4	10	0.081505	0.334512	1	Q8TB36	GDAP1	9	-0.537944	2.5094e-08	1.9429e-07	P27449	ATP6V0C	2	-0.22763	0.0640716	0.200616
P26572	MGAT1	10	-0.0303715	0.974592	1	Q9Y3E1	HDGFL3	6	-0.539371	4.58461e-14	6.05914e-13	P54760	EPHB4	12	-0.402836	0.0642169	0.200961
P26583	HMGB2	19	-0.0100083	1	1	Q8WW59	SPRYD4	12	-0.539841	0.000458611	0.0019392	Q04726	TLE3	9	-0.332705	0.0643595	0.201095
P26599	PTBP1	23	0.0392599	0.97213	1	Q5T653	MRPL2	16	-0.540604	3.4236e-24	9.39918e-23	Q15172	PPP2R5A	11	0.125378	0.0643658	0.201095
P26639	TARS	42	-0.0185336	1	1	O95363	FARS2	6	-0.546023	2.31372e-08	1.80368e-07	Q9H9G7	AGO3	9	0.131585	0.0643162	0.201095
P26640	VARS	60	-0.0209063	1	1	Q9H2K0	MTIF3	4	-0.548159	7.22485e-09	5.94194e-08	Q86YV0	RASAL3	29	0.129172	0.0647228	0.202099
P26641	EEF1G	34	-0.0417805	0.999915	1	P40429	RPL13A	13	-0.548399	2.24451e-28	7.68407e-27	Q15532	SS18	3	-0.17581	0.0652236	0.203551
P26885	FKBP2	10	0.0587835	0.761033	1	Q9NQT4	EXOSC5	4	-0.549474	6.23854e-06	3.5596e-05	Q13443	ADAM9	15	-0.133301	0.0653299	0.20377
P27105	STOM	16	0.118875	0.440178	1	Q07955	SRSF1	26	-0.551019	4.92338e-54	4.58681e-52	Q9BV44	THUMPD3	17	0.274271	0.0653993	0.203875
P27144	AK4	14	0.0555193	0.724781	1	P62829	RPL23	15	-0.551381	3.27901e-20	6.90171e-19	P30153	PPP2R1A	28	0.120527	0.0654622	0.203959
P27338	MAOB	23	-0.211137	0.412101	1	Q9BRJ7	NUDT16L1	5	-0.552748	0.0012027	0.00468788	Q9H173	SIL1	6	0.183655	0.0658727	0.205126
P27348	YWHAQ	22	0.0320328	0.999121	1	Q9UK22	FBXO2	7	-0.555221	8.12948e-11	8.32429e-10	P27169	PON1	9	-0.120406	0.065937	0.205214
P27361	MAPK3	15	0.0203624	0.999992	1	Q9NV31	IMP3	7	-0.561158	4.80855e-10	4.54692e-09	Q99471	PFDN5	11	0.145606	0.0660919	0.205583
P27448	MARK3	8	-0.159109	0.457248	1	Q96A35	MRPL24	15	-0.565783	5.31336e-20	1.08618e-18	Q96KB5	PBK	9	0.274231	0.0665776	0.206981
P27449	ATP6V0C	2	-0.116544	0.932046	1	P82664	MRPS10	3	-0.566449	1.20569e-06	7.54616e-06	Q9H0W8	SMG9	10	-0.253799	0.0666573	0.207115
P27482	CALML3	6	-0.299702	0.225836	1	Q15717	ELAVL1	15	-0.567613	8.99216e-37	4.36773e-35	Q15428	SF3A2	16	0.183737	0.0667088	0.207162
P27487	DPP4	13	0.0840005	0.929148	1	Q96DV4	MRPL38	14	-0.569978	3.28343e-15	4.72398e-14	P54802	NAGLU	16	0.143568	0.0668044	0.207345
P27694	RPA1	32	0.0631473	0.78835	1	P83881	RPL36A	4	-0.570709	1.2186e-12	1.46372e-11	P23284	PPIB	33	0.100699	0.0671073	0.208172
P27695	APEX1	29	-0.0120585	1	1	P62310	LSM3	4	-0.573253	3.03153e-16	4.69433e-15	Q9BU76	MMTAG2	12	0.125	0.0671942	0.208328
P27707	DCK	12	0.0127456	0.999895	1	Q96CT7	CCDC124	21	-0.573768	1.86263e-45	1.2909e-43	Q9NTZ6	RBM12	27	0.143493	0.0678239	0.210165
P27708	CAD	76	-0.0418127	1	1	Q9BTY2	FUCA2	12	-0.576021	1.84511e-05	9.82732e-05	P22735	TGM1	5	-0.177382	0.0683631	0.211721
P27797	CALR	40	-0.00254072	1	1	P36404	ARL2	8	-0.576133	2.07243e-14	2.79753e-13	Q6QNY1	BLOC1S2	6	-0.308737	0.0685079	0.212054
P27816	MAP4	100	-0.052545	0.987876	1	P26373	RPL13	28	-0.576253	4.72528e-28	1.59844e-26	Q9H944	MED20	5	0.184135	0.0686206	0.212287
P27824	CANX	47	-0.017551	0.999999	1	Q12905	ILF2	23	-0.578707	1.40193e-108	4.19326e-106	Q5KU26	COLEC12	8	-0.287092	0.0687528	0.21256
P27918	CFP	6	0.0342715	0.961454	1	P62913	RPL11	12	-0.57959	4.57096e-20	9.41187e-19	Q5TA45	INTS11	8	0.210107	0.0687837	0.21256
P27986	PIK3R1	13	0.0132806	0.999998	1	P62306	SNRPF	2	-0.579655	3.32752e-08	2.5417e-07	Q13423	NNT	44	-0.106465	0.0688639	0.212662
P28062	PSMB8	13	-0.0118358	1	1	P62917	RPL8	27	-0.583745	4.57508e-51	4.00003e-49	Q68CP9	ARID2	15	-0.212859	0.0688916	0.212662
P28065	PSMB9	5	-0.0677897	0.701639	1	P82930	MRPS34	13	-0.584192	1.5963e-12	1.87434e-11	Q9UJW0	DCTN4	23	0.194431	0.0689421	0.212702
P28066	PSMA5	15	0.022459	0.999714	1	P08621	SNRNP70	23	-0.590035	4.75005e-81	9.64091e-79	Q9BY42	RTFDC1	11	-0.266741	0.0690772	0.213004
P28070	PSMB4	10	0.0515832	0.761086	1	Q9Y2E5	MAN2B2	9	-0.59192	0.0146541	0.0442976	Q6P1J9	CDC73	29	0.0938382	0.0692008	0.213269
P28161	GSTM2	6	-0.00887596	0.999997	1	Q5JS37	NHLRC3	6	-0.592094	4.76529e-12	5.39464e-11	O43181	NDUFS4	5	0.107136	0.0697226	0.214761
P28288	ABCD3	22	-0.0216237	1	1	P62241	RPS8	20	-0.59611	1.1542e-63	1.45763e-61	P45984	MAPK9	7	0.1938	0.0699419	0.21532
P28290	SSFA2	24	-0.0629569	0.999994	1	Q9Y3Y2	CHTOP	10	-0.598127	4.2213e-29	1.49935e-27	Q8NFQ8	TOR1AIP2	5	-0.492408	0.0708034	0.217854
P28331	NDUFS1	44	0.00744897	1	1	Q02878	RPL6	33	-0.600011	4.50539e-58	4.92387e-56	Q99536	VAT1	18	-0.0846006	0.0709906	0.218311
P28340	POLD1	46	0.00415007	1	1	O60830	TIMM17B	4	-0.609554	7.10142e-07	4.61227e-06	Q9NZD2	GLTP	5	-0.444944	0.0710914	0.218503
P28370	SMARCA1	25	-0.0989099	0.992591	1	P38571	LIPA	5	-0.612173	2.94949e-16	4.59231e-15	Q96F07	CYFIP2	11	0.204237	0.0711816	0.218662
P28482	MAPK1	15	-0.00369957	1	1	P62277	RPS13	21	-0.612679	4.42924e-57	4.41603e-55	Q13330	MTA1	20	0.135986	0.0712708	0.218818
P28702	RXRB	9	0.0612322	0.984189	1	P62280	RPS11	21	-0.614869	7.44744e-29	2.61258e-27	Q8N0T1	C8orf59	4	0.191854	0.0713217	0.218856
P28799	GRN	13	0.012149	1	1	P49720	PSMB3	11	-0.616386	5.00917e-56	4.82494e-54	O95396	MOCS3	14	0.237709	0.0716096	0.219621
P28906	CD34	2	-0.175604	0.149414	1	P28676	GCA	6	-0.619107	3.55725e-05	0.000182125	Q9HCM4	EPB41L5	7	0.157326	0.0718297	0.220177
P28907	CD38	16	-0.236835	0.107365	1	P28065	PSMB9	5	-0.624482	3.41636e-17	5.77832e-16	P14174	MIF	3	0.210223	0.0721202	0.220725
P29034	S100A2	8	0.131313	0.907481	1	P42766	RPL35	16	-0.627524	1.60989e-31	6.39792e-30	Q9BUP0	EFHD1	13	-0.158552	0.0720782	0.220725
P29083	GTF2E1	11	-0.0681576	0.75986	1	P62805	HIST1H4A..HIST1H4B..HIST1H4C..HIST1H4D..HIST1H4E..HIST1H4F..HIST1H4H..HIST1H4I..HIST1H4J..HIST1H4K..HIST1H4L..HIST2H4A..HIST2H4B..HIST4H4	23	-0.628591	2.18186e-47	1.65327e-45	Q9Y4P1	ATG4B	7	0.157718	0.0721248	0.220725
P29084	GTF2E2	17	-0.0198919	1	1	P62330	ARF6	4	-0.630549	1.06273e-27	3.53187e-26	P57088	TMEM33	5	0.12037	0.0723204	0.221204
P29144	TPP2	44	0.0115185	1	1	Q16629	SRSF7	11	-0.633262	1.36385e-08	1.09166e-07	Q9UKK9	NUDT5	15	0.200843	0.0724086	0.221355
P29218	IMPA1	17	0.0375461	0.99992	1	P18621	RPL17	19	-0.633681	2.18688e-31	8.63058e-30	Q96T37	RBM15	38	0.175047	0.0725361	0.221625
P29279	CTGF	13	0.126791	0.937953	1	Q96DH6	MSI2	7	-0.634407	3.9513e-26	1.20727e-24	Q6YN16	HSDL2	27	0.12598	0.0728954	0.222603
P29317	EPHA2	10	-0.109889	0.995099	1	Q9UPZ3	HPS5	4	-0.634841	0.00429529	0.0146872	Q96I25	RBM17	32	0.105557	0.0729889	0.222769
P29350	PTPN6	33	-0.0333526	0.991211	1	Q8IZQ5	SELENOH	10	-0.637387	8.92702e-59	9.9475e-57	P40937	RFC5	20	0.208344	0.0731121	0.223025
P29353	SHC1	15	0.0260992	0.99919	1	P28072	PSMB6	9	-0.637939	2.2814e-56	2.23538e-54	Q969E4	TCEAL3	2	-0.409871	0.0731676	0.223075
P29372	MPG	13	0.110007	0.134207	1	Q7Z4W1	DCXR	13	-0.637954	5.0104e-21	1.09939e-19	O43488	AKR7A2	9	0.0967014	0.0734588	0.223843
P29373	CRABP2	14	0.00740196	0.999991	1	P23396	RPS3	29	-0.640014	3.40538e-94	8.06366e-92	P16435	POR	38	0.105714	0.0739147	0.225111
P29374	ARID4A	9	0.281793	0.193757	1	P04792	HSPB1	23	-0.641008	1.18385e-23	3.14385e-22	O60701	UGDH	43	0.158209	0.0739981	0.225244
P29375	KDM5A	15	0.0849923	0.998532	1	P62995	TRA2B	9	-0.642188	5.17655e-13	6.45138e-12	P34896	SHMT1	17	0.0772559	0.0740961	0.225422
P29401	TKT	48	0.0474212	0.999506	1	Q96E39	RBMXL1	7	-0.642241	2.52331e-22	6.05062e-21	O43715	TRIAP1	3	0.242051	0.0742731	0.22584
P29536	LMOD1	24	-0.00261184	1	1	P08708	RPS17	17	-0.647933	1.33845e-15	1.99121e-14	Q9H425	C1orf198	11	-0.11789	0.0747974	0.227312
P29558	RBMS1	4	-0.0796203	0.914677	1	P38159	RBMX	15	-0.653849	5.33494e-19	1.014e-17	Q16637	SMN1..SMN2	10	0.0953459	0.0752101	0.228444
P29590	PML	46	-0.0108194	1	1	P62487	POLR2G	6	-0.654736	3.46037e-19	6.6662e-18	O15258	RER1	4	-0.312265	0.0754138	0.228941
P29692	EEF1D	26	-0.0511017	0.964358	1	P62841	RPS15	7	-0.655601	1.30666e-39	7.20948e-38	P53609	PGGT1B	9	0.136443	0.075613	0.229423
P29728	OAS2	30	-0.12518	0.361006	1	O75494	SRSF10	12	-0.655899	4.41267e-20	9.15227e-19	Q9Y320	TMX2	9	-0.147393	0.0756659	0.229461
P29762	CRABP1	9	0.17224	0.289363	1	Q14240	EIF4A2	14	-0.665216	2.12271e-39	1.13805e-37	Q13303	KCNAB2	9	0.188389	0.0758399	0.229866
P29972	AQP1	3	0.0308326	0.874271	1	P62899	RPL31	14	-0.672527	8.07116e-23	1.98564e-21	Q5PRF9	SAMD4B	10	0.186567	0.0758889	0.229892
P29992	GNA11	9	0.0615718	0.203991	1	Q8IV08	PLD3	11	-0.67541	1.07201e-42	6.84518e-41	Q10567	AP1B1	20	0.117843	0.0761526	0.230567
P30040	ERP29	22	-0.0287517	0.998837	1	P18077	RPL35A	17	-0.678016	1.77604e-19	3.48043e-18	P42345	MTOR	46	0.109258	0.0766645	0.231994
P30041	PRDX6	25	-0.0257114	0.986721	1	Q92804	TAF15	19	-0.683551	2.08665e-06	1.26693e-05	O43299	AP5Z1	6	0.162008	0.0769795	0.232823
P30043	BLVRB	11	0.121643	0.321769	1	P63244	RACK1	28	-0.689374	7.08596e-50	6.01038e-48	Q969R5	L3MBTL2	3	0.16774	0.0773113	0.233702
P30044	PRDX5	18	0.0463992	0.897705	1	P30046	DDT	2	-0.692464	6.62622e-07	4.30856e-06	P51784	USP11	12	0.158712	0.07738	0.233785
P30046	DDT	2	0.228687	0.111884	1	Q14011	CIRBP	13	-0.69627	1.60773e-10	1.589e-09	O15514	POLR2D	7	0.12299	0.0777936	0.23491
P30048	PRDX3	11	-0.0749865	0.599387	1	P18085	ARF4	8	-0.702569	6.988e-40	3.89341e-38	P43699	NKX2.1	2	-0.275933	0.0779351	0.235212
P30049	ATP5F1D	3	-0.0316313	0.807553	1	Q96QD9	FYTTD1	17	-0.702767	7.13108e-55	6.75432e-53	P40199	CEACAM6	4	0.288041	0.0783021	0.236173
P30084	ECHS1	25	-0.0962799	0.223556	1	A0A075B6I0	IGLV8.61	3	-0.703379	0.0164709	0.0491877	Q9NQH7	XPNPEP3	6	0.224202	0.0783365	0.236173
P30085	CMPK1	16	-0.0579673	0.988534	1	P49406	MRPL19	16	-0.715941	6.84752e-44	4.63268e-42	Q02252	ALDH6A1	28	0.113619	0.0784629	0.236304
P30086	PEBP1	16	0.0968568	0.369809	1	Q96A08	HIST1H2BA	3	-0.719599	2.89676e-16	4.52261e-15	Q9NYH9	UTP6	13	-0.209059	0.0784267	0.236304
P30101	PDIA3	62	-0.0164085	1	1	P62701	RPS4X	19	-0.724087	4.63641e-46	3.33528e-44	A6NDG6	PGP	13	0.106772	0.0788452	0.237329
P30153	PPP2R1A	30	-0.0625213	0.181112	1	E9PRG8	C11orf98	3	-0.72606	3.27751e-32	1.36957e-30	Q9Y3C1	NOP16	16	0.121964	0.0793298	0.238661
P30154	PPP2R1B	12	-0.117298	0.131027	1	Q9BYD2	MRPL9	17	-0.726878	3.95226e-65	5.75915e-63	Q9Y2U8	LEMD3	24	-0.120961	0.0799314	0.240344
P30260	CDC27	22	0.0153619	0.999999	1	P15880	RPS2	28	-0.750947	1.25223e-86	2.73708e-84	Q6ZNW5	GDPGP1	7	0.30316	0.0808899	0.243097
P30279	CCND2	4	0.016398	0.918394	1	P18124	RPL7	31	-0.783761	5.99265e-66	9.20438e-64	Q7L8L6	FASTKD5	12	0.310665	0.0813177	0.244254
P30291	WEE1	6	-0.147914	0.694553	1	P62244	RPS15A	15	-0.785038	2.49905e-64	3.38145e-62	Q14790	CASP8	8	0.087691	0.0817827	0.24545
P30405	PPIF	15	0.00167829	1	1	P53803	POLR2K	4	-0.794266	0.0131988	0.0403923	Q99497	PARK7	23	0.159208	0.0818023	0.24545
P30414	NKTR	19	-0.0789193	0.421438	1	P62249	RPS16	22	-0.80344	1.43845e-104	3.71579e-102	O60825	PFKFB2	18	0.210662	0.0826876	0.247976
P30419	NMT1	16	-0.0383759	0.952356	1	Q9NZE8	MRPL35	4	-0.81966	8.89452e-19	1.64115e-17	P36507	MAP2K2	15	0.179414	0.0837755	0.251106
P30511	HLA.F	8	-0.132985	0.219479	1	Q969Q0	RPL36AL	3	-0.827377	2.97183e-17	5.05656e-16	Q9UK59	DBR1	14	0.161679	0.0838227	0.251115
P30519	HMOX2	19	-0.0537342	0.68835	1	O75394	MRPL33	3	-0.833715	1.06955e-17	1.88765e-16	Q9NRL3	STRN4	11	0.256897	0.0840755	0.251739
P30520	ADSS	21	-0.0107346	0.999997	1	P68400	CSNK2A1	2	-0.836449	1.24553e-08	1.00831e-07	P46821	MAP1B	102	-0.0883679	0.0843271	0.251829
P30533	LRPAP1	26	-0.0484633	0.999997	1	P61313	RPL15	15	-0.837279	4.75928e-88	1.08188e-85	P62136	PPP1CA	5	0.0726453	0.0843149	0.251829
P30536	TSPO	2	-0.0735033	0.431362	1	Q9Y291	MRPS33	4	-0.838422	9.04252e-22	2.08051e-20	Q7Z4H8	KDELC2	15	-0.168575	0.0842016	0.251829
P30566	ADSL	20	-0.102008	0.16104	1	Q9BQC6	MRPL57	3	-0.879404	3.32386e-32	1.3788e-30	Q96EP5	DAZAP1	11	0.0896325	0.0841541	0.251829
P30622	CLIP1	62	-0.0619233	1	1	P05386	RPLP1	3	-0.886084	2.63282e-34	1.20664e-32	Q9Y316	MEMO1	10	0.148945	0.0842916	0.251829
P30626	SRI	12	0.0290646	0.967653	1	P62906	RPL10A	19	-0.900266	5.31229e-80	1.00633e-77	O60613	SELENOF	6	0.0895903	0.0843792	0.251852
P30711	GSTT1	6	-0.0848903	0.821374	1	P46781	RPS9	27	-0.901238	3.78085e-107	1.07433e-104	O75153	CLUH	43	0.145134	0.084952	0.253429
P30740	SERPINB1	22	0.0838102	0.50875	1	P62266	RPS23	12	-0.906619	7.49102e-38	3.73434e-36	P55084	HADHB	32	0.0905672	0.0850231	0.253508
P30837	ALDH1B1	26	0.0101624	1	1	Q9BYC9	MRPL20	7	-0.907153	6.00766e-25	1.70708e-23	P30740	SERPINB1	22	0.166628	0.0853637	0.25439
P30838	ALDH3A1	26	0.0367128	0.999965	1	P61927	RPL37	11	-0.926465	1.65104e-25	4.81172e-24	P20132	SDS	6	0.242075	0.0854828	0.254611
P30876	POLR2B	46	0.0530724	0.793635	1	Q9BTZ2	DHRS4	5	-1.02315	1.85795e-30	7.03915e-29	Q9NVH6	TMLHE	15	0.122654	0.0861836	0.256564
P31040	SDHA	27	-0.0735053	0.880459	1	Q5QNW6	HIST2H2BF	2	-1.16438	3.84602e-06	2.25562e-05	Q8NC60	NOA1	13	0.223337	0.0864656	0.257269
P31146	CORO1A	28	-0.0316419	0.999948	1	Q9Y4H4	GPSM3	2	-4.11006	4.41744e-15	6.30761e-14	P35318	ADM	4	-0.2581	0.0867588	0.25792
P31150	GDI1	21	-0.058845	0.887121	1	Q6PJ69	TRIM65	13	-0.24605	0.0169339	0.0502797	P52434	POLR2H	8	0.315582	0.0867753	0.25792
P31151	S100A7	4	-0.286506	0.543148	1	P55058	PLTP	8	-0.237354	0.0172005	0.0510445	O75879	GATB	12	0.146131	0.0873108	0.259377
P31323	PRKAR2B	14	0.0577729	0.852245	1	P53680	AP2S1	7	-0.223267	0.0173895	0.0515787	Q02447	SP3	6	-0.337493	0.0874728	0.259702
P31327	CPS1	67	0.108913	0.925154	1	P41226	UBA7	22	-0.104413	0.0177692	0.0526772	Q9Y3D8	AK6	3	0.208669	0.0875118	0.259702
P31350	RRM2	12	0.07808	0.971428	1	Q52LJ0	FAM98B	19	-0.153017	0.0178283	0.0528249	P39656	DDOST	16	-0.115236	0.0876937	0.260106
P31431	SDC4	6	0.0841022	0.566153	1	Q68DK7	MSL1	7	0.314817	0.0179418	0.053106	O75151	PHF2	13	-0.0930251	0.0879035	0.260456
P31483	TIA1	9	0.0628057	0.951324	1	Q9Y2X3	NOP58	32	0.14501	0.0179347	0.053106	Q13361	MFAP5	3	-0.218456	0.0878838	0.260456
P31689	DNAJA1	27	-0.0296437	0.992969	1	P00403	MT.CO2	7	-0.185374	0.0183411	0.0542596	P20338	RAB4A	7	0.12235	0.0881667	0.2611
P31749	AKT1	17	-0.0126842	0.999999	1	P00966	ASS1	26	-0.190186	0.0183745	0.0543301	P10620	MGST1	5	-0.193169	0.0883651	0.261552
P31751	AKT2	14	-0.133551	0.701779	1	Q9HCY8	S100A14	8	0.588582	0.0185213	0.0547356	P17812	CTPS1	25	0.145255	0.0884203	0.261579
P31930	UQCRC1	21	-0.0718465	0.761869	1	P52655	GTF2A1	4	-0.134203	0.0185596	0.0548202	P15289	ARSA	7	0.0884421	0.0888614	0.262747
P31937	HIBADH	21	-0.0218809	0.999997	1	Q15004	PCLAF	6	0.528346	0.0186635	0.0550985	P51003	PAPOLA	17	0.19677	0.0890959	0.263303
P31939	ATIC	45	0.0413453	0.997828	1	O43294	TGFB1I1	13	0.457466	0.0189566	0.0559349	Q5TC82	RC3H1	2	0.241976	0.0895145	0.264349
P31943	HNRNPH1	11	0.151875	0.214333	1	Q4V9L6	TMEM119	7	0.212803	0.0191679	0.0565006	Q9NQZ2	UTP3	7	0.142132	0.0895785	0.264349
P31946	YWHAB	16	-0.138254	0.219346	1	Q9H6S0	YTHDC2	22	-0.174995	0.0191682	0.0565006	Q9Y5M8	SRPRB	20	0.0984873	0.0895892	0.264349
P31947	SFN	20	0.0751271	0.965588	1	P30041	PRDX6	24	-0.107888	0.0195108	0.0574621	Q9H1Z4	WDR13	8	0.101653	0.0897293	0.264564
P31948	STIP1	75	-0.0523789	0.903584	1	Q02809	PLOD1	33	-0.16477	0.0195147	0.0574621	Q9Y3D7	PAM16	7	0.277958	0.0897554	0.264564
P31949	S100A11	9	-0.110666	0.321041	1	P40261	NNMT	12	-0.225026	0.0195612	0.0575691	Q96QR8	PURB	16	0.127869	0.08982	0.264617
P32004	L1CAM	17	-0.0396871	0.999264	1	Q86Y82	STX12	11	-0.125987	0.0196172	0.0577041	Q96BJ3	AIDA	10	0.152799	0.0900527	0.265166
P32119	PRDX2	19	-0.0297344	0.999996	1	O14907	TAX1BP3	2	-0.266597	0.0196327	0.05772	Q09161	NCBP1	29	0.107022	0.0901403	0.265286
P32320	CDA	7	-0.0658981	0.972275	1	Q15582	TGFBI	42	0.163087	0.019668	0.0577938	Q70CQ2	USP34	17	0.262835	0.0905966	0.266353
P32321	DCTD	5	0.0933516	0.200271	1	O75781	PALM	16	0.31001	0.0197263	0.0579351	Q9BSD7	NTPCR	13	0.121694	0.090569	0.266353
P32322	PYCR1	14	-0.103869	0.814611	1	O60783	MRPS14	4	-0.417037	0.0197618	0.0580095	Q2NL82	TSR1	25	0.0985549	0.0909024	0.267093
P32456	GBP2	18	-0.0889297	0.798548	1	Q16539	MAPK14	16	-0.132641	0.0198641	0.0582798	Q9UJV9	DDX41	26	0.14829	0.0909421	0.267093
P32519	ELF1	10	0.0452278	0.966409	1	Q7L2H7	EIF3M	17	-0.278855	0.0199254	0.0584294	P10644	PRKAR1A	19	0.0740277	0.0913283	0.268088
P32929	CTH	7	0.0350733	0.999002	1	Q96A57	TMEM230	4	-0.240633	0.0199447	0.0584557	Q9BVV7	TIMM21	6	-0.172051	0.0914735	0.268237
P32942	ICAM3	8	-0.309669	0.150125	1	P18084	ITGB5	21	0.213736	0.02004	0.0586746	Q9UPU7	TBC1D2B	21	-0.175294	0.0914543	0.268237
P33121	ACSL1	34	0.0682583	0.905816	1	Q96I25	RBM17	31	-0.124328	0.0200988	0.0587863	Q8N257	HIST3H2BB	2	0.175163	0.0916108	0.268501
P33176	KIF5B	70	-0.0624152	0.999987	1	Q9Y4F5	CEP170B	17	0.419364	0.0200905	0.0587863	Q8IY67	RAVER1	15	0.0774021	0.0917244	0.268696
P33240	CSTF2	9	-0.0821196	0.225863	1	P06702	S100A9	11	-0.249943	0.0202453	0.0591842	P40763	STAT3	38	0.113927	0.0923238	0.270312
P33241	LSP1	15	-0.104344	0.20937	1	Q96B26	EXOSC8	12	-0.189771	0.0203935	0.0595867	Q9Y478	PRKAB1	2	0.269114	0.0929679	0.272058
P33316	DUT	13	-0.00979049	0.999939	1	P18031	PTPN1	25	-0.107405	0.0205529	0.0600216	Q16611	BAK1	4	0.192463	0.0932381	0.272708
P33527	ABCC1	23	-0.0238335	1	1	O75380	NDUFS6	10	-0.134992	0.0206732	0.0603419	P54922	ADPRH	5	0.241852	0.0936482	0.273524
P33897	ABCD1	11	-0.0584891	0.466727	1	Q9NVN8	GNL3L	17	-0.155808	0.0207854	0.0606384	Q04446	GBE1	20	0.0944932	0.0936457	0.273524
P33991	MCM4	49	0.045065	0.969491	1	A0A075B6H9	IGLV4.69	2	0.127964	0.0208424	0.0607735	Q9UJY5	GGA1	9	-0.152517	0.0936615	0.273524
P33992	MCM5	44	0.0442137	0.999999	1	O75911	DHRS3	4	-0.342143	0.0211331	0.0614983	O60232	SSSCA1	6	0.159952	0.0943985	0.275111
P33993	MCM7	42	0.0733996	0.999529	1	O95678	KRT75	19	0.196826	0.0211326	0.0614983	O75208	COQ9	7	0.166222	0.0943489	0.275111
P34059	GALNS	9	0.0513965	0.950516	1	P02747	C1QC	4	0.177975	0.0211152	0.0614983	Q15054	POLD3	16	-0.145196	0.0943716	0.275111
P34741	SDC2	5	0.150538	0.237712	1	Q9C002	NMES1	3	0.469284	0.0211343	0.0614983	Q7Z7L1	SLFN11	11	0.226979	0.0943588	0.275111
P34896	SHMT1	17	-0.0421888	0.995636	1	Q8IYI6	EXOC8	24	0.208898	0.0212105	0.0616886	Q8TED1	GPX8	7	-0.0994832	0.0946807	0.275792
P34897	SHMT2	28	0.0147741	1	1	P23786	CPT2	28	-0.151425	0.0212827	0.0618414	P56556	NDUFA6	7	0.0854972	0.0947918	0.275974
P34913	EPHX2	19	-0.0864392	0.741909	1	Q9H000	MKRN2	12	-0.343531	0.0212848	0.0618414	P52895	AKR1C2	2	0.123316	0.0948442	0.275985
P34931	HSPA1L	6	0.154899	0.45738	1	Q7RTV0	PHF5A	11	-0.1456	0.0213955	0.0621312	Q8N3V7	SYNPO	12	-0.219931	0.095174	0.276803
P34932	HSPA4	74	-0.0589707	0.812139	1	O15498	YKT6	12	-0.2603	0.021427	0.0621908	Q6UXH1	CRELD2	7	-0.10297	0.0954554	0.27748
P34949	MPI	13	-0.0140189	0.999911	1	Q7L3T8	PARS2	9	-0.208091	0.021473	0.0622924	Q16774	GUK1	8	0.0914288	0.0955065	0.277486
P35052	GPC1	13	0.18947	0.114241	1	Q8NBN7	RDH13	12	0.326062	0.0215033	0.0623486	P46531	NOTCH1	4	-0.320492	0.0958064	0.278215
P35080	PFN2	10	0.0120305	0.994813	1	Q86YS6	RAB43	8	-0.316159	0.0215583	0.0624762	Q8NFW8	CMAS	28	0.187963	0.095895	0.278331
P35221	CTNNA1	46	-0.0180645	1	1	Q8IYL3	C1orf174	4	0.339797	0.0217491	0.0629971	P04156	PRNP	4	-0.146444	0.096191	0.279047
P35222	CTNNB1	30	-0.109264	0.339466	1	Q9HC36	MRM3	14	-0.251698	0.0217882	0.0630781	Q9GZP8	IMUP	4	0.2382	0.0963697	0.279423
P35226	BMI1	5	0.253597	0.735723	1	Q9HA65	TBC1D17	9	-0.0784211	0.0219393	0.0634831	Q9NXF1	TEX10	27	0.114915	0.0966165	0.279996
P35232	PHB	25	-0.0906905	0.338174	1	Q13501	SQSTM1	13	0.367272	0.0219648	0.0635246	Q96NC0	ZMAT2	11	0.250682	0.0967109	0.280126
P35237	SERPINB6	22	0.0824631	0.12437	1	P13473	LAMP2	7	-0.349835	0.022111	0.063915	P01040	CSTA	6	0.20721	0.097163	0.281292
P35240	NF2	9	-0.0970306	0.951453	1	Q9BV19	C1orf50	4	-0.436565	0.0224838	0.0649595	P05091	ALDH2	26	0.13359	0.0974181	0.281457
P35241	RDX	44	0.0205023	1	1	P50440	GATM	18	-0.177545	0.0225802	0.0651717	P55287	CDH11	9	-0.30532	0.09734	0.281457
P35244	RPA3	6	0.100414	0.215182	1	Q6YP21	KYAT3	16	-0.180203	0.0225801	0.0651717	Q8IWU6	SULF1	19	-0.135842	0.0972737	0.281457
P35249	RFC4	25	0.0493925	0.999975	1	Q9Y2Q3	GSTK1	15	-0.102878	0.0226469	0.0653312	Q9UHD9	UBQLN2	7	-0.0774824	0.0974012	0.281457
P35250	RFC2	20	-0.0288831	0.99987	1	P09104	ENO2	19	-0.184355	0.022763	0.0656328	Q5VZE5	NAA35	12	0.186571	0.0975882	0.281806
P35251	RFC1	39	0.000805738	1	1	Q9P2W9	STX18	12	0.383945	0.0227998	0.0657055	P12273	PIP	8	-0.2056	0.0978141	0.282315
P35268	RPL22	12	0.122266	0.171139	1	P46531	NOTCH1	4	0.436305	0.0228425	0.0657952	Q86VX2	COMMD7	5	0.20815	0.0980812	0.282922
P35270	SPR	16	0.0452128	0.994461	1	Q02447	SP3	6	0.383873	0.0228747	0.0658519	Q9UHX1	PUF60	30	0.201181	0.0981241	0.282922
P35318	ADM	5	-0.0161464	0.997785	1	Q9H8H2	DDX31	14	-0.240844	0.0229187	0.0659145	Q9HBH5	RDH14	15	0.0910459	0.0984661	0.283764
P35475	IDUA	15	0.114903	0.765287	1	Q9NV06	DCAF13	18	-0.167795	0.0230539	0.0662698	Q4V9L6	TMEM119	7	-0.217561	0.0988469	0.284717
P35542	SAA4	4	0.0627891	0.702795	1	Q15154	PCM1	28	0.330899	0.0232597	0.0668276	Q13362	PPP2R5C	5	0.222137	0.0989654	0.28477
P35555	FBN1	107	-0.0583275	1	1	Q02218	OGDH	40	-0.182126	0.0233566	0.0670722	Q7L1Q6	BZW1	30	0.137225	0.0989543	0.28477
P35556	FBN2	7	0.107195	0.811956	1	Q9H267	VPS33B	18	-0.199041	0.0233845	0.0671181	P08185	SERPINA6	7	-0.208954	0.0994349	0.285976
P35606	COPB2	41	-0.0942602	0.262691	1	Q9H0U4	RAB1B	4	-0.253898	0.0235548	0.0675728	Q9BUL5	PHF23	7	0.106264	0.0995127	0.286055
P35610	SOAT1	8	0.0288135	0.997139	1	Q9GZP8	IMUP	4	-0.297008	0.0237456	0.0680859	O00754	MAN2B1	20	0.192566	0.0996752	0.286101
P35611	ADD1	24	-0.130044	0.732445	1	P06746	POLB	14	-0.12981	0.0239222	0.0685286	Q16854	DGUOK	4	0.245287	0.0997042	0.286101
P35613	BSG	13	-0.0568236	0.854845	1	Q13426	XRCC4	11	-0.135872	0.0239241	0.0685286	Q8IXJ6	SIRT2	9	0.250082	0.099688	0.286101
P35625	TIMP3	9	0.117262	0.708101	1	O43598	DNPH1	8	-0.167162	0.0241514	0.0691238	Q9BYB4	GNB1L	7	0.236852	0.0997302	0.286101
P35637	FUS	18	0.107667	0.924564	1	P07195	LDHB	29	-0.14949	0.0241562	0.0691238	Q92974	ARHGEF2	50	0.199194	0.100141	0.287135
P35658	NUP214	51	-0.133937	0.64206	1	P51571	SSR4	6	-0.145695	0.0242432	0.0693378	P12004	PCNA	21	0.151044	0.100369	0.287643
P35659	DEK	32	0.0263074	0.99995	1	P33240	CSTF2	9	0.162699	0.0243257	0.0695373	Q13641	TPBG	6	-0.0995687	0.100493	0.287853
P35749	MYH11	88	-0.0314671	1	1	Q96S42	NODAL	2	0.649981	0.0243374	0.0695373	P16402	HIST1H1D	15	-0.115343	0.100658	0.288182
P35754	GLRX	6	-0.0369541	0.852343	1	Q99547	MPHOSPH6	6	-0.0230925	0.0244416	0.0697648	Q9UG63	ABCF2	31	0.194801	0.100878	0.288666
P35813	PPM1A	13	-0.00584786	1	1	Q9NRF8	CTPS2	21	-0.198897	0.0245404	0.0700117	Q9C0I1	MTMR12	16	0.152031	0.101136	0.289258
P35858	IGFALS	10	-0.0446114	0.99969	1	Q9P0L0	VAPA	20	0.236223	0.024627	0.0702234	P22415	USF1	4	-0.242277	0.101445	0.289851
P35869	AHR	5	0.0849539	0.624578	1	Q9H4A5	GOLPH3L	5	0.21133	0.0246707	0.0703126	Q5TBB1	RNASEH2B	9	0.173073	0.101441	0.289851
P35914	HMGCL	14	-0.0362015	0.991925	1	P13761	HLA.DRB1.1	3	0.367276	0.024846	0.0707414	Q9Y5P6	GMPPB	13	0.164955	0.101889	0.290971
P35968	KDR	5	-0.404751	0.302411	1	Q9NUB1	ACSS1	21	-0.240286	0.0248376	0.0707414	Q66PJ3	ARL6IP4	9	0.152175	0.102231	0.291803
P35998	PSMC2	40	0.00100253	1	1	Q8TEM1	NUP210	35	0.274823	0.0248704	0.0707754	O14787	TNPO2	16	0.256616	0.102456	0.292297
P36222	CHI3L1	16	0.136875	0.448149	1	Q9BVP2	GNL3	35	-0.224952	0.0250352	0.0712086	Q9H9P8	L2HGDH	17	0.238894	0.102527	0.292355
P36269	GGT5	14	0.0682389	0.997868	1	Q8NHV1	GIMAP7	6	0.373649	0.0250848	0.0713142	P21741	MDK	11	-0.256968	0.102642	0.292535
P36402	TCF7	4	-0.0174065	0.901067	1	O60234	GMFG	6	-0.118964	0.0253165	0.0719368	P11413	G6PD	40	0.159708	0.10271	0.292583
P36404	ARL2	8	0.0644562	0.791708	1	O95049	TJP3	20	-0.25381	0.0255718	0.0726261	A0A075B6I1	IGLV4.60	2	0.191857	0.102883	0.292766
P36405	ARL3	10	0.0235649	0.997365	1	Q9GZT3	SLIRP	14	-0.115599	0.0256381	0.0727779	Q6IAA8	LAMTOR1	7	0.194946	0.102893	0.292766
P36507	MAP2K2	15	0.0092432	1	1	P62191	PSMC1	41	-0.100096	0.0258116	0.0732338	Q9BTU6	PI4K2A	12	0.164951	0.102929	0.292766
P36542	ATP5F1C	18	-0.0607818	0.987811	1	O95994	AGR2	15	0.237408	0.0260472	0.0738655	Q8WUM4	PDCD6IP	64	-0.0740677	0.102981	0.292768
P36543	ATP6V1E1	10	-0.0591029	0.510032	1	O75821	EIF3G	28	-0.192045	0.0260925	0.0739569	Q08J23	NSUN2	54	0.164974	0.103298	0.293522
P36551	CPOX	23	0.0123335	1	1	P61457	PCBD1	8	-0.262632	0.0261731	0.0741484	P06239	LCK	9	0.141007	0.103512	0.293984
P36639	NUDT1	4	-0.124693	0.424354	1	Q9UJX6	ANAPC2	8	-0.203671	0.0262367	0.0742915	P10301	RRAS	9	0.13149	0.103646	0.294068
P36776	LONP1	52	-0.0384718	0.999374	1	Q15118	PDK1	12	-0.216285	0.0263122	0.0744473	Q9BQA9	C17orf62	5	-0.310792	0.103635	0.294068
P36871	PGM1	39	0.0926766	0.129417	1	Q96GQ5	C16orf58	15	0.178633	0.0263275	0.0744473	P20810	CAST	54	-0.163387	0.104047	0.295013
[truncated: 3,666 more rows]

## Sheet: Supplementary Data 4c
Supplementary Date 4c: Gene set enrichment analysis comparing 86-92 Cluster 1 vs. others in the 86-92 cohort
pathway	pval	padj	ES	NES	nMoreExtreme	size	leadingEdge	members
GO_CYTOSOLIC_RIBOSOME	0.000143349	0.0114566	0.856424	3.31357	0	92	RPS8, RPL36AL, RPS13, RPS2, RPL15, RPS16, RPL35A, RPL6, RPL37, RPL32, RPL28, RPL8, RPS23, RPS11, RPS4X, RPS5, RPS15A, RPLP1, RPS9, RPS19, RPL7, RPL10A, RPS29, RPS3, RPS7, RPL10, RPS25, RPS24, RPL17, RPS10, RPL30, RPS20, RPL37A, RPL7A, RPL36A, RPS3A, RPL26L1, RPL23A, RPS17, RPL18A, APOD, RPS6, RPL5, RPS15, RPL35, RPL18, RPL27, RPL19, RPSA, RPL31, RPL3, RPL13, RPL13A, RPL24, RPL11, RPL23, RPL38, RP…	DDX3X, APOD, RPLP1, RPLP2, RPLP0, RPS17, RPSA, RPS2, RPL35A, RPL7, RPL17, RPS3, RPS12, RPL13, RPL10, RPL12, RPL22, RPL4, RPS19, RPL3, RPL13A, EIF2D, NAA10, RPL35, RPL27A, RPL5, RPL21, RPL28, RPS9, RPS5, RPS10, RPL29, RPL34, RPL14, FXR2, RPS20, RPS3A, RPL26, RPL15, RPL27, RPL37A, RPL37, RPS7, RPS8, RPS15A, RPS16, RPS14, RPS23, RPS18, RPS29, RPS13, RPS11, RPL7A, RPS4X, RPL23A, RPS6, RPL23, RPS15, R…
GO_NUCLEAR_TRANSCRIBED_MRNA_CATABOLIC_PROCESS_NONSENSE_MEDIATED_DECAY	0.000142633	0.0114566	0.83328	3.26732	0	101	RPS8, RPS13, RPS2, RPL15, RPS16, RPL35A, RPL6, RPL37, RPL32, RPL28, RPL8, RPS23, RPS11, RPS4X, RPS5, RPS15A, RPLP1, RPS9, RPS19, RPL7, RPL10A, RPS29, RPS3, RPS7, RPL10, RPS25, RPS24, RPL17, RPS10, RPL30, RPS20, RPL37A, RPL7A, RBM8A, RPL36A, RPS3A, RPL26L1, RPL23A, RPS17, RPL18A, RPS6, RPL5, RPS15, RPL35, RPL18, RPL27, RPL19, RPSA, RPL31, RPL3, RPL13, RPL13A, RPL24, RPL11, RPL23, RPL38, RPL27A, RP…	CASC3, PARN, RPLP1, RPLP2, RPLP0, RPS17, RPSA, PABPC1, GSPT1, RPS2, RPL35A, RPL7, RPL17, RPS3, RPS12, RPL13, RPL10, RPL12, PPP2R1A, RPL22, RPL4, EIF4A3, RPS19, RPL3, RPL13A, RPL35, RPL27A, RPL5, RPL21, RPL28, RPS9, RPS5, RPS10, RPL29, RPL34, RPL14, NCBP2, EIF3E, RPS20, RPS3A, RPL26, RPL15, RPL27, RPL37A, RPL37, RPS7, RPS8, RPS15A, RPS16, RPS14, RPS23, RPS18, RPS29, RPS13, RPS11, RPL7A, ETF1, RPS4…
GO_ESTABLISHMENT_OF_PROTEIN_LOCALIZATION_TO_ENDOPLASMIC_RETICULUM	0.000143164	0.0114566	0.840643	3.25998	0	94	RPS8, RPS13, RPS2, RPL15, RPS16, RPL35A, RPL6, RPL37, RPL32, RPL28, RPL8, RPS23, RPS11, RPS4X, RPS5, RPS15A, RPLP1, RPS9, RPS19, RPL7, RPL10A, RPS29, RPS3, RPS7, RPL10, RPS25, RPS24, RPL17, RPS10, RPL30, RPS20, RPL37A, RPL7A, RPL36A, RPS3A, RPL26L1, RPL23A, RPS17, RPL18A, RPS6, RPL5, RPS15, RPL35, RPL18, RPL27, RPL19, RPSA, RPL31, RPL3, RPL13, SRP19, RPL13A, RPL24, RPL11, RPL23, RPL38, RPL27A, RP…	SRP72, RPLP1, RPLP2, RPLP0, RPS17, RPSA, SRP19, RPS2, RPL35A, RPL7, RPL17, RPS3, RPS12, RPL13, RPL10, RPL12, RPL22, RPL4, SRP14, RPS19, RPL3, RPL13A, RPL35, RPL27A, RPL5, RPL21, RPL28, RPS9, RPS5, RPS10, RPL29, RPL34, SRP9, RPL14, RPS20, SRP54, RAB10, RPS3A, RPL26, RPL15, RPL27, RPL37A, SEC61A1, RPL37, RPS7, RPS8, RPS15A, RPS16, RPS14, RPS23, RPS18, RPS29, RPS13, RPS11, RPL7A, RPS4X, RPL23A, RPS6…
GO_PROTEIN_LOCALIZATION_TO_ENDOPLASMIC_RETICULUM	0.000142106	0.0114566	0.812567	3.19758	0	104	RPS8, RPS13, RPS2, RPL15, RPS16, RPL35A, RPL6, RPL37, RPL32, RPL28, RPL8, RPS23, RPS11, RPS4X, RPS5, RPS15A, RPLP1, RPS9, RPS19, RPL7, RPL10A, RPS29, RPS3, RPS7, RPL10, RPS25, RPS24, RPL17, RPS10, RPL30, RPS20, RPL37A, RPL7A, RPL36A, RPS3A, RPL26L1, RPL23A, RPS17, RPL18A, RPS6, RPL5, RPS15, RPL35, RPL18, RPL27, RPL19, RPSA, RPL31, RPL3, RPL13, SRP19, RPL13A, RPL24, RPL11, RPL23, RPL38, RPL27A, RP…	SRP72, RPLP1, RPLP2, RPLP0, RPS17, RPSA, SRP19, HSPA5, RPS2, RPL35A, RPL7, RPL17, RPS3, RPS12, RPL13, RPL10, RPL12, PDIA3, RPL22, RPL4, SRP14, RPS19, RPL3, RPL13A, RPL35, RPL27A, RPL5, RPL21, RPL28, RPS9, RPS5, RPS10, RPL29, RPL34, SRP9, RPL14, BCAP31, RPS20, SRP54, RAB10, RPS3A, RPL26, RPL15, RPL27, RPL37A, SEC61A1, RPL37, RPS7, RPS8, RPS15A, RPS16, RPS14, RPS23, RPS18, RPS29, RPS13, RPS11, RPL7…
GO_TRANSLATIONAL_INITIATION	0.000136537	0.0114566	0.787892	3.19684	0	127	RPS8, RPS13, RPS2, RPL15, RPS16, RPL35A, RPL6, RPL37, RPL32, RPL28, RPL8, RPS23, RPS11, RPS4X, RPS5, RPS15A, RPLP1, RPS9, RPS19, RPL7, RPL10A, RPS29, RPS3, RPS7, RPL10, RPS25, RPS24, RPL17, RPS10, RPL30, RPS20, RPL37A, RPL7A, RPL36A, RPS3A, RPL26L1, RPL23A, RPS17, RPL18A, RPS6, RPL5, RPS15, RPL35, EIF4A2, RPL18, RPL27, RPL19, RPSA, RPL31, RPL3, RPL13, RPL13A, RPL24, RPL11, RPL23, RPL38, RPL27A, R…	EIF3F, EIF3D, EIF3H, EIF4G3, DENR, EIF4E2, EIF5B, CDC123, EIF3G, EIF3J, EIF2S1, RPLP1, RPLP2, RPLP0, SSB, EIF4E, RPS17, RPSA, PABPC1, RPS2, RPL35A, RPL7, RPL17, EIF2S2, RPS3, EIF4B, RPS12, RPL13, PTBP1, RPL10, RPL12, RPL22, RPL4, RPS19, RPL3, RPL13A, EIF2S3, EIF2D, RPL35, MTIF2, RPL27A, RPL5, RPL21, RPL28, RPS9, RPS5, RPS10, EIF1AX, RPL29, RPL34, EIF2B2, RPL14, EIF5, EIF3B, EIF6, EIF3E, EIF4A1, R…
GO_RIBOSOMAL_SUBUNIT	0.000135153	0.0114566	0.771337	3.16303	0	138	RPS8, RPL36AL, RPS13, RPS2, RPL15, RPS16, RPL35A, RPL6, RPL37, RPL32, RPL28, RPL8, RPS23, RPS11, RPS4X, RPS5, RPS15A, RPLP1, RPS9, RPS19, RPL7, RPL10A, RPS29, RPS3, RPS7, RPL10, RPS25, RPS24, RPL17, RPS10, RPL30, RPS20, RPL37A, RPL7A, RPL36A, RPS3A, RPL26L1, RPL23A, RPS17, RPL18A, RPS6, RPL5, RPS15, RPL35, MRPL33, RPL18, RPL27, RPL19, RPSA, RPL31, MRPL21, RPL3, RPL13, RPL13A, RPL24, RPL11, RPL23,…	DDX3X, MRPS12, MRPS14, MRPL33, RPLP1, RPLP2, RPLP0, RPS17, RPSA, MRPL3, RPS2, RPL35A, RPL7, RPL17, RPS3, RPS12, RPL13, RPL10, RPL12, RPL22, RPL4, RPS19, RPL3, RPL13A, EIF2D, RPL35, RPL27A, RPL5, RPL21, RPL28, RPS9, RPS5, RPS10, RPL29, RPL34, MRPL19, RPL14, FXR2, DAP3, MRPL12, RPS20, RPS3A, RPL26, RPL15, RPL27, RPL37A, RPL37, RPS7, RPS8, RPS15A, RPS16, RPS14, RPS23, RPS18, RPS29, RPS13, RPS11, RPL…
GO_PROTEIN_TARGETING_TO_MEMBRANE	0.000137874	0.0114566	0.769801	3.10076	0	121	RPS8, RPS13, RPS2, RPL15, RPS16, RPL35A, RPL6, RPL37, RPL32, RPL28, RPL8, RPS23, RPS11, RPS4X, RPS5, RPS15A, RPLP1, RPS9, RPS19, RPL7, RPL10A, RPS29, RPS3, RPS7, RPL10, RPS25, RPS24, RPL17, RPS10, RPL30, RPS20, RPL37A, RPL7A, RPL36A, RPS3A, RPL26L1, RPL23A, RPS17, RPL18A, RAB8B, RPS6, RPL5, RPS15, RPL35, RPL18, RPL27, RPL19, RPSA, RPL31, RPL3, RPL13, SRP19, RPL13A, RPL24, RPL11, RPL23, RPL38, RPL…	MYO1C, SDCBP, NUP155, PALM, SRP72, RPLP1, RPLP2, RPLP0, ANXA2, RPS17, RPSA, SRP19, RPS2, ANK1, RPL35A, RPL7, RPL17, RPS3, CHM, RPS12, RPL13, RPL10, RPL12, RPL22, BSG, RPL4, SRP14, RPS19, RPL3, RPL13A, PEX19, PRKCI, RPL35, SSR1, RPL27A, RPL5, RPL21, RPL28, RPS9, RPS5, RPS10, RPL29, RPL34, SRP9, PEX5, RPL14, RPS20, SRP54, RPS3A, RPL26, RPL15, RPL27, RPL37A, SEC61A1, RPL37, RPS7, RPS8, RPS15A, RPS16…
GO_STRUCTURAL_CONSTITUENT_OF_RIBOSOME	0.000133209	0.0114566	0.739863	3.07552	0	155	RPS8, RPL36AL, RPS13, RPS2, RPL15, RPS16, RPL35A, RPL6, RPL37, RPL32, RPL28, RPL8, RPS23, RPS11, RPS4X, RPS5, RPS15A, RPLP1, RPS9, RPS19, RPL7, RPL10A, RPS29, RPS3, RPS7, RPL10, RPS24, RPL17, RPS10, RPL30, RPS20, RPL37A, RPL7A, RPL36A, RPS3A, RPL26L1, RPL23A, RPS17, RPL18A, RPS6, RPL5, RPS15, MRPL35, RPL35, MRPL33, RPL18, RPL27, MRPL20, RPL19, RPSA, RPL31, MRPL21, RPL3, RPL13, RPL13A, RPL24, RPL1…	MRPS12, SLC25A20, MRPS14, MRPL33, SLC25A12, NDUFA7, SLC25A5, RPLP1, RPLP2, RPLP0, RPS17, RPSA, MRPL3, SLC25A4, SLC25A6, RPS2, RPL35A, RPL7, RPL17, RPS3, RPS12, RPL13, RPL10, RPL12, RPL22, RPL4, RPS19, RPL3, RPL13A, RPL35, RPL27A, RPL5, RPL21, RPL28, RPS9, RPS5, RPS10, RPL29, RPL34, MRPL19, RPL14, DAP3, MRPL12, SLC25A1, RPS20, RPS3A, RPL26, RPL15, RPL27, RPL37A, RPL37, RPS7, RPS8, RPS15A, RPS16, R…
GO_CYTOSOLIC_LARGE_RIBOSOMAL_SUBUNIT	0.000155788	0.0114566	0.876104	3.06732	0	52	RPL36AL, RPL15, RPL35A, RPL6, RPL37, RPL32, RPL28, RPL8, RPLP1, RPL7, RPL10A, RPL10, RPL17, RPL30, RPL37A, RPL7A, RPL36A, RPL26L1, RPL23A, RPL18A, RPL5, RPL35, RPL18, RPL27, RPL19, RPL31, RPL3, RPL13, RPL13A, RPL24, RPL11, RPL23, RPL38, RPL27A, RPL4, RPLP0, RPL12, UBA52, RPL22L1, RPL7L1, RPL26, RPL22, RPL36	RPLP1, RPLP2, RPLP0, RPL35A, RPL7, RPL17, RPL13, RPL10, RPL12, RPL22, RPL4, RPL3, RPL13A, RPL35, RPL27A, RPL5, RPL21, RPL28, RPL29, RPL34, RPL14, FXR2, RPL26, RPL15, RPL27, RPL37A, RPL37, RPL7A, RPL23A, RPL23, RPL30, RPL31, RPL10A, RPL32, RPL11, RPL8, UBA52, RPL38, RPL24, RPL36A, RPL19, RPL18A, RPL6, RPL18, RPL7L1, RPL22L1, RPL36AL, ZNF622, RSL24D1, MRTO4, RPL26L1, RPL36
GO_MULTI_ORGANISM_METABOLIC_PROCESS	0.000137419	0.0114566	0.75189	3.03779	0	123	RPS8, RPS13, RPS2, RPL15, RPS16, RPL35A, RPL6, RPL37, RPL32, RPL28, RPL8, RPS23, RPS11, RPS4X, RPS5, RPS15A, RPLP1, RPS9, RPS19, RPL7, RPL10A, RPS29, RPS3, RPS7, RPL10, RPS25, RPS24, RPL17, RPS10, RPL30, RPS20, RPL37A, RPL7A, RPL36A, RPS3A, RPL26L1, RPL23A, RPS17, RPL18A, RPS6, RPL5, RPS15, RPL35, RPL18, RPL27, RPL19, RPSA, RPL31, RPL3, RPL13, RPL13A, RPL24, RPL11, RPL23, RPL38, RPL27A, RPL4, RPS…	SUPT5H, EIF3F, MAP2K7, EIF3D, NUPL2, NUP155, EIF3G, RPLP1, RPLP2, RPLP0, SSB, RPS17, RPSA, TPR, RPS2, RPL35A, RPL7, RPL17, USF1, RPS3, RPS12, RPL13, PTBP1, RPL10, RPL12, RPL22, NUP214, MAP2K2, RPL4, NUP62, RPS19, RPL3, RPL13A, RPL35, MAP2K4, MAP2K3, RPL27A, RPL5, RPL21, RPL28, RPS9, RPS5, RPS10, RPL29, RPL34, NUP153, RANBP2, RPL14, MAP2K6, NUP98, EIF3B, NUP107, RPS20, RPS3A, RPL26, RPL15, RPL27, …
GO_LARGE_RIBOSOMAL_SUBUNIT	0.000146972	0.0114566	0.804623	3.03353	0	79	RPL36AL, RPL15, RPL35A, RPL6, RPL37, RPL32, RPL28, RPL8, RPLP1, RPL7, RPL10A, RPL10, RPL17, RPL30, RPL37A, RPL7A, RPL36A, RPL26L1, RPL23A, RPL18A, RPL5, RPL35, MRPL33, RPL18, RPL27, RPL19, RPL31, MRPL21, RPL3, RPL13, RPL13A, RPL24, RPL11, RPL23, RPL38, RPL27A, RPL4, MRPL27, RPLP0, MRPL47, RPL12, MRPL11, UBA52, RPL22L1, RPL7L1, MRPL15, RPL26, RPL22, RPL36, MRPL2	MRPL33, RPLP1, RPLP2, RPLP0, MRPL3, RPL35A, RPL7, RPL17, RPL13, RPL10, RPL12, RPL22, RPL4, RPL3, RPL13A, RPL35, RPL27A, RPL5, RPL21, RPL28, RPL29, RPL34, MRPL19, RPL14, FXR2, MRPL12, RPL26, RPL15, RPL27, RPL37A, RPL37, RPL7A, RPL23A, RPL23, RPL30, RPL31, RPL10A, RPL32, RPL11, RPL8, UBA52, RPL38, RPL24, RPL36A, RPL19, RBM3, RPL18A, RPL6, RPL18, MRPL28, MRPL49, MRPL23, MRPL2, RPL7L1, RPL22L1, MRPL2…
GO_RIBOSOME	0.000129534	0.0114566	0.70594	2.99546	0	185	RPS8, RPL36AL, RPS13, RPS2, RPL15, RPS16, RPL35A, RPL6, RPL37, RPL32, RPL28, RPL8, RPS23, RPS11, RPS4X, RPS5, RPS15A, RPLP1, RPS9, RPS19, RPL7, RPL10A, RPS29, RPS3, RPS7, RPL10, RPS25, RPS24, RPL17, RPS10, RPL30, RPS20, RPL37A, RPL7A, RPL36A, RPS3A, RPL26L1, RPL23A, RPS17, RPL18A, APOD, RPS6, RPL5, RPS15, MRPL35, RPL35, MRPL33, RPL18, RPL27, MRPL20, RPL19, RPSA, RPL31, MRPL21, RPL3, RPL13, RPL13A…	DDX3X, MRPS12, PRMT3, MRPS14, MRPL33, NDUFA7, APOD, EIF2S1, RPLP1, RPLP2, RPLP0, RPS17, RPSA, MRPL3, EEF2, RPS2, NCK1, RPL35A, RPL7, RPL17, EIF2AK2, RPS3, RPS12, RPL13, RPL10, APEX1, CANX, RPL12, RPL22, RPL4, SNCA, RPS19, RPL3, RPL13A, EIF2D, NAA10, RPL35, RPL27A, RPL5, RPL21, RPL28, RPS9, RPS5, RPS10, RPL29, RPL34, MRPL19, RPL14, FXR2, DAP3, MRPL12, RPS20, RPS3A, RPL26, RPL15, RPL27, RPL37A, RPL…
GO_RNA_CATABOLIC_PROCESS	0.000131441	0.0114566	0.711889	2.99444	0	171	RPS8, RPS13, RPS2, RPL15, RPS16, RPL35A, RPL6, RPL37, RPL32, RPL28, RPL8, RPS23, RPS11, RPS4X, RPS5, RPS15A, RPLP1, RPS9, RPS19, RPL7, RPL10A, RPS29, RPS3, RPS7, RPL10, RPS25, RPS24, RPL17, RPS10, RPL30, RPS20, RPL37A, RPL7A, RBM8A, RPL36A, RPS3A, RPL26L1, RPL23A, RPS17, RPL18A, RPS6, RPL5, RPS15, RPL35, EIF4A2, RPL18, LSM6, LSM7, RPL27, RPL19, RPSA, RPL31, EXOSC2, RPL3, RPL13, RPL13A, RPL24, RPL…	NBAS, CNOT1, RNASET2, CASC3, POLR2D, CNOT3, CSDE1, RNASEH2A, PARN, CNOT4, RPLP1, RPLP2, RPLP0, EIF4E, RPS17, RPSA, PABPC1, RNASE3, RNH1, GSPT1, RPS2, RPL35A, RPL7, RPL17, RPS3, EIF4B, RPS12, DDX6, RPL13, RPL10, OAS2, RPL12, PPP2R1A, RPL22, RPL4, EIF4A3, RPS19, RPL3, FEN1, RPL13A, MLH1, RPL35, RPL27A, RPL5, RPL21, RPL28, RPS9, RPS5, RPS10, RPL29, ZFP36L2, RPL34, RPL14, NCBP2, EIF3E, EIF4A1, RPS20,…
GO_RRNA_METABOLIC_PROCESS	0.00012791	0.0114566	0.694563	2.97806	0	204	RPS8, RPS13, RPS2, RPL15, RPS16, RPL35A, RPL6, RPL37, RPL32, RPL28, RPL8, RPS23, RPS11, RPS4X, RPS5, RPS15A, RPLP1, RPS9, RPS19, RPL7, RPL10A, RPS29, RPS3, RPS7, RPL10, RPS25, RPS24, RPL17, RPS10, RPL30, RPS20, RPL37A, RPL7A, RPL36A, RPS3A, RPL26L1, RPL23A, RPS17, RPL18A, SBDS, RPS6, RPL5, RPS15, RPL35, RPL18, LSM6, RPL27, RPL19, RPSA, RPL31, EXOSC2, RPL3, RPL13, RPL13A, RPL24, RPL11, RPL23, RPL3…	PES1, MPHOSPH10, NOP56, WDR46, RRP8, SART1, ERI3, RRP9, DKC1, NPM3, UTP20, RPP40, NSA2, POP4, RPLP1, RPLP2, RPLP0, RPS17, RPSA, RPS2, RPL35A, RPL7, RPL17, FBL, RPS3, RPS12, RPL13, RPL10, RPL12, RPL22, RPL4, EIF4A3, RPS19, RPL3, RPL13A, RPL35, CDKN2A, NOP2, RPL27A, RPL5, RPL21, RPL28, RPS9, RPS5, RPS10, RPL29, CSNK1D, RPL34, CSNK1E, RPL14, RRP1, EIF6, GEMIN4, RPS20, RPS3A, RPL26, RPL15, RPL27, RPL…
GO_CYTOSOLIC_PART	0.000133262	0.0114566	0.704379	2.92895	0	156	RPS8, RPL36AL, RPS13, RPS2, RPL15, RPS16, RPL35A, RPL6, RPL37, RPL32, RPL28, RPL8, RPS23, RPS11, RPS4X, RPS5, RPS15A, RPLP1, RPS9, RPS19, RPL7, RPL10A, RPS29, RPS3, RPS7, RPL10, RPS25, RPS24, RPL17, RPS10, RPL30, RPS20, RPL37A, RPL7A, RPL36A, CYB5R3, RPS3A, RPL26L1, RPL23A, RPS17, RPL18A, APOD, RPS6, RPL5, RPS15, RPL35, RPL18, RPL27, RPL19, RPSA, RPL31, RPL3, RPL13, RPL13A, RPL24, RPL11, RPL23, R…	PSMD14, DDX3X, APAF1, IKBKB, CHUK, MAP3K7, CIAO1, SNAPIN, CYB5R3, HBZ, HBD, HBE1, APOD, RPLP1, RPLP2, RPLP0, ENO1, PFKM, RPS17, RPSA, ENO2, UBL4A, ENO3, IDE, RPS2, PFKL, PSMC3, TCP1, RPL35A, RPL7, RPL17, RPS3, RRM1, RPS12, RPL13, RPL10, CASP1, PRDX3, RPL12, RRM2, RPL22, AHR, PSMC2, RPL4, RPS19, RPL3, CCT6A, RPL13A, EIF2D, NAA10, RPL35, PSMC4, BAG6, RPL27A, RPL5, RPL21, RPL28, RPS9, RPS5, RPS10, R…
GO_RIBOSOME_BIOGENESIS	0.000123716	0.0114566	0.658906	2.87661	0	244	RPS8, RPS13, RPS2, RPL15, RPS16, RPL35A, RPL6, RPL37, RPL32, RPL28, RPL8, RPS23, RPS11, RPS4X, RPS5, RPS15A, RPLP1, RPS9, RPS19, RPL7, RPL10A, RPS29, RPS3, RPS7, RPL10, RPS25, RPS24, RPL17, RPS10, RPL30, RPS20, RPL37A, RPL7A, RPL36A, RPS3A, RPL26L1, RPL23A, RPS17, RPL18A, SBDS, RPS6, RPL5, RPS15, RPL35, RPL18, LSM6, RPL27, MRPL20, RPL19, RPSA, RPL31, EXOSC2, RPL3, RPL13, RPL13A, RPL24, RPL11, RPL…	GTPBP10, PES1, MPHOSPH10, NOP56, DDX3X, XPO1, WDR46, NVL, RRP8, SART1, ERI3, RRP9, DKC1, NPM3, ERAL1, SURF6, UTP20, RPP40, NSA2, POP4, RPLP1, RPLP2, RPLP0, NPM1, RPS17, RPSA, RPS2, RPL35A, RPL7, RPL17, FBL, RPS3, RPS12, RPL13, RPL10, RPL12, RPL22, RPL4, GNL1, EIF4A3, RPS19, RPL3, RPL13A, RPL35, CDKN2A, NOP2, RPL27A, RPL5, RPL21, RPL28, RPS9, RPS5, RPS10, RPL29, CSNK1D, RPL34, CSNK1E, RPL14, RRP1,…
GO_ESTABLISHMENT_OF_PROTEIN_LOCALIZATION_TO_MEMBRANE	0.000130276	0.0114566	0.666908	2.81718	0	178	RPS8, RPS13, RPS2, RPL15, RPS16, RPL35A, RPL6, RPL37, RPL32, RPL28, RPL8, RPS23, RPS11, RPS4X, RPS5, RPS15A, RPLP1, RPS9, RPS19, RPL7, RPL10A, RPS29, RPS3, RPS7, RPL10, RPS25, RPS24, RPL17, RPS10, RPL30, RPS20, RPL37A, RPL7A, RPL36A, RPS3A, RPL26L1, RPL23A, RPS17, RPL18A, RAB8B, RPS6, RPL5, RPS15, RPL35, RPL18, RPL27, RPL19, BAD, RPSA, RPL31, RPL3, RPL13, RAB11B, SRP19, RPL13A, RPL24, RPL11, RPL2…	MYO1C, SDCBP, SLC9A3R1, IKBKB, NPC1, LAMA5, ASNA1, ROCK2, CLASP2, NUP155, PALM, FLOT1, SRP72, VAMP5, EGFR, ATP1B1, RPLP1, RPLP2, RPLP0, KRT18, ANXA2, HSP90AA1, RPS17, RPSA, SRP19, UBL4A, CDH1, JUP, BRAF, EZR, RPS2, ANK1, RPL35A, RPL7, RPL17, RPS3, CHM, RPS12, RPL13, RPL10, RPL12, CLIP1, HSPA4, RDX, RPL22, BSG, RPL4, SRP14, RPS19, RPL3, RPL13A, PEX19, PRKCI, RPL35, SSR1, BAG6, NSF, RPL27A, RPL5, R…
GO_NCRNA_PROCESSING	0.000121907	0.0114566	0.625977	2.75977	0	271	RPS8, RPS13, RPS2, RPL15, RPS16, RPL35A, RPL6, RPL37, RPL32, RPL28, RPL8, RPS23, RPS11, RPS4X, RPS5, RPS15A, RPLP1, RPS9, RPS19, RPL7, RPL10A, RPS29, RPS3, RPS7, RPL10, RPS25, RPS24, RPL17, RPS10, RPL30, RPS20, RPL37A, RPL7A, RPL36A, RPS3A, RPL26L1, RPL23A, RPS17, RPL18A, SBDS, RPS6, RPL5, RPS15, RPL35, RPL18, LSM6, RPL27, RPL19, RPSA, RPL31, EXOSC2, RPL3, RPL13, RPL13A, RPL24, RPL11, RPL23, RPL3…	PES1, MPHOSPH10, NOP56, KIAA0391, WDR46, RNF113A, RRP8, SART1, ERI3, RRP9, DKC1, PTCD1, PRKRA, NPM3, UTP20, POP7, RPP40, FARS2, MOCS3, NSA2, CPSF4, POP4, RPLP1, RPLP2, RPLP0, SSB, RPS17, RPSA, RPS2, RPL35A, RPL7, RPL17, FBL, HNRNPA2B1, RPS3, RPS12, RPL13, RPL10, RPL12, CSTF2, RPL22, RPL4, EIF4A3, RPS19, RPL3, RPL13A, RPL35, CDKN2A, NOP2, RPL27A, RPL5, RPL21, RPL28, RPS9, RPS5, RPS10, RPL29, CSNK1…
GO_CYTOSOLIC_SMALL_RIBOSOMAL_SUBUNIT	0.000160154	0.0114566	0.848676	2.75898	0	36	RPS8, RPS13, RPS2, RPS16, RPS23, RPS11, RPS4X, RPS5, RPS15A, RPS9, RPS19, RPS29, RPS3, RPS7, RPS25, RPS24, RPS10, RPS20, RPS3A, RPS17, RPS6, RPS15, RPSA, RPS18	DDX3X, RPS17, RPSA, RPS2, RPS3, RPS12, RPS19, EIF2D, RPS9, RPS5, RPS10, RPS20, RPS3A, RPS7, RPS8, RPS15A, RPS16, RPS14, RPS23, RPS18, RPS29, RPS13, RPS11, RPS4X, RPS6, RPS15, RPS24, RPS25, RPS26, RPS28, FAU, RPS27A, RPS21, MRPS5, MRPS18A, MCTS1
GO_ORGANIC_CYCLIC_COMPOUND_CATABOLIC_PROCESS	0.000123579	0.0114566	0.61296	2.67741	0	245	RPS8, RPS13, RPS2, RPL15, RPS16, RPL35A, RPL6, RPL37, RPL32, RPL28, RPL8, RPS23, RPS11, RPS4X, RPS5, RPS15A, RPLP1, RPS9, RPS19, RPL7, RPL10A, RPS29, RPS3, RPS7, RPL10, RPS25, RPS24, RPL17, RPS10, RPL30, RPS20, RPL37A, RPL7A, RBM8A, RPL36A, RPS3A, RPL26L1, APOE, RPL23A, RPS17, RPL18A, RPS6, RPL5, RPS15, RPL35, EIF4A2, RPL18, LSM6, LSM7, RPL27, RPL19, RPSA, RPL31, EXOSC2, RPL3, RPL13, RPL13A, RPL2…	NBAS, CNOT1, DNASE2, DFFA, RNASET2, CASC3, POLR2D, GSTZ1, CNOT3, CSDE1, RNASEH2A, DFFB, PARN, CNOT4, AIFM1, NUDT3, PNP, HPRT1, GOT2, ADA, APOE, AMBP, CAT, RPLP1, RPLP2, RPLP0, EIF4E, GPX1, H1F0, GALT, RPS17, RPSA, QDPR, HMGB1, CNP, HMOX1, PABPC1, RNASE3, UNG, RNH1, GSPT1, RPS2, FAH, RPL35A, RPL7, RPL17, TYMP, MAOA, NT5E, COMT, RPS3, AHCY, EIF4B, RPS12, DDX6, RPL13, MGAT1, HMGB2, MAOB, RPL10, MPG,…
GO_PROTEIN_LOCALIZATION_TO_MEMBRANE	0.000125865	0.0114566	0.615457	2.66152	0	218	RPS8, RPS13, RPS2, RPL15, RPS16, RPL35A, RPL6, RPL37, RPL32, RPL28, RPL8, RPS23, RPS11, RPS4X, RPS5, RPS15A, RPLP1, RPS9, RPS19, RPL7, RPL10A, RPS29, RPS3, RPS7, RPL10, RPS25, RPS24, RPL17, RPS10, RPL30, RPS20, RPL37A, RPL7A, RPL36A, RPS3A, RPL26L1, APOE, RPL23A, RPS17, RPL18A, RAB8B, RPS6, RPL5, RPS15, RPL35, RPL18, RPL27, RPL19, BAD, RPSA, RPL31, RPL3, RPL13, RAB11B, SRP19, RPL13A, RPL24, RPL11…	SH3PXD2B, MYO1C, AGRN, SDCBP, AP3D1, SLC9A3R1, IKBKB, HGS, NPC1, LAMA5, RER1, ASNA1, ROCK2, CLASP2, NUP155, PALM, FLOT1, SRP72, VAMP5, BAG4, EGFR, PIGR, APOE, ATP1B1, ITGB2, RPLP1, RPLP2, RPLP0, KRT18, ANXA2, HSP90AA1, RPS17, RPSA, SRP19, UBL4A, CDH1, JUP, BRAF, EZR, RPS2, ANK1, RPL35A, RPL7, RPL17, ITGAL, FLNA, SCP2, RPS3, CHM, RPS12, RPL13, RPL10, RPL12, FCER1G, CLIP1, AKT2, HSPA4, RDX, RPL22, …
GO_RIBONUCLEOPROTEIN_COMPLEX_BIOGENESIS	0.000118231	0.0114566	0.586139	2.63465	0	342	RPS8, RPS13, RPS2, RPL15, SNRPF, RPS16, RPL35A, RPL6, RPL37, RPL32, RPL28, RPL8, RPS23, RPS11, RPS4X, RBMXL1, RPS5, RPS15A, RPLP1, RPS9, RPS19, RPL7, RPL10A, RPS29, RPS3, RPS7, RPL10, RPS25, RPS24, RPL17, SNRPD1, RPS10, RPL30, RPS20, RPL37A, RPL7A, SRSF1, RPL36A, RPS3A, RPL26L1, RPL23A, RPS17, RPL18A, SBDS, RPS6, RPL5, RPS15, RPL35, RPL18, LSM6, RPL27, MRPL20, RPL19, RPSA, RPL31, EXOSC2, RPL3, RP…	GTPBP10, EIF3F, PES1, MPHOSPH10, NOP56, DDX3X, PRMT5, XPO1, WDR46, EIF3D, EIF3H, NVL, POLR2D, RRP8, SART1, PRPF3, ERI3, DENR, RRP9, CDC40, DKC1, NOL3, PSIP1, SRSF10, SF3B1, NPM3, ERAL1, SNRNP200, SURF6, UTP20, CDC123, RPP40, EIF3G, EIF3J, PRPF6, SNUPN, LUC7L3, SLU7, CD2BP2, NSA2, POP4, RPLP1, RPLP2, RPLP0, NPM1, RPS17, RPSA, SNRPC, RPS2, RPL35A, RPL7, RPL17, FBL, RPS3, EIF4B, RPS12, DDX6, RPL13, …
GO_VIRAL_LIFE_CYCLE	0.000127129	0.0114566	0.6072	2.61127	0	209	RPS8, RPS13, RPS2, RPL15, RPS16, RPL35A, RPL6, RPL37, RPL32, RPL28, RPL8, RPS23, RPS11, RPS4X, RPS5, RPS15A, RPLP1, RPS9, RPS19, RPL7, RPL10A, RPS29, RPS3, CD55, RPS7, RPL10, RPS25, RPS24, RPL17, RPS10, RPL30, RPS20, RPL37A, RPL7A, RPL36A, RPS3A, RPL26L1, APOE, RPL23A, RPS17, RPL18A, SCARB2, RPS6, RPL5, RPS15, RPL35, RPL18, RPL27, CHMP3, RPL19, RPSA, RPL31, RPL3, RPL13, RPL13A, RPL24, RPL11, RPL2…	SUPT5H, EIF3F, KPNA3, KPNA4, XPO1, NPC1, EIF3D, NUPL2, CHMP2A, HTATSF1, NMT2, VPS4B, NUP155, EIF3G, APOE, TFRC, ITGB3, ICAM1, RPLP1, RPLP2, RPLP0, SSB, ITGB1, ITGAV, CTSB, CD55, HSP90AB1, ITGA5, RPS17, RPSA, IFIT1, HSPA1B, LAMP1, PC, TPR, IDE, ANPEP, PVR, CD46, RPS2, ITGA2, RPL35A, ITGB5, RPL7, RPL17, USF1, MRC1, RPS3, RPS12, DDX6, RPL13, PTBP1, DPP4, RPL10, RPL12, RPL22, NUP214, DEK, RPL4, NUP62…
GO_SMALL_RIBOSOMAL_SUBUNIT	0.000153681	0.0114566	0.726373	2.60027	0	59	RPS8, RPS13, RPS2, RPS16, RPS23, RPS11, RPS4X, RPS5, RPS15A, RPS9, RPS19, RPS29, RPS3, RPS7, RPS25, RPS24, RPS10, RPS20, RPS3A, RPS17, RPS6, RPS15, RPSA, RPS18, MRPS21, MRPS33, RPS12, FAU, IMP3, MRPS14, RPS21, MRPS16, MRPS26	DDX3X, MRPS12, MRPS14, RPS17, RPSA, RPS2, RPS3, RPS12, RPS19, EIF2D, RPS9, RPS5, RPS10, DAP3, RPS20, RPS3A, RPS7, RPS8, RPS15A, RPS16, RPS14, RPS23, RPS18, RPS29, RPS13, RPS11, RPS4X, RPS6, RPS15, RPS24, RPS25, RPS26, RPS28, FAU, RPS27A, RPS21, MRPS22, MRPS35, MRPS5, MRPS36, MRPS11, MRPS15, MRPS21, MRPS6, MRPS9, MRPS31, MRPS24, MRPS26, IMP3, MRPS18A, MCTS1, MRPS33, MRPS28, MRPS17, MRPS7, MRPS2, M…
GO_RRNA_BINDING	0.000156177	0.0114566	0.748807	2.57441	0	47	RPS13, RPL37, RPL8, RPS11, RPS4X, RPS5, RPLP1, RPS9, RPS3, ANG, RPL23A, SBDS, RPL5, MRPL20, RPL11, RPL23, RPS18, RPLP0, MRPL18, RPL12, CIRBP, MRPL11	ERAL1, ANG, RPLP1, RPLP2, RPLP0, EEF2, NCL, RPS3, RPL12, RPL5, RPS9, RPS5, RPL37, RPS14, RPS18, RPS13, RPS11, RPS4X, RPL23A, RPL23, RPL11, RPL8, MRPS11, MRPS6, CIRBP, TST, DIEXF, FASTKD5, ERI1, EMG1, NSUN4, PTCD3, IMP4, UTP23, MRPL20, MRPL18, RPF2, PPAN, DDX21, DDX28, IMP3, MRPL16, MRTO4, MRPS17, MRPS7, SBDS, MRPL11
GO_BLOOD_MICROPARTICLE	0.000143225	0.0114566	0.65349	2.52975	0	93	KRT1, ORM1, HRG, SERPINA3, A1BG, CLU, C8G, APOE, ITIH2, SERPING1, ORM2, HP, PON1, VTN, KNG1, ITIH1, CD5L, AHSG, APCS, CP, TF, F13A1, HPX, SERPINC1, F2, C1QB, IGHG2, ITIH4, LGALS3BP, IGHA2, SERPINF2, ENG, HBE1, A2M, PLG, IGHM, SLC2A1, C1R, HSPA1L, STOM, C9, IGKC, SLC4A1, C4A, CFB, CPN2, IGHG3, APOA1, HSPA6, AMBP, AGT, PROS1, GSN, C3, GC, PZP, IGHA1, EIF2A, HSPA2, ALB, FN1, APOA4, C1S	POTEF, CLIC1, SDCBP, APOL1, CD5L, CP, F13A1, F2, C1R, HP, PLG, CFB, SERPINC1, SERPINA3, AGT, A2M, C3, KNG1, IGKC, IGHG1, IGHG2, IGHG3, IGHG4, IGHM, IGHA1, IGHA2, IGHD, HBD, HBE1, APOA1, APOE, APOA2, FGA, FGB, FGG, SLC4A1, APCS, C1QB, C1QC, C9, FN1, AMBP, ORM1, AHSG, ALB, GC, TFRC, TF, HPX, C4BPA, VTN, HRG, A1BG, KRT1, SERPING1, GSN, APOA4, PROS1, C8A, C8G, PFN1, CFH, SERPINF2, ANXA5, C1S, C4A, HS…
GO_ESTABLISHMENT_OF_PROTEIN_LOCALIZATION_TO_ORGANELLE	0.000123716	0.0114566	0.565795	2.47011	0	244	RPS8, RPS13, RPS2, RPL15, RPS16, RPL35A, RPL6, SEC61B, RPL37, RPL32, RPL28, RPL8, RPS23, RPS11, RPS4X, RPS5, RPS15A, RPLP1, RPS9, RPS19, RPL7, RPL10A, RPS29, RPS3, RPS7, RPL10, RPS25, RPS24, RPL17, RPS10, RPL30, RPS20, RPL37A, RPL7A, RPL36A, RPS3A, RPL26L1, H2AFY, RPL23A, RPS17, RPL18A, SCARB2, H2AFY2, RAB8B, RPS6, RPL5, RPS15, RPL35, RPL18, RPL27, RPL19, BAD, RPSA, RPL31, RPL3, RPL13, SRP19, RPL…	AIP, AP3B1, IPO5, KPNA3, KPNA4, GOSR2, TERT, TNPO2, HGS, IPO8, TIMM44, PEX1, MCM3AP, RANBP6, KPNA6, TIMM17B, H2AFY, PEX14, MTX2, NUP155, SRP72, MFN2, SNUPN, IPO7, TOMM40, AGT, NRAS, IFNG, LMNA, RPLP1, RPLP2, RPLP0, HSP90AA1, RPS17, RPSA, SRP19, HSPA8, LAMP1, SLC25A6, TPR, RPS2, HIST1H1B, RPL35A, RPL7, RPL17, HK1, RAB6A, RPS3, RPS12, RPL13, MAPK3, RPL10, PIK3R1, MAPK1, PML, RPL12, PDIA3, TSPO, AKT…
GO_RIBOSOME_ASSEMBLY	0.000159795	0.0114566	0.739956	2.4698	0	41	RPL6, RPS5, RPS19, RPL10, RPS10, RPL23A, RPS17, SBDS, RPL5, RPS15, MRPL20, RPSA, RPL3, RPL24, RPL11, RPL38, RPL12, MRPL11	DDX3X, ERAL1, NPM1, RPS17, RPSA, RPL10, RPL12, RPS19, RPL3, RPL5, RPS5, RPS10, EIF6, RPS14, RPL23A, RPS15, RPL11, RPL38, MRPS11, RPL24, RPL6, C1QBP, BMS1, PWP2, TSR1, DHX30, BRIX1, NSUN4, EIF2A, MRPL20, RPF2, PPAN, MDN1, DDX28, RSL24D1, MRTO4, ABT1, NIP7, MRPS7, SBDS, MRPL11
GO_RIBOSOMAL_LARGE_SUBUNIT_BIOGENESIS	0.000158604	0.0114566	0.706069	2.38254	0	43	RPL35A, RPL6, RPL7, RPL10, RPL26L1, RPL23A, RPL5, RPL35, MRPL20, RPL3, RPL24, RPL11, RPL38, RPL12, MRPL11, RPL7L1, RPL26, MAK16	PES1, NSA2, RPL35A, RPL7, RPL10, RPL12, RPL3, RPL35, RPL5, RPL14, EIF6, RPL26, RPL23A, RPL11, RPL38, RPL24, RPL6, BOP1, RRS1, NOL9, RPL7L1, WDR74, DHX30, FTSJ3, BRIX1, ZNF622, EBNA1BP2, MAK16, MRPL20, WDR12, WDR55, RPF2, PPAN, MDN1, DDX28, SDAD1, NLE1, RSL24D1, MRTO4, RPL26L1, MRPL11, NOP16, NOC2L
GO_SERINE_TYPE_ENDOPEPTIDASE_INHIBITOR_ACTIVITY	0.000160154	0.0114566	0.725721	2.35927	0	36	HRG, SERPINA3, SERPINA5, ITIH2, CD109, SERPING1, SERPINF1, ITIH1, SERPIND1, SERPINA6, SERPINC1, SERPINA4, SERPINB6, ITIH4, SERPINF2, A2M, PEBP1, SPINT2, ITIH3, SERPINE2, SERPINB1, SERPINA1, AMBP, AGT, SERPINA7, PZP	SPINT1, SPINT2, SERPINC1, SERPINA1, SERPINA3, AGT, A2M, AMBP, HRG, APP, SERPINA5, SERPING1, SERPINA7, SERPIND1, SERPINE2, SERPINA6, SERPINF2, COL6A3, ITIH2, ITIH1, PZP, SERPINA4, PEBP1, SERPINB1, SERPINB6, SERPINB5, SERPINF1, SERPINB8, SERPINB9, SERPINH1, COL7A1, ITIH3, APLP2, ITIH4, COL28A1, CD109
GO_CYTOPLASMIC_TRANSLATION	0.000159744	0.0114566	0.71528	2.34997	0	38	RPL15, RPL35A, RPL6, RPL8, RPLP1, RPL7, RPL36A, RPL26L1, RPL31, RPLP0, RPL22L1, RPL7L1, RPL26, RPL22, RPL36, MRPL2	EIF3F, EIF3D, DENR, CDC123, EIF3J, RPLP1, RPLP2, RPLP0, SSB, GSPT1, RPL35A, RPL7, EIF4B, PTBP1, RPL22, EIF2D, RPL29, EIF3B, RPL26, RPL15, RPL31, RPL8, RPL36A, RPL6, EIF4EBP1, EIF3A, EIF4H, PCBP2, MRPL2, RPL7L1, RPL22L1, EIF3M, GSPT2, RBM4, MRTO4, MCTS1, RPL26L1, RPL36
GO_VESICLE_LUMEN	0.000153822	0.0114566	0.656541	2.34299	0	58	ORM1, QSOX1, HRG, SERPINA3, A1BG, CLU, APOE, SERPING1, RARRES2, ORM2, HP, KNG1, THBS1, AHSG, TF, F13A1, HPX, SERPINA4, TIMP1, ITIH4, LGALS3BP, SERPINF2, A2M, LTF, PLG	QSOX1, ISLR, ACTN4, F13A1, EGFR, HP, CFD, PLG, ADA, SERPINA1, SERPINA3, A2M, TIMP1, KNG1, APOA1, APOE, FGA, FGB, FGG, APOH, FN1, ORM1, AHSG, ALB, TF, LTF, HPX, ALDOA, APOB, HRG, A1BG, VWF, APP, SERPING1, CLEC3B, PROS1, HSP90AA1, THBS1, SERPINF2, SPARC, CLU, ACTN1, HSP90B1, ANPEP, ORM2, CALR, SERPINA4, TIMP3, TMSB4X, HBB, ITIH3, LGALS3BP, ITIH4, ECM1, FAM3C, HSPH1, RARRES2, HYOU1
GO_SECRETORY_GRANULE_LUMEN	0.000158755	0.0114566	0.686373	2.32321	0	44	ORM1, QSOX1, HRG, SERPINA3, A1BG, CLU, SERPING1, RARRES2, ORM2, KNG1, THBS1, AHSG, TF, F13A1, SERPINA4, TIMP1, ITIH4, LGALS3BP, SERPINF2, A2M, PLG, ITIH3, SERPINA1, APOA1, TIMP3, SPARC, PROS1	QSOX1, ISLR, ACTN4, F13A1, CFD, PLG, SERPINA1, SERPINA3, A2M, TIMP1, KNG1, APOA1, FGA, FGB, FGG, APOH, FN1, ORM1, AHSG, ALB, TF, ALDOA, HRG, A1BG, VWF, APP, SERPING1, CLEC3B, PROS1, THBS1, SERPINF2, SPARC, CLU, ACTN1, ORM2, SERPINA4, TIMP3, TMSB4X, ITIH3, LGALS3BP, ITIH4, ECM1, FAM3C, RARRES2
GO_PROTEIN_TARGETING	0.000121743	0.0114566	0.525086	2.31278	0	267	RPS8, RPS13, RPS2, RPL15, RPS16, RPL35A, RPL6, SEC61B, RPL37, RPL32, RPL28, RPL8, RPS23, RPS11, RPS4X, RPS5, RPS15A, RPLP1, RPS9, RPS19, RPL7, RPL10A, RPS29, RPS3, RPS7, RPL10, RPS25, RPS24, RPL17, RPS10, RPL30, RPS20, RPL37A, RPL7A, RPL36A, RPS3A, RPL26L1, RPL23A, RPS17, RPL18A, SCARB2, RAB8B, RPS6, RPL5, RPS15, RPL35, RPL18, RPL27, RPL19, RPSA, RPL31, RPL3, RPL13, SRP19, RPL13A, RPL24, RPL11, R…	MYO1C, AIP, AP3B1, IPO5, KPNA3, SDCBP, KPNA4, GOSR2, TNPO2, GIPC1, HGS, IPO8, TIMM44, PEX1, MCM3AP, RANBP6, KPNA6, TIMM17B, PEX14, MTX2, NUP155, PALM, SRP72, MFN2, SNUPN, IPO7, TOMM40, AGT, IFNG, LMNA, RPLP1, RPLP2, RPLP0, ANXA2, HSP90AA1, RPS17, RPSA, SRP19, HSPA8, SLC25A6, TPR, RPS2, ANK1, RPL35A, RPL7, RPL17, RAB6A, RPS3, CHM, RPS12, RPL13, YWHAQ, MAPK3, RPL10, PIK3R1, MAPK1, PML, RPL12, PDIA3…
GO_RIBOSOMAL_LARGE_SUBUNIT_ASSEMBLY	0.000171468	0.0115892	0.821126	2.31044	0	19	RPL6, RPL10, RPL23A, RPL5, MRPL20, RPL3, RPL24, RPL11, RPL38, RPL12, MRPL11	RPL10, RPL12, RPL3, RPL5, RPL23A, RPL11, RPL38, RPL24, RPL6, DHX30, BRIX1, MRPL20, RPF2, PPAN, MDN1, DDX28, RSL24D1, MRTO4, MRPL11
GO_HEPARIN_BINDING	0.000153681	0.0114566	0.629887	2.25487	0	59	GPNMB, HRG, SERPINA5, APOE, ANG, CTSG, SFRP1, VTN, KNG1, THBS1, SERPIND1, SERPINC1, RPL22, THBS2, MDK, LTF, SOD3, COMP, SERPINE2, PCOLCE, PTN, RPL29, LXN, ABI3BP, LTBP2, CYR61, HSD17B12	CYR61, PDCD5, NRP1, ZNF207, SERPINC1, KNG1, APOE, APOH, FN1, LTF, ANG, VTN, APOB, HRG, APP, SERPINA5, MPO, CLEC3B, SERPIND1, SERPINE2, THBS1, ELANE, SOD3, CTSG, CFH, PTPRF, AZU1, OGN, COL5A1, PTN, MDK, TNXB, FGFR4, COL5A3, CTGF, LRPAP1, RPL22, THBS2, PAFAH1B1, RPL29, THBS3, COMP, HDGF, PRELP, APLP2, FMOD, FSTL1, PTCH1, AAMP, LAMC2, LTBP2, GPNMB, POSTN, PCOLCE, HSD17B12, CCDC80, ABI3BP, SFRP1, LXN
GO_COMPLEMENT_ACTIVATION	0.000160154	0.0114566	0.68512	2.23904	0	37	KRT1, C1QA, CD55, CLU, C8G, SERPING1, C2, C1QB, IGHG2, IGHA2, IGHM, C1R, C6, C9, IGKC, C8B, C4A, CFB, IGHG3, CFI, C3, IGHA1, CFD, C1S, C4BPA	C1R, CFD, CFB, C3, C5, IGKC, IGHG1, IGHG2, IGHG3, IGHG4, IGHM, IGHA1, IGHA2, IGHD, C1QA, C1QB, C1QC, C9, C4BPA, KRT1, SERPING1, CFI, C2, C8A, C8B, C8G, CD55, CFH, C1S, C4A, C7, CLU, C6, CD46, CFP, CFHR1, C1QBP
GO_PLATELET_ALPHA_GRANULE_LUMEN	0.00016284	0.0114566	0.706392	2.23868	0	32	ORM1, QSOX1, HRG, SERPINA3, A1BG, CLU, SERPING1, ORM2, KNG1, THBS1, AHSG, F13A1, TIMP1, SERPINF2, A2M, PLG	QSOX1, ISLR, ACTN4, F13A1, CFD, PLG, SERPINA1, SERPINA3, A2M, TIMP1, KNG1, FGA, FGB, FGG, FN1, ORM1, AHSG, ALB, ALDOA, HRG, A1BG, VWF, APP, SERPING1, PROS1, THBS1, SERPINF2, SPARC, CLU, ACTN1, ORM2, TMSB4X
GO_HUMORAL_IMMUNE_RESPONSE_MEDIATED_BY_CIRCULATING_IMMUNOGLOBULIN	0.00016284	0.0114566	0.700372	2.2196	0	32	C1QA, CD55, CLU, C8G, SERPING1, C2, C1QB, IGHG2, IGHA2, IGHM, C1R, C6, C9, IGKC, C8B, C4A, IGHG3, CFI, C3, IGHA1	C1R, C3, C5, IGKC, IGHG1, IGHG2, IGHG3, IGHG4, IGHM, IGHA1, IGHA2, IGHD, C1QA, C1QB, C1QC, C9, C4BPA, SERPING1, CFI, C2, C8A, C8B, C8G, CD55, C1S, C4A, C7, CLU, C6, CD46, C1QBP, EXO1
GO_PROTEIN_ACTIVATION_CASCADE	0.000156055	0.0114566	0.637161	2.21757	0	50	KRT1, C1QA, CD55, CLU, C8G, SERPING1, KNG1, F2, C2, C1QB, IGHG2, IGHA2, A2M, IGHM, C1R, C6, C9, IGKC, C8B, C4A, CFB, F9, IGHG3, PRCP, CFI, C3, IGHA1, FBLN1	F2, C1R, F9, CFD, F12, CFB, A2M, C3, C5, KNG1, IGKC, IGHG1, IGHG2, IGHG3, IGHG4, IGHM, IGHA1, IGHA2, IGHD, FGA, FGB, FGG, C1QA, C1QB, C1QC, C9, APOH, KLKB1, C4BPA, KRT1, VWF, SERPING1, CFI, C2, C8A, C8B, C8G, CD55, CFH, C1S, C4A, C7, CLU, C6, CD46, FBLN1, CFP, PRCP, CFHR1, C1QBP
GO_GLYCOSAMINOGLYCAN_BINDING	0.000148456	0.0114566	0.58387	2.17351	0	73	GPNMB, HRG, SERPINA5, APOE, ANG, CTSG, SFRP1, VTN, KNG1, THBS1, SERPIND1, PGLYRP2, SERPINC1, RPL22, THBS2, MDK, ENG, VCAN, LTF, IGHM, SOD3, COMP, SERPINE2, PCOLCE, PTN, DPYSL3, RPL29, LXN, ABI3BP, LTBP2, CYR61, HSD17B12	AGRN, CYR61, PDCD5, NRP1, ZNF207, SERPINC1, KNG1, IGHM, APOE, APOH, FN1, LTF, ANG, VTN, APOB, HRG, APP, SERPINA5, MPO, CLEC3B, SERPIND1, SERPINE2, DCN, THBS1, ELANE, SOD3, CTSG, CFH, PTPRF, VCAN, CD44, ENG, AZU1, OGN, COL5A1, PTN, MDK, BGN, TNXB, FGFR4, COL5A3, CTGF, LRPAP1, RPL22, THBS2, PAFAH1B1, RPL29, THBS3, COMP, HDGF, PRELP, APLP2, FMOD, C1QBP, FSTL1, PTCH1, AAMP, LAMC2, DPYSL3, HABP2, LTBP…
GO_RIBOSOMAL_SMALL_SUBUNIT_BIOGENESIS	0.000156104	0.0114566	0.627487	2.16838	0	48	RPS8, RPS16, RPS5, RPS19, RPS7, RPS24, RPS10, RPS17, RPS6, RPS15, LSM6, RPSA, RPL38, RCL1, PWP2, RPS21, NOB1, RRP36, RPS28, RPS14	MPHOSPH10, WDR46, ERAL1, UTP20, RPS17, RPSA, RPS19, RPS5, RPS10, RPS7, RPS8, RPS16, RPS14, LSM6, RPS6, RPS15, RPS24, RPS28, RPL38, RPS21, NOP14, MRPS11, MRPS9, TBL3, KRR1, BYSL, RRS1, PWP2, NOM1, DIEXF, SRFBP1, NGDN, EMG1, RRP36, UTP23, NOC4L, UTP14A, HEATR1, NOL11, UTP3, DCAF13, UTP6, ABT1, NOB1, WDR3, RCL1, MRPS7, UTP18
GO_DNA_PACKAGING_COMPLEX	0.000169492	0.0115892	0.74549	2.14752	0	21	HIST1H2BA, HIST1H1E, HIST2H2BF, HIST2H2AB, H2AFY, H2AFY2, H1FX, HIST1H1A, HP1BP3, HIST1H1C	H2AFY, SMC2, H1F0, HIST1H1E, H2AFX, HIST1H1B, HIST1H1D, HIST1H1C, HIST1H1A, NCAPH, NCAPD2, HIST2H2AC, HIST2H2BF, HP1BP3, HIST2H2AB, H1FX, HIST1H2BA, MPHOSPH8, NCAPG, SMC4, H2AFY2
GO_RNA_SPLICING_VIA_TRANSESTERIFICATION_REACTIONS	0.000126088	0.0114566	0.495012	2.13785	0	216	SNRPF, RBMXL1, SNRNP70, SNRPD1, RBM8A, SRSF1, TRA2B, RBMX, LSM6, LSM7, SRSF11, NOVA2, SYNCRIP, HNRNPA3, HNRNPH3, SRSF7, HNRNPD, HNRNPR, SRSF10, HNRNPC, HNRNPH2, CPSF7, ELAVL1, RNPS1, HNRNPF, LSM3, PRMT5, POLR2L, SNRPC, SRSF3, DDX1, POLR2K, SNRPA, SNRNP27, SRSF6, POLR2G, PHF5A, U2AF1, HNRNPA0, CLNS1A, HNRNPK, HNRNPH1, NCBP2, WDR77, DBR1, FIP1L1, SNRPD2, DDX5, TRA2A, RALY, HNRNPUL1, LSM2, SF3B3, SR…	DDX39A, MPHOSPH10, PRMT5, CASC3, POLR2D, RNF113A, DHX15, PRPF4, SART1, HNRNPR, PRPF3, PPIH, PLRG1, HTATSF1, NUDT21, DHX16, AQR, SYNCRIP, CDC40, PQBP1, NOL3, PRPF40A, PSIP1, SRSF10, SF3B1, WBP4, SNRNP200, BCAS2, DNAJC8, SMNDC1, PRPF6, PCF11, SNUPN, LUC7L3, SLU7, CD2BP2, SYF2, HNRNPC, SNRPB2, SNRNP70, SNRPA, SNRPC, HNRNPA1, SNRPA1, HSPA8, PABPC1, GTF2F2, HNRNPL, DDX5, POLR2C, POLR2E, HNRNPA2B1, SFP…
GO_MRNA_BINDING	0.000141363	0.0114566	0.537725	2.12254	0	106	RPS13, RPS2, SNRNP70, RPS5, RPL7, RPS3, RBM8A, SRSF1, FYTTD1, SERBP1, TRA2B, RPL35, RBMX, SYNCRIP, HNRNPA3, RPL13A, CPSF6, HNRNPD, HNRNPR, HNRNPC, ELAVL1, RNPS1, CIRBP, SNRPC, LIN28A, SRSF3, PURB, MECP2, HNRNPK, NCBP2, AUH, HNRNPA2B1, PARK7, EIF4A3, LUC7L3, MBD2, FXR1, LUC7L, NCL, ADARB1, SRSF4, RPS14, QKI	IGF2BP3, DDX3X, HNRNPR, NUDT21, SYNCRIP, RNF40, SF3B1, PCF11, LUC7L3, PARN, DHFR, TYMS, SSB, HSP90AA1, HNRNPC, SNRNP70, SNRPC, TPR, RPS2, RPL7, NCL, ACO1, HNRNPA2B1, RPS3, CALR, CSTF2, RBMX, EIF4A3, RPL13A, RPL35, RPS5, ZFP36L2, IREB2, RBM25, FXR1, FXR2, MECP2, HNRNPA3, NCBP2, RBM5, EEFSEC, EIF4A1, HNRNPK, RPS14, RPS13, RPS26, TRA2B, ADARB1, MRPS11, SRSF3, FMR1, C1QBP, SRSF1, SRSF4, CRYZ, CPSF1, …
GO_PLATELET_ALPHA_GRANULE	0.000156177	0.0114566	0.613058	2.1077	0	47	ORM1, QSOX1, HRG, SERPINA3, A1BG, SERPINA5, CLU, SERPING1, ORM2, KNG1, THBS1, AHSG, F13A1, THBS2, TIMP1, SERPINF2, A2M, PLG, SERPINE2, SERPINA1, SPARC, PROS1, CD36, STXBP1, CFD, ALB, FN1, CD9	STXBP3, QSOX1, ISLR, ACTN4, F13A1, CFD, PLG, SERPINA1, SERPINA3, A2M, TIMP1, KNG1, FGA, FGB, FGG, FN1, ORM1, AHSG, ALB, ALDOA, HRG, A1BG, VWF, APP, ITGB3, SERPINA5, SERPING1, SERPINE2, PROS1, THBS1, SERPINF2, SPARC, CLU, ACTN1, PECAM1, CD36, ORM2, CD9, THBS2, SNCA, VAMP7, STXBP1, TMSB4X, APLP2, TMX3, VPS33B, CYB5R1
GO_HYDROLASE_ACTIVITY_ACTING_ON_GLYCOSYL_BONDS	0.000157928	0.0114566	0.617206	2.10089	0	45	HEXA, GUSB, GAA, RPS3, GBA, GLA, GM2A, FUCA1, HEXB, CHID1, ADPRH, GANAB, MAN2B1, NAGLU, NTHL1, MPG, GLB1, PCNA, CHI3L1, MOGS, GBE1, MANBA	MANBA, MAN2B1, MGEA5, GBA, FUCA1, GLA, HEXA, HEXB, GUSB, GAA, CTSA, PCNA, UNG, CD44, GLB1, NAGA, GM2A, RPS3, APEX1, CD38, MPG, IDUA, AGL, CHI3L1, NAGLU, GALC, ADPRH, LYZ, NTHL1, CTBS, GBE1, MOGS, GANAB, MAN2A1, ENGASE, NEU1, MACROD1, FUCA2, CHID1, MAN2C1, ABHD10, ADPRHL2, MAN1B1, GNE, MAN2B2
GO_CATALYTIC_STEP_2_SPLICEOSOME	0.000148192	0.0114566	0.557885	2.09074	0	76	SNRPF, SNRPD1, RBM8A, SRSF1, RBMX, LSM7, SYNCRIP, HNRNPA3, HNRNPR, HNRNPC, HNRNPF, LSM3, PHF5A, U2AF1, HNRNPK, HNRNPH1, SNRPD2, DDX5, RALY, LSM2, SF3B3, HNRNPA2B1, HNRNPU, SNRNP40, EIF4A3, CWC22	SART1, HNRNPR, PLRG1, AQR, SYNCRIP, CDC40, SF3B1, SNRNP200, BCAS2, PRPF6, SLU7, SYF2, HNRNPC, SNRPB2, HNRNPA1, SNRPA1, PABPC1, DDX5, HNRNPA2B1, HNRNPH1, RBMX, EIF4A3, HNRNPA3, HNRNPM, HNRNPF, HNRNPK, SNRPE, SNRPF, LSM3, SNRPD1, SNRPD2, SNRPD3, HNRNPU, U2AF1, SRSF1, SF3A3, SF3B2, PRPF4B, SNW1, FRG1, DHX8, EFTUD2, SF3B3, SF3A2, SF3A1, ZCCHC8, PRPF8, CWC27, PHF5A, SRRM1, DHX38, PPWD1, SNRNP40, CDC5L…
GO_PROTEIN_DNA_COMPLEX	0.000155545	0.0114566	0.584792	2.05337	0	53	HIST1H2BA, HIST1H1E, PURA, HIST2H2BF, HIST2H2AB, H2AFY, H2AFY2, H1FX, HIST1H1A, SMARCAL1, HP1BP3, PURB, HIST1H1C, RPA3, HNRNPK, PCNA, CHRAC1, PRIM1, HIST1H1B, JUP, RPA1, PLRG1, GINS4	TERT, PLRG1, H2AFY, BCAS2, H1F0, SP1, POLA1, HIST1H1E, PCNA, XRCC6, XRCC5, JUP, RPA2, H2AFX, HIST1H1B, HIST1H1D, HIST1H1C, JUND, NFYA, MCM3, RPA1, POLD1, KDM5A, CTNNB1, RPA3, PRIM1, PRIM2, HMGA2, HNRNPK, PURA, HIST1H1A, NFYC, CHD4, SUZ12, POLD3, TERF2, MED1, HIST2H2AC, HIST2H2BF, HP1BP3, HIST2H2AB, H1FX, HIST1H2BA, PURB, CDC5L, MPHOSPH8, GINS4, POLE3, CHRAC1, TERF2IP, SMARCAL1, H2AFY2, PRPF19
GO_NEGATIVE_REGULATION_OF_RNA_SPLICING	0.000169492	0.0115892	0.711623	2.04996	0	21	RPS13, RBMX, SRSF7, SRSF10, RNPS1, SRSF6, RBM42, HNRNPK, HNRNPA2B1, SRSF9, U2AF2, SRSF4, DYRK1A, SAP18	SAP18, SRSF10, HNRNPA2B1, U2AF2, PTBP1, AKT2, RBMX, HNRNPK, RPS13, RPS26, C1QBP, SRSF4, SFSWAP, SRSF9, SRSF6, DYRK1A, RNPS1, SRSF7, RBM42, PTBP2, ACIN1
GO_NEGATIVE_REGULATION_OF_MRNA_SPLICING_VIA_SPLICEOSOME	0.000173974	0.0115892	0.74977	2.04976	0	17	RBMX, SRSF7, SRSF10, RNPS1, SRSF6, RBM42, HNRNPK, HNRNPA2B1, SRSF9, U2AF2, SRSF4, DYRK1A, SAP18	SAP18, SRSF10, HNRNPA2B1, U2AF2, PTBP1, RBMX, HNRNPK, C1QBP, SRSF4, SFSWAP, SRSF9, SRSF6, DYRK1A, RNPS1, SRSF7, RBM42, ACIN1
GO_RIBOSOMAL_SMALL_SUBUNIT_ASSEMBLY	0.000175562	0.0115892	0.793131	2.04139	0	13	RPS5, RPS19, RPS10, RPS17, RPS15, RPSA, RPL38, PWP2, RPS14	ERAL1, RPS17, RPSA, RPS19, RPS5, RPS10, RPS14, RPS15, RPL38, MRPS11, PWP2, ABT1, MRPS7
GO_ANCHORED_COMPONENT_OF_MEMBRANE	0.000501421	0.0214488	0.684655	2.03215	2	24	THY1, CD55, CD59, CD109, FOLR2, CP, FOLR1, GPC1, GFRA1, GPC6, CD14, PLAUR, NEGR1, NT5E	GPC4, CP, PRNP, THY1, ALPL, CEACAM5, CD55, CD14, CD48, CD59, FOLR2, FOLR1, NT5E, GPC1, GGT5, CEACAM6, GPC3, CDH13, GFRA1, PLAUR, BST2, CD109, NEGR1, GPC6
GO_LYSOSOMAL_LUMEN	0.000152509	0.0114566	0.561528	2.02444	0	61	HEXA, GUSB, GAA, TPP1, GBA, GLA, ASAH1, SCARB2, GM2A, FUCA1, HEXB, GYG1, GNS, MAN2B1, NAGLU, CTSK, GPC1, SDC2, GLB1, VCAN, GPC6, SDC4, RNASET2, CTSD, MANBA, NAAA, HSPG2	MANBA, AGRN, RNASET2, MAN2B1, TPP1, GPC4, GC, GBA, FUCA1, CD74, GLA, HEXA, CTSD, DCN, PSAP, HEXB, CTSB, HSP90AA1, GUSB, GAA, CTSA, ACP2, HSPA8, IFI30, LAMP2, VCAN, ARSA, GNS, GLB1, GM2A, SDC1, OGN, BGN, CTSS, SDC4, GALNS, SDC2, GPC1, IDUA, CTSK, GYG1, PPT1, GPC3, SGSH, LUM, PRELP, NAGLU, GALC, HSPG2, NAAA, FMOD, ASAH1, SCARB2, CSPG4, TXNDC5, PLBD2, NEU1, LGMN, OMD, MAN2B2, GPC6
GO_SERINE_HYDROLASE_ACTIVITY	0.000150716	0.0114566	0.549456	2.00753	0	66	C1QA, CMA1, TPP1, CTSG, HP, MMP14, HTRA2, CTSK, F2, C2, C1QB, IGHG2, DPP7, LTF, PLG, C1R, IGKC, SCPEP1, APEH, CTSD, TPSAB1, C4A, CFB, F9, AEBP1, IGHG3, PRCP, CFI, C3, DPP9, CFD, DPP4, C1S, PREP, SEC11A, FAP, CTSC	TPP1, HTRA2, CPD, F2, C1R, HP, F9, CFD, PLG, F12, CFB, C3, IGKC, IGHG1, IGHG2, IGHG3, IGHG4, C1QA, C1QB, C1QC, LTF, KLKB1, CFI, C2, CTSD, CTSB, ELANE, MMP2, CTSG, CTSH, C1S, C4A, CTSA, ACE, APEH, MMP9, AZU1, CMA1, MMP11, CTSS, DPP4, TPP2, LONP1, PRCP, CTSK, PREP, GZMK, MMP14, CTSC, SEC11A, FAP, HABP2, TPSAB1, PRSS8, CLPP, PREPL, RHBDD2, DPP9, LONP2, AEBP1, HTRA1, SEC11C, CPVL, SCPEP1, DPP7, ST14
GO_PEPTIDASE_INHIBITOR_ACTIVITY	0.000148987	0.0114566	0.544776	2.00741	0	68	HRG, SERPINA3, SERPINA5, ITIH2, CD109, SERPING1, SERPINF1, KNG1, ITIH1, AHSG, SERPIND1, SERPINA6, SERPINC1, SERPINA4, SERPINB6, TIMP1, ITIH4, SERPINF2, A2M, PEBP1, SPINT2, ITIH3, SERPINE2, SERPINB1, FETUB, C4A, LXN, SERPINA1, TIMP3, AMBP, AGT, SERPINA7, PROS1, C3, PZP, PRDX5	BIRC5, SPINT1, SPINT2, NOL3, TNFAIP8, PTTG1, SERPINC1, SERPINA1, SERPINA3, AGT, A2M, C3, C5, TIMP1, CST3, CSTA, KNG1, AMBP, AHSG, CSTB, HRG, APP, SERPINA5, SERPING1, SERPINA7, SERPIND1, SERPINE2, PROS1, SERPINA6, SERPINF2, C4A, COL6A3, ITIH2, ITIH1, PZP, CAST, SERPINA4, PRDX5, PRDX3, PEBP1, SERPINB1, SERPINB6, TIMP3, SERPINB5, SERPINF1, SNCA, ARRB1, SERPINB8, SERPINB9, SERPINH1, RENBP, GPC3, RPS6…
GO_DNA_TEMPLATED_TRANSCRIPTION_TERMINATION	0.000148456	0.0114566	0.538973	2.00638	0	73	SNRPF, RBM8A, SRSF1, CHTOP, SRSF11, SRSF7, CPSF7, RNPS1, PRMT5, GTF2H4, POLR2L, SRSF3, POLR2K, SARNP, SRSF6, U2AF1, NCBP2, FIP1L1, XRN2, SRSF5, POLR2H, POLR1E, EIF4A3, SRSF9, U2AF2	DDX39A, PRMT5, POLR1C, CASC3, CD3EAP, NUDT21, CDC40, ZC3H11A, PCF11, SLU7, POLR1A, POLR1D, UBTF, ERCC2, POLR2E, ERCC3, POLR2A, U2AF2, CSTF2, EIF4A3, CDK7, PAPOLA, CCNH, MNAT1, NCBP2, POLR2H, POLR2K, POLR2F, SNRPE, SNRPF, SNRPD3, POLR2L, SARNP, SRSF3, U2AF1, SRSF2, CSTF1, SRSF11, SRSF1, SRSF4, NCBP1, CPSF1, CSTF3, SRSF9, SRSF5, SRSF6, THOC5, DDX39B, RNPS1, SRSF7, TWISTNB, THOC7, FIP1L1, SETX, PABP…
GO_HUMORAL_IMMUNE_RESPONSE	0.000153681	0.0114566	0.560242	2.00555	0	59	KRT1, C1QA, CD55, CLU, C8G, ANG, SERPING1, C2, C1QB, IGHG2, IGHA2, FAU, LTF, IGHM, C1R, C6, C9, IGKC, C8B, C4A, CFB, IGHG3, CFI, B2M, C3, IGHA1, CFD, C1S, IL6, C4BPA	C1R, CFD, CFB, C3, C5, IFNG, IGKC, IGHG1, IGHG2, IGHG3, IGHG4, IGHM, IGHA1, IGHA2, IGHD, FGA, FGB, C1QA, C1QB, C1QC, C9, LTF, ANG, C4BPA, KRT1, APP, SERPING1, CFI, IL6, C2, GPI, C8A, C8B, C8G, CD55, CFH, C1S, C4A, BCL2, C7, CD28, CLU, RNASE3, C6, CD46, AZU1, GATA3, CFP, ADM, PSMB10, NOTCH1, B2M, FAU, CFHR1, RBPJ, C1QBP, BST2, EXO1, YTHDF2
GO_TERMINATION_OF_RNA_POLYMERASE_II_TRANSCRIPTION	0.000156055	0.0114566	0.572919	1.99951	0	51	SNRPF, RBM8A, SRSF1, CHTOP, SRSF11, SRSF7, CPSF7, RNPS1, SRSF3, SARNP, SRSF6, U2AF1, NCBP2, FIP1L1, SRSF5, EIF4A3, SRSF9, U2AF2	DDX39A, CASC3, NUDT21, CDC40, ZC3H11A, PCF11, SLU7, U2AF2, CSTF2, EIF4A3, PAPOLA, NCBP2, SNRPE, SNRPF, SNRPD3, SARNP, SRSF3, U2AF1, SRSF2, CSTF1, SRSF11, SRSF1, SRSF4, NCBP1, CPSF1, CSTF3, SRSF9, SRSF5, SRSF6, THOC5, DDX39B, RNPS1, SRSF7, THOC7, FIP1L1, SETX, PABPN1, THOC6, SRRM1, CPSF7, THOC2, DHX38, CLP1, THOC1, THOC3, POLDIP3, UPF3B, CPSF2, CPSF3, CHTOP, RBM8A
GO_NEGATIVE_REGULATION_OF_INFLAMMATORY_RESPONSE	0.000325786	0.0162802	0.637268	1.9924	1	30	KRT1, RPS19, GBA, APOE, APOD, SERPINF1, CHID1, APCS, GPX1, SERPINC1, APOA1, NT5E, PBK, PSMB4	ADA, SERPINC1, APOA1, APOE, APCS, GBA, KRT1, APOD, GPX1, ELANE, GSTP1, BCR, PTPN2, NFKB1, NT5E, IL10, GATA3, PSMB4, SERPINF1, RPS19, SMAD3, MVK, PRKCD, ABR, PTGIS, CD276, NLRX1, PBK, CHID1, RABGEF1
GO_REGULATION_OF_PROTEIN_ACTIVATION_CASCADE	0.000498504	0.0214488	0.651601	1.99094	2	27	CD55, C8G, CD59, SERPING1, VTN, SERPINC1, C2, A2M, C6, C9, C8B, C4A, CFB, CFI, PROS1, C3	CFB, SERPINC1, A2M, C3, C5, FGA, C9, C4BPA, VTN, SERPING1, CFI, C2, PROS1, C8A, C8B, C8G, CD55, CFH, C4A, C7, C6, CD59, CD46, CFP, PHB, C1QBP, PHB2
GO_REGULATION_OF_HUMORAL_IMMUNE_RESPONSE	0.000498504	0.0214488	0.650843	1.98862	2	27	CD55, C8G, CD59, SERPING1, VTN, HPX, C2, A2M, C6, C9, C8B, C4A, CFB, CFI, PROS1, C3	CFB, A2M, C3, C5, C9, HPX, C4BPA, VTN, SERPING1, CFI, C2, PROS1, C8A, C8B, C8G, CD55, CFH, C4A, C7, C6, CD59, CD46, CFP, PTPN6, PHB, C1QBP, PHB2
GO_NEGATIVE_REGULATION_OF_MRNA_METABOLIC_PROCESS	0.000498504	0.0214488	0.649405	1.98423	2	27	RBMX, SYNCRIP, SRSF7, SRSF10, RNPS1, SRSF6, RBM42, HNRNPK, HNRNPA2B1, SRSF9, U2AF2, SRSF4, DYRK1A, SAP18	NBAS, SUPT5H, SAP18, SYNCRIP, CCNT1, RNF40, SRSF10, PABPC1, HNRNPA2B1, U2AF2, PTBP1, RBMX, CDK9, HNRNPK, C1QBP, SRSF4, SFSWAP, SRSF9, SRSF6, DYRK1A, RNPS1, SRSF7, RNF20, CTR9, ZC3H14, RBM42, ACIN1
GO_REGULATION_OF_MRNA_SPLICING_VIA_SPLICEOSOME	0.000157928	0.0114566	0.579234	1.97164	0	45	SNRNP70, RBM8A, TRA2B, RBMX, SRSF7, SRSF10, RNPS1, SRSF3, SRSF6, RBM42, HNRNPK, RBM15B, DDX5, HNRNPA2B1, SRSF9, U2AF2, CWC22, SF3B4, SRSF4, DYRK1A, SAP18, PRPF19, SRPK1	SAP18, SRSF10, SNRNP70, HSPA8, HNRNPL, DDX5, HNRNPA2B1, U2AF2, PTBP1, TIA1, RBMX, RBM25, RBM5, HNRNPK, TRA2B, SRPK2, SRSF3, RBM10, SRSF2, FMR1, C1QBP, SRSF4, SFSWAP, SRSF9, SRSF6, SNW1, DYRK1A, WTAP, RNPS1, SF3B4, SF3A1, SRSF7, JMJD6, RBM15B, DAZAP1, YTHDC1, SRPK1, RBM42, RBM4, NSRP1, CWC22, ACIN1, PRPF19, THRAP3, RBM8A
GO_SPLICEOSOMAL_COMPLEX	0.00013552	0.0114566	0.483582	1.97153	0	132	SNRPF, SNRNP70, SNRPD1, RBM8A, SRSF1, RBMX, LSM6, LSM7, SYNCRIP, HNRNPA3, HNRNPH3, HNRNPR, HNRNPC, HNRNPF, LSM3, SNRPC, SNRPA, SNRNP27, PHF5A, U2AF1, HNRNPK, HNRNPH1, SNRPD2, DDX5, RALY, LSM2, SF3B3, HNRNPA2B1, DHX15, HNRNPU, SNRNP40, EIF4A3, U2AF2, CTNNBL1, CWC22, SF3B4, LUC7L3, LUC7L, PRPF38B, PRPF4B, RHEB, PLRG1, PRPF31, SREK1, PRPF19, SYF2, GPATCH1, RBM17, SNRPA1, CDC5L, DDX39B, ZNF326, SNRPE…	DDX39A, RNF113A, DHX15, PRPF4, SART1, HNRNPR, PRPF3, PPIH, PLRG1, HTATSF1, DHX16, AQR, SYNCRIP, CDC40, PRPF40A, SF3B1, WBP4, SNRNP200, BCAS2, SMNDC1, PRPF6, LUC7L3, SLU7, SYF2, HNRNPC, SNRPB2, SNRNP70, SNRPA, SNRPC, HNRNPA1, SNRPA1, HSPA8, PABPC1, DDX5, LGALS3, HNRNPA2B1, U2AF2, HNRNPH3, HNRNPH1, RBMX, EIF4A3, BUD31, RBM25, HNRNPA3, HNRNPM, HNRNPF, RBM5, ADAR, HNRNPK, SNRPE, SNRPF, LSM3, LSM6, SN…
GO_REGULATION_OF_PROTEIN_MATURATION	0.000158983	0.0114566	0.586233	1.96707	0	42	CD55, C8G, CD59, SERPING1, SNX12, VTN, THBS1, C2, SERPINF2, A2M, CPB2, C6, C9, SERPINE2, C8B, C4A, CFB, CFI, PROS1, GSN, C3	BIRC5, NOL3, F12, CFB, A2M, C3, C5, C9, KLKB1, C4BPA, VTN, SERPING1, CFI, CLEC3B, GSN, C2, SERPINE2, PROS1, C8A, C8B, C8G, THBS1, CD55, CFH, SERPINF2, C4A, C7, C6, CD59, CD46, PRKACA, PRKACB, CFP, PHB, MYH9, XIAP, MDM2, C1QBP, GLG1, CPB2, PHB2, SNX12
GO_HYDROLASE_ACTIVITY_HYDROLYZING_O_GLYCOSYL_COMPOUNDS	0.000320307	0.0162802	0.603652	1.96243	1	36	HEXA, GUSB, GAA, GBA, GLA, GM2A, FUCA1, HEXB, CHID1, GANAB, MAN2B1, NAGLU, GLB1, CHI3L1, MOGS, GBE1, MANBA, IDUA, NEU1	MANBA, MAN2B1, MGEA5, GBA, FUCA1, GLA, HEXA, HEXB, GUSB, GAA, CTSA, CD44, GLB1, NAGA, GM2A, IDUA, AGL, CHI3L1, NAGLU, GALC, LYZ, CTBS, GBE1, MOGS, GANAB, MAN2A1, ENGASE, NEU1, FUCA2, CHID1, MAN2C1, ABHD10, ADPRHL2, MAN1B1, GNE, MAN2B2
GO_REGULATION_OF_INFLAMMATORY_RESPONSE	0.000142633	0.0114566	0.500086	1.96086	0	101	KRT1, RPS19, CMA1, CD55, C8G, GBA, CD59, APOE, SERPING1, APOD, SERPINF1, CHID1, S100A9, VTN, AHSG, APCS, GPX1, PGLYRP2, LBP, SERPINC1, C2, PSMA6, VAMP8, A2M, PARK7, C6, C9, VAMP3, C8B, MTA1, C4A, CFB, S100A8, FABP4, CFI, APOA1, NT5E, PBK, PSMB4, AGT, PROS1, C3	MAPK13, BRD4, SNX4, F12, CFB, ADA, SERPINC1, AGT, A2M, C3, C5, APOA1, APOE, APCS, C9, AHSG, KLKB1, C4BPA, VTN, GBA, ANXA1, KRT1, APOD, S100A8, SERPING1, CFI, IL6, C2, S100A9, GPX1, PROS1, C8A, C8B, C8G, LYN, CD55, ELANE, CFH, HCK, GSTP1, C4A, C7, CD28, BCR, C6, CD59, PLA2G2A, FABP4, CD46, ITGA2, PTPN2, LBP, NFKB1, NT5E, IL10, GATA3, CMA1, CFP, PSMB4, CASP1, FCER1G, PHB, SERPINF1, RPS19, PLA2G4A, …
GO_RNA_3_END_PROCESSING	0.000145879	0.0114566	0.514992	1.95171	0	82	RBM8A, SRSF1, CHTOP, SRSF11, RPSA, EXOSC2, SRSF7, CPSF6, CPSF7, RNPS1, LIN28A, SRSF3, SARNP, SRSF6, U2AF1, NCBP2, FIP1L1, FBL, EXOSC7, EXOSC4, ERI1, SRSF5, EIF4A3, SRSF9, RPS21, U2AF2	DDX39A, CASC3, POLR2D, ERI3, NUDT21, AHCYL1, CDC40, DKC1, PTCD1, ZC3H11A, PCF11, SLU7, APP, RPSA, PABPC1, FBL, U2AF2, CSTF2, EIF4A3, PAPOLA, NCBP2, RPS21, SARNP, SRSF3, U2AF1, SRSF2, CSTF1, SRSF11, EXOSC9, SRSF1, SRSF4, NCBP1, CPSF1, GRSF1, CSTF3, SRSF9, SRSF5, SRSF6, THOC5, DDX39B, EXOSC2, EXOSC7, RNPS1, SRSF7, CPSF6, EXOSC6, ZCCHC6, THOC7, CDC73, FIP1L1, PABPN1, THOC6, ERI1, SRRM1, SUPV3L1, CPS…
GO_SECRETORY_GRANULE	0.000134409	0.0114566	0.472295	1.94709	0	144	ORM1, HEXA, QSOX1, HRG, SERPINA3, A1BG, CPA3, SERPINA5, CLU, SERPING1, RARRES2, CTSG, ORM2, HEXB, RAB14, KNG1, THBS1, AHSG, LAMP1, TF, F13A1, CAV2, TMED2, RAB3D, SERPINA4, RAB7A, THBS2, TIMP1, ITIH4, LGALS3BP, ANXA3, SERPINF2, VAMP8, A2M, LTF, PLG, ECE1, STX3, RAB4B, ITIH3, SERPINE2, VAMP3, CXADR	SNAP23, STXBP3, RAB27B, QSOX1, EBAG9, ISLR, SCAMP1, OGT, STX7, ACTN4, SPAG9, EXOC3, SUN1, SNAPIN, RAB3D, SOD1, F13A1, CFD, PLG, SERPINA1, SERPINA3, A2M, TIMP1, KNG1, COL1A1, APOA1, FGA, FGB, FGG, APOH, FN1, ORM1, AHSG, ALB, TF, LTF, ALDOA, HRG, A1BG, VWF, APP, ITGB3, ITGB2, SERPINA5, SERPING1, MPO, CLEC3B, ITGB1, HEXA, SERPINE2, PROS1, HEXB, THBS1, ELANE, CTSG, SERPINF2, GNAI3, CD63, SPARC, DLD, …
GO_ACUTE_PHASE_RESPONSE	0.000668561	0.0268782	0.655593	1.94589	3	24	ORM1, SERPINA3, ORM2, HP, AHSG, APCS, LBP, F2, HNRNPK, ITIH4, SERPINF2	PLSCR1, F2, HP, ASS1, SERPINA1, SERPINA3, FGA, APCS, FN1, ORM1, AHSG, TFRC, IL6, SERPINF2, CEBPB, LBP, ORM2, SAA4, STAT3, STAT5B, HNRNPK, ITIH4, CD163, APOL2
GO_VACUOLAR_LUMEN	0.000149187	0.0114566	0.527478	1.94534	0	69	HEXA, GUSB, GAA, TPP1, GBA, GLA, ASAH1, SCARB2, GM2A, FUCA1, HEXB, GYG1, GNS, MAN2B1, NAGLU, CTSK, GPC1, SDC2, GLB1, VCAN, GPC6, SDC4, RNASET2, CTSD, MANBA, NAAA, HSPG2, IDUA, B2M, NEU1	MANBA, AGRN, RNASET2, MAN2B1, TPP1, GPC4, EGFR, GC, GBA, FUCA1, APOB, CD74, APP, GLA, HEXA, CTSD, DCN, PSAP, HEXB, CTSB, HSP90AA1, GUSB, CD63, CTSH, GAA, CTSA, ACP2, HSPA8, IFI30, LAMP2, VCAN, ARSA, GNS, GLB1, GM2A, SDC1, OGN, BGN, CTSS, SDC4, GALNS, SDC2, GPC1, IDUA, CTSK, GYG1, PPT1, GPC3, SGSH, LUM, PRELP, NAGLU, GALC, B2M, HSPG2, NAAA, FMOD, ASAH1, RAB32, SCARB2, CSPG4, TXNDC5, PLBD2, NEU1, L…
GO_NEGATIVE_REGULATION_OF_PROTEIN_MATURATION	0.0006965	0.0273837	0.718124	1.93767	3	16	CD55, CD59, SERPING1, SNX12, THBS1, SERPINF2, A2M, CPB2, SERPINE2	BIRC5, NOL3, A2M, C4BPA, SERPING1, SERPINE2, THBS1, CD55, SERPINF2, CD59, CD46, XIAP, MDM2, GLG1, CPB2, SNX12
GO_NEGATIVE_REGULATION_OF_RESPONSE_TO_WOUNDING	0.000153681	0.0114566	0.540596	1.93522	0	59	KRT1, HRG, RPS19, GBA, APOE, CD109, SERPING1, APOD, SERPINF1, CHID1, VTN, KNG1, APCS, GPX1, SERPINC1, F2, SERPINF2, PLG, CPB2, SERPINE2, PLAUR, APOA1, NT5E, PBK, PSMB4, PROS1	CASK, CLASP2, F2, PLG, F12, ADA, SERPINC1, KNG1, APOA1, APOE, FGA, FGB, FGG, APCS, APOH, KLKB1, VTN, GBA, HRG, KRT1, APOD, SERPING1, SERPINE2, GPX1, PROS1, ANXA2, ELANE, SERPINF2, ANXA5, GSTP1, BCR, PTPN2, NFKB1, NT5E, IL10, GATA3, PSMB4, CD34, SERPINF1, RPS19, ABAT, SMAD3, PLAUR, MVK, PRKCD, ABR, PRKG1, PTGIS, CD276, CD109, CLASP1, PHLDB2, NLRX1, CERS2, CPB2, PBK, CHID1, RABGEF1, INPP5F
GO_RNA_SPLICING	0.000121847	0.0114566	0.435578	1.92076	0	272	SNRPF, RBMXL1, SNRNP70, SNRPD1, RBM8A, SRSF1, TRA2B, RBMX, LSM6, LSM7, SRSF11, NOVA2, SYNCRIP, HNRNPA3, HNRNPH3, SRSF7, HNRNPD, HNRNPR, SRSF10, HNRNPC, HNRNPH2, CPSF7, ELAVL1, RNPS1, HNRNPF, LSM3, PRMT5, POLR2L, SNRPC, SRSF3, DDX1, POLR2K, SNRPA, RBM39, SNRNP27, SRSF6, POLR2G, PHF5A, U2AF1, HNRNPA0, CLNS1A, C2orf49, HNRNPK, HNRNPH1, NCBP2, WDR77, PPIG, DBR1, FIP1L1, SNRPD2, RBM15B, DDX5, TRA2A, R…	DDX39A, SAP18, MPHOSPH10, PRMT5, CASC3, POLR2D, RNF113A, DHX15, PRPF4, SART1, HNRNPR, PRPF3, PPIH, PLRG1, HTATSF1, NUDT21, DHX16, AQR, SYNCRIP, CDC40, PQBP1, NOL3, PRPF40A, PSIP1, SRSF10, SF3B1, WBP4, SNRNP200, BCAS2, DNAJC8, SMNDC1, PRPF6, PCF11, SNUPN, ZRANB2, LUC7L3, SLU7, CD2BP2, CPSF4, SYF2, HNRNPC, SNRPB2, SNRNP70, SNRPA, SNRPC, HNRNPA1, SNRPA1, HSPA8, PABPC1, GTF2F2, HNRNPL, DDX5, LGALS3, …
GO_GLYCOSPHINGOLIPID_METABOLIC_PROCESS	0.000517956	0.0216368	0.69137	1.91518	2	18	HEXA, GBA, GLA, ASAH1, GM2A, HEXB, GLB1, GLTP, NEU1	GBA, GLA, HEXA, PSAP, HEXB, CTSA, KIT, ARSA, GLB1, GM2A, ALDH5A1, GALC, BAX, ASAH1, SUMF1, NEU1, SMPD4, GLTP
GO_PRECATALYTIC_SPLICEOSOME	0.000685871	0.0273683	0.679859	1.91295	3	19	SNRNP70, SNRPD1, LSM3, SNRNP27, PHF5A, SNRPD2, LSM2, SNRNP40, PRPF38B, PLRG1, PRPF31, SNRPE, PRPF38A, SF3B5, SNRPD3	PLRG1, BCAS2, SNRNP70, SNRPE, LSM3, SNRPD1, SNRPD2, SNRPD3, SF3B2, PRPF38B, PHF5A, PRPF38A, SNRNP27, PRPF31, SNRNP40, SF3B5, CRNKL1, LSM2, RBMX2
GO_U12_TYPE_SPLICEOSOMAL_COMPLEX	0.000524934	0.0217583	0.729224	1.91083	2	14	SNRPF, SNRPD1, LSM7, PHF5A, SNRPD2, SF3B3, DHX15, SF3B4	DHX15, SF3B1, SNRPE, SNRPF, SNRPD1, SNRPD2, SNRPD3, YBX1, SF3B2, SF3B3, SF3B4, PHF5A, SF3B5, LSM7
GO_ANCHORED_COMPONENT_OF_PLASMA_MEMBRANE	0.000738825	0.0280648	0.852829	1.90316	3	8	THY1, CD59, FOLR2, CP, FOLR1, CD14	CP, THY1, CD14, CD59, FOLR2, FOLR1, GGT5, GPC3
GO_GDP_BINDING	0.000322113	0.0162802	0.588389	1.89993	1	35	RAB8B, RALA, RAB11B, RAB14, ARL8B, RRAS, RAP2C, RAB21, RAB7A, RAB12, RHOB, RAB2A, RAB5C, RAP2B	RAB27B, KRAS, GNAI3, RRAS, RALA, RALB, RAB4A, RAB5A, ARL3, RAB5C, RAB7A, RAB9A, RAB27A, PRPS1, RAB8A, SRP54, RAB2A, RAB5B, RAB10, RAB14, RAP2B, RHOB, RAN, GNAI1, RAB31, RAB35, RAB11B, RAB12, RAB8B, RAB18, ARL8B, RAB21, RAB22A, RAP2C, DYNC1LI1
GO_CELL_SUBSTRATE_JUNCTION	0.000120091	0.0114566	0.42674	1.89969	0	303	THY1, RPS8, RPS13, RPS2, RPS16, RPL6, RPL8, ARF6, RPS11, RPS4X, RPS5, RPLP1, RPS9, RPS19, RPL7, RPL10A, RPS29, RPS3, RPS7, GNB2, RPS10, RPL30, RPL37A, RPL7A, CD59, RPS3A, RPS17, SCARB2, RPL5, RALA, RPS15, RPL18, RPL27, RPL19, RPL31, MMP14, RPL3, RPL13A, RPL23, CSRP1, RPL38, RPL4, RPS18, MRC2, RPLP0, PROCR, RRAS, RPL12, CAV2, PPIB, ITGA5, CAPN1, RAB21, FHL2, FHL3, ARPC1B, RPL22, LRP1, RHOB, HNRNPK…	PDLIM1, SNAP23, SDCBP, STX16, ADAM10, NRP1, CASK, PPP1R12A, GAK, ARPC1B, ARPC2, ARPC3, ZNF185, ARPC5, TGFB1I1, EPB41L2, ACTN4, PIP5K1C, SORBS3, LPXN, CLASP2, CPNE3, FLNB, FLOT1, SORBS2, MPZL1, SVIL, PAK4, EGFR, KRAS, CAT, ANXA1, THY1, HSPB1, SLC4A2, ITGB3, ICAM1, RPLP1, RPLP2, RPLP0, ITGB1, GSN, NPM1, ITGAV, P4HB, CAPN1, PFN1, YES1, ANXA6, MME, PTPRC, HCK, ITGA5, VIM, RPS17, ANXA5, HSPA1B, RRAS, …
GO_AMINOGLYCAN_METABOLIC_PROCESS	0.000314713	0.0162802	0.554401	1.89553	1	46	HEXA, GUSB, B4GALT1, ITIH2, FUCA1, HEXB, CHID1, ITIH1, GNS, PGLYRP2, NAGLU, GPC1, SDC2, GLB1, ITIH4, VCAN, GPC6, CHI3L1, ITIH3, SDC4, HSPG2	AGRN, UGDH, GPC4, B3GAT3, FUCA1, HEXA, DCN, HEXB, GUSB, VCAN, B4GALT1, GNS, CD44, GLB1, SDC1, ITIH2, ITIH1, OGN, BGN, SDC4, AKT1, GALNS, SDC2, GPC1, IDUA, CHI3L1, MKI67, GPC3, SGSH, LUM, PRELP, NAGLU, HSPG2, CTBS, ITIH3, FMOD, FOXC1, ITIH4, GXYLT1, CSPG4, HS2ST1, PGLYRP2, OMD, CHID1, IMPAD1, GPC6
GO_PLATELET_DEGRANULATION	0.000149187	0.0114566	0.512328	1.88947	0	69	ORM1, QSOX1, HRG, SERPINA3, A1BG, CLU, SERPING1, RARRES2, ORM2, KNG1, THBS1, AHSG, TF, F13A1, SERPINA4, TIMP1, ITIH4, LGALS3BP, SERPINF2, A2M, PLG, TUBA4A, ITIH3, SERPINA1, APOA1, TIMP3, SPARC, PROS1, CD36, STXBP1, CFD, ALB, FN1, CD9	QSOX1, ISLR, ACTN4, WDR1, SOD1, F13A1, CFD, PLG, SERPINA1, SERPINA3, A2M, TIMP1, KNG1, APOA1, FGA, FGB, FGG, APOH, FN1, ORM1, AHSG, ALB, TF, ALDOA, HRG, A1BG, VWF, APP, ITGB3, SERPING1, CLEC3B, PROS1, PSAP, LYN, THBS1, PLEK, SERPINF2, CD63, SPARC, CALM3, CLU, ACTN1, LAMP2, PECAM1, CD36, VCL, ORM2, FLNA, CD9, SERPINA4, FCER1G, TIMP3, SYK, STXBP1, TMSB4X, TUBA4A, ITIH3, APLP2, LGALS3BP, ITIH4, ECM1…
GO_KERATIN_FILAMENT	0.0006965	0.0273837	0.699914	1.88853	3	16	KRT1, KRT6A, KRT5, KRT14, KRT80, CASP14, KRT6B	KRT75, KRT14, KRT6A, KRT6B, KRT1, KRT18, KRT8, KRT7, KRT5, CASP14, CSNK1A1, KRT71, KRT79, KRT80, FAM83H, KRT78
GO_NEGATIVE_REGULATION_OF_COAGULATION	0.000832639	0.0309175	0.623641	1.88785	4	26	KRT1, HRG, APOE, SERPING1, VTN, KNG1, PROCR, F2, SERPINF2, PLG, CPB2, SERPINE2, PLAUR	F2, PLG, F12, KNG1, APOE, FGA, FGB, FGG, APOH, KLKB1, VTN, HRG, KRT1, SERPING1, SERPINE2, PROS1, ANXA2, SERPINF2, ANXA5, CD34, ABAT, PLAUR, PRKCD, PRKG1, CPB2, PROCR
GO_U1_SNRNP	0.00140449	0.0466449	0.73076	1.88086	7	13	SNRPF, SNRNP70, SNRPD1, SNRPC, SNRPA, SNRPD2, LUC7L3, LUC7L	PRPF40A, LUC7L3, SNRNP70, SNRPA, SNRPC, SNRPE, SNRPF, SNRPD1, SNRPD2, SNRPD3, PRPF39, LUC7L, LUC7L2
GO_RIBONUCLEOPROTEIN_COMPLEX_SUBUNIT_ORGANIZATION	0.000133905	0.0114566	0.453471	1.87546	0	148	SNRPF, RPL6, RBMXL1, RPS5, RPS19, RPL10, SNRPD1, RPS10, SRSF1, RPL23A, RPS17, SBDS, RPL5, RPS15, MRPL20, RPSA, RPL3, RPL24, RPL11, SRSF10, RPL38, LSM3, RPL12, PRMT5, CIRBP, MRPL11, SNRPC, DDX1, SRSF6, CLNS1A, WDR77, SNRPD2, SRSF5, PWP2, SRSF9, LUC7L3, EIF3G, LUC7L, CDC123, LSM14A, TARBP2, RPS14, SART3	EIF3F, DDX3X, PRMT5, EIF3D, EIF3H, POLR2D, SART1, PRPF3, DENR, CDC40, NOL3, PSIP1, SRSF10, SF3B1, ERAL1, SNRNP200, CDC123, EIF3G, EIF3J, PRPF6, SNUPN, LUC7L3, SLU7, CD2BP2, NPM1, RPS17, RPSA, SNRPC, EIF4B, DDX6, RPL10, RPL12, KIF5B, RPS19, RPL3, EIF2S3, EIF2D, MTIF2, RPL5, RPS5, RPS10, RBM5, CLNS1A, ADAR, EIF3B, EIF6, GEMIN4, EIF3E, RPS14, SNRPE, SNRPF, LSM3, SNRPD1, SNRPD2, SNRPD3, RPL23A, RPS15…
GO_SULFUR_COMPOUND_BINDING	0.000142106	0.0114566	0.474946	1.86899	0	104	GPNMB, HRG, SERPINA5, APOE, ANG, CTSG, SFRP1, VTN, KNG1, THBS1, SERPIND1, SERPINC1, GPC1, RPL22, THBS2, MDK, LTF, ACOX1, GPC6, GSTM3, SOD3, COMP, ILVBL, SERPINE2, PCOLCE, PTN, DPYSL3, RPL29, LXN, ABI3BP, LTBP2, CYR61, HSD17B12	ILVBL, ACOT7, AGRN, CYR61, PDCD5, NRP1, ACOX3, ZNF207, LANCL1, GPC4, ECI2, SERPINC1, KNG1, APOE, APOH, FN1, LTF, ANG, VTN, APOB, HRG, APP, SERPINA5, MPO, PCCA, CLEC3B, SERPIND1, SERPINE2, DBI, THBS1, ELANE, SOD3, CTSG, CFH, GSTP1, DLD, PTPRF, MGST1, ACADM, PC, ETFA, ACADS, AZU1, OGN, COL5A1, PTN, GSTM3, MDK, TNXB, SCP2, FGFR4, COL5A3, IVD, GSTM2, CD34, CTGF, LRPAP1, GPC1, RPL22, THBS2, SOAT1, HMG…
GO_LIPOSACCHARIDE_METABOLIC_PROCESS	0.00131709	0.0447431	0.599773	1.85943	7	29	HEXA, GBA, GLA, ASAH1, GM2A, HEXB, GLB1, PLAUR, GLTP, NEU1, POGLUT1, DPM1, ARSA	DPM1, GBA, GLA, HEXA, PSAP, HEXB, CTSA, KIT, ARSA, GLB1, NAGA, GM2A, ALDH5A1, GALC, PLAUR, BAX, ASAH1, KDELC2, SUMF1, POGLUT1, PIGK, PIGT, PIGS, NEU1, ALG1, NANS, SMPD4, GLTP, ALG5
GO_ORGANELLAR_RIBOSOME	0.000152509	0.0114566	0.514899	1.85633	0	61	MRPL35, MRPL33, MRPL20, MRPL21, MRPL27, MRPS21, MRPL47, MRPL18, MRPL9, MRPL11, MRPS33, MRPL15, MRPL2, MRPS14, MTG1, MRPL19, MRPS16, MRPS26, MRPL40, MRPS36, MRPS5, MRPS18A, MRPL22, MRPL16, MRPL13, MRPS17, MRPL39, MRPS24, GADD45GIP1, MRPL49, MRPS15, MRPL10, MRPL34	MRPS12, MRPS14, MRPL33, NDUFA7, MRPL3, MRPL19, DAP3, MRPL12, MRPS22, MRPS35, MRPS5, MRPS36, MRPS11, MRPS15, MRPS21, MRPS6, MRPS9, MRPL28, MRPL49, MRPL23, MRPL2, MRPL21, MRPL55, MRPL10, MRPL52, MRPL41, MRPL43, GADD45GIP1, MRPS31, NSUN4, MRPS24, MRPL48, MRPL34, MTG1, MRPL32, MRPL20, MRPL13, MRPL9, MRPS26, MRPL37, MRPL18, MRPL46, MRPL47, MRPL40, MRPL17, MRPS18A, MRPL22, MRPL16, MRPL39, MRPL35, MRPL1…
GO_ANCHORING_JUNCTION	0.000118078	0.0114566	0.411172	1.84844	0	341	THY1, RPS8, RPS13, RPS2, RPS16, RPL6, RPL8, ARF6, RPS11, RPS4X, RPS5, RPLP1, RPS9, RPS19, RPL7, RPL10A, RPS29, RPS3, RPS7, GNB2, RPS10, RPL30, RPL37A, RPL7A, CD59, RPS3A, B4GALT1, RPS17, SCARB2, RPL5, RALA, RPS15, RPL18, RPL27, RPL19, RPL31, MMP14, RPL3, RPL13A, RPL23, CSRP1, RPL38, RPL4, RPS18, MRC2, RPLP0, PROCR, KRT80, RRAS, RPL12, CAV2, PPIB, ITGA5, CAPN1, RAB21, FHL2, FHL3, ARPC1B, RPL22, LR…	PDLIM1, SNAP23, SDCBP, STX16, ADAM10, NRP1, CASK, PPP1R12A, GAK, SYNM, ARPC1B, ARPC2, ARPC3, ZNF185, ARPC5, TGFB1I1, EPB41L2, ACTN4, PIP5K1C, PPL, SORBS3, LPXN, CTNND1, CLASP2, CPNE3, FLNB, FLOT1, SORBS2, MPZL1, SVIL, PAK4, EGFR, KRAS, CAT, ANXA1, THY1, HSPB1, SLC4A2, ITGB3, ICAM1, RPLP1, RPLP2, RPLP0, ITGB1, GSN, NPM1, ITGAV, P4HB, CAPN1, PFN1, YES1, LYN, ANXA6, MME, PTPRC, HCK, ITGA5, VIM, RPS1…
GO_MRNA_PROCESSING	0.000119904	0.0114566	0.412238	1.83736	0	306	SNRPF, RBMXL1, SNRNP70, SNRPD1, RBM8A, SRSF1, CHTOP, TRA2B, RBMX, LSM6, LSM7, SRSF11, NOVA2, SYNCRIP, HNRNPA3, HNRNPH3, SRSF7, CPSF6, HNRNPD, HNRNPR, SRSF10, HNRNPC, HNRNPH2, CPSF7, ELAVL1, RNPS1, HNRNPF, LSM3, PRMT5, GTF2H4, POLR2L, SNRPC, SRSF3, DDX1, POLR2K, SNRPA, RBM39, SNRNP27, SARNP, SRSF6, POLR2G, PHF5A, U2AF1, HNRNPA0, CLNS1A, HNRNPK, HNRNPH1, NCBP2, WDR77, DBR1, FIP1L1, SNRPD2, RBM15B, …	DDX39A, SUPT5H, SAP18, PRMT5, CASC3, POLR2D, RNF113A, DHX15, RNMT, PRPF4, SART1, HNRNPR, PRPF3, PPIH, PLRG1, HTATSF1, NUDT21, AHCYL1, DHX16, AQR, SYNCRIP, CDC40, PQBP1, KIN, NOL3, RNGTT, ZC3H11A, PRPF40A, PSIP1, SRSF10, SF3B1, WBP4, SNRNP200, BCAS2, DNAJC8, SMNDC1, PRPF6, PCF11, SNUPN, ZRANB2, LUC7L3, CELF2, SLU7, CD2BP2, CPSF4, SYF2, APP, HNRNPC, SNRPB2, SNRNP70, SNRPA, SNRPC, HNRNPA1, SNRPA1, H…
GO_GLYCOLIPID_CATABOLIC_PROCESS	0.00149785	0.0485103	0.847708	1.82637	7	7	GBA, GLA, GM2A, HEXB, NEU1	GBA, GLA, HEXB, NAGA, GM2A, GALC, NEU1
GO_DNA_N_GLYCOSYLASE_ACTIVITY	0.000949127	0.0347601	0.887967	1.82544	4	6	RPS3, NTHL1, MPG, PCNA	PCNA, UNG, RPS3, APEX1, MPG, NTHL1
GO_POSITIVE_REGULATION_OF_STEROL_TRANSPORT	0.00113895	0.0397187	0.884765	1.81886	5	6	APOE, PON1, PLTP, LRP1	APOE, SCP2, PON1, PLTP, LRP1, PTCH1
GO_MRNA_3_END_PROCESSING	0.000152323	0.0114566	0.502796	1.81665	0	62	RBM8A, SRSF1, CHTOP, SRSF11, SRSF7, CPSF6, CPSF7, RNPS1, SRSF3, SARNP, SRSF6, U2AF1, NCBP2, FIP1L1, SRSF5, EIF4A3, SRSF9, U2AF2	DDX39A, CASC3, POLR2D, NUDT21, AHCYL1, CDC40, ZC3H11A, PCF11, SLU7, APP, PABPC1, U2AF2, CSTF2, EIF4A3, PAPOLA, NCBP2, SARNP, SRSF3, U2AF1, SRSF2, CSTF1, SRSF11, SRSF1, SRSF4, NCBP1, CPSF1, GRSF1, CSTF3, SRSF9, SRSF5, SRSF6, THOC5, DDX39B, RNPS1, SRSF7, CPSF6, THOC7, CDC73, FIP1L1, PABPN1, THOC6, SRRM1, CPSF7, PAF1, THOC2, PNPT1, LEO1, DHX38, SYMPK, CLP1, THOC1, THOC3, POLDIP3, UPF3B, WDR33, CSTF2…
GO_SECRETORY_VESICLE	0.000130174	0.0114566	0.429339	1.81182	0	175	ORM1, HEXA, QSOX1, HRG, SERPINA3, A1BG, CPA3, SERPINA5, CLU, SERPING1, RARRES2, CTSG, ORM2, HEXB, RAB11B, RAB14, KNG1, THBS1, AHSG, LAMP1, TF, F13A1, CAV2, TMED2, RAB3D, SERPINA4, RAB7A, THBS2, TIMP1, ITIH4, LGALS3BP, ANXA3, SERPINF2, VAMP8, A2M, LTF, PLG, ECE1, STX3, RAB4B, ITIH3, SERPINE2, VAMP3, CXADR, DPYSL3, TRAPPC4, SERPINA1, BRCA2, DNAJC5, APOA1, TIMP3, SPARC, PROS1, ANXA11, VTI1B	SNAP23, STXBP3, RAB27B, QSOX1, DNM1L, EBAG9, ISLR, GIPC1, SPTBN2, SCAMP1, OGT, STX7, ACTN4, SYNGR2, SPAG9, EXOC3, SUN1, SNAPIN, RAB3D, SOD1, F13A1, CFD, PLG, SERPINA1, SERPINA3, A2M, TIMP1, KNG1, COL1A1, APOA1, FGA, FGB, FGG, APOH, FN1, ORM1, AHSG, ALB, TF, LTF, ALDOA, HRG, A1BG, VWF, APP, ITGB3, ITGB2, SERPINA5, SERPING1, MPO, CLEC3B, ITGB1, HEXA, SERPINE2, PROS1, HEXB, THBS1, ELANE, CTSG, MME, …
GO_REGULATION_OF_RESPONSE_TO_WOUNDING	0.0001343	0.0114566	0.43801	1.81155	0	149	KRT1, HRG, RPS19, CMA1, CD55, C8G, GBA, CD59, APOE, CD109, SERPING1, APOD, SERPINF1, CHID1, S100A9, VTN, KNG1, THBS1, AHSG, APCS, GPX1, PGLYRP2, SRSF6, LBP, SERPINC1, F2, C2, SERPINF2, PSMA6, VAMP8, A2M, PLG, CPB2, PARK7, C6, C9, SERPINE2, PLAUR, VAMP3, C8B, MTA1, C4A, CFB, S100A8, FABP4, CFI, APOA1, NT5E, PBK, PSMB4, AGT, PROS1, GSN, C3	CASK, MAPK13, BRD4, CLASP2, SNX4, F2, PLG, F12, CFB, ADA, SERPINC1, AGT, A2M, C3, C5, KNG1, HRAS, APOA1, APOE, FGA, FGB, FGG, APCS, C9, APOH, AHSG, KLKB1, C4BPA, VTN, GBA, ANXA1, HRG, KRT1, APOD, S100A8, SERPING1, CFI, IL6, GSN, C2, S100A9, SERPINE2, GPX1, PROS1, ANXA2, C8A, C8B, C8G, LYN, THBS1, CD55, ELANE, PLEK, CFH, HCK, SERPINF2, ANXA5, ADRA2A, GSTP1, HMGB1, C4A, PTPRF, C7, CD28, BCR, C6, CD…
GO_MATURATION_OF_SSU_RRNA	0.00112108	0.039698	0.55285	1.80676	6	37	RPS8, RPS16, RPS19, RPS24, LSM6, RPSA, RCL1, PWP2, RPS21, NOB1, RRP36, RPS14, NOL11, DIEXF, UTP23, NOP14, ABT1	MPHOSPH10, WDR46, UTP20, RPSA, RPS19, RPS8, RPS16, RPS14, LSM6, RPS24, RPS21, NOP14, MRPS11, MRPS9, TBL3, KRR1, BYSL, RRS1, PWP2, DIEXF, SRFBP1, NGDN, EMG1, RRP36, UTP23, NOC4L, UTP14A, HEATR1, NOL11, UTP3, DCAF13, UTP6, ABT1, NOB1, WDR3, RCL1, UTP18
GO_PEPTIDASE_REGULATOR_ACTIVITY	0.000286451	0.0161227	0.465721	1.80287	1	93	HRG, SERPINA3, SERPINA5, ITIH2, CD109, SERPING1, SERPINF1, BAD, MMP14, KNG1, ITIH1, AHSG, SERPIND1, SERPINA6, SERPINC1, SERPINA4, SERPINB6, TIMP1, ITIH4, SERPINF2, A2M, PEBP1, SPINT2, ITIH3, SERPINE2, SERPINB1, PCOLCE, FETUB, VCP, C4A, LXN, SERPINA1, SFRP2, TIMP3, CASP3, AMBP, AGT, SERPINA7, PROS1, C3, PZP, PRDX5, FBLN1	PSMD14, EBAG9, APAF1, BIRC5, SPINT1, SPINT2, NOL3, CLPX, TNFAIP8, PTTG1, SERPINC1, SERPINA1, SERPINA3, AGT, A2M, C3, C5, TIMP1, CST3, CSTA, KNG1, FN1, AMBP, AHSG, CSTB, HRG, APP, SERPINA5, SERPING1, SERPINA7, SERPIND1, SERPINE2, PROS1, SERPINA6, SERPINF2, CTSH, C4A, COL6A3, ITIH2, ITIH1, PZP, CAST, FBLN1, CASP1, SERPINA4, PRDX5, PRDX3, PEBP1, SERPINB1, SERPINB6, TIMP3, SERPINB5, SERPINF1, SNCA, C…
GO_SMALL_NUCLEAR_RIBONUCLEOPROTEIN_COMPLEX	0.00125392	0.0432561	0.517638	1.79272	7	49	SNRPF, SNRNP70, SNRPD1, LSM6, LSM7, LSM3, SNRPC, SNRPA, PHF5A, SNRPD2, LSM2, SF3B3, SNRNP40, LUC7L3, LUC7L, SART3, PRPF31	PRPF4, SART1, PRPF3, PPIH, HTATSF1, PRPF40A, SF3B1, SNRNP200, PRPF6, LUC7L3, SLU7, CD2BP2, SNRPB2, SNRNP70, SNRPA, SNRPC, SNRPA1, GEMIN4, SNRPE, SNRPF, LSM3, LSM6, SNRPD1, SNRPD2, SNRPD3, TXNL4A, SF3B2, DDX39B, SART3, SF3B3, SF3A2, SF3A1, PRPF8, PHF5A, PRPF39, PRPF31, SNRNP40, CCDC97, ZMAT2, PRPF18, DDX23, SF3B5, LUC7L, LSM7, LSM2, LUC7L2, RBMX2, LSM4, ARFGEF1
GO_NEGATIVE_REGULATION_OF_RESPONSE_TO_EXTERNAL_STIMULUS	0.000429185	0.019401	0.460505	1.78953	2	95	KRT1, QSOX1, HRG, RPS19, GBA, APOE, CD109, SERPING1, APOD, SERPINF1, CHID1, VTN, KNG1, THBS1, APCS, GPX1, SERPINC1, F2, SERPINF2, CORO1B, LTF, PLG, CPB2, PHF23, SERPINE2, PLAUR, TARBP2, APOA1, NT5E, PBK, WNT3A, PSMB4, PROS1	QSOX1, NRP1, CASK, NPC1, FABP7, TSPAN6, CLASP2, PPM1B, F2, PLG, F12, ADA, SERPINC1, C5, KNG1, APOA1, APOE, FGA, FGB, FGG, APCS, APOH, LTF, KLKB1, VTN, GBA, HRG, KRT1, APOD, SERPING1, SERPINE2, GPX1, PROS1, ANXA2, THBS1, ELANE, SERPINF2, ANXA5, GSTP1, IFIT1, BCR, PTPN2, EIF2AK2, NFKB1, NT5E, IL10, GATA3, PSMB4, CD34, TSPO, SERPINF1, RPS19, MTOR, NOTCH1, AIF1, WNT3A, PTEN, ABAT, SMAD3, PLAUR, MVK, …
GO_TRANSLATIONAL_TERMINATION	0.000145879	0.0114566	0.46812	1.77408	0	82	MRPL35, MRPL33, MRPL20, MRPL21, MRPL27, MRPS21, MRPL47, MRPL18, MRPL9, MRPL11, MRPS33, MRPL14, MRPL15, MRPS34, MRPL24, MRPL4, MRPL2, MRPL30, MRPS14, MRPL19, MRPS16, MRPS26, APEH, ETF1, MRPL40, TRMT112, MRPS36, MRPS5, MRPS18A, MRPL22, MRPL16, MRPL13, MRPS23, MRPS17, MRPL39, MRPS24, GADD45GIP1, MRPL49, MRPS15, MRPL10, MRPL34	MRPS12, MRPS14, MRPL33, MRPL3, APEH, GSPT1, MRPL19, DAP3, MRPL12, ETF1, MRPS22, MRPS25, MRPS10, MRPS35, MRPS5, MRPS36, MRPS11, MRPS15, MRPS21, MRPS34, MRPS6, MRPS9, MRPL28, MRPL49, MRPL23, MRPL2, MRPL14, MRPL21, MRPL55, MRPL10, MRPL52, MRPL41, GSPT2, MRPL50, MRPL43, GADD45GIP1, MRPL30, MRPS27, MRPS31, MRPL24, CHCHD1, MRPL38, MRRF, MRPS24, MRPL53, PTCD3, MRPL48, MRPL34, MRPL45, MRPL32, MRPL20, MRP…
GO_POSITIVE_REGULATION_OF_CHOLESTEROL_EFFLUX	0.00114395	0.0397187	0.899821	1.75931	5	5	APOE, PON1, PLTP, LRP1	APOE, PON1, PLTP, LRP1, PTCH1
GO_ENDOPEPTIDASE_ACTIVITY	0.000135336	0.0114566	0.428104	1.75871	0	141	PSMB6, GCA, C1QA, CMA1, TPP1, PSMB5, CTSG, CTSZ, HP, MMP14, SFRP1, PSMA7, BLMH, HTRA2, CASP14, CAPN1, CTSK, F2, C2, PSMA3, C1QB, PIP, IGHG2, PSMA6, PSMB7, LTF, PLG, ECE1, C1R, NCSTN, PEF1, DDI2, IGKC, UQCRC2, PSMB3, APEH, CTSD, PSMB1, TPSAB1, C4A, CFB, F9, ADAM9, IGHG3, CFI, CPS1, CASP3	ADAM10, TPP1, PSMA7, HTRA2, PDCD6, PMPCB, ZMPSTE24, F2, C1R, HP, F9, CFD, PLG, F12, CFB, C3, IGKC, IGHG1, IGHG2, IGHG3, IGHG4, C1QA, C1QB, C1QC, LTF, KLKB1, CAPNS1, CFI, C2, CTSD, CAPN1, CTSB, ELANE, MMP2, CTSG, MME, CTSH, C1S, UCHL1, C4A, PIP, ACE, APEH, IDE, MMP9, CD46, CAPN2, AZU1, PSMB1, UQCRC2, CMA1, MMP11, CTSS, PSMA1, PSMA2, PSMA3, PSMA4, DPP4, PSMB8, PSMB9, PSMA5, PSMB4, PSMB6, PSMB5, GCA…
GO_NEGATIVE_REGULATION_OF_PEPTIDASE_ACTIVITY	0.000281334	0.0161227	0.442107	1.75422	1	110	HRG, SERPINA3, SERPINA5, ITIH2, CD109, SERPING1, SERPINF1, VTN, KNG1, ITIH1, THBS1, CSNK2A1, AHSG, SERPIND1, GPX1, SERPINA6, SERPINC1, SERPINA4, SERPINB6, TIMP1, ITIH4, SERPINF2, A2M, PEBP1, PARK7, SPINT2, ITIH3, SERPINE2, PLAUR, SERPINB1, FETUB, RAF1, C4A, LXN, SERPINA1, SFRP2, TIMP3, AMBP, IGBP1, AGT, SERPINA7, PROS1, C3, PZP, FABP1, PRDX5	DDX3X, BIRC5, SPINT1, SPINT2, TRIAP1, NOL3, DNAJB6, TNFAIP8, PTTG1, SERPINC1, SERPINA1, SERPINA3, AGT, A2M, C3, C5, TIMP1, CST3, CSTA, KNG1, CRYAB, AMBP, AHSG, VTN, RAF1, CSTB, HRG, APP, SERPINA5, SERPING1, IL6, SERPINA7, SERPIND1, GPI, SERPINE2, FABP1, GPX1, PROS1, THBS1, SERPINA6, SERPINF2, C4A, COL6A3, SRC, MMP9, CD44, POR, ITIH2, ITIH1, PZP, CAST, SERPINA4, AQP1, PRDX5, PRDX3, PEBP1, SERPINB1…
GO_REGULATION_OF_RNA_SPLICING	0.00106415	0.0381044	0.48045	1.74464	6	64	RPS13, SNRNP70, RBM8A, TRA2B, RBMX, SRSF7, SRSF10, RNPS1, HNRNPF, SRSF3, SRSF6, RBM42, HNRNPK, HNRNPH1, RBM15B, DDX5, HNRNPA2B1, SRSF9, U2AF2, CWC22, SF3B4, SRSF4, DYRK1A, SAP18	SAP18, PQBP1, SRSF10, SNRNP70, HSPA8, HNRNPL, DDX5, SON, HNRNPA2B1, POLR2A, U2AF2, PTBP1, PIK3R1, TIA1, AKT2, HNRNPH1, RBMX, RBM25, HNRNPF, RBM5, HNRNPK, RPS13, RPS26, TRA2B, SRPK2, SRSF3, RBM10, SRSF2, AKAP17A, FMR1, C1QBP, SRSF4, AHNAK, SFSWAP, SRSF9, SRSF6, SNW1, DYRK1A, WTAP, RNPS1, SF3B4, SF3A1, SRSF7, ESRP1, JMJD6, SETX, RBM15B, CELF1, DAZAP1, YTHDC1, SRPK1, RBM42, RBM4, NSRP1, ESRP2, CWC22…
GO_NEGATIVE_REGULATION_OF_PROTEOLYSIS	0.000133476	0.0114566	0.419177	1.73952	0	152	HRG, SERPINA3, CD55, SERPINA5, CD59, ITIH2, CD109, SERPING1, SNX12, SERPINF1, VTN, KNG1, ITIH1, THBS1, CSNK2A1, AHSG, SERPIND1, GPX1, SERPINA6, CSNK2A2, SERPINC1, F2, SERPINA4, SERPINB6, TIMP1, ITIH4, SERPINF2, A2M, CPB2, PEBP1, PARK7, SPINT2, ITIH3, SERPINE2, PLAUR, SERPINB1, FETUB, RAF1, C4A, LXN, SERPINA1, SFRP2, BUB3, TIMP3, PBK, AMBP, IGBP1, AGT, SERPINA7, PROS1, C3, CDKN2A, SHH, PZP, MAD2L1…	SDCBP, DDX3X, GIPC1, BIRC5, ZW10, SPINT1, SPINT2, ZNF207, BUB3, TRIAP1, NOL3, DNAJB6, USP19, TNFAIP8, PTTG1, F2, SERPINC1, SERPINA1, SERPINA3, AGT, A2M, C3, C5, TIMP1, CST3, CSTA, KNG1, CRYAB, AMBP, AHSG, C4BPA, VTN, RAF1, CSTB, HRG, APP, SERPINA5, SERPING1, IL6, SERPINA7, SERPIND1, GPI, SERPINE2, FABP1, GPX1, PROS1, THBS1, CD55, SERPINA6, HSP90AB1, SERPINF2, C4A, COL6A3, TPR, SRC, CD59, IDE, MMP…
GO_EXTRACELLULAR_MATRIX	0.000132398	0.0114566	0.41464	1.7336	0	164	KRT1, MFAP4, CMA1, MFGE8, CLU, VWA1, CTHRC1, APOE, ANG, RARRES2, SERPINF1, CTSG, MMP14, SFRP1, VTN, THBS1, AHSG, APCS, COL4A1, MGP, F2, GPC1, DPT, THBS2, TIMP1, EFEMP1, LGALS3BP, VCAN, MFAP2, GPC6, MATN2, SOD3, CHI3L1, COMP, SERPINE2, PCOLCE, PTN, CTSD, TPSAB1, HSPG2, SERPINA1, SFRP2, COL6A2, AEBP1, ABI3BP, LTBP2, CYR61, TIMP3, HSD17B12, WNT3A, GSTO1, SPARC, PXDN, COL11A1, EFEMP2, COL15A1, SHH, C…	COL6A6, MATN2, AGRN, LAD1, CYR61, CASK, PLSCR1, LAMA5, TGFB1I1, CILP, GPC4, CRTAP, EFEMP2, SOD1, F2, SERPINA1, TIMP1, CST3, COL1A1, COL2A1, COL3A1, COL4A1, APOE, APCS, APOH, FN1, AHSG, ALB, ANG, VTN, KRT1, VWF, ALPL, CLEC3B, ITGB1, COL5A2, SERPINE2, CTSD, ANXA2, DCN, HSP90AA1, LAMB1, THBS1, COL1A2, MMP2, SOD3, CTSG, MGP, COL4A2, LGALS1, SPARC, CLU, LAMC1, COL11A1, COL6A1, COL6A2, COL6A3, VCAN, NI…
GO_REGULATION_OF_MRNA_METABOLIC_PROCESS	0.000587889	0.023814	0.451862	1.70358	3	79	SNRNP70, RBM8A, TRA2B, RBMX, SYNCRIP, SRSF7, HNRNPR, SRSF10, RNPS1, SRSF3, SRSF6, POLR2G, RBM42, HNRNPK, NCBP2, RBM15B, DDX5, HNRNPA2B1, SRSF9, U2AF2, CWC22, SF3B4, SRSF4, DYRK1A, SAP18, ZFP36L2, PRPF19, TNRC6B, SRPK1	NBAS, CNOT1, GTPBP1, SUPT5H, SAP18, HNRNPR, AHCYL1, SYNCRIP, CCNT1, RNF40, SRSF10, CPSF4, SNRNP70, HSPA8, PABPC1, CCNB1, HNRNPL, DDX5, CDK11B, HNRNPA2B1, U2AF2, PTBP1, TIA1, RBMX, ZFP36L2, RBM25, CDK9, PAPOLA, NCBP2, RBM5, HNRNPK, POLR2G, TRA2B, SRPK2, SRSF3, RBM10, SRSF2, FMR1, C1QBP, SRSF4, NCBP1, SFSWAP, SRSF9, SRSF6, SNW1, DYRK1A, WTAP, RNPS1, SAFB, SF3B4, SF3A1, SRSF7, RC3H1, RNF20, JMJD6, C…
GO_REGULATED_EXOCYTOSIS	0.000569152	0.023231	0.43285	1.7011	3	102	ORM1, QSOX1, HRG, SERPINA3, A1BG, CLU, SERPING1, RARRES2, ORM2, RAB11B, KNG1, THBS1, AHSG, TF, F13A1, SERPINA4, TIMP1, ITIH4, LGALS3BP, ANXA3, SERPINF2, VAMP8, A2M, PLG, STX3, TUBA4A, ITIH3, VAMP3	SNAP23, STXBP3, QSOX1, ISLR, ACTN4, PIP5K1C, WDR1, SNAPIN, SNAP29, SOD1, F13A1, CFD, PLG, SERPINA1, SERPINA3, A2M, TIMP1, KNG1, APOA1, FGA, FGB, FGG, APOH, FN1, ORM1, AHSG, ALB, TF, ALDOA, HRG, A1BG, VWF, APP, ITGB3, SERPING1, CLEC3B, PROS1, PSAP, LYN, THBS1, PLEK, HCK, SERPINF2, CD63, SPARC, CALM3, KIT, CLU, ANXA3, ACTN1, LAMP2, PECAM1, PPP3CB, CD36, VCL, ORM2, FLNA, CD9, SERPINA4, FCER1G, CORO1…
GO_CARBOHYDRATE_DERIVATIVE_CATABOLIC_PROCESS	0.00102115	0.0368926	0.444017	1.68273	6	82	HEXA, GUSB, GBA, GLA, GM2A, FUCA1, HEXB, CHID1, AMDHD2, NAGK, GNS, PGLYRP2, NAGLU, FBXO2, GPC1, ITPA, SDC2, NTHL1, MPG, GLB1, VCAN, GPC6, HPRT1, CHI3L1	AGRN, MGEA5, GPC4, PNP, HPRT1, ADA, GBA, FUCA1, GLA, HEXA, DCN, HEXB, GALT, GUSB, UNG, VCAN, GNS, CD44, GLB1, NAGA, GM2A, SDC1, TYMP, OGN, NT5E, GPD1, BGN, AHCY, MGAT1, MPG, SDC4, CDA, DUT, GALNS, SDC2, GPC1, IDUA, CHI3L1, NUDT1, GNPDA1, HINT1, RENBP, GPC3, SGSH, LUM, PRELP, NAGLU, GALC, NTHL1, HSPG2, AMPD3, CTBS, FMOD, DPYD, MTAP, UPP1, CSPG4, ABHD12, GPD1L, NT5C, STT3B, NUDT16, PGM2, NGLY1, PGL…
GO_GOLGI_VESICLE_TRANSPORT	0.000947418	0.0347601	-0.289991	-1.4218	1	211	DYNC1I2, TAPBP, SNX1, LMAN1, DYNLL1, COPB1, VAPB, DYNC1LI2, COPA, GOLPH3, SPTAN1, KRT18, RAB6B, DCTN2, AP2A1, TRAPPC3, BCAP31, ERGIC1, DYNC1H1, RINT1, KLC1, SCAMP2, DCTN3, GBF1, SPTBN1, KIF3A, COPB2, USO1, SCFD1, COG4, CCDC22, SEC23IP, SNX2, GCC2, RAB1A, COG5, SEC16A, COPZ1, SPAST, ARFGAP1, GOLGA5, COG2, EXOC5, COG7, SNAP23, ATL3, ATL2, COMMD1, CUL3, DCTN1, SEC31A, MIA3, SEC22B, COG8, VAMP7, EXOC…	NBAS, KIF2A, SNAP23, DCTN6, EXOC5, PPP6C, COPE, GOSR2, SCAMP3, SPTBN2, SEC16A, KIF3B, ANKRD28, SCAMP1, SCAMP2, RER1, SURF4, YKT6, TAPBP, DYNC1LI2, ZW10, TGOLN2, TRAPPC3, AP1G1, STX6, MYO1B, KIF1C, SNX2, USO1, CCDC22, SEC22B, RP2, DCTN3, SEC24D, SEC31A, VAMP5, KIF4A, GOSR1, VAPB, SEC24A, SEC24B, AP2A1, F2, F9, SERPINA1, SPTA1, KRT18, PROS1, CD55, SPTB, LAMP1, CD59, FOLR1, ANK1, ARF4, RAB6A, COPB2,…
GO_CELL_LEADING_EDGE	0.00131464	0.0447431	-0.307882	-1.48655	2	185	SNX1, DDX58, AIF1L, ABI1, LCP1, TLN1, IQGAP2, RUFY3, MYH10, MYH9, PIP5K1C, IQGAP1, PPP1R9B, S100A11, GBF1, SPTBN1, CDC42, ITGB3, CTNNB1, INPP5K, IFIT5, EVL, MYO6, SNX2, BCAS3, PHACTR4, SLC39A6, APBB1IP, TLN2, PHLDB2, TPM1, ARHGEF7, FLOT2, WIPF1, HSP90AA1, FLOT1, DCTN1, CLASP2, AKT2, SWAP70, DOCK8, CIB1, VAMP7, EPS8L1, STX4, ARFIP2, CD2AP, SLK, MTMR14, SNX5, BCAR1	MYO1G, MYO1C, HAX1, WASL, PODXL, ABLIM1, SLC9A3R1, ARPC2, ARPC3, INPPL1, WIPF1, PIP5K1C, DIAPH1, CTNND1, SNX2, SRGAP2, CLASP2, PALM, DYSF, FLOT1, MYO1D, SORBS2, DDX58, APP, ITGB3, ITGB1, GSN, S100A6, ITGAV, ANXA2, HSP90AA1, PLEK, ITGA5, VIM, TPM1, ACTN1, CDH1, SRC, LCP1, RAC2, EZR, NME1, ITGB4, ANK1, ARF4, PLCG1, ATP2B1, RAB5A, RASA1, ATP6V1B2, NME2, RPS3, CFL1, DPP4, EPHA2, CLIP1, CORO1A, AKT2, …
GO_CELL_CELL_JUNCTION	0.0015625	0.049436	-0.320463	-1.49937	3	145	CLDN4, DDX58, ANXA6, ATP2A2, TMEM65, TLN1, PDZD11, VAV1, MYH9, PRKCD, IQGAP1, CLDN3, CDC42, KRT8, CTNNB1, CSK, OCLN, TLN2, ARHGAP17, SPECC1L, SH3KBP1, FLOT2, FLOT1, MTDH, VCL, ZYX, FLNA, AHNAK, YWHAH, LCP2, ATP1A1, PCDH1, CD2AP, ACTN4, CASK, CDC42BPB, F11R, ANK3, PACSIN2, LYN, EPB41L3, ARHGEF2, DLG1, PLCG1, SYMPK	PODXL, CLDN4, CASK, FABP7, CLDN3, ACTN4, STRN, PPL, CTNND1, FLOT1, TJP3, VAMP5, DDX58, ATP1A1, ATP1B1, APP, ITGB1, KRT8, LYN, ANXA6, ITGA5, ANXA5, KIT, SLC2A1, CDK4, ACTN1, CDH1, JUP, AKR1B1, PVR, B4GALT1, VAV1, DSP, NCK1, EPCAM, ATP2A2, DES, VCL, PLCG1, FLNA, CDH3, UBA1, FGFR4, CALB2, DPP4, PIK3R1, PTPN6, CORO1A, AKT1, CTNNA1, CTNNB1, MYH9, MAP2K2, CSK, PRKCI, WAS, IQGAP1, LIMS1, VASP, RAB13, CD…
GO_ACTIN_CYTOSKELETON	0.000514403	0.0216368	-0.314264	-1.55647	0	234	HCK, DDX58, AIF1L, MSRA, TPM4, LCP1, MARCKS, MYL6, STOML2, BIN2, IQGAP2, SPTAN1, TMOD3, MYH10, DCTN2, MYH9, SEPT11, IQGAP1, LSP1, LIMA1, PPP1R9B, CAPG, MYH14, DCTN3, SPTBN1, VCAM1, LANCL2, ACTR1A, IFIT5, ARHGAP35, MYO6, SEPT7, FAM129B, EPB41L2, TLN2, ALDOA, TPM1, SEPT9, TPM3, FKBP15, FLOT2, WIPF1, FLOT1, ADD1, DCTN1, VCL, ZYX, FLNA, AHNAK, PTPN12, TPM2, NFATC2, RCSD1, CD2AP, SNCA, LASP1, ACTN4, B…	SH3PXD2B, MYO1G, MYO1C, MYO1F, HAX1, DCTN6, WASL, BIN1, ABLIM1, SLC9A3R1, TCERG1, CASK, PPP1R12A, SPTBN2, ARPC1B, ARPC2, ARPC3, ZNF185, SLC16A3, ARPC5, DAPK3, EPB41L2, WIPF1, ACTN4, MYO1B, ORC4, LPXN, WDR1, FLNB, ERAL1, DCTN3, FLOT1, NEBL, STK17B, MYO1D, SORBS2, SVIL, DDX58, ZBED1, CRYAB, SPTA1, ALDOA, APOB, GSN, TPM3, H1F0, YES1, TPM2, HCK, KRT19, TPM1, SLC2A1, EPB41, SPTB, ACTN1, MYL4, CDH1, SR…
GO_ACTIN_BINDING	0.000463177	0.0204678	-0.318439	-1.5581	0	206	AIF1L, GBP1, TPM4, LCP1, HCLS1, MARCKS, TLN1, IQGAP2, SPTAN1, TMOD3, CLMN, MYH10, MYH9, PPP1R18, LSP1, LIMA1, PPP1R9B, CAPG, MYH14, LRPPRC, SPTBN1, MICAL1, EVL, GMFG, MYO6, ADSSL1, FMNL1, PHACTR4, TMSB10, EPB41L2, NCALD, TLN2, MARCKSL1, ALDOA, TPM1, TPM3, FKBP15, MSRB2, WIPF1, PLEC, ADD1, CLASP2, VCL, FLNA, YWHAH, MSN, MTSS1L, TPM2, MICAL3, ALKBH4, EPS8L1, RCSD1, GMFB, LASP1, ACTN4, TNS1, DBNL, S…	MYO1G, MYO1C, MYO1F, HIP1, WASL, BIN1, ABLIM1, GIPC1, SPTBN2, ARPC1B, ARPC2, ARPC3, INPPL1, ARPC5, EPB41L2, WIPF1, ACTN4, MYO1B, GMFG, DIAPH1, DIAPH2, WDR1, CLASP2, HIP1R, FLNB, RP2, NEBL, MYO1D, SVIL, FMNL1, EGFR, SPTA1, SLC4A1, GC, ANG, ALDOA, ITGB1, GSN, TPM3, PFN1, TPM2, TPM1, EPB41, SPTB, PIP, ACTN1, ACE, MYL4, EEF2, LCP1, PLS3, HCLS1, EZR, VCL, FLNA, CFL1, MSN, S100A4, SSFA2, LMOD1, MARCKS,…
GO_CYTOKINE_MEDIATED_SIGNALING_PATHWAY	0.000749625	0.0280648	-0.342199	-1.57496	1	130	IFIT3, HCK, CD44, IFIT1, SAMHD1, PYCARD, GBP1, STAT1, JAGN1, CD74, RPS6KA4, PLP2, KRT18, PSME2, PSME1, PRKCD, ISG15, MX1, PSMD12, VCAM1, IRF6, PSMD8, KRT8, OAS2, IFIT2, BST2, ICAM1, ISG20, PSMC5, KRAS, PSMF1, PSMD9, STAT2, BGN, MX2, PSMD10, CD40, CIB1, GBP2, PSMB9, TRIM21, ASPN, PSMD3, PSMD11, OAS3, PSMD1, PSMC3, IFNG, STAT3, STAT5B, TRIM22, PSMD4, SMAD4, STAT6, PSMD14, PSMD5, ADAR, PSMD2	PSMD11, PSMD12, PSMD9, PSMD14, PSMA7, IFIT3, IRF6, IKBKB, PSMD3, RPS6KA5, RPS6KA4, PSMD10, BAG4, OAS1, KRAS, IFNG, CD74, ISG15, IL6, ICAM1, KRT18, KRT8, CSF1R, DCN, HCK, IFIT2, IFIT1, KIT, IFI30, CD44, IL7R, PSMC3, VCAM1, TRIM21, MX1, MX2, PSMB1, BGN, SP100, FAS, PSMA1, PSMA2, PSMA3, PSMA4, CD40, MAPK3, PSMB8, PSMB9, PSMA5, PSMB4, PSMB6, PSMB5, PML, OAS2, GBP1, GBP2, ACSL1, PSMC2, PSMB10, STAT3, …
GO_ANTIGEN_PROCESSING_AND_PRESENTATION	0.000378072	0.0178816	-0.340413	-1.57882	0	136	FCER1G, TAP2, DYNC1I2, TAPBP, DYNLL1, TAP1, CLTC, CD74, CYBA, DYNC1LI2, AP2B1, CTSS, PSME2, PSME1, DCTN2, OSBPL1A, AP2A1, BCAP31, DYNC1H1, CLTA, KLC1, PSMD12, DCTN3, KIF3A, PSMD8, ACTR1A, ATG5, CYBB, ICAM1, PSMC5, PSMF1, DCTN1, RAB4A, AP3B1, SEC31A, PSMD9, PSMD10, PSMB9, KIFAP3, KLC2, PSMD3, ERAP2, PSMD11, AP3D1, PSMD1, AP1S2, PSMC3, IFNG, KIF4A	KIF2A, AP3B1, PSMD11, PSMD12, PSMD9, DCTN6, PSMD14, AP3D1, PSMA7, SPTBN2, KIF3B, TAPBP, DYNC1LI2, PSMD3, AP1G1, PSMD10, DCTN3, SEC24D, AP2A2, SEC31A, KIF4A, SEC24A, SEC24B, AP2A1, IFNG, CD74, CYBB, ICAM1, ITGAV, CTSD, CLTA, CTSH, ACE, IFI30, CYBA, CD36, PSMC3, ITGB5, NCF2, RAB4A, RAB6A, PSMB1, AZGP1, CTSS, PSMA1, PSMA2, PSMA3, PSMA4, CALR, CANX, PSMB8, PSMB9, PSMA5, PSMB4, PSMB6, PSMB5, PDIA3, FC…
GO_CELL_CORTEX	0.000381243	0.0178816	-0.347955	-1.60268	0	132	EXOC6B, TPM4, MARCKS, BIN2, SPTAN1, MYH10, MYH9, FNBP1, SPTBN1, CTNNB1, LANCL2, MYO6, EXOC4, FMNL1, SEPT7, EPB41L2, PHLDB2, ARHGEF7, SEPT9, TRIP10, FLOT2, WIPF1, FLOT1, CLASP2, AKT2, VCL, FLNA, STIM1, AGTRAP, EXOC2, RASAL3, ARFIP2, EXOC8, SNCA, LASP1, ACTN4, DBNL, FGG, RAI14, SCIN, SEPT6, UTRN, CAP1, FLNB, FGB, MELK, SEPT5, EXOC1, EPB41, MPP1, EZR, FGA, ANXA2, MAPRE1	POTEF, WASL, GIPC1, SPTBN2, EPB41L2, WIPF1, ACTN4, EXOC3, CLASP2, FLNB, FLOT1, GLRX3, FRYL, FMNL1, SPTA1, FGA, FGB, FGG, SLC4A1, GSN, FABP1, ANXA2, PFN1, KRT19, SLC2A1, EPB41, RALB, SPTB, CDH1, EZR, CAPN2, GM2A, VCL, NCL, FLNA, CTGF, MARCKS, CORO1A, AKT2, CTNNB1, NF2, RDX, MYH9, MYH10, MAP2K2, SNCA, PAFAH1B1, NEDD4, UTRN, CAPZA2, PXN, CRIP2, ARFIP2, DSTN, RAB10, ACTR2, RHOA, HNRNPK, ARF6, TPM4, M…
GO_RESPONSE_TO_ENDOPLASMIC_RETICULUM_STRESS	0.000740192	0.0280648	-0.351592	-1.60716	1	125	UBE2G2, GFPT1, ATP2A2, VAPB, ATP6V0D1, HM13, COL4A3BP, TLN1, TMUB1, CXXC1, DERL1, TXNDC5, SEL1L, UFC1, PPP2CB, FBXO6, ASNS, SEC61A1, ARFGAP1, AIFM1, TMX3, PSMC5, ERLIN2, TMEM33, DDRGK1, FLOT1, ADD1, DCTN1, UBE2K, SEC31A, WFS1, NCK2, ERLEC1, PDIA4, FAM129A, STUB1, NPLOC4, HSPA5	PIK3R2, GOSR2, APAF1, TPP1, NCK2, ASNA1, ERLIN1, FLOT1, WFS1, UFL1, ERLIN2, USP19, SEC31A, UBE4B, VAPB, AIFM1, AGR2, IFNG, LMNA, TP53, EIF2S1, P4HB, THBS1, ASNS, BCL2, HSPA5, EEF2, PDIA4, HSP90B1, NCK1, ATP2A2, CEBPB, PSMC3, PTPN1, EIF2AK2, DNAJB2, CALR, PIK3R1, SHC1, PML, PDIA3, CTH, ADD1, PSMC2, SSR1, PSMC4, BAG6, AARS, CASP4, ACADVL, GSK3A, GSK3B, HDGF, ATXN3, VCP, TMEM33, SEC61B, UBE2G2, UBE2…
GO_ENDOMEMBRANE_SYSTEM_ORGANIZATION	0.000561482	0.0230942	-0.321553	-1.61407	0	269	CCNB2, FCER1G, TOR1AIP2, LMAN1, TMED5, PPP2CA, IST1, ATP2A2, VAPB, JAGN1, NUP188, STAM, NUP155, COL4A3BP, PRKCB, BIN2, PDZD11, GOLPH3, PDCD6IP, KRT18, MYH10, NUP85, GAK, PPP2R1A, TOR1B, GBF1, SPTBN1, NUP93, CDC42, ARFGEF1, COG4, CHMP2B, SEC23IP, INPP5K, MICALL1, GCC2, SEC61A1, RAB1A, BCAS3, SEC16A, SPAST, GOLGA5, COG2, NUP54, COG7, NUP205, VCPIP1, NUP214, ARL6IP1, PDCD10, ARHGEF7, ATL3, FLOT2, CC…	STK25, AP3D1, TOR1B, STX16, PRMT5, SLC9A3R1, IKBKB, HGS, GAK, SEC16A, PLSCR1, LAMA5, SURF4, NUPL2, ZW10, CHMP2A, ASNA1, STX6, ROCK2, CLASP2, DNAJC13, VPS4B, BANF1, NUP155, PALM, ZMPSTE24, STAM2, DYSF, FLOT1, SUN1, CCNB2, VAMP5, RTN3, VAPB, BAG4, SOD1, LMNA, SPTA1, ATP1B1, PRKCB, KRT18, CDK1, SERPINE2, ANXA2, CLU, UBL4A, TPR, CDH1, CCNB1, JUP, EZR, ANK1, CREB1, ATP2A2, PRKCA, COL5A1, SCP2, PPP2R1A…
GO_GENERATION_OF_PRECURSOR_METABOLITES_AND_ENERGY	0.000412031	0.0188302	-0.33976	-1.62418	0	168	ADPGK, COX4I1, NDUFB8, PPP1CC, NDUFA5, COX17, NDUFB10, SLC25A3, NNT, POLG2, MYC, GFPT1, SURF1, COX5A, SLC25A4, NDUFC2, UQCRFS1, SDHB, NDUFB1, AGL, COX6B1, SCO1, ACO2, SCO2, NDUFA8, ETFA, FH, PANK2, NDUFB9, NDUFA13, IDH2, ALDOA, IDH3A, NDUFS5, NDUFA10, ETFB, GFPT2, SDHAF2, AKT2, UQCRC1, CS, IDH3B, NDUFB11, OXA1L, UQCRB, SDHA, SNCA, DLD, PFKFB2, ATPIF1, NDUFS4, AK2	NDUFS8, NDUFA4, COX7A2L, NDUFAB1, UQCRQ, NDUFS4, NDUFB5, NDUFB3, NDUFA2, SCO2, IDH3B, NDUFS5, PFKFB2, XYLB, COQ9, NDUFS7, NDUFS2, NDUFS6, CS, NDUFB1, PMPCB, NDUFS3, SLC25A12, IDH1, SCO1, GFPT2, NDUFB6, NDUFB4, NDUFB8, NDUFA7, STBD1, NDUFC2, NDUFA10, PPP1R3D, NDUFB10, LDHA, PGK1, MYC, CAT, ALDOA, GAPDH, ENO1, PYGL, GPI, PGK2, BPGM, UQCRH, FH, PFKM, PDHA1, CYC1, ENO2, DLD, COX6C, ALDOC, CALM3, GAA,…
GO_CELL_DIFFERENTIATION_INVOLVED_IN_METANEPHROS_DEVELOPMENT	0.00142219	0.0469409	-0.957082	-1.63429	6	3	CD34, STAT1	CD34, STAT1, LAMB2
GO_RESPONSE_TO_VIRUS	0.00135916	0.0454213	-0.367327	-1.64107	3	105	IFIT3, IFIT1, MAVS, SAMHD1, PYCARD, DDX58, GBP1, DDIT4, STAT1, BECN1, TMEM173, GTF2F1, IKBKG, ISG15, MX1, PTPRC, OAS2, IFIT5, LGALS9, IFIT2, ELMOD2, SLFN11, CCT5, BST2, ISG20, IFI44, AZU1, DDX60, FAM111A, GATA3, PLSCR1, STAT2, MX2, CD40, AIMP1, PSMB9, STMN1	LGALS9, DDX3X, POLR3A, IFIT3, IKBKB, DCLK1, CHUK, PLSCR1, BANF1, PRKRA, ATG7, DDX58, OAS1, IFNG, APOB, HSPB1, ISG15, IL6, POLR3D, ENO1, PTPRC, IFIT2, IFIT1, BCL2, CLU, SRC, TPT1, STMN1, HMGA1, EIF2AK2, AZU1, MX1, MX2, CFL1, GATA3, PSMA2, CD40, EEF1G, PSMB9, PML, OAS2, GBP1, GTF2F1, STAT1, CCT5, STAT2, HMGA2, ADAR, ABCE1, NPC2, AP1S1, RPS15A, CXADR, ADARB1, CDK6, IRF9, RELA, BCL2L1, BST2, AIMP1, I…
GO_ENERGY_DERIVATION_BY_OXIDATION_OF_ORGANIC_COMPOUNDS	0.000381243	0.0178816	-0.362687	-1.67054	0	132	COX4I1, NDUFB8, PPP1CC, NDUFA5, NDUFB10, NNT, POLG2, MYC, GFPT1, SURF1, COX5A, NDUFC2, UQCRFS1, SDHB, NDUFB1, AGL, COX6B1, ACO2, SCO2, NDUFA8, ETFA, FH, PANK2, NDUFB9, NDUFA13, IDH2, IDH3A, NDUFS5, NDUFA10, ETFB, GFPT2, SDHAF2, AKT2, UQCRC1, CS, IDH3B, NDUFB11, OXA1L, UQCRB, SDHA, SNCA	NDUFS8, NDUFA4, COX7A2L, NDUFAB1, UQCRQ, NDUFS4, NDUFB5, NDUFB3, NDUFA2, SCO2, IDH3B, NDUFS5, COQ9, NDUFS7, NDUFS2, NDUFS6, CS, NDUFB1, PMPCB, NDUFS3, SLC25A12, IDH1, GFPT2, NDUFB6, NDUFB4, NDUFB8, NDUFA7, STBD1, NDUFC2, NDUFA10, PPP1R3D, NDUFB10, MYC, CAT, PYGL, UQCRH, FH, PFKM, PDHA1, CYC1, DLD, COX6C, CALM3, GAA, DLAT, COX5B, PDHB, PYGB, COX4I1, ETFA, GYS1, COX6B1, UQCRB, PHKG2, COX7C, NDUFB7,…
GO_CELLULAR_PROTEIN_COMPLEX_ASSEMBLY	0.000431779	0.019401	-0.347059	-1.67495	0	182	NDUFB8, NDUFA5, NDUFB10, TBCA, TNPO1, POMP, SURF1, CYBA, HCLS1, AP2B1, KPNB1, CAND1, NDUFC2, FKBP4, NDUFB1, PICALM, SCO1, VBP1, NUP93, PSMD8, SCO2, COG4, NDUFA8, TTC19, NDUFB9, NDUFA13, RAB1A, NUP205, AIFM1, SNAP23, SMAD3, MSRB2, NDUFS5, HSPA4, NDUFA10, TMEM33, HSP90AA1, UBE2K, CLASP2, NCK2, PSMD9, PSMD10, TCP1, VAMP7, NDUFB11, PIK3C2A, OXA1L, EXOC2, UQCRB, STX4, NUP153, RANBP6, EXOC8, NUP98, EPS…	SNAP23, NDUFS8, PSMD11, PSMD9, HIP1, IPO5, DNM1L, PIK3C2A, UBE2C, NDUFAB1, TNPO2, PFDN6, NDUFS4, CHMP2A, NCK2, ZNF207, NDUFB5, NDUFB3, NDUFA2, SCO2, NDUFS5, RANBP6, DIAPH1, CLASP2, NDUFS7, NDUFS2, TBCA, NDUFS6, NDUFB1, NDUFS3, PSMD10, SCO1, TPPP, NDUFB6, NDUFB4, NDUFB8, NDUFA7, NDUFC2, NDUFA10, PSMG1, SNAP29, AIFM1, NDUFB10, CRYAB, FGA, FGB, FGG, APCS, ANG, GSN, HSP90AA1, HSPD1, CLU, TPR, SRC, CY…
GO_ACTIN_FILAMENT_BINDING	0.00153092	0.0490171	-0.401685	-1.67691	4	73	AIF1L, LCP1, MARCKS, TLN1, IQGAP2, MYH10, MYH9, LIMA1, PPP1R9B, MYH14, LRPPRC, MYO6, ADSSL1, FMNL1, TLN2, WIPF1, ADD1, CLASP2, FLNA, RCSD1, LASP1, ACTN4, DBNL, SCIN, UTRN, AIF1, MYO18A, TRIOBP, EZR	BIN1, ARPC1B, ARPC2, ARPC3, ARPC5, WIPF1, ACTN4, MYO1B, CLASP2, NEBL, MYO1D, SVIL, FMNL1, EGFR, SPTA1, SPTB, ACTN1, MYL4, EEF2, LCP1, EZR, FLNA, SSFA2, MARCKS, CORO1A, CTNNA1, MYH9, MYH10, ADD1, MYH11, LRPPRC, UTRN, CAPZB, AIF1, ARPC4, ACTR3, ACTR2, NEXN, MYO1E, MYO9B, IQGAP2, FLNC, FRG1, PLS1, LASP1, FSCN1, MAP1S, RCSD1, CYFIP1, MYH14, MICALL2, ADSSL1, SYNE1, WIPF2, SYNE2, TTN, MYO18A, ARPC1A, C…
GO_AMIDE_TRANSMEMBRANE_TRANSPORTER_ACTIVITY	0.000406339	0.0187301	-0.984099	-1.68042	1	3	TAP2, TAPBP, TAP1	TAPBP, TAP1, TAP2
GO_MITOCHONDRIAL_TRANSPORT	0.000991408	0.0360616	-0.394003	-1.71968	2	92	SLC25A6, DYNLL1, ATP5F1, ATP5J, FIS1, SLC25A5, STOML2, CASP8, TFDP1, NOL3, TIMM13, TIMM17B, YWHAB, TOMM40, TSPO, MTX1, MCU, NDUFA13, FBXO7, YWHAZ, HSPA4, HSP90AA1, YWHAH, TIMM10, TIMM44, AFG3L2, BAK1, ATPIF1, ATP5H, RHOT1, STAT3, NMT1, SLC25A10, HEBP2, GSK3A, TP53BP2, MFF, ATP5S, DYNLL2, AIP	AIP, TIMM44, SLC25A20, TIMM17B, NOL3, MTX2, SLC25A12, ATP5H, ATP5L, MFN2, TOMM40, TP53, SLC25A5, HSP90AA1, CNP, BCL2, SLC25A6, ATP5J, VDAC1, CPT2, ATP5F1, YWHAQ, PPIF, NMT1, TSPO, YWHAB, SFN, HSPA4, STAT3, ACAA2, MAPK9, ATP5O, GSK3A, GSK3B, CPT1A, HK2, BID, ATP5J2, ATP5I, YWHAG, TIMM10, YWHAE, PPP3R1, YWHAZ, DYNLL1, YWHAH, BAX, BCL2L1, PMPCA, ACACA, MTX1, TP53BP2, TFDP1, CASP8, TOMM20, TOMM34, BA…
GO_LEUKOCYTE_ACTIVATION	0.000378215	0.0178816	-0.373015	-1.72545	0	134	RC3H1, FCER1G, PYCARD, CD151, CD74, LCP1, STOML2, PRKCB, CASP8, LCK, VAV1, MYH9, PRKCD, VCAM1, PPP3CA, CTNNB1, PTPRC, PLCG2, ATG5, BST2, KIF13B, ICAM1, APBB1IP, DOCK2, SNAP23, SMAD3, AZU1, SNX27, GATA3, CPLX2, SWAP70, NCK2, DOCK8, CD40, LCP2, VAMP7, CD79A, TXLNA, HMGB1, SNCA, IMPDH2, BAK1, DDOST, HSPD1, LYN, IFNG, RBPJ, DLG1, STAT5B, ITGAL, AIF1, AKAP17A	SNAP23, STXBP3, ADAM10, RIPK2, NCK2, NBN, HPRT1, ADA, IFNG, ANXA1, CD74, ITGB2, IL6, ICAM1, ITGB1, PRKCB, LCK, LYN, ERCC1, PTPRC, LGALS1, HMGB1, BCL2, KIT, CD28, HSPD1, CLU, CD79A, IMPDH2, ANXA3, LCP1, BRAF, VAV1, PPP3CB, NCK1, IL7R, PLCG2, CEBPB, PTPN2, LBP, VCAM1, AZU1, ITGAL, IMPDH1, IL10, GATA3, FAS, CD40, DPP4, PIK3R1, FCER1G, CORO1A, CTNNB1, RPL22, MYH9, TCF7, SNCA, DDOST, TXLNA, PSMB10, ML…
GO_POSITIVE_REGULATION_OF_ANTIGEN_PROCESSING_AND_PRESENTATION	0.000208073	0.0135679	-0.976321	-1.81909	0	4	TAP2, PYCARD, TAP1, CD74	CD74, TAP1, TAP2, PYCARD
GO_GOLGI_ORGANIZATION	0.00113507	0.0397187	-0.461082	-1.81994	3	56	LMAN1, TMED5, GOLPH3, GAK, GBF1, CDC42, ARFGEF1, COG4, SEC23IP, GCC2, RAB1A, BCAS3, GOLGA5, COG2, COG7, VCPIP1, PDCD10, ARHGEF7, ATL3, ATL2, YWHAZ, CLASP2, COG3, NPLOC4	STK25, STX16, PRMT5, GAK, SURF4, ZW10, STX6, CLASP2, CDK1, ARL1, HTT, CSNK1A1, CSNK1D, LMAN1, TMED10, STX17, CDC42, RAB2A, RAB1A, YWHAZ, COG7, GOLGA2, STX5, ARHGEF7, COG2, GOLGB1, TMED2, RAB30, TJAP1, ATL3, CLASP1, RAB43, GCC2, SYNE1, ATL2, NPLOC4, GOLGA5, COG1, GBF1, MYO18A, VTI1A, OPTN, COG3, VCPIP1, VRK1, PDCD10, TMED9, GOLPH3L, GOLPH3, BCAS3, COG4, BAG5, NSFL1C, TMED5, ARFGEF1, SEC23IP
GO_REGULATION_OF_METANEPHROS_DEVELOPMENT	0.00147866	0.0482099	-0.863885	-1.83633	6	6	MYC, STAT1, PAX8, YAP1, CTNNB1, BASP1	MYC, CTNNB1, STAT1, YAP1, BASP1, PAX8
GO_ELECTRON_TRANSPORT_CHAIN	0.000303951	0.0162802	-0.447899	-1.8387	0	68	COX4I1, NDUFB8, NDUFA5, NDUFB10, POLG2, COX5A, NDUFC2, UQCRFS1, SDHB, NDUFB1, COX6B1, SCO2, NDUFA8, ETFA, NDUFB9, NDUFA13, NDUFS5, NDUFA10, ETFB, SDHAF2, UQCRC1, NDUFB11, UQCRB, SDHA, SNCA, DLD, NDUFS4	NDUFS8, NDUFA4, COX7A2L, NDUFAB1, UQCRQ, NDUFS4, NDUFB5, NDUFB3, NDUFA2, SCO2, NDUFS5, COQ9, NDUFS7, NDUFS2, NDUFS6, NDUFB1, PMPCB, NDUFS3, SLC25A12, NDUFB6, NDUFB4, NDUFB8, NDUFA7, NDUFC2, NDUFA10, NDUFB10, UQCRH, CYC1, DLD, COX6C, COX5B, COX4I1, ETFA, COX6B1, UQCRB, COX7C, NDUFB7, NDUFV2, COX5A, GPD1, SDHB, UQCRC2, NDUFS1, SDHA, UQCRC1, SNCA, ETFB, UQCRFS1, CYB561, NDUFV1, MECP2, ALDH5A1, NDUFA…
GO_ORGANELLE_TRANSPORT_ALONG_MICROTUBULE	0.00133049	0.0447431	-0.5177	-1.84794	4	36	LRPPRC, KIF3A, CDC42, AP3S1, OPA1, RAB1A, SPAST, FYCO1, MAPT, AP3B1, VAMP7, KIFAP3, AP3D1, PEX14, NDE1, BICD2, RHOT1	AP3B1, AP3D1, KIF3B, OPA1, KIF1B, PEX14, SNAPIN, UCHL1, MAPT, RAB6A, KIF5B, LRPPRC, HTT, PAFAH1B1, MAP1B, VAMP7, CDC42, RAB1A, BLOC1S1, KIF23, WDR43, WDR81, MAP1S, BLOC1S3, BLOC1S2, RHOT2, RHOT1, BICD2, AP3S1, KIFAP3, DTNBP1, FYCO1, NDE1, SPAST, AP3M1, KIF3A
GO_REGULATION_OF_TRANSCRIPTION_FACTOR_IMPORT_INTO_NUCLEUS	0.00133049	0.0447431	-0.518802	-1.85188	4	36	MAVS, DDX58, TMEM173, HCLS1, NOL3, TRIM28, PPP3CA, CCDC22, LGALS9, SMAD3, DMAP1, PRDX1, FLNA, PSMD10	LGALS9, PIK3R2, CCDC22, NOL3, PPM1B, PSMD10, DDX58, CDH1, HCLS1, PPP3CB, CD36, FLNA, NF1, IL10, PIK3R1, SRI, PPM1A, MTOR, GSK3B, RHOA, PPP3R1, SMAD3, PRDX1, PPP3CA, TRIM28, IL18, TRIP6, MAVS, TMEM173, CHERP, AKAP1, RBCK1, DMAP1, RAB23, G3BP2, FAF1
GO_INTRINSIC_COMPONENT_OF_ORGANELLE_MEMBRANE	0.000322685	0.0162802	-0.43188	-1.8554	0	85	TAP2, TAPBP, TM7SF2, TAP1, IMMT, CHCHD3, CD74, FIS1, HM13, DERL1, SYNJ2BP, BCAP31, RRBP1, APOO, ARMCX3, TIMM17B, SACM1L, TOMM40, MCU, SPCS1, ABCD1, SEC61A1, PPOX, TECR, ARL6IP1, TMEM33, CHCHD6, WFS1, STIM1, TMEM11, OXA1L, HSPA5	ESYT2, QSOX1, RER1, TAPBP, TIMM17B, WFS1, TM7SF2, SUN1, MFN2, VAMP5, SGPL1, TOMM40, PEX11B, CD74, HSPA5, TMEM11, CALR, CANX, ABCD1, CUX1, ECE1, PPOX, CPT1A, BCAP31, BID, TMEM33, SYNJ2BP, SEC61A1, TAP1, TAP2, GALNT2, ASPH, BNIP1, STIM1, FKBP8, LBR, ARL6IP1, OXA1L, TOMM20, ETFDH, BAK1, RTN1, IMMT, APOOL, QSOX2, GOLGA7, SYVN1, ANKLE2, RHOT2, RHOT1, LEMD2, MCU, GDAP1, SLC35B2, HM13, PIGK, PIGT, PIGS,…
GO_LYMPHOCYTE_ACTIVATION	0.000349284	0.0169784	-0.414505	-1.86393	0	112	RC3H1, FCER1G, CD151, CD74, LCP1, STOML2, PRKCB, CASP8, LCK, VAV1, MYH9, PRKCD, VCAM1, PPP3CA, CTNNB1, PTPRC, PLCG2, ATG5, BST2, KIF13B, ICAM1, APBB1IP, DOCK2, SMAD3, SNX27, GATA3, SWAP70, NCK2, DOCK8, CD40, VAMP7, CD79A, TXLNA, HMGB1, IMPDH2, BAK1, DDOST, HSPD1, IFNG, RBPJ, DLG1, STAT5B, ITGAL, AKAP17A, MSH6	RIPK2, NCK2, NBN, HPRT1, ADA, IFNG, ANXA1, CD74, ITGB2, IL6, ICAM1, ITGB1, PRKCB, LCK, ERCC1, PTPRC, LGALS1, HMGB1, BCL2, KIT, CD28, HSPD1, CD79A, IMPDH2, LCP1, BRAF, VAV1, PPP3CB, NCK1, IL7R, PLCG2, CEBPB, PTPN2, VCAM1, ITGAL, IMPDH1, IL10, GATA3, FAS, CD40, DPP4, PIK3R1, FCER1G, CORO1A, CTNNB1, RPL22, MYH9, TCF7, DDOST, TXLNA, PSMB10, MLH1, STAT6, WAS, MSH2, SYK, NEDD4, ZFP36L2, CD151, RAB27A, …
GO_POSITIVE_REGULATION_OF_TELOMERE_MAINTENANCE	0.00150602	0.0485103	-0.558821	-1.86855	5	27	PKIB, CCT6A, CCT3, CTNNB1, CCT5, CCT7, CCT8, TCP1, CCT2, RAD50, DKC1, CCT4, TERF2, PNKP, MAP3K4	MAP2K7, DKC1, NBN, ERCC1, HNRNPA1, TCP1, MAPK3, MAPK1, PML, CTNNB1, CCT6A, ATRX, CCT5, CCT3, CCT8, CCT4, CCT2, ATM, TERF2, NEK7, RAD50, PNKP, CCT7, GNL3, PKIB, DHX36, MAP3K4
GO_MITOCHONDRIAL_MEMBRANE_ORGANIZATION	0.000278629	0.0161227	-0.478096	-1.87551	0	54	DYNLL1, IMMT, CHCHD3, SLC25A5, CASP8, LETM1, TFDP1, NOL3, APOO, YWHAB, NDUFA13, OPA1, YWHAZ, HSPA4, HSP90AA1, CHCHD6, YWHAH, TIMM10, SNCA, AFG3L2, BAK1, ATPIF1, RHOT1, STAT3, NMT1, HEBP2, GSK3A, TP53BP2, DYNLL2	OPA1, NOL3, MFN2, LETM1, TP53, SLC25A5, HSP90AA1, CNP, BCL2, YWHAQ, PPIF, NMT1, YWHAB, SFN, HSPA4, SNCA, STAT3, ACAA2, GSK3A, GSK3B, HK2, BID, YWHAG, TIMM10, YWHAE, PPP3R1, YWHAZ, DYNLL1, YWHAH, BAX, BCL2L1, TP53BP2, TFDP1, CASP8, TOMM20, BAK1, IMMT, TIMM50, BLOC1S2, RHOT2, RHOT1, BAD, DYNLL2, CHCHD6, APOO, TOMM22, CHCHD3, NDUFA13, ATPIF1, AFG3L2, SAMM50, TIMM9, HEBP2, MTCH2
GO_VESICLE_COAT	0.00106895	0.0381044	-0.519876	-1.87989	3	38	COPB1, CLTC, COPA, AP2B1, AP2A1, CLTA, NECAP1, PICALM, COPB2, COPZ1, NCALD, EPN2, SEC31A, CLTB, COPG2, EPS15, COPZ2	COPE, AP1G2, SEC24D, AP2A2, SEC31A, EPN2, SEC24A, SEC24B, AP2A1, EGFR, CLTA, CLTB, COPB2, EPS15, ARCN1, COPB1, COPA, AP2S1, SEC24C, NCALD, COPZ1, AP1S1, AP2B1, CLTC, PICALM, SEC23A, SEC23B, LDLRAP1, NECAP1, TBC1D5, AP2M1, SCYL1, NECAP2, COPZ2, COPG2, SYNRG, TMED7, TMED3
GO_CLATHRIN_VESICLE_COAT	0.00145349	0.0476798	-0.610703	-1.88098	5	20	CLTC, AP2B1, AP2A1, CLTA, NECAP1, PICALM, NCALD, EPN2, CLTB, EPS15, LDLRAP1	AP1G2, AP2A2, EPN2, AP2A1, EGFR, CLTA, CLTB, EPS15, AP2S1, NCALD, AP1S1, AP2B1, CLTC, PICALM, LDLRAP1, NECAP1, TBC1D5, AP2M1, NECAP2, SYNRG
GO_POSITIVE_REGULATION_OF_INTERLEUKIN_1_BETA_PRODUCTION	0.00158014	0.0496999	-0.751345	-1.88393	6	10	CASP1, PYCARD, LGALS9, SMAD3, AZU1, HMGB1, IFNG	LGALS9, IFNG, HSPB1, HMGB1, AZU1, CASP1, GSDMD, SMAD3, IFI16, PYCARD
GO_LIPID_MODIFICATION	0.000322685	0.0162802	-0.441695	-1.89756	0	85	INPP5D, ACOT8, ACADSB, ERBB2, LCK, VAV1, PIP4K2A, PIP5K1C, NUDT19, SACM1L, ACOX3, ECHS1, INPP5K, ETFA, DECR1, ABCD1, HSD17B4, MTMR6, ACAD10, HADHB, ETFB, EPHX2, PTPN11, PIK3C2A, PHYH, ALDH3A2	NUDT19, PIK3C2A, PIK3R2, IMPA2, ACOT8, PHYH, ACOX3, INPPL1, PIP5K1C, ECI2, BPNT1, EGFR, ERBB2, LCK, ACAA1, KIT, CD28, ACADM, ETFA, CD19, VAV1, ACADS, POR, SCP2, FGFR4, CPT2, IVD, PIK3R1, ABCD3, IMPA1, ECHS1, ABCD1, EPHX2, SOAT1, ETFB, HADHA, ECI1, PIK3CA, PIK3CB, PI4KA, CRAT, ACADSB, PIP4K2A, INPP1, ACADVL, CPT1A, ALDH3A2, HSD17B4, HADHB, PTEN, GRB2, PIP4K2B, OCRL, PTPN11, EHHADH, ECH1, PRKAA1, M…
GO_MICROTUBULE_ASSOCIATED_COMPLEX	0.000290276	0.0161678	-0.474323	-1.90679	0	61	DYNC1I2, DYNLL1, DYNC1LI2, DCTN2, DYNC1H1, KLC1, KIF21A, DCTN3, KIF3A, ACTR1A, DYNC1LI1, KIF13B, MAPT, DCTN1, DYNLRB1, MAP4, KLC4, KIFAP3, KLC2, PEA15, CLIP2, NDE1, TPR, KIF4A, SNX4, KIF5B, RANBP2, DYNLL2, ACTR1B	KIF2A, DCTN6, EML1, KIF3B, BIRC5, DYNC1LI2, KIF1C, KIF1B, DCTN3, SNX4, KIF4A, STAU1, EML2, MAPT, MAP2, TPR, MAP4, KIF5B, ACTR1B, PAFAH1B1, MAP1B, PXN, FNTA, RANBP2, KIF11, ACTR1A, YWHAE, DYNLL1, DYNLT1, MAP1A, KIF23, KLC1, DYNC1I2, DCTN2, DCTN1, DYNC1H1, MAP7, KIF22, WDR43, PEA15, CDCA8, WDR81, KIF21A, KIFAP3, DYNLL2, RANBP9, KIF2C, KATNB1, KIFC1, KLC2, DYNLRB1, KIF13B, KLC4, NDE1, ACTR10, HDAC6,…
GO_POSITIVE_REGULATION_OF_TRANSCRIPTION_FACTOR_IMPORT_INTO_NUCLEUS	0.000726744	0.0280648	-0.619733	-1.90879	2	20	MAVS, DDX58, TMEM173, HCLS1, TRIM28, PPP3CA, LGALS9, SMAD3, DMAP1, FLNA	LGALS9, PIK3R2, DDX58, CDH1, HCLS1, PPP3CB, FLNA, PIK3R1, RHOA, PPP3R1, SMAD3, PPP3CA, TRIM28, IL18, TRIP6, MAVS, TMEM173, CHERP, RBCK1, DMAP1
GO_COPPER_ION_HOMEOSTASIS	0.00155902	0.049436	-0.785137	-1.90977	6	9	SCO1, SCO2, CCDC22, PRNP, ATOX1, COMMD1	ATOX1, SCO2, CCDC22, SCO1, PRNP, APP, XIAP, COMMD1, CUTC
GO_MICROTUBULE	0.000406174	0.0187301	-0.405114	-1.92077	0	159	SS18, TUBB2A, DYNC1I2, DNM3, DYNLL1, TBCA, TUBA1C, TUBB4B, DYNC1LI2, MARCKS, IQGAP2, DCTN2, FKBP4, IQGAP1, DYNC1H1, KLC1, CCT6A, KIF21A, LRPPRC, KIF3A, CCT3, ACTR1A, DYNC1LI1, CCT5, PSRC1, CCT7, BCAS3, KIF13B, SPAST, CCT8, MAPT, SEPT9, CUL3, ARHGAP4, DCTN1, CLASP2, DYNLRB1, STIM1, CEP170, TCP1, KCNAB2, MAP4, STMN1, KLC4, ARFGEF2, KIFAP3, KLC2, CCT2, HSPH1, CLIP2, NDE1, STAU2, KIF4A, ARHGEF2, DLG1…	TUBAL3, KIF2A, EML1, DNM1L, KIF3B, BIRC5, DYNC1LI2, ZW10, PRC1, ZNF207, KIF1C, KIF1B, CLASP2, TBCA, NCOR1, TPPP, KIF4A, SVIL, RAB3D, EML2, BCL10, CDK1, POLB, TUBB, CNP, CALM3, MAPT, MAP2, STMN1, TCP1, MAP4, MARCKS, CDC27, CLIP1, KIF5B, ARL3, MAP2K2, CCT6A, ACTR1B, LRPPRC, PAFAH1B1, MAP1B, IQGAP1, CCT5, CSNK1D, CCT3, EMD, DNM2, CCT8, CCT4, KIF11, ACTR1A, DYNLL1, DYNLT1, TUBA4A, TUBB4B, IGBP1, CCT2…
GO_CELLULAR_RESPIRATION	0.000335345	0.0164946	-0.438816	-1.93467	0	98	COX4I1, NDUFB8, NDUFA5, NDUFB10, NNT, POLG2, SURF1, COX5A, NDUFC2, UQCRFS1, SDHB, NDUFB1, COX6B1, ACO2, SCO2, NDUFA8, ETFA, FH, PANK2, NDUFB9, NDUFA13, IDH2, IDH3A, NDUFS5, NDUFA10, ETFB, SDHAF2, UQCRC1, CS, IDH3B, NDUFB11, OXA1L, UQCRB, SDHA, SNCA	NDUFS8, NDUFA4, COX7A2L, NDUFAB1, UQCRQ, NDUFS4, NDUFB5, NDUFB3, NDUFA2, SCO2, IDH3B, NDUFS5, COQ9, NDUFS7, NDUFS2, NDUFS6, CS, NDUFB1, PMPCB, NDUFS3, SLC25A12, IDH1, NDUFB6, NDUFB4, NDUFB8, NDUFA7, NDUFC2, NDUFA10, NDUFB10, CAT, UQCRH, FH, PDHA1, CYC1, DLD, COX6C, DLAT, COX5B, PDHB, COX4I1, ETFA, COX6B1, UQCRB, COX7C, NDUFB7, NDUFV2, COX5A, ACO1, GPD1, SDHB, UQCRC2, NDUFS1, SDHA, UQCRC1, DLST, S…
GO_CALCIUM_MEDIATED_SIGNALING	0.000750563	0.0280648	-0.584608	-1.93827	2	26	ATP2A2, FIS1, BCAP31, KDR, PPP1R9B, VCAM1, PPP3CA, MCU, PLCG2, NCALD, CLIC2, AZU1, NFATC2	CLIC2, EGFR, ATP1B1, CALM3, PPP3CB, ATP2A2, PLCG2, PRKACA, PLCG1, VCAM1, AZU1, GSTM2, KDR, BCAP31, NCALD, PPP3R1, GSTO1, ANK2, PPP3CA, ASPH, NFATC2, CAMK2D, MCU, CAMKK2, PPP1R9B, FIS1
GO_LUMENAL_SIDE_OF_MEMBRANE	0.000451467	0.0201166	-0.779758	-1.95517	1	10	TAPBP, CD74, HM13, BCAP31	TAPBP, CD74, CTSA, HSPA8, CALR, CANX, BCAP31, BDH1, NUCB1, HM13
GO_MICROTUBULE_MOTOR_ACTIVITY	0.000739827	0.0280648	-0.611318	-1.95889	2	23	DYNC1I2, DYNC1LI2, DYNC1H1, KLC1, KIF21A, KIF3A, DYNC1LI1, KIF13B, DYNLRB1, KLC4, KLC2, KIF4A	KIF2A, KIF3B, DYNC1LI2, KIF1C, KIF1B, KIF4A, KIF5B, KIF11, KIF23, KLC1, DYNC1I2, DYNC1H1, KIF22, KIF21A, KIF2C, KIFC1, KLC2, DYNLRB1, KIF13B, KLC4, SMC3, KIF3A, DYNC1LI1
GO_POSITIVE_REGULATION_OF_TELOMERE_MAINTENANCE_VIA_TELOMERE_LENGTHENING	0.000719424	0.0280648	-0.646943	-1.96473	2	19	PKIB, CCT6A, CCT3, CTNNB1, CCT5, CCT7, CCT8, TCP1, CCT2, DKC1, CCT4, PNKP, MAP3K4	MAP2K7, DKC1, HNRNPA1, TCP1, MAPK3, MAPK1, CTNNB1, CCT6A, CCT5, CCT3, CCT8, CCT4, CCT2, ATM, NEK7, PNKP, CCT7, PKIB, MAP3K4
GO_MITOCHONDRIAL_PROTEIN_COMPLEX	0.000324675	0.0162802	-0.455653	-1.96764	0	87	SLC25A6, COX4I1, NDUFB8, NDUFA5, NDUFB10, ATP5F1, IMMT, CHCHD3, ATP5J, COX5A, BCKDK, NDUFC2, UQCRFS1, SDHB, NDUFB1, TIMM13, APOO, TIMM17B, TOMM40, MCU, NDUFA8, NDUFB9, NDUFA13, NDUFS5, NDUFA10, CHCHD6, UQCRC1, NDUFB11, UQCRB, TIMM10, SDHA, SNCA, ATPIF1, NDUFS4, ATP5H	NDUFS8, NDUFA4, NDUFAB1, BCKDK, NDUFS4, NDUFB5, NDUFB3, NDUFA2, NDUFS5, TIMM17B, NDUFS7, NDUFS2, NDUFS6, NDUFB1, PMPCB, NDUFS3, ATP5H, ATP5L, CLPX, NDUFB6, NDUFB4, NDUFB8, NDUFA7, NDUFC2, NDUFA10, NDUFB10, TOMM40, DLAT, DBT, SLC25A6, BCKDHA, COX4I1, UQCRB, NDUFB7, ATP5J, NDUFV2, COX5A, SDHB, BCKDHB, UQCRC2, ATP5F1, NDUFS1, PPIF, SDHA, UQCRC1, SNCA, HADHA, UQCRFS1, ATP5O, NDUFV1, NDUFA8, ATP5J2, N…
GO_INTRINSIC_COMPONENT_OF_MITOCHONDRIAL_MEMBRANE	0.000509165	0.0216072	-0.582766	-1.97825	1	29	IMMT, CHCHD3, FIS1, SYNJ2BP, APOO, ARMCX3, TIMM17B, TOMM40, MCU, PPOX, CHCHD6, TMEM11, OXA1L, BAK1, RHOT1	TIMM17B, MFN2, TOMM40, TMEM11, PPOX, CPT1A, BID, SYNJ2BP, OXA1L, TOMM20, ETFDH, BAK1, IMMT, APOOL, RHOT2, RHOT1, MCU, GDAP1, MICU1, CHCHD6, APOO, FUNDC2, MFF, L2HGDH, ABCB6, TOMM22, CHCHD3, ARMCX3, FIS1
GO_MHC_PROTEIN_BINDING	0.00022779	0.0141449	-0.770695	-1.99554	0	11	TAP2, TAPBP, TAP1, TUBB4B, CD74, DERL1, BCAP31	TAPBP, CD74, TUBB, LAG3, BCAP31, VCP, TUBB4B, TAP1, TAP2, KRT17, DERL1
GO_ANTIGEN_PROCESSING_AND_PRESENTATION_OF_PEPTIDE_OR_POLYSACCHARIDE_ANTIGEN_VIA_MHC_CLASS_II	0.000285144	0.0161227	-0.503947	-1.99641	0	57	FCER1G, DYNC1I2, DYNLL1, CLTC, CD74, DYNC1LI2, AP2B1, CTSS, DCTN2, OSBPL1A, AP2A1, DYNC1H1, CLTA, KLC1, DCTN3, KIF3A, ACTR1A	KIF2A, DCTN6, SPTBN2, KIF3B, DYNC1LI2, AP1G1, DCTN3, SEC24D, AP2A2, SEC31A, KIF4A, SEC24A, SEC24B, AP2A1, CD74, CTSD, CLTA, IFI30, CTSS, CANX, FCER1G, ACTR1B, DNM2, RAB7A, KIF11, AP2S1, SEC24C, SEC13, AP1S2, ACTR1A, AP1S1, AP2B1, DYNLL1, CLTC, KIF23, KLC1, AP1B1, DYNC1I2, DCTN2, DCTN1, DYNC1H1, KIF22, SEC23A, KIFAP3, AP2M1, DYNLL2, LGMN, KIF2C, DCTN5, AP1M1, OSBPL1A, KLC2, RACGAP1, DCTN4, KIF3A, …
GO_STRUCTURAL_CONSTITUENT_OF_NUCLEAR_PORE	0.00023015	0.0141449	-0.765741	-2.03484	0	12	NUP188, NUP155, NUP85, NUP93, NUP54, NUP205, TMEM33, NUP153, NUP98	NUP155, NUP62, NUP153, NUP98, TMEM33, NUP107, NUP188, NUP54, NUP93, NUP133, NUP205, NUP85
GO_INTRINSIC_COMPONENT_OF_MITOCHONDRIAL_INNER_MEMBRANE	0.00022779	0.0141449	-0.797133	-2.06399	0	11	IMMT, CHCHD3, APOO, TIMM17B, MCU, PPOX, CHCHD6, TMEM11	TIMM17B, TMEM11, PPOX, ETFDH, IMMT, APOOL, MCU, CHCHD6, APOO, L2HGDH, CHCHD3
GO_MITOCHONDRIAL_MEMBRANE_PART	0.000336247	0.0164946	-0.470108	-2.08778	0	102	SLC25A6, COX4I1, NDUFB8, NDUFA5, NDUFB10, NNT, ATP5F1, IMMT, CHCHD3, ATP5J, FIS1, SURF1, COX5A, NDUFC2, SYNJ2BP, UQCRFS1, SDHB, NDUFB1, APOO, ARMCX3, TIMM17B, TOMM40, MCU, NDUFA8, NDUFB9, NDUFA13, OPA1, PPOX, NDUFS5, NDUFA10, CHCHD6, UQCRC1, TMEM11, NDUFB11, OXA1L, UQCRB, TIMM10, SDHA, SNCA, BAK1, ATPIF1, NDUFS4, ATP5H, RHOT1, LYN	NDUFS8, NDUFA4, COX7A2L, NDUFAB1, NDUFS4, NDUFB5, NDUFB3, NDUFA2, NDUFS5, OPA1, TIMM17B, NDUFS7, NDUFS2, NDUFS6, NDUFB1, PMPCB, NDUFS3, ATP5H, ATP5L, NDUFB6, MFN2, NDUFB4, NDUFB8, NDUFA7, NDUFC2, NDUFA10, NDUFB10, TOMM40, UQCRH, LYN, SLC25A6, COX4I1, COX7A2, UQCRB, TMEM11, NDUFB7, ATP5J, NDUFV2, COX5A, SDHB, UQCRC2, ATP5F1, NDUFS1, PPIF, SDHA, UQCRC1, SNCA, UQCRFS1, ATP5O, NDUFV1, PPOX, CPT1A, ND…
GO_MICROTUBULE_BASED_MOVEMENT	0.000310174	0.0162802	-0.497291	-2.0973	0	77	DYNC1I2, DYNLL1, DYNC1LI2, AP2B1, KPNB1, AP2A1, DYNC1H1, CLTA, KLC1, KIF21A, LRPPRC, KIF3A, CDC42, AP3S1, DYNC1LI1, OPA1, RAB1A, KIF13B, SPAST, FYCO1, MAPT, DCTN1, AP3B1, DYNLRB1, VAMP7, MAP4, KIFAP3, KLC2, AP3D1, PEX14, NDE1, BICD2, RHOT1, KIF4A	KIF2A, AP3B1, AP3D1, KIF3B, DYNC1LI2, KIF1C, OPA1, KIF1B, PEX14, AP2A2, KIF4A, SNAPIN, AP2A1, SOD1, APP, CLTA, UCHL1, MAPT, RAB6A, MAP4, KIF5B, ARL3, LRPPRC, HTT, PAFAH1B1, MAP1B, VAMP7, KIF11, AP2S1, CDC42, ACTR3, ACTR2, RAB1A, AP2B1, DYNLL1, BLOC1S1, KIF23, KLC1, DYNC1I2, DCTN1, DYNC1H1, KIF22, KPNB1, WDR43, PCM1, WDR81, MAP1S, BLOC1S3, BLOC1S2, KIF21A, KTN1, RHOT2, RHOT1, BICD2, AP3S1, KIFAP3,…
GO_HOST	0.000222717	0.0141449	-0.862535	-2.09804	0	9	TAP2, IFIT1, LMAN1, TAP1, DERL1, SCO1	SCO1, IFIT1, AQP1, LMAN1, DYNLT1, TAP1, TAP2, PI4K2A, DERL1
GO_ACTIVE_TRANSMEMBRANE_TRANSPORTER_ACTIVITY	0.000281215	0.0161227	-0.534091	-2.10012	0	55	SLC25A6, TAP2, TAPBP, SLC7A5, TAP1, SLC25A3, ATP5F1, ATP2A2, ATP6V0D1, SLC38A2, SLC1A4, TIMM17B, SLC4A7, ATP6V1G1, SLC1A5, MCU, ATP6V1C1, ABCD1, ATP6V1E1, ATP6V1H, ATP2A3, ATP1A1, SLC25A22, ATP13A1, SLC16A3, SLC12A2	SLC16A3, TAPBP, TIMM17B, ABCB7, ATP6V1G1, SLC4A1, TFRC, SLC4A2, ATP1A1, ATP1B1, SLC3A2, ANXA5, SLC25A6, ATP2A2, ATP2B1, ATP6V1B2, ATP6V1C1, ATP2B4, ATP5F1, ATP6V0C, ABCD3, ABCC1, ABCD1, ATP6V1E1, ATP6V1A, SLC1A4, ATP5O, SLC16A1, ATP1B3, SLC12A2, ATP6V0D1, ATP2C1, SLC25A3, SLC7A5, SLC25A11, TAP1, TAP2, TCIRG1, TOMM20, SLC1A5, ATP6AP1, ATP6V1F, MCU, ATP6V0A1, ATP2A3, SLC38A2, SLC25A22, ATP13A1, ABC…
GO_DEFENSE_RESPONSE_TO_VIRUS	0.000303951	0.0162802	-0.51744	-2.12418	0	68	IFIT3, IFIT1, MAVS, SAMHD1, PYCARD, DDX58, GBP1, DDIT4, STAT1, BECN1, TMEM173, ISG15, MX1, PTPRC, OAS2, IFIT5, IFIT2, ELMOD2, SLFN11, BST2, ISG20, AZU1, DDX60, FAM111A, PLSCR1, STAT2, MX2, CD40, AIMP1	POLR3A, IFIT3, PLSCR1, ATG7, DDX58, OAS1, IFNG, ISG15, IL6, POLR3D, PTPRC, IFIT2, IFIT1, BCL2, EIF2AK2, AZU1, MX1, MX2, CD40, PML, OAS2, GBP1, STAT1, STAT2, ADAR, CXADR, ADARB1, IRF9, RELA, BST2, AIMP1, ILF3, DNAJC3, IFIT5, TRIM25, BECN1, IRF3, PCBP2, OASL, IFI16, UNC13D, ZC3HAV1, MAVS, SLFN11, TMEM173, DDX60, TRIM22, ELMOD2, LSM14A, ISG20, ITCH, FAM111A, TRIM56, POLR3C, IFIH1, POLR3F, APOBEC3G, …
GO_RESPONSE_TO_TYPE_I_INTERFERON	0.000249377	0.0151525	-0.659088	-2.16157	0	25	IFIT3, IFIT1, SAMHD1, STAT1, ISG15, MX1, IRF6, OAS2, IFIT2, BST2, ISG20, STAT2, MX2, GBP2	IFIT3, IRF6, OAS1, ISG15, IFIT2, IFIT1, MX1, MX2, SP100, PSMB8, OAS2, GBP2, SHMT2, STAT1, STAT2, ADAR, IFI35, IRF9, BST2, IRF3, OASL, ISG20, TRIM56, SAMHD1, OAS3
GO_INNER_MITOCHONDRIAL_MEMBRANE_PROTEIN_COMPLEX	0.00030003	0.0162802	-0.528384	-2.16393	0	67	SLC25A6, COX4I1, NDUFB8, NDUFA5, NDUFB10, ATP5F1, IMMT, CHCHD3, ATP5J, COX5A, NDUFC2, UQCRFS1, SDHB, NDUFB1, APOO, TIMM17B, MCU, NDUFA8, NDUFB9, NDUFA13, NDUFS5, NDUFA10, CHCHD6, UQCRC1, NDUFB11, UQCRB, TIMM10, SDHA, SNCA, ATPIF1, NDUFS4, ATP5H	NDUFS8, NDUFA4, NDUFAB1, NDUFS4, NDUFB5, NDUFB3, NDUFA2, NDUFS5, TIMM17B, NDUFS7, NDUFS2, NDUFS6, NDUFB1, PMPCB, NDUFS3, ATP5H, ATP5L, NDUFB6, NDUFB4, NDUFB8, NDUFA7, NDUFC2, NDUFA10, NDUFB10, SLC25A6, COX4I1, UQCRB, NDUFB7, ATP5J, NDUFV2, COX5A, SDHB, UQCRC2, ATP5F1, NDUFS1, PPIF, SDHA, UQCRC1, SNCA, UQCRFS1, ATP5O, NDUFV1, NDUFA8, ATP5J2, NDUFV3, ATP5I, NDUFA6, TIMM10, NDUFA5, NDUFA9, IMMT, TIM…
GO_INTRINSIC_COMPONENT_OF_ENDOPLASMIC_RETICULUM_MEMBRANE	0.000267237	0.0160552	-0.598571	-2.16446	0	38	TAP2, TAPBP, TM7SF2, TAP1, CD74, HM13, DERL1, BCAP31, RRBP1, SACM1L, SPCS1, SEC61A1, TECR, ARL6IP1, TMEM33, WFS1, STIM1, HSPA5	ESYT2, TAPBP, WFS1, TM7SF2, SGPL1, CD74, HSPA5, CALR, CANX, BCAP31, TMEM33, SEC61A1, TAP1, TAP2, ASPH, BNIP1, STIM1, FKBP8, LBR, ARL6IP1, RTN1, SYVN1, ANKLE2, SLC35B2, HM13, PIGK, PIGT, PIGS, ESYT1, DERL1, RTN4, SACM1L, TECR, RRBP1, DHCR7, TBL2, AUP1, SPCS1
GO_REGULATION_BY_VIRUS_OF_VIRAL_PROTEIN_LEVELS_IN_HOST_CELL	0.000222717	0.0141449	-0.895343	-2.17784	0	9	TAP2, IFIT1, TAP1, STAT1, VAPB, DERL1	VAPB, STAU1, IFIT1, STAT1, DYNLT1, TAP1, TAP2, DDB1, DERL1
GO_MOTOR_ACTIVITY	0.00027248	0.0161227	-0.586823	-2.21047	0	45	DYNC1I2, DYNLL1, DYNC1LI2, MYL6, MYH10, DCTN2, MYH9, DYNC1H1, KLC1, MYH14, KIF21A, KIF3A, MYO6, DYNC1LI1, KIF13B, DCTN1, DYNLRB1, KLC4, KLC2	MYO1G, KIF2A, MYO1C, MYO1F, KIF3B, DYNC1LI2, MYO1B, KIF1C, KIF1B, MYO1D, KIF4A, KIF5B, MYH9, MYH10, MYH11, KIF11, MYL6, DYNLL1, DYNLT1, KIF23, KLC1, MYO1E, DYNC1I2, MYO9B, PIN1, DCTN2, DCTN1, DYNC1H1, KIF22, MYH14, KIF21A, DYNLL2, KIF2C, KIFC1, KLC2, DYNLRB1, KIF13B, KLC4, CGN, MYO5B, MYO6, SMC3, KIF3A, MYO5A, DYNC1LI1

## Sheet: Supplementary Data 4d
Supplementary Data 4d: Gene set enrichment analysis comparing 86-92 Cluster 2 vs. others in the 86-92 cohort
pathway	pval	padj	ES	NES	nMoreExtreme	size	leadingEdge	members
GO_PROTEINACEOUS_EXTRACELLULAR_MATRIX	0.000622665	0.014312	0.768197	3.41967	0	126	LUM, PRELP, COL1A1, ASPN, COL16A1, FBN1, COL14A1, COL8A1, POSTN, COL1A2, ELN, COL3A1, FBLN5, COL12A1, COL5A2, FMOD, OGN, EMILIN1, COL4A2, FBN2, BGN, LTBP2, LTBP1, TIMP3, COL10A1, COL6A3, OMD, FBLN2, TNN, LAMC1, ALB, FBLN1, LAMB2, FN1, MMP2, ITGB1, MFAP2, VCAN, THBS2, COMP, TNXB, DCN, NID2, SERPINA1, COL6A1, THSD4, PODN, ANXA2, COL11A1, CD151, MUC5AC, HSPG2, COL5A3, COL6A2, EFEMP1, CCDC80, ABI3BP,…	COL6A6, MATN2, AGRN, LAD1, CYR61, CASK, LAMA5, CILP, GPC4, CRTAP, EFEMP2, SERPINA1, TIMP1, COL1A1, COL2A1, COL3A1, COL4A1, FN1, ALB, ANG, VTN, VWF, ALPL, ITGB1, COL5A2, ANXA2, DCN, LAMB1, COL1A2, MMP2, MGP, COL4A2, LGALS1, SPARC, LAMC1, COL11A1, COL6A1, COL6A2, COL6A3, VCAN, NID1, MMP9, ELN, OGN, COL5A1, PTN, BGN, TNXB, FBLN1, ITGA6, MMP11, TNC, COL5A3, COL8A1, CALR, CTGF, GPC1, THBS2, FBN1, FBN2…
GO_EXTRACELLULAR_MATRIX	0.000749064	0.0161441	0.731175	3.38772	0	163	LUM, PRELP, COL1A1, ASPN, COL16A1, FBN1, COL14A1, COL8A1, POSTN, COL1A2, ELN, COL3A1, FBLN5, COL12A1, COL5A2, FMOD, OGN, EMILIN1, APCS, COL4A2, FBN2, BGN, LTBP2, LTBP1, TIMP3, COL10A1, COL6A3, OMD, FBLN2, TNN, APOH, LAMC1, AEBP1, ALB, FBLN1, LAMB2, FN1, MMP2, ITGB1, MFAP2, VCAN, THBS2, COMP, TNXB, DCN, TPSAB1, NID2, SERPINA1, COL6A1, THSD4, PODN, ANXA2, COL11A1, CD151, MUC5AC, HSPG2, COL5A3, COL6…	COL6A6, MATN2, AGRN, LAD1, CYR61, CASK, PLSCR1, LAMA5, TGFB1I1, CILP, GPC4, CRTAP, EFEMP2, SOD1, F2, SERPINA1, TIMP1, CST3, COL1A1, COL2A1, COL3A1, COL4A1, APOE, APCS, APOH, FN1, AHSG, ALB, ANG, VTN, KRT1, VWF, ALPL, CLEC3B, ITGB1, COL5A2, SERPINE2, CTSD, ANXA2, DCN, HSP90AA1, LAMB1, THBS1, COL1A2, MMP2, SOD3, CTSG, MGP, COL4A2, LGALS1, SPARC, CLU, LAMC1, COL11A1, COL6A1, COL6A2, COL6A3, VCAN, NI…
GO_EXTRACELLULAR_MATRIX_COMPONENT	0.000465549	0.0124433	0.777433	3.16629	0	74	LUM, COL1A1, FBN1, COL14A1, COL8A1, COL1A2, ELN, COL3A1, FBLN5, COL12A1, COL5A2, COL4A2, FBN2, LTBP1, TIMP3, COL6A3, LAMC1, ALB, FBLN1, LAMB2, FN1, ITGB1, MFAP2, THBS2, TNXB, DCN, NID2, COL6A1, THSD4, ANXA2, COL11A1, CD151, MUC5AC, HSPG2, COL5A3, EFEMP1, CCDC80, LAMB1, LAMA5, TNC, EFEMP2, LAMA4, COL5A1, SPARC, NID1, MFAP4, LOXL2, LAD1, LAMA3, SERPINF1, COL18A1, TGFBI, AGRN, COL4A1	MATN2, AGRN, LAD1, CASK, LAMA5, EFEMP2, TIMP1, COL1A1, COL2A1, COL3A1, COL4A1, FN1, ALB, ANG, ITGB1, COL5A2, ANXA2, DCN, LAMB1, COL1A2, COL4A2, SPARC, LAMC1, COL11A1, COL6A1, COL6A3, NID1, ELN, COL5A1, PTN, TNXB, FBLN1, ITGA6, TNC, COL5A3, COL8A1, THBS2, FBN1, FBN2, TIMP3, SERPINF1, SNCA, COL15A1, COL18A1, CD151, LUM, MFAP2, MFAP1, MFAP4, LAMB2, GSTO1, MUC5AC, HSPG2, COL7A1, DST, COL14A1, EFEMP1,…
GO_EXTRACELLULAR_STRUCTURE_ORGANIZATION	0.000722022	0.0157519	0.676163	3.1108	0	155	LUM, COL1A1, COL16A1, FBN1, COL14A1, COL8A1, POSTN, COL1A2, ELN, COL3A1, FBLN5, COL12A1, COL5A2, FMOD, COL4A2, FBN2, BGN, LTBP2, COL10A1, COL6A3, LAMC1, FBLN1, FGG, LAMB2, FN1, MMP2, ITGB1, FGB, MFAP2, VCAN, FGA, COMP, TNXB, DCN, TPSAB1, NID2, COL6A1, THSD4, ANXA2, BSG, ADAM15, COL11A1, MUC5AC, HSPG2, MYH11, COL5A3, KDR, COL6A2, CCDC80, ABI3BP, LAMB1, HTRA1, LAMA5, TNC, PLG, FLOT1, A2M, ADAM10, I…	SH3PXD2B, AGRN, CYR61, ADAM10, LAMA5, SPINT1, PLOD3, DNAJB6, FLOT1, PLG, A2M, TIMP1, CST3, COL1A1, COL2A1, COL3A1, COL4A1, FGA, FGB, FGG, FN1, TTR, KLKB1, VTN, VWF, CAPNS1, APP, ITGB3, ITGB2, ICAM1, ITGB1, COL5A2, GSN, ITGAV, ANXA2, CAPN1, DCN, LAMB1, THBS1, COL1A2, HSP90AB1, ELANE, MMP2, CTSG, COL4A2, ITGA5, SERPINF2, SPARC, LAMC1, ITGAM, COL11A1, COL6A1, COL6A2, COL6A3, CDH1, VCAN, P4HA1, LCP1,…
GO_EXTRACELLULAR_MATRIX_STRUCTURAL_CONSTITUENT	0.000361272	0.0124433	0.868482	3.03303	0	35	LUM, PRELP, COL1A1, FBN1, COL14A1, COL1A2, ELN, COL3A1, COL12A1, COL5A2, COL4A2, FBN2, BGN, FBLN2, LAMC1, FBLN1, VCAN, COMP, COL11A1, MUC5AC, COL5A3, LAMB1, EFEMP2, EMILIN2, MGP, LAMA4, COL5A1	EFEMP2, COL1A1, COL2A1, COL3A1, COL4A1, COL5A2, LAMB1, COL1A2, MGP, COL4A2, LAMC1, COL11A1, VCAN, ELN, COL5A1, BGN, FBLN1, COL5A3, FBN1, FBN2, CHI3L1, COL15A1, COMP, LUM, PRELP, MUC5AC, FBLN2, COL14A1, MFAP5, LAMA4, PXDN, HAPLN3, COL12A1, EMILIN2, TINAGL1
GO_COLLAGEN_TRIMER	0.000354862	0.0124433	0.829433	2.85359	0	33	LUM, COL1A1, COL16A1, COL14A1, COL8A1, COL1A2, COL3A1, COL12A1, COL5A2, EMILIN1, COL4A2, COL10A1, COL6A3, TNXB, DCN, COL6A1, COLEC12, COL11A1, COL5A3, COL6A2, C1QC, EMILIN2	COL6A6, COL1A1, COL2A1, COL3A1, COL4A1, C1QA, C1QB, C1QC, COL5A2, DCN, COL1A2, COL4A2, COL11A1, COL6A1, COL6A2, COL6A3, COL5A1, TNXB, COL5A3, COL8A1, COL15A1, COL18A1, LUM, COL7A1, COL10A1, COL14A1, COL16A1, COLEC12, CTHRC1, COL12A1, EMILIN2, WDR33, EMILIN1
GO_MULTICELLULAR_ORGANISM_METABOLIC_PROCESS	0.000366569	0.0124433	0.766698	2.72858	0	38	COL1A1, COL8A1, COL1A2, COL3A1, COL12A1, COL5A2, COL4A2, COL10A1, COL6A3, APOA4, MMP2, TNXB, COL6A1, ADAM15, COL11A1, COL5A3, COL6A2	COL6A6, COL1A1, COL2A1, COL3A1, COL4A1, ARG1, COL5A2, APOA4, CTSD, CTSB, COL1A2, MMP2, COL4A2, COL11A1, COL6A1, COL6A2, COL6A3, ACE, PEPD, MMP9, COL5A1, TNXB, MMP11, CTSS, COL5A3, COL8A1, COL15A1, COL18A1, AKR1C3, CTSK, MMP14, SERPINH1, COL7A1, COL10A1, ACACA, ADAM15, COL12A1, MRC2
GO_BASEMENT_MEMBRANE	0.000398406	0.0124433	0.714438	2.69463	0	50	FBN1, COL8A1, COL4A2, TIMP3, LAMC1, ALB, FBLN1, LAMB2, FN1, ITGB1, THBS2, NID2, ANXA2, CD151, HSPG2, EFEMP1, CCDC80, LAMB1, LAMA5, TNC, EFEMP2, LAMA4, COL5A1, SPARC, NID1, LOXL2, LAD1, LAMA3, SERPINF1, COL18A1, TGFBI, AGRN, COL4A1	MATN2, AGRN, LAD1, CASK, LAMA5, EFEMP2, TIMP1, COL2A1, COL4A1, FN1, ALB, ANG, ITGB1, ANXA2, LAMB1, COL4A2, SPARC, LAMC1, NID1, COL5A1, PTN, FBLN1, ITGA6, TNC, COL8A1, THBS2, FBN1, TIMP3, SERPINF1, COL15A1, COL18A1, CD151, LAMB2, GSTO1, HSPG2, COL7A1, DST, EFEMP1, DLG1, LAMB3, LAMC2, NID2, DAG1, TGFBI, LAMA4, LAMA3, VWA1, CCDC80, SMC3, LOXL2
GO_MULTICELLULAR_ORGANISMAL_MACROMOLECULE_METABOLIC_PROCESS	0.000362845	0.0124433	0.759712	2.68575	0	37	COL1A1, COL8A1, COL1A2, COL3A1, COL12A1, COL5A2, COL4A2, COL10A1, COL6A3, MMP2, TNXB, COL6A1, ADAM15, COL11A1, COL5A3, COL6A2	COL6A6, COL1A1, COL2A1, COL3A1, COL4A1, ARG1, COL5A2, CTSD, CTSB, COL1A2, MMP2, COL4A2, COL11A1, COL6A1, COL6A2, COL6A3, ACE, PEPD, MMP9, COL5A1, TNXB, MMP11, CTSS, COL5A3, COL8A1, COL15A1, COL18A1, AKR1C3, CTSK, MMP14, SERPINH1, COL7A1, COL10A1, ACACA, ADAM15, COL12A1, MRC2
GO_COLLAGEN_BINDING	0.000366569	0.0124433	0.733369	2.60997	0	38	LUM, ASPN, COL14A1, FN1, ITGB1, COMP, TNXB, DCN, NID2, PODN, COL5A3, ABI3BP, SMAD3, PCOLCE, SPARC, VWF, NID1, CD44, LRRC15	FN1, VWF, ITGB1, DCN, CTSB, THBS1, SPARC, NID1, MMP9, CD44, ITGA2, TNXB, PPIB, CTSS, COL5A3, ITGA3, CTSK, COMP, SERPINH1, LUM, ITGA1, MAP1A, SMAD3, COL14A1, PAK1, ADAM9, SMAD4, NID2, PCOLCE, TGFBI, HSD17B12, PODN, ABI3BP, LRRC15, ASPN, ANTXR1, MRC2, ITGA11
GO_COLLAGEN_FIBRIL_ORGANIZATION	0.000328839	0.0124433	0.80746	2.60039	0	25	LUM, COL1A1, COL14A1, COL1A2, COL3A1, COL12A1, COL5A2, FMOD, TNXB, ANXA2, COL11A1, COL5A3, COL5A1, FOXC1, LOXL2, DPT	PLOD3, COL1A1, COL2A1, COL3A1, COL5A2, ANXA2, COL1A2, SERPINF2, COL11A1, P4HA1, COL5A1, NF1, TNXB, MMP11, COL5A3, SERPINH1, LUM, COL14A1, FMOD, DPT, FOXC1, CYP1B1, SFRP2, COL12A1, LOXL2
GO_SARCOLEMMA	0.00040833	0.0124433	0.676358	2.58682	0	53	BGN, COL6A3, PLEC, AHNAK, ITGB1, COL6A1, ANXA2, BSG, KRT8, ANXA5, KRT19, COL6A2, FAS, FLOT1, FLNC, ATP2B4, UTRN, SLC30A1, SLC38A2, ANXA6, ANXA1, PPP3CA, AQP1, ANK2, SNTB1, ATP1B1, SGCD, DES, ATP1A1, VCAM1, SLMAP	BIN1, DYSF, FLOT1, ESR1, ANXA1, ATP1A1, ATP1B1, ITGB1, KRT8, ANXA2, CTSB, ANXA6, KRT19, ANXA5, ALOX5, LAMP1, COL6A1, COL6A2, COL6A3, CD59, EZR, ANK1, PPP3CB, DES, VCAM1, BGN, ATP2B4, FAS, AQP1, SRI, BSG, UTRN, CACNA2D1, PPP3R1, ANK2, PLCB3, PPP3CA, AHNAK, ANK3, DLG1, CAMK2D, SNTB1, DAG1, FLNC, SLMAP, PGM5, PLEC, AHNAK2, SGCD, DTNBP1, SLC38A2, CIB1, SLC30A1
GO_COMPLEX_OF_COLLAGEN_TRIMERS	0.000305437	0.0124433	0.882305	2.5602	0	17	LUM, COL1A1, COL8A1, COL1A2, COL3A1, COL5A2, COL4A2, COL6A3, TNXB, DCN, COL6A1, COL11A1, COL5A3	COL1A1, COL2A1, COL3A1, COL4A1, COL5A2, DCN, COL1A2, COL4A2, COL11A1, COL6A1, COL6A3, COL5A1, TNXB, COL5A3, COL8A1, LUM, COL7A1
GO_INTRINSIC_COMPONENT_OF_ENDOPLASMIC_RETICULUM_MEMBRANE	0.000366569	0.0124433	0.716323	2.5493	0	38	SEC61A1, SLC35B2, SYVN1, SPCS1, ARL6IP1, BCAP31, HM13, TM7SF2, SACM1L, RRBP1, STIM1, WFS1, TECR, RTN1, CD74, PIGS, HSPA5, RTN4, DERL1, TAP2	ESYT2, TAPBP, WFS1, TM7SF2, SGPL1, CD74, HSPA5, CALR, CANX, BCAP31, TMEM33, SEC61A1, TAP1, TAP2, ASPH, BNIP1, STIM1, FKBP8, LBR, ARL6IP1, RTN1, SYVN1, ANKLE2, SLC35B2, HM13, PIGK, PIGT, PIGS, ESYT1, DERL1, RTN4, SACM1L, TECR, RRBP1, DHCR7, TBL2, AUP1, SPCS1
GO_GOLGI_LUMEN	0.000353482	0.0124433	0.743742	2.53376	0	32	LUM, PRELP, FMOD, OGN, BGN, OMD, SDC1, VCAN, DCN, GOLIM4, MUC5AC, HSPG2	GOLIM4, AGRN, GPC4, F2, F9, PROS1, DCN, SOD3, VCAN, MUC1, SDC1, OGN, BGN, MMP11, SDC4, SDC2, GPC1, MMP14, GPC3, LUM, PRELP, WNT3A, MUC5AC, HSPG2, FMOD, PPIL2, CSPG4, MUCL1, OMD, SDF4, MUC5B, GPC6
GO_ENDODERM_DEVELOPMENT	0.000361011	0.0124433	0.714224	2.51276	0	36	COL8A1, COL12A1, COL4A2, DKK1, LAMC1, FN1, MMP2, COL6A1, COL11A1, NODAL, HMGA2, LAMB1, LEO1, SMAD3, NOTCH1, PAF1, CTNNB1, ITGB5, LAMA3, SMAD2	DKK1, FN1, VTN, ITGB2, ITGAV, LAMB1, MMP2, COL4A2, ITGA5, LAMC1, COL11A1, COL6A1, MMP9, ITGB5, COL8A1, CTNNB1, NOTCH1, SOX2, MMP14, HMGA2, SMAD3, COL7A1, BPTF, SMAD4, LAMB3, SMAD2, LAMA3, CDC73, CTR9, PAF1, LEO1, RTF1, MED12, NODAL, COL12A1, EPB41L5
GO_ACTOMYOSIN	0.000377074	0.0124433	0.675253	2.46101	0	42	TPM1, TPM4, MYH9, MYH10, FBLIM1, SORBS1, PDLIM7, SYNPO, ACTN1, NEBL, LIMA1, DBN1, FHL3, FLNB, CNN2, ZYX, SEPT11, TPM3, SEPT7, MYO18A, FERMT2, MYH14, ACTN4	MYO1C, ABLIM1, ACTN4, FLNB, NEBL, TPM3, TPM1, ACTN1, LCP1, MYL9, MYH9, MYH10, PXN, TPM4, ACTA1, PTK2, ILK, FHL3, PGM5, MYLK, ZYX, SEPT7, DBN1, FSCN1, CDC42BPA, MYH14, MICALL2, SYNPO, FBLIM1, MYO18A, FERMT2, PDLIM2, CNN2, CORO1B, SORBS1, PDLIM7, SEPT11, LIMA1, SEPT9, MYO5A, CDC42BPB, FHOD1
GO_ENDODERM_FORMATION	0.00034002	0.0124433	0.734227	2.45329	0	29	COL8A1, COL12A1, COL4A2, DKK1, FN1, MMP2, COL6A1, COL11A1, NODAL, HMGA2, LAMB1, LEO1, PAF1, CTNNB1, ITGB5, LAMA3, SMAD2	DKK1, FN1, VTN, ITGB2, ITGAV, LAMB1, MMP2, COL4A2, ITGA5, COL11A1, COL6A1, MMP9, ITGB5, COL8A1, CTNNB1, SOX2, MMP14, HMGA2, COL7A1, LAMB3, SMAD2, LAMA3, CDC73, CTR9, PAF1, LEO1, RTF1, NODAL, COL12A1
GO_PROTEIN_ACTIVATION_CASCADE	0.000398406	0.0124433	0.642545	2.42347	0	50	APOH, CFHR1, FBLN1, CFH, FGG, FGB, C3, FGA, IGHG3, F12, IGHD, C5, CFP, C1QC, A2M, C9, C1R, C7, C4A, VWF, KLKB1, C1S, C4BPA, F2, CFB, IGHA2, C8A	F2, C1R, F9, CFD, F12, CFB, A2M, C3, C5, KNG1, IGKC, IGHG1, IGHG2, IGHG3, IGHG4, IGHM, IGHA1, IGHA2, IGHD, FGA, FGB, FGG, C1QA, C1QB, C1QC, C9, APOH, KLKB1, C4BPA, KRT1, VWF, SERPING1, CFI, C2, C8A, C8B, C8G, CD55, CFH, C1S, C4A, C7, CLU, C6, CD46, FBLN1, CFP, PRCP, CFHR1, C1QBP
GO_CELL_ADHESION_MOLECULE_BINDING	0.000501002	0.0129365	0.573158	2.41254	0	88	COL16A1, FBN1, POSTN, COL3A1, FBLN5, TNN, FBLN1, FGG, LAMB2, FN1, ITGB1, FGB, FGA, TNXB, CADM1, DSP, ADAM15, CD151, ACTN1, VCL, KDR, TLN1, LAMA5, CD9, ADAM10, UTRN, ITGB3, COL5A1, VWF, CTNNB1	SDCBP, CYR61, ADAM10, LAMA5, PROM1, ACTN4, CTNND1, COL3A1, FGA, FGB, FGG, FN1, VTN, THY1, VWF, ITGB3, ITGB2, ICAM1, ITGB1, P4HB, LYN, THBS1, ITGA5, ACTN1, CDH1, SRC, JUP, PVR, EZR, CD46, DSP, EPCAM, ITGA2, PTPN2, VCL, VCAM1, ANXA7, ITGAL, COL5A1, CD9, TNXB, FBLN1, ITGA6, ITGA3, MSN, CALR, CTGF, ICAM3, CTNNA1, CTNNB1, NF2, FBN1, KDR, SYK, UTRN, CD151, PXN, NUMB, GSK3B, MMP14, LAMB2, CDH13, CXADR, …
GO_ACTIN_FILAMENT_BUNDLE	0.000366569	0.0124433	0.674121	2.39911	0	38	TPM1, TPM4, MYH9, MYH10, FBLIM1, SORBS1, PDLIM7, SYNPO, ACTN1, NEBL, LIMA1, FHL3, FLNB, CNN2, ZYX, SEPT11, TPM3, SEPT7, FERMT2, MYH14, ACTN4	MYO1C, ABLIM1, ACTN4, FLNB, NEBL, CRYAB, TPM3, TPM1, ACTN1, LCP1, MYL9, MYH9, MYH10, PXN, TPM4, ACTA1, PTK2, ILK, FHL3, PGM5, MYLK, ZYX, SEPT7, FSCN1, MYH14, MICALL2, SYNPO, FBLIM1, FERMT2, PDLIM2, CNN2, CORO1B, SORBS1, PDLIM7, SEPT11, LIMA1, SEPT9, FHOD1
GO_ENDODERMAL_CELL_DIFFERENTIATION	0.000335796	0.0124433	0.730468	2.39725	0	27	COL8A1, COL12A1, COL4A2, FN1, MMP2, COL6A1, COL11A1, NODAL, HMGA2, LAMB1, LEO1, PAF1, CTNNB1, ITGB5, LAMA3	FN1, VTN, ITGB2, ITGAV, LAMB1, MMP2, COL4A2, ITGA5, COL11A1, COL6A1, MMP9, ITGB5, COL8A1, CTNNB1, SOX2, MMP14, HMGA2, COL7A1, LAMB3, LAMA3, CDC73, CTR9, PAF1, LEO1, RTF1, NODAL, COL12A1
GO_ENDOPLASMIC_RETICULUM_LUMEN	0.000522739	0.0129897	0.561697	2.38589	0	94	COL1A1, COL16A1, COL14A1, COL8A1, COL1A2, COL3A1, COL12A1, COL5A2, SUMF1, COL4A2, COL10A1, COL6A3, APOA4, APOA1, SERPINA1, COL6A1, COL11A1, COL5A3, COL6A2, CFP, GPX8, COL5A1, P4HA2, SPON1, HSPA5, F2, DNAJC3, COL18A1, RCN1, APOB, COL4A1, ERLEC1, ASPH, COL2A1, APOA2, WNT3A, TXNDC5, ERP29	RNASET2, TOR1B, P4HA2, CALU, CRTAP, H6PD, TXNDC12, F2, F9, SERPINA1, COL1A1, COL2A1, COL3A1, COL4A1, APOA1, APOA2, APOB, COL5A2, APOA4, P4HB, THBS1, COL1A2, COL4A2, ESD, HSPA5, COL11A1, COL6A1, COL6A2, COL6A3, PDIA4, P4HA1, PRKCSH, HSP90B1, ARSA, COL5A1, CES1, PPIB, COL5A3, COL8A1, CALR, CANX, CFP, ERP29, PDIA3, LRPAP1, COL15A1, COL18A1, SERPINH1, CTSC, WNT3A, B2M, COL7A1, PLAUR, COL10A1, COL14A1…
GO_POSITIVE_REGULATION_OF_CELL_SUBSTRATE_ADHESION	0.000411353	0.0124433	0.612798	2.36333	0	55	COL16A1, COL8A1, FLNA, FBLN2, MYADM, FBLN1, FGG, FN1, ITGB1, FGB, APOA1, FGA, S100A10, KDR, CCDC80, ABI3BP, SMAD3, ROCK1, UTRN, NID1	CYR61, ARPC2, AGR2, APOA1, FGA, FGB, FGG, FN1, VTN, HRG, ITGB1, ITGA5, NID1, BRAF, CD36, PTN, FLNA, FBLN1, ITGA3, COL8A1, CALR, SDC4, KDR, ARL2, UTRN, LIMS1, PPM1F, GSK3B, DNM2, CDH13, S100A10, CDC42, RAC1, SMAD3, FBLN2, CDK6, C1QBP, COL16A1, ILK, ROCK1, ARHGEF7, PTK2B, RSU1, HSD17B12, UNC13D, CCDC80, ABI3BP, SFRP1, PREX1, RREB1, MYADM, CIB1, TRIOBP, PLEKHA2, EPB41L5
GO_FORMATION_OF_PRIMARY_GERM_LAYER	0.000392773	0.0124433	0.634051	2.36323	0	47	COL8A1, COL12A1, COL4A2, DKK1, FN1, MMP2, ITGB1, COL6A1, COL11A1, SNAI1, NODAL, HMGA2, LAMB1, LEO1, SMAD3, EXOC4, ITGB3, PAF1, FOXC1, CTNNB1, ITGB5, LAMA3, SMAD2	DKK1, SNAI1, FN1, VTN, ITGB3, ITGB2, ITGB1, GPI, ITGAV, LAMB1, MMP2, COL4A2, ITGA5, PRKAR1A, COL11A1, COL6A1, MMP9, ITGB4, ITGA2, PRKACA, ITGB5, ITGA3, COL8A1, EPHA2, CTNNB1, NF2, SOX2, MMP14, HMGA2, WNT3A, SMAD3, COL7A1, FOXC1, LAMB3, SMAD2, LAMA3, TXNRD1, CDC73, CTR9, PAF1, LEO1, RTF1, EXOC4, NODAL, COL12A1, EPB41L5, POFUT2
GO_BASOLATERAL_PLASMA_MEMBRANE	0.000433651	0.0124433	0.594498	2.35756	0	64	CD34, ADRA2A, CLDN4, CAV1, AP2A1, CADM1, ANXA2, DSP, FLOT2, FLOT1, ATP2B4, ANXA1, CTNNB1, TF, MYO1D, PALM, AQP1, ANK2, ATP1B1, ARRB1, ATP1A1, EGFR, SLC2A1, STX4, NUMB, PDZD11, DLG1, TACSTD2, ITGA6, MYO1C, ABCC1, DAG1, MSN, MAP7, ANK1	MYO1C, STXBP3, CLDN4, CASK, PALM, FLOT1, MYO1D, AP2A1, EGFR, CA2, SLC4A1, TFRC, TF, ANXA1, ERBB2, SLC4A2, ATP1A1, ATP1B1, CEACAM5, ANXA2, HSP90AA1, HSP90AB1, ADRA2A, TACSTD2, SLC2A1, B4GALT1, EZR, FOLR1, HPGD, CD46, DSP, ANK1, EPCAM, ATP2B1, ITGA6, ATP2B4, ITGA3, MSN, CD34, AQP1, ABCC1, CTNNB1, ARRB1, NUMB, CXADR, ANK2, DST, CAV1, TJP1, STX4, ANK3, DLG1, DAG1, SCRIB, MAP7, FLOT2, PDZD11, LDLRAP1,…
GO_REGULATION_OF_CELL_SUBSTRATE_ADHESION	0.000519481	0.0129749	0.54882	2.3309	0	93	COL1A1, COL16A1, COL8A1, POSTN, FLNA, FBLN2, MYADM, FBLN1, FGG, FN1, ITGB1, FGB, APOA1, FGA, S100A10, ADAM15, KDR, CCDC80, ABI3BP, ROCK2, SMAD3, PHLDB2, PLG, NOTCH1, ROCK1, UTRN, PIK3R1, NID1, CLASP2, AGR2, ACTN4, CYR61	MEN1, CYR61, CASK, ARPC2, DAPK3, ACTN4, ROCK2, CLASP2, AGR2, PLG, COL1A1, APOA1, FGA, FGB, FGG, FN1, VTN, HRG, APOD, ITGB1, THBS1, ITGA5, LGALS1, TACSTD2, BCL2, SRC, NID1, BRAF, RAC2, CD36, RASA1, PTN, FLNA, NF1, FBLN1, ITGA3, COL8A1, CALR, PIK3R1, SDC4, GBP1, NF2, KDR, ARL2, PIK3CB, CDKN2A, NOTCH1, UTRN, LIMS1, PPM1F, GSK3B, MMP14, DNM2, ATXN3, CDH13, PTEN, S100A10, CDC42, RAC1, SMAD3, FBLN2, CD…
GO_REGULATION_OF_SUBSTRATE_ADHESION_DEPENDENT_CELL_SPREADING	0.00034002	0.0124433	0.697303	2.32991	0	29	POSTN, FLNA, MYADM, FBLN1, FGG, FGB, APOA1, FGA, S100A10	ARPC2, ACTN4, APOA1, FGA, FGB, FGG, TACSTD2, BRAF, FLNA, FBLN1, CALR, GBP1, LIMS1, DNM2, S100A10, CDC42, RAC1, PTK2, C1QBP, ARHGEF7, POSTN, UNC13D, PREX1, RREB1, MYADM, CIB1, TRIOBP, RCC2, CORO1C
GO_NEGATIVE_REGULATION_OF_TRANSMEMBRANE_RECEPTOR_PROTEIN_SERINE_THREONINE_KINASE_SIGNALING_PATHWAY	0.000356633	0.0124433	0.664148	2.30298	0	34	ASPN, FBN1, FBN2, LTBP1, DKK1, CAV1, SMAD3, GLG1, HTRA1, NOTCH1, LEMD3, ZNF451, TGFB1I1, HSPA5, SMAD2, BCL9L, ADAM17, CAV2	TGFB1I1, DKK1, HSPA5, ENG, FBN1, FBN2, PPM1A, NOTCH1, DNM2, CAV2, SYNJ2BP, RPS27A, UBA52, ADAM17, SMAD3, CAV1, CTDSPL2, PIN1, LTBP1, SMAD2, CD109, PEG10, BCL9L, SFRP1, HTRA1, GLG1, SFRP2, ASPN, STUB1, SNX6, TRIM33, LEMD3, STRAP, ZNF451
GO_ODONTOGENESIS	0.000330033	0.0124433	0.706723	2.30292	0	26	COL1A1, COL1A2, SDC1, STIM1, BSG, LAMB1, HTRA1, LAMA5, TNC, ADM, FOXC1, CTNNB1, AQP1	LAMA5, CA2, COL1A1, ALPL, LAMB1, COL1A2, NFIC, ITGB4, ZNF22, SDC1, ITGA6, TNC, AQP1, CTNNA1, CTNNB1, NF2, ADM, BSG, BAX, FOXC1, HDAC1, STIM1, SHH, HTRA1, HDAC2, MYO5A
GO_INTEGRIN_BINDING	0.000414079	0.0124433	0.590559	2.28404	0	56	COL16A1, FBN1, COL3A1, FBLN5, TNN, FBLN1, LAMB2, FN1, ITGB1, TNXB, ADAM15, CD151, ACTN1, KDR, TLN1, LAMA5, CD9, ADAM10, UTRN, COL5A1, VWF	CYR61, ADAM10, LAMA5, ACTN4, COL3A1, FN1, VTN, THY1, VWF, ICAM1, ITGB1, P4HB, LYN, THBS1, ITGA5, ACTN1, SRC, ITGA2, PTPN2, VCAM1, ANXA7, COL5A1, CD9, TNXB, FBLN1, ITGA6, ITGA3, CALR, CTGF, ICAM3, NF2, FBN1, KDR, SYK, UTRN, CD151, PXN, GSK3B, MMP14, LAMB2, CXADR, ADAM17, DST, COL16A1, MFGE8, FAP, ILK, ADAM9, ADAM15, GPNMB, TGFBI, FERMT3, SFRP2, FBLN5, TNN, TLN1
GO_AMINOGLYCAN_BIOSYNTHETIC_PROCESS	0.000321854	0.0124433	0.726041	2.28287	0	23	LUM, PRELP, FMOD, OGN, BGN, OMD, SDC1, VCAN, DCN, HSPG2	AGRN, UGDH, GPC4, B3GAT3, HEXA, DCN, VCAN, B4GALT1, SDC1, OGN, BGN, SDC4, SDC2, GPC1, GPC3, LUM, PRELP, HSPG2, FMOD, CSPG4, HS2ST1, OMD, GPC6
GO_RESPONSE_TO_TRANSFORMING_GROWTH_FACTOR_BETA	0.000426803	0.0124433	0.578799	2.28102	0	62	COL1A1, FBN1, POSTN, COL1A2, COL3A1, FMOD, COL4A2, LTBP2, FN1, ITGB1, APOA1, FUT8, CAV1, NODAL, SMAD3, CLEC3B, ZYX, FERMT2, CGN, ITGB5	MEN1, APAF1, PDCD5, MAP3K7, FOS, COL1A1, COL3A1, APOA1, FN1, ARG1, CLEC3B, ITGB1, YES1, COL1A2, COL4A2, PARP1, SRC, HPGD, CREB1, ENG, ITGB5, CBL, DNMT1, PML, FBN1, PPM1A, LIMS1, SOX9, PXN, FNTA, UBE2M, RHOA, FKBP1A, RPS27A, UBA52, SMAD3, CAV1, PTK2, FMOD, ADAM9, SMAD4, LTBP2, POSTN, PTPRK, TAB1, SMAD2, NEDD8, ZYX, ARHGEF18, SFRP1, PARD3, TGFBRAP1, HDAC2, USP9X, FERMT2, NODAL, GDF15, FUT8, EPB41L5…
GO_CELL_MATRIX_ADHESION	0.000414079	0.0124433	0.587517	2.27227	0	56	COL3A1, FBLN5, CD34, TNN, SORBS1, FGG, FN1, ITGB1, FGB, FGA, TNXB, NID2, ADAM15, ACTN1, VCL, COL5A3, LAMA5, EPDR1, ITGB3, ZYX, NID1, CD44, CTNNB1, FERMT2, ITGB5, TRIP6	LAMA5, COL3A1, FGA, FGB, FGG, FN1, VTN, THY1, ITGB3, ITGB2, ITGB1, ITGAV, CD63, BCL2, ACTN1, NID1, CD44, ITGB4, ITGA2, ITGB5, VCL, VCAM1, ITGAL, TNXB, ITGA6, COL5A3, ITGA3, CD34, CTGF, CTNNB1, CD96, PXN, THBS3, BCAM, ITGA1, RAC1, CDK5, PPFIA1, ILK, ADAM9, ADAM15, NID2, DAG1, ARHGEF7, CTTN, PTK2B, PTPRK, TRIP6, ZYX, FERMT2, SORBS1, RCC2, FBLN5, ITGA11, EPDR1, TNN
GO_INTERCALATED_DISC	0.000335796	0.0124433	0.686291	2.25227	0	27	ITGB1, ATP2A2, TMEM65, DSP, ACTN1, VCL, ANXA5, ANXA6, CTNNB1, ANK2, ATP1B1, PKP2, DES, ATP1A1, DLG1, YWHAH, DSG2, DSC2, PAK1	VAMP5, ATP1A1, ATP1B1, ITGB1, ANXA6, ANXA5, ACTN1, JUP, DSP, ATP2A2, DES, VCL, CTNNA1, CTNNB1, CXADR, ANK2, DSC2, YWHAH, TJP1, ANK3, DLG1, PAK1, CAMK2D, DSG2, PGM5, TMEM65, PKP2
GO_NEGATIVE_REGULATION_OF_BMP_SIGNALING_PATHWAY	0.00028177	0.0124433	0.872269	2.24907	0	11	FBN1, DKK1, CAV1, HTRA1, NOTCH1, LEMD3	DKK1, FBN1, PPM1A, NOTCH1, CAV1, CTDSPL2, SFRP1, HTRA1, SFRP2, TRIM33, LEMD3
GO_SKELETAL_SYSTEM_DEVELOPMENT	0.000597372	0.0139564	0.512956	2.24862	0	115	LUM, PRELP, COL1A1, FBN1, POSTN, COL1A2, COL3A1, COL12A1, COL5A2, FBN2, VKORC1, COL10A1, AEBP1, MMP2, SOX11, VCAN, COMP, SLC38A10, ANXA2, COL11A1, SNAI1, NODAL, HMGA2, TCOF1, SMAD3, GLG1, MGP, ABI1, SP3, CDH11, SPARC, CD44, FOXC1, CTNNB1	SH3PXD2B, CYR61, NFIB, INPPL1, PAPSS1, PRPSAP2, PRKRA, DHRS3, PAPSS2, SGPL1, SNAI1, TIMP1, COL1A1, COL2A1, COL3A1, RBP4, AHSG, LTF, ESR1, TYMS, ALPL, COL5A2, ANXA2, HEXB, COL1A2, MMP2, MGP, PTPRC, SPARC, KIT, ACP2, MTHFD1, COL11A1, SRC, VCAN, PLS3, MMP9, CD44, PPIB, MAPK3, CTGF, EPHA2, PTPN6, GNA11, CTNNB1, FBN1, FBN2, SOX11, CHI3L1, EIF4A3, PAFAH1B1, PIP4K2A, SOX9, THBS3, COMP, GNAQ, MMP14, SERP…
GO_EXTRACELLULAR_MATRIX_DISASSEMBLY	0.000372856	0.0124433	0.616255	2.23914	0	41	FBN1, ELN, FBN2, LAMC1, FN1, MMP2, DCN, TPSAB1, BSG, ADAM15, HSPG2, HTRA1, PLG, FLOT1, A2M, ADAM10, NID1, CD44, KLKB1, EXOC8, LAMA3	SH3PXD2B, ADAM10, FLOT1, PLG, A2M, TIMP1, FN1, KLKB1, CAPNS1, GSN, CAPN1, DCN, ELANE, MMP2, CTSG, LAMC1, CDH1, LCP1, NID1, MMP9, ELN, CD44, CAPN2, ENG, CMA1, MMP11, CTSS, FBN1, FBN2, BSG, CAPG, CTSK, MMP14, HSPG2, ADAM15, LAMB3, LAMC2, TPSAB1, LAMA3, EXOC8, HTRA1
GO_BANDED_COLLAGEN_FIBRIL	0.000280112	0.0124433	0.888875	2.22155	0	10	LUM, COL1A1, COL1A2, COL3A1, COL5A2, TNXB, COL11A1, COL5A3, COL5A1	COL1A1, COL2A1, COL3A1, COL5A2, COL1A2, COL11A1, COL5A1, TNXB, COL5A3, LUM
GO_ORGANOPHOSPHATE_ESTER_TRANSPORT	0.00031746	0.0124433	0.72387	2.22025	0	21	SLC35B2, SLC25A6, TMEM30A, APOA4, APOA1, PCTP, OSBPL5, OSBPL8, APOC2	TRIAP1, APOA1, APOE, APOA2, APOC1, APOC2, APOC3, APOA4, SLC25A6, SCP2, PITPNB, NPC2, PITPNA, SLC25A24, SLC35B2, SCARB1, OSBPL8, OSBPL5, SLC25A19, TMEM30A, PCTP
GO_REGULATION_OF_ACUTE_INFLAMMATORY_RESPONSE	0.000353482	0.0124433	0.651591	2.21982	0	32	FCER1G, APCS, CFH, C3, F12, C5, CFP, A2M, C9, C7, C4A, KLKB1, C4BPA, CFB, C8A	F12, CFB, A2M, C3, C5, APCS, C9, KLKB1, C4BPA, VTN, SERPING1, CFI, IL6, C2, PROS1, C8A, C8B, C8G, CD55, CFH, GSTP1, C4A, C7, C6, CD59, CD46, CFP, FCER1G, PHB, PLA2G4A, C1QBP, PHB2
GO_POSITIVE_REGULATION_OF_SUBSTRATE_ADHESION_DEPENDENT_CELL_SPREADING	0.00031746	0.0124433	0.720897	2.21113	0	21	FLNA, MYADM, FGG, FGB, APOA1, FGA, S100A10	ARPC2, APOA1, FGA, FGB, FGG, BRAF, FLNA, CALR, LIMS1, DNM2, S100A10, CDC42, RAC1, C1QBP, ARHGEF7, UNC13D, PREX1, RREB1, MYADM, CIB1, TRIOBP
GO_CELL_SUBSTRATE_ADHESION	0.000465549	0.0124433	0.542117	2.2079	0	74	COL3A1, FBLN5, CD34, MARCKS, TNN, LAMC1, SORBS1, FGG, FN1, ITGB1, FGB, FGA, TNXB, NID2, ADAM15, ACTN1, VCL, COL5A3, LAMB1, LAMA5, SORBS3, EPDR1, ITGB3, ZYX, VWF, NID1, CD44, CTNNB1, FERMT2, ITGB5, TRIP6	MYO1G, LAMA5, SORBS3, SRGAP2, COL3A1, FGA, FGB, FGG, FN1, VTN, THY1, VWF, ITGB3, ITGB2, ITGB1, ITGAV, LAMB1, ITGA5, CD63, BCL2, LAMC1, ACTN1, SRC, NID1, CD44, ITGB4, ITGA2, ITGB5, VCL, VCAM1, ITGAL, TNXB, ITGA6, COL5A3, ITGA3, CD34, CTGF, MARCKS, CORO1A, CTNNB1, CD96, PXN, THBS3, BCAM, EPHB3, ITGA1, RAB1A, RAC1, CDK5, PPFIA1, ILK, ADAM9, ADAM15, NID2, DAG1, ARHGEF7, CTTN, PTK2B, PTPRK, TRIP6, VAM…
GO_NEGATIVE_REGULATION_OF_CELLULAR_RESPONSE_TO_GROWTH_FACTOR_STIMULUS	0.000379363	0.0124433	0.597503	2.20477	0	44	ASPN, FBN1, FBN2, LTBP1, DKK1, DCN, CAV1, SMAD3, GLG1, HTRA1, NOTCH1, LEMD3, ZNF451, TGFB1I1, HSPA5, SMAD2, GATA3, BCL9L, ADAM17	CASK, TGFB1I1, PDCD6, DKK1, AGT, HRG, DCN, THBS1, HSPA5, ENG, PTPN1, GATA3, GPC1, FBN1, FBN2, PPM1A, NOTCH1, NEDD4, DNM2, CAV2, RPS27A, UBA52, ADAM17, SMAD3, CAV1, CTDSPL2, PIN1, LTBP1, SMAD2, CD109, PEG10, BCL9L, SULF1, SFRP1, HTRA1, GLG1, SFRP2, ASPN, STUB1, SNX6, TRIM33, LEMD3, STRAP, ZNF451
GO_PEPTIDYL_ASPARAGINE_MODIFICATION	0.000305064	0.0124433	0.742664	2.20042	0	18	DAD1, SYVN1, STT3A, RPN1, LMAN1, MAGT1, FUT8, OSTC, DDOST, STT3B, RPN2	DPM1, RPN1, RPN2, DDOST, STT3A, LMAN1, VCP, UBE2G2, DAD1, SYVN1, MCFD2, STT3B, FUT8, MAGT1, OSTC, HIF1AN, UBE2J1, ALG5
GO_NEGATIVE_REGULATION_OF_TRANSFORMING_GROWTH_FACTOR_BETA_RECEPTOR_SIGNALING_PATHWAY	0.000335796	0.0124433	0.665112	2.18276	0	27	ASPN, FBN1, FBN2, LTBP1, CAV1, SMAD3, GLG1, HTRA1, LEMD3, ZNF451, TGFB1I1, HSPA5, SMAD2, BCL9L, ADAM17, CAV2	TGFB1I1, HSPA5, ENG, FBN1, FBN2, PPM1A, DNM2, CAV2, RPS27A, UBA52, ADAM17, SMAD3, CAV1, PIN1, LTBP1, SMAD2, CD109, PEG10, BCL9L, HTRA1, GLG1, ASPN, STUB1, SNX6, LEMD3, STRAP, ZNF451
GO_ACTOMYOSIN_STRUCTURE_ORGANIZATION	0.000366569	0.0124433	0.612699	2.18052	0	38	TPM1, MYH9, MYH10, SORBS1, ITGB1, MYH11, NEBL, KRT8, KRT19, CNN3, TMOD3, LMOD1, CNN2, ZYX, MYO18A, MYH14, ITGB5, ARRB1, RHOA, LIMCH1	WDR1, NEBL, ITGB1, KRT8, KRT19, TPM1, PRKAR1A, SRC, ITGB5, LMOD1, MYH9, MYH10, MYH11, ARRB1, CNN1, RHOA, ACTA1, KIF23, CUL3, PTK2B, CNN3, ZYX, CDC42BPA, MYH14, TTN, MYO18A, CNN2, PDCD10, SORBS1, RACGAP1, EPB41L5, ALKBH4, TMOD3, TMOD2, LIMCH1, CFL2, CDC42BPB, F11R
GO_INTRINSIC_COMPONENT_OF_ORGANELLE_MEMBRANE	0.00049334	0.0128005	0.521663	2.18004	0	85	SEC61A1, SLC35B2, SYVN1, SPCS1, ARL6IP1, BCAP31, HM13, TM7SF2, IMMT, SACM1L, RRBP1, STIM1, WFS1, SUN1, APOO, CHCHD6, TECR, CHCHD3, PEX11B, MCU, RTN1, CUX1, LEMD3	ESYT2, QSOX1, RER1, TAPBP, TIMM17B, WFS1, TM7SF2, SUN1, MFN2, VAMP5, SGPL1, TOMM40, PEX11B, CD74, HSPA5, TMEM11, CALR, CANX, ABCD1, CUX1, ECE1, PPOX, CPT1A, BCAP31, BID, TMEM33, SYNJ2BP, SEC61A1, TAP1, TAP2, GALNT2, ASPH, BNIP1, STIM1, FKBP8, LBR, ARL6IP1, OXA1L, TOMM20, ETFDH, BAK1, RTN1, IMMT, APOOL, QSOX2, GOLGA7, SYVN1, ANKLE2, RHOT2, RHOT1, LEMD2, MCU, GDAP1, SLC35B2, HM13, PIGK, PIGT, PIGS,…
GO_REGULATION_OF_CELLULAR_RESPONSE_TO_TRANSFORMING_GROWTH_FACTOR_BETA_STIMULUS	0.000371333	0.0124433	0.602077	2.17527	0	40	ASPN, FBN1, FBN2, LTBP1, SOX11, CAV1, SMAD3, GLG1, HTRA1, LEMD3, CDKN2B, ZNF451, TGFB1I1, HSPA5, SMAD2, BCL9L, ADAM17	MEN1, SDCBP, GIPC1, TGFB1I1, LRG1, THBS1, HSPA5, FOLR1, ENG, ITGA3, FBN1, FBN2, SOX11, PPM1A, CDKN2B, DNM2, CAV2, RPS27A, UBA52, ADAM17, SMAD3, DAB2, CAV1, SMAD4, PIN1, SNW1, LTBP1, SMAD2, CD109, PEG10, BCL9L, HTRA1, GLG1, ASPN, STUB1, SNX6, TRIM33, LEMD3, STRAP, ZNF451
GO_MEMBRANE_RAFT_ORGANIZATION	0.000582242	0.0137617	0.807582	2.16765	1	13	MYADM, S100A10, CAV1, ANXA2, RFTN1, FLOT2, FLOT1, CAV2, DLG1	NPC1, FLOT1, ANXA2, PPT1, CAV2, S100A10, CAV1, DLG1, FLOT2, RFTN1, DOCK2, MYADM, PACSIN2
GO_STRUCTURAL_CONSTITUENT_OF_MUSCLE	0.000610874	0.0141347	0.743386	2.1571	1	17	MYL6, TPM1, TPM4, TPM2, PLEC, MYH11, NEBL, KRT19, PDLIM3, SMTN, ASPH, SORBS2, NEXN	SYNM, NEBL, SORBS2, TPM2, KRT19, TPM1, MYL9, MYH11, SMTN, MYL6, TPM4, NEXN, ASPH, DAG1, PLEC, PDLIM3, TTN
GO_ACTIN_FILAMENT_BASED_MOVEMENT	0.000362845	0.0124433	0.609335	2.15413	0	37	MYL6, MYL4, TPM1, TPM4, MYH9, TPM2, MYH10, ROCK1, TPM3, MYO6, MYH14, ANK2, ACTN4, WIPF2, PKP2, NUP155, DES, MYO5A, WIPF1, FNBP1L, SUN2	WASL, WIPF1, ACTN4, MYO1B, NUP155, TPM3, TPM2, VIM, TPM1, MYL4, DES, MYH9, MYH10, WAS, CACNA2D1, MYL6, TPM4, ACTA1, ANK2, MYO1E, MYO9B, ROCK1, CAMK2D, FNBP1L, MYH14, GPD1L, WIPF2, SYNE2, TTN, NEDD4L, PKP2, EPB41L5, PARVA, SUN2, MYO6, MYO5A, WASF2
[truncated: 338 more rows]

## Sheet: Supplementary Data 4e
Supplementary Data 4e: Gene set enrichment analysis comparing 86-92 Cluster 3 vs. others in the 86-92 cohort
[truncated: 664 more rows]

[truncated: 2 more sheets: Supplementary Data 4f, Supplementary Data 4g]
